# Supplementary material for: Steric Hindrance and Secondary Interactions Govern Reconfiguration Between Two Complex CuI Coordination Cages
Source: Angew Chem Int Ed Engl. 2026 Apr 14;65(21):e4287066. doi: 10.1002/anie.4287066 (PMC13182205; doi:10.1002/anie.4287066)
Supplement: Supplementary file 2 — Supporting File 2: anie72157‐sup‐0002‐Data.zip. [file ANIE-65-e4287066-s002.zip]

Archive with 3 entries (3 files):
- hx565_sq_checked.cif
- hx434_sq_checked.cif
- hx436_sq_checked.cif
