# Supplementary material for: Steric Hindrance and Secondary Interactions Govern Reconfiguration Between Two Complex CuI Coordination Cages
Source: Angew Chem Int Ed Engl. 2026 Apr 14;65(21):e4287066. doi: 10.1002/anie.4287066 (PMC13182205; doi:10.1002/anie.4287066)
Supplement: Supplementary file 2 — Supporting File 2: anie72157‐sup‐0002‐Data.zip. [file ANIE-65-e4287066-s002.zip › hx565_sq_checked.cif]

data_hx565_sq

# start Validation Reply Form
_vrf_THETM01_hx565_sq
;
PROBLEM: The value of sine(theta_max)/wavelength is less than 0.550
RESPONSE: Despite the use of a synchrotron radiation and rapid sample 
handling, few reflections at greater than 1.2 A resolution were observed 
and the data was trimmed accordingly.
;
_vrf_PLAT201_hx565_sq
;
PROBLEM: Isotropic non-H Atoms in Main Residue(s) ....... 164 Report
RESPONSE: In order to maximize the data to parameter ratio, only the metal atoms 
were refined anisotropically. A highly restrained anisotropic model did not 
significantly improve the residuals and resulted in a much larger number
of refined parameters.
;
_vrf_PLAT084_hx565_sq
;
PROBLEM: High wR2 Value (i.e. > 0.25) ................... 0.38 Report
RESPONSE: The quality of the integration was lower than ideal due to the 
poor diffraction properties of the crystals. As a consequence the values 
of the  R1, wR and wR2 factors are larger than typical small molecule 
structures.
;
_vrf_PLAT315_hx565_sq
;
PROBLEM: Singly Bonded Carbon Detected (H-atoms Missing). C1N1 Check
RESPONSE: These are acetonitrile molecules for which the hydrogen atoms 
could not be located in the electron density map and were therefore
not included in the model.
;
_vrf_PLAT341_hx565_sq
;
PROBLEM: Low Bond Precision on C-C Bonds ............... 0.04234 Ang.
RESPONSE: The low bond precision arises from the limited resolution of 
the data and significant amount of thermal motion present within the
structure.
;

# end Validation Reply Form

_audit_creation_date               2025-07-28
_audit_creation_method
;
Olex2 1.2
(compiled 2018.05.29 svn.r3508 for OlexSys, GUI svn.r5506)
;
_shelx_SHELXL_version_number       '2018/3'
_audit_contact_author_address      ?
_audit_contact_author_email        ?
_audit_contact_author_name         ''
_audit_contact_author_phone        ?
_publ_contact_author_id_orcid      ?

_chemical_name_common              ?
_chemical_name_systematic          ?
_chemical_formula_moiety          
 'C296 H216 Cu8 N32, 8.9 (C2 H3 N), 8(C F3 O3 S)'
_chemical_formula_sum              'C321.80 H242.70 Cu8 F24 N40.90 O24 S8'
_chemical_formula_weight           6287.25
_chemical_absolute_configuration   ?
_chemical_melting_point            ?
loop_
  _atom_type_symbol
  _atom_type_description
  _atom_type_scat_dispersion_real
  _atom_type_scat_dispersion_imag
  _atom_type_scat_source
 'C' 'C' 0.0032 0.0015 'International Tables Vol C Tables 4.2.6.8 and 6.1.1.4'
 'H' 'H' 0.0000 0.0000 'International Tables Vol C Tables 4.2.6.8 and 6.1.1.4'
 'Cu' 'Cu' 0.3483 1.2194 'International Tables Vol C Tables 4.2.6.8 and 6.1.1.4'
 'F' 'F' 0.0171 0.0103 'International Tables Vol C Tables 4.2.6.8 and 6.1.1.4'
 'N' 'N' 0.0060 0.0030 'International Tables Vol C Tables 4.2.6.8 and 6.1.1.4'
 'O' 'O' 0.0108 0.0057 'International Tables Vol C Tables 4.2.6.8 and 6.1.1.4'
 'S' 'S' 0.1246 0.1234 'International Tables Vol C Tables 4.2.6.8 and 6.1.1.4'

_shelx_space_group_comment
;
The symmetry employed for this shelxl refinement is uniquely defined
by the following loop, which should always be used as a source of
symmetry information in preference to the above space-group names.
They are only intended as comments.
;
_space_group_crystal_system        'tetragonal'
_space_group_IT_number             92
_space_group_name_H-M_alt          'P 41 21 2'
_space_group_name_Hall             'P 4abw 2nw'
loop_
  _space_group_symop_operation_xyz
 'x, y, z'
 '-x, -y, z+1/2'
 '-y+1/2, x+1/2, z+1/4'
 'y+1/2, -x+1/2, z+3/4'
 '-x+1/2, y+1/2, -z+1/4'
 'x+1/2, -y+1/2, -z+3/4'
 'y, x, -z'
 '-y, -x, -z+1/2'

_cell_length_a                     25.7697(7)
_cell_length_b                     25.7697(7)
_cell_length_c                     63.036(3)
_cell_angle_alpha                  90
_cell_angle_beta                   90
_cell_angle_gamma                  90
_cell_volume                       41861(3)
_cell_formula_units_Z              4
_cell_measurement_reflns_used     3431
_cell_measurement_theta_max       17.04923556533138
_cell_measurement_theta_min       1.793007824650289
_cell_measurement_temperature      100(2)
_shelx_estimated_absorpt_T_max     ?
_shelx_estimated_absorpt_T_min     ?
_exptl_absorpt_coefficient_mu      0.466
_exptl_absorpt_correction_T_min   0.9328157810428246
_exptl_absorpt_correction_T_max   1.0
_exptl_absorpt_correction_type    empirical
_exptl_absorpt_process_details    
;
DIALS 3.23.0-g7aff524e7-release
Scaling & analysis of unmerged intensities, absorption correction using spherical harmonics
;
_exptl_absorpt_special_details     ?
_exptl_crystal_colour              'dark brown'
_exptl_crystal_colour_modifier     dark
_exptl_crystal_colour_primary      brown
_exptl_crystal_density_diffrn      0.998
_exptl_crystal_density_meas        ?
_exptl_crystal_density_method      ?
_exptl_crystal_description         rhombohedral
_exptl_crystal_F_000               12911
_exptl_crystal_preparation         ?
_exptl_crystal_size_max            0.1
_exptl_crystal_size_mid            0.1
_exptl_crystal_size_min            0.1
_exptl_transmission_factor_max     ?
_exptl_transmission_factor_min     ?
_diffrn_reflns_av_R_equivalents    0.0892
_diffrn_reflns_av_unetI/netI       0.1107
_diffrn_reflns_Laue_measured_fraction_full  0.999
_diffrn_reflns_Laue_measured_fraction_max  0.999
_diffrn_reflns_limit_h_max         21
_diffrn_reflns_limit_h_min         -21
_diffrn_reflns_limit_k_max         21
_diffrn_reflns_limit_k_min         -21
_diffrn_reflns_limit_l_max         52
_diffrn_reflns_limit_l_min         -52
_diffrn_reflns_number              84611
_diffrn_reflns_point_group_measured_fraction_full  0.999
_diffrn_reflns_point_group_measured_fraction_max  0.999
_diffrn_reflns_theta_full          16.680
_diffrn_reflns_theta_max           16.680
_diffrn_reflns_theta_min           1.212
_diffrn_ambient_temperature        100(2)
_diffrn_detector_area_resol_mean   ?
_diffrn_detector_type             'Dectris PILATUS 2M'
_diffrn_measured_fraction_theta_full  0.999
_diffrn_measured_fraction_theta_max  0.999
_diffrn_measurement_device        'Fixed \c 3-circle diffractometer'
_diffrn_measurement_device_type   'Fluid Film Devices'
_diffrn_measurement_method        'shutterless scans'
_diffrn_measurement_specimen_support 'MiTeGen MicroMount'
_diffrn_radiation_monochromator   'Silicon 111'
_diffrn_radiation_type             Synchrotron
_diffrn_radiation_wavelength       0.6889
_diffrn_source                    Synchrotron
_diffrn_source_details            'Allan et al. (2017)'
_diffrn_source_type               'Diamond Light Source Beamline I19-1'
_publ_section_references          'Allan, D. R. et al. (2017) Crystals, 7(11), 336.'
_computing_data_collection        'GDA - generic data acquisition software'
_diffrn_standards_number           0
_reflns_Friedel_coverage           0.771
_reflns_Friedel_fraction_full      1.000
_reflns_Friedel_fraction_max       1.000
_reflns_number_gt                  5148
_reflns_number_total               12688
_reflns_special_details
;
 Reflections were merged by SHELXL according to the crystal
 class for the calculation of statistics and refinement.
 
 Structure factors included contributions from the .fab file.
 
 _reflns_Friedel_fraction is defined as the number of unique
 Friedel pairs measured divided by the number that would be
 possible theoretically, ignoring centric projections and
 systematic absences. Completness statistics refer to single and
 composite reflections containing twin component 1 only.
;
_reflns_threshold_expression       'I > 2\s(I)'
_computing_cell_refinement         ?
_computing_data_reduction         
;
DIALS 3.23.0-g7aff524e7-release (Winter, G. et al., 2018)
dials.scale (Beilsten-Edmands, J. et al., 2020)
XIA2 3.23.0 (Winter, G., 2010)
;
_computing_molecular_graphics      'Olex2 (Dolomanov et al., 2009)'
_computing_publication_material    'Olex2 (Dolomanov et al., 2009)'
_computing_structure_refinement    'ShelXL (Sheldrick, 2015)'
_computing_structure_solution      'ShelXT (Sheldrick, 2015)'
_refine_diff_density_max           0.802
_refine_diff_density_min           -0.500
_refine_diff_density_rms           0.114
_refine_ls_abs_structure_details
;
 Refined as an inversion twin.
;
_refine_ls_abs_structure_Flack     0.52(7)
_refine_ls_extinction_coef         .
_refine_ls_extinction_method       none
_refine_ls_goodness_of_fit_ref     1.114
_refine_ls_hydrogen_treatment      constr
_refine_ls_matrix_type             full
_refine_ls_number_parameters       811
_refine_ls_number_reflns           12688
_refine_ls_number_restraints       1055
_refine_ls_R_factor_all            0.1945
_refine_ls_R_factor_gt             0.1427
_refine_ls_restrained_S_all        1.110
_refine_ls_shift/su_max            0.004
_refine_ls_shift/su_mean           0.000
_refine_ls_structure_factor_coef   Fsqd
_refine_ls_weighting_details      
 'w=1/[\s^2^(Fo^2^)+(0.2000P)^2^] where P=(Fo^2^+2Fc^2^)/3'
_refine_ls_weighting_scheme        calc
_refine_ls_wR_factor_gt            0.3499
_refine_ls_wR_factor_ref           0.3766
_refine_special_details
;
 Refined as a 2-component inversion twin.
;
_olex2_refinement_description
;
1. Twinned data refinement
 Scales: 0.48(7)
 0.52(7)
2. Fixed Uiso
 At 1.2 times of:
  All C(H) groups
 At 1.5 times of:
  All C(H,H,H) groups
3. Restrained distances
 C10A-C20A = C20A-C30A = C30A-C40A = C40A-C50A = C50A-C60A = C60A-C10A
 1.394 with sigma of 0.01
 C10A-C30A = C10A-C50A = C20A-C40A = C20A-C60A = C30A-C50A = C40A-C60A
 2.415 with sigma of 0.012
 C10A-C40A = C20A-C50A = C30A-C60A
 2.789 with sigma of 0.014
 C10B-C20B = C20B-C30B = C30B-C40B = C40B-C50B = C50B-C60B = C60B-C10B
 1.394 with sigma of 0.01
 C10B-C40B = C20B-C50B = C30B-C60B
 2.789 with sigma of 0.014
 N4A1-C3A1
 1.346 with sigma of 0.01
 N4A1-C5A1
 1.346 with sigma of 0.01
 C3A1-C8A1
 1.385 with sigma of 0.01
 C6A1-C5A1
 1.385 with sigma of 0.01
 C8A1-C7A1
 1.38 with sigma of 0.01
 C7A1-C6A1
 1.38 with sigma of 0.01
 C3A1-C5A1
 2.301 with sigma of 0.01
 N4A1-C8A1
 2.4 with sigma of 0.01
 N4A1-C6A1
 2.4 with sigma of 0.01
 C3A1-C7A1
 2.38 with sigma of 0.01
 C7A1-C5A1
 2.38 with sigma of 0.01
 C8A1-C6A1
 2.382 with sigma of 0.01
 N1A1-C2A1
 1.3 with sigma of 0.05
 C2A1-C3A1
 1.468 with sigma of 0.01
 N1A1-C3A1
 2.4 with sigma of 0.1
 C2A1-N4A1
 2.4 with sigma of 0.1
 C9A1-C7A1
 2.6 with sigma of 0.1
 C9A1-C3A1
 2.6 with sigma of 0.1
 N4A2-C3A2
 1.346 with sigma of 0.01
 N4A2-C5A2
 1.346 with sigma of 0.01
 C3A2-C8A2
 1.385 with sigma of 0.01
 C6A2-C5A2
 1.385 with sigma of 0.01
 C8A2-C7A2
 1.38 with sigma of 0.01
 C7A2-C6A2
 1.38 with sigma of 0.01
 C3A2-C5A2
 2.301 with sigma of 0.01
 N4A2-C8A2
 2.4 with sigma of 0.01
 N4A2-C6A2
 2.4 with sigma of 0.01
 C3A2-C7A2
 2.38 with sigma of 0.01
 C7A2-C5A2
 2.38 with sigma of 0.01
 C8A2-C6A2
 2.382 with sigma of 0.01
 N1A2-C2A2
 1.3 with sigma of 0.05
 C2A2-C3A2
 1.468 with sigma of 0.01
 N1A2-C3A2
 2.4 with sigma of 0.1
 C2A2-N4A2
 2.4 with sigma of 0.1
 C9A2-C7A2
 2.6 with sigma of 0.1
 C9A2-C3A2
 2.6 with sigma of 0.1
 N4A3-C3A3
 1.346 with sigma of 0.01
 N4A3-C5A3
 1.346 with sigma of 0.01
 C3A3-C8A3
 1.385 with sigma of 0.01
 C6A3-C5A3
 1.385 with sigma of 0.01
 C8A3-C7A3
 1.38 with sigma of 0.01
 C7A3-C6A3
 1.38 with sigma of 0.01
 C3A3-C5A3
 2.301 with sigma of 0.01
 N4A3-C8A3
 2.4 with sigma of 0.01
 N4A3-C6A3
 2.4 with sigma of 0.01
 C3A3-C7A3
 2.38 with sigma of 0.01
 C7A3-C5A3
 2.38 with sigma of 0.01
 C8A3-C6A3
 2.382 with sigma of 0.01
 N1A3-C2A3
 1.3 with sigma of 0.05
 C2A3-C3A3
 1.468 with sigma of 0.01
 N1A3-C3A3
 2.4 with sigma of 0.1
 C2A3-N4A3
 2.4 with sigma of 0.1
 N4A4-C3A4
 1.346 with sigma of 0.01
 N4A4-C5A4
 1.346 with sigma of 0.01
 C3A4-C8A4
 1.385 with sigma of 0.01
 C6A4-C5A4
 1.385 with sigma of 0.01
 C8A4-C7A4
 1.38 with sigma of 0.01
 C7A4-C6A4
 1.38 with sigma of 0.01
 C3A4-C5A4
 2.301 with sigma of 0.01
 N4A4-C8A4
 2.4 with sigma of 0.01
 N4A4-C6A4
 2.4 with sigma of 0.01
 C3A4-C7A4
 2.38 with sigma of 0.01
 C7A4-C5A4
 2.38 with sigma of 0.01
 C8A4-C6A4
 2.382 with sigma of 0.01
 N1A4-C2A4
 1.3 with sigma of 0.05
 C2A4-C3A4
 1.468 with sigma of 0.01
 N1A4-C3A4
 2.4 with sigma of 0.1
 C2A4-N4A4
 2.4 with sigma of 0.1
 C9A4-C7A4
 2.6 with sigma of 0.1
 C9A4-C3A4
 2.6 with sigma of 0.1
 N4B1-C3B1
 1.346 with sigma of 0.01
 N4B1-C5B1
 1.346 with sigma of 0.01
 C3B1-C8B1
 1.385 with sigma of 0.01
 C6B1-C5B1
 1.385 with sigma of 0.01
 C8B1-C7B1
 1.38 with sigma of 0.01
 C7B1-C6B1
 1.38 with sigma of 0.01
 C3B1-C5B1
 2.301 with sigma of 0.01
 N4B1-C8B1
 2.4 with sigma of 0.01
 N4B1-C6B1
 2.4 with sigma of 0.01
 C3B1-C7B1
 2.38 with sigma of 0.01
 C7B1-C5B1
 2.38 with sigma of 0.01
 C8B1-C6B1
 2.382 with sigma of 0.01
 N1B1-C2B1
 1.3 with sigma of 0.05
 C2B1-C3B1
 1.468 with sigma of 0.01
 N1B1-C3B1
 2.4 with sigma of 0.1
 C2B1-N4B1
 2.4 with sigma of 0.1
 C9B1-C7B1
 2.6 with sigma of 0.1
 C9B1-C3B1
 2.6 with sigma of 0.1
 N4B2-C3B2
 1.346 with sigma of 0.01
 N4B2-C5B2
 1.346 with sigma of 0.01
 C3B2-C8B2
 1.385 with sigma of 0.01
 C6B2-C5B2
 1.385 with sigma of 0.01
 C8B2-C7B2
 1.38 with sigma of 0.01
 C7B2-C6B2
 1.38 with sigma of 0.01
 C3B2-C5B2
 2.301 with sigma of 0.01
 N4B2-C8B2
 2.4 with sigma of 0.01
 N4B2-C6B2
 2.4 with sigma of 0.01
 C3B2-C7B2
 2.38 with sigma of 0.01
 C7B2-C5B2
 2.38 with sigma of 0.01
 C8B2-C6B2
 2.382 with sigma of 0.01
 N1B2-C2B2
 1.3 with sigma of 0.05
 C2B2-C3B2
 1.468 with sigma of 0.01
 N1B2-C3B2
 2.4 with sigma of 0.1
 C2B2-N4B2
 2.4 with sigma of 0.1
 C9B2-C7B2
 2.6 with sigma of 0.1
 C9B2-C3B2
 2.6 with sigma of 0.1
 N4B3-C3B3
 1.346 with sigma of 0.01
 N4B3-C5B3
 1.346 with sigma of 0.01
 C3B3-C8B3
 1.385 with sigma of 0.01
 C6B3-C5B3
 1.385 with sigma of 0.01
 C8B3-C7B3
 1.38 with sigma of 0.01
 C7B3-C6B3
 1.38 with sigma of 0.01
 C3B3-C5B3
 2.301 with sigma of 0.01
 N4B3-C8B3
 2.4 with sigma of 0.01
 N4B3-C6B3
 2.4 with sigma of 0.01
 C3B3-C7B3
 2.38 with sigma of 0.01
 C7B3-C5B3
 2.38 with sigma of 0.01
 C8B3-C6B3
 2.382 with sigma of 0.01
 N1B3-C2B3
 1.3 with sigma of 0.05
 C2B3-C3B3
 1.468 with sigma of 0.01
 N1B3-C3B3
 2.4 with sigma of 0.1
 C2B3-N4B3
 2.4 with sigma of 0.1
 C9B3-C7B3
 2.6 with sigma of 0.1
 C9B3-C3B3
 2.6 with sigma of 0.1
 N4B4-C3B4
 1.346 with sigma of 0.01
 N4B4-C5B4
 1.346 with sigma of 0.01
 C3B4-C8B4
 1.385 with sigma of 0.01
 C6B4-C5B4
 1.385 with sigma of 0.01
 C8B4-C7B4
 1.38 with sigma of 0.01
 C7B4-C6B4
 1.38 with sigma of 0.01
 C3B4-C5B4
 2.301 with sigma of 0.01
 N4B4-C8B4
 2.4 with sigma of 0.01
 N4B4-C6B4
 2.4 with sigma of 0.01
 C3B4-C7B4
 2.38 with sigma of 0.01
 C7B4-C5B4
 2.38 with sigma of 0.01
 C8B4-C6B4
 2.382 with sigma of 0.01
 N1B4-C2B4
 1.3 with sigma of 0.05
 C2B4-C3B4
 1.468 with sigma of 0.01
 N1B4-C3B4
 2.4 with sigma of 0.1
 C2B4-N4B4
 2.4 with sigma of 0.1
 C9B4-C7B4
 2.6 with sigma of 0.1
 C9B4-C3B4
 2.6 with sigma of 0.1
 C9A3-C7A3
 2.6 with sigma of 0.02
 C9A3-C3A3
 2.6 with sigma of 0.02
 C11A-C21A
 1.379 with sigma of 0.01
 C31A-C41A
 1.379 with sigma of 0.01
 C51A-C61A
 1.379 with sigma of 0.01
 C71A-C81A
 1.379 with sigma of 0.01
 C21A-C31A
 1.418 with sigma of 0.01
 C61A-C71A
 1.418 with sigma of 0.01
 C11A-C91A
 1.422 with sigma of 0.01
 C81A-C91A
 1.422 with sigma of 0.01
 C41A-C101
 1.422 with sigma of 0.01
 C51A-C101
 1.422 with sigma of 0.01
 C91A-C101
 1.435 with sigma of 0.01
 C12A-C22A
 1.379 with sigma of 0.01
 C32A-C42A
 1.379 with sigma of 0.01
 C52A-C62A
 1.379 with sigma of 0.01
 C72A-C82A
 1.379 with sigma of 0.01
 C22A-C32A
 1.418 with sigma of 0.01
 C62A-C72A
 1.418 with sigma of 0.01
 C12A-C92A
 1.422 with sigma of 0.01
 C82A-C92A
 1.422 with sigma of 0.01
 C42A-C102
 1.422 with sigma of 0.01
 C52A-C102
 1.422 with sigma of 0.01
 C92A-C102
 1.435 with sigma of 0.01
 C13A-C23A
 1.379 with sigma of 0.01
 C33A-C43A
 1.379 with sigma of 0.01
 C53A-C63A
 1.379 with sigma of 0.01
 C73A-C83A
 1.379 with sigma of 0.01
 C23A-C33A
 1.418 with sigma of 0.01
 C63A-C73A
 1.418 with sigma of 0.01
 C13A-C93A
 1.422 with sigma of 0.01
 C83A-C93A
 1.422 with sigma of 0.01
 C43A-C103
 1.422 with sigma of 0.01
 C53A-C103
 1.422 with sigma of 0.01
 C93A-C103
 1.435 with sigma of 0.01
 C14A-C24A
 1.379 with sigma of 0.01
 C34A-C44A
 1.379 with sigma of 0.01
 C54A-C64A
 1.379 with sigma of 0.01
 C74A-C84A
 1.379 with sigma of 0.01
 C24A-C34A
 1.418 with sigma of 0.01
 C64A-C74A
 1.418 with sigma of 0.01
 C14A-C94A
 1.422 with sigma of 0.01
 C84A-C94A
 1.422 with sigma of 0.01
 C44A-C104
 1.422 with sigma of 0.01
 C54A-C104
 1.422 with sigma of 0.01
 C94A-C104
 1.435 with sigma of 0.01
 C11B-C21B
 1.379 with sigma of 0.01
 C31B-C41B
 1.379 with sigma of 0.01
 C51B-C61B
 1.379 with sigma of 0.01
 C71B-C81B
 1.379 with sigma of 0.01
 C21B-C31B
 1.418 with sigma of 0.01
 C61B-C71B
 1.418 with sigma of 0.01
 C11B-C91B
 1.422 with sigma of 0.01
 C81B-C91B
 1.422 with sigma of 0.01
 C41B-C105
 1.422 with sigma of 0.01
 C51B-C105
 1.422 with sigma of 0.01
 C91B-C105
 1.435 with sigma of 0.01
 C12B-C22B
 1.379 with sigma of 0.01
 C32B-C42B
 1.379 with sigma of 0.01
 C52B-C62B
 1.379 with sigma of 0.01
 C72B-C82B
 1.379 with sigma of 0.01
 C22B-C32B
 1.418 with sigma of 0.01
 C62B-C72B
 1.418 with sigma of 0.01
 C12B-C92B
 1.422 with sigma of 0.01
 C82B-C92B
 1.422 with sigma of 0.01
 C42B-C106
 1.422 with sigma of 0.01
 C52B-C106
 1.422 with sigma of 0.01
 C92B-C106
 1.435 with sigma of 0.01
 C13B-C23B
 1.379 with sigma of 0.01
 C33B-C43B
 1.379 with sigma of 0.01
 C53B-C63B
 1.379 with sigma of 0.01
 C73B-C83B
 1.379 with sigma of 0.01
 C23B-C33B
 1.418 with sigma of 0.01
 C63B-C73B
 1.418 with sigma of 0.01
 C13B-C93B
 1.422 with sigma of 0.01
 C83B-C93B
 1.422 with sigma of 0.01
 C43B-C107
 1.422 with sigma of 0.01
 C53B-C107
 1.422 with sigma of 0.01
 C93B-C107
 1.435 with sigma of 0.01
 C14B-C24B
 1.379 with sigma of 0.01
 C34B-C44B
 1.379 with sigma of 0.01
 C54B-C64B
 1.379 with sigma of 0.01
 C74B-C84B
 1.379 with sigma of 0.01
 C24B-C34B
 1.418 with sigma of 0.01
 C64B-C74B
 1.418 with sigma of 0.01
 C14B-C94B
 1.422 with sigma of 0.01
 C84B-C94B
 1.422 with sigma of 0.01
 C44B-C108
 1.422 with sigma of 0.01
 C54B-C108
 1.422 with sigma of 0.01
 C94B-C108
 1.435 with sigma of 0.01
 C11A-C31A
 2.425 with sigma of 0.02
 C21A-C41A
 2.425 with sigma of 0.02
 C51A-C71A
 2.425 with sigma of 0.02
 C61A-C81A
 2.425 with sigma of 0.02
 C11A-C101
 2.46 with sigma of 0.02
 C41A-C91A
 2.46 with sigma of 0.02
 C81A-C101
 2.46 with sigma of 0.02
 C51A-C91A
 2.46 with sigma of 0.02
 C21A-C91A
 2.437 with sigma of 0.02
 C31A-C101
 2.437 with sigma of 0.02
 C71A-C91A
 2.437 with sigma of 0.02
 C61A-C101
 2.437 with sigma of 0.02
 C11A-C41A
 2.808 with sigma of 0.02
 C51A-C81A
 2.808 with sigma of 0.02
 C21A-C101
 2.824 with sigma of 0.02
 C31A-C91A
 2.824 with sigma of 0.02
 C71A-C101
 2.824 with sigma of 0.02
 C61A-C91A
 2.824 with sigma of 0.02
 C12A-C32A
 2.425 with sigma of 0.02
 C22A-C42A
 2.425 with sigma of 0.02
 C52A-C72A
 2.425 with sigma of 0.02
 C62A-C82A
 2.425 with sigma of 0.02
 C12A-C102
 2.46 with sigma of 0.02
 C42A-C92A
 2.46 with sigma of 0.02
 C82A-C102
 2.46 with sigma of 0.02
 C52A-C92A
 2.46 with sigma of 0.02
 C22A-C92A
 2.437 with sigma of 0.02
 C32A-C102
 2.437 with sigma of 0.02
 C72A-C92A
 2.437 with sigma of 0.02
 C62A-C102
 2.437 with sigma of 0.02
 C12A-C42A
 2.808 with sigma of 0.02
 C52A-C82A
 2.808 with sigma of 0.02
 C22A-C102
 2.824 with sigma of 0.02
 C32A-C92A
 2.824 with sigma of 0.02
 C72A-C102
 2.824 with sigma of 0.02
 C62A-C92A
 2.824 with sigma of 0.02
 C13A-C33A
 2.425 with sigma of 0.02
 C23A-C43A
 2.425 with sigma of 0.02
 C53A-C73A
 2.425 with sigma of 0.02
 C63A-C83A
 2.425 with sigma of 0.02
 C13A-C103
 2.46 with sigma of 0.02
 C43A-C93A
 2.46 with sigma of 0.02
 C83A-C103
 2.46 with sigma of 0.02
 C53A-C93A
 2.46 with sigma of 0.02
 C23A-C93A
 2.437 with sigma of 0.02
 C33A-C103
 2.437 with sigma of 0.02
 C73A-C93A
 2.437 with sigma of 0.02
 C63A-C103
 2.437 with sigma of 0.02
 C13A-C43A
 2.808 with sigma of 0.02
 C53A-C83A
 2.808 with sigma of 0.02
 C23A-C103
 2.824 with sigma of 0.02
 C33A-C93A
 2.824 with sigma of 0.02
 C73A-C103
 2.824 with sigma of 0.02
 C63A-C93A
 2.824 with sigma of 0.02
 C14A-C34A
 2.425 with sigma of 0.02
 C24A-C44A
 2.425 with sigma of 0.02
 C54A-C74A
 2.425 with sigma of 0.02
 C64A-C84A
 2.425 with sigma of 0.02
 C14A-C104
 2.46 with sigma of 0.02
 C44A-C94A
 2.46 with sigma of 0.02
 C84A-C104
 2.46 with sigma of 0.02
 C54A-C94A
 2.46 with sigma of 0.02
 C24A-C94A
 2.437 with sigma of 0.02
 C34A-C104
 2.437 with sigma of 0.02
 C74A-C94A
 2.437 with sigma of 0.02
 C64A-C104
 2.437 with sigma of 0.02
 C14A-C44A
 2.808 with sigma of 0.02
 C54A-C84A
 2.808 with sigma of 0.02
 C24A-C104
 2.824 with sigma of 0.02
 C34A-C94A
 2.824 with sigma of 0.02
 C74A-C104
 2.824 with sigma of 0.02
 C64A-C94A
 2.824 with sigma of 0.02
 C11B-C31B
 2.425 with sigma of 0.02
 C21B-C41B
 2.425 with sigma of 0.02
 C51B-C71B
 2.425 with sigma of 0.02
 C61B-C81B
 2.425 with sigma of 0.02
 C11B-C105
 2.46 with sigma of 0.02
 C41B-C91B
 2.46 with sigma of 0.02
 C81B-C105
 2.46 with sigma of 0.02
 C51B-C91B
 2.46 with sigma of 0.02
 C21B-C91B
 2.437 with sigma of 0.02
 C31B-C105
 2.437 with sigma of 0.02
 C71B-C91B
 2.437 with sigma of 0.02
 C61B-C105
 2.437 with sigma of 0.02
 C11B-C41B
 2.808 with sigma of 0.02
 C51B-C81B
 2.808 with sigma of 0.02
 C21B-C105
 2.824 with sigma of 0.02
 C31B-C91B
 2.824 with sigma of 0.02
 C71B-C105
 2.824 with sigma of 0.02
 C61B-C91B
 2.824 with sigma of 0.02
 C12B-C32B
 2.425 with sigma of 0.02
 C22B-C42B
 2.425 with sigma of 0.02
 C52B-C72B
 2.425 with sigma of 0.02
 C62B-C82B
 2.425 with sigma of 0.02
 C12B-C106
 2.46 with sigma of 0.02
 C42B-C92B
 2.46 with sigma of 0.02
 C82B-C106
 2.46 with sigma of 0.02
 C52B-C92B
 2.46 with sigma of 0.02
 C22B-C92B
 2.437 with sigma of 0.02
 C32B-C106
 2.437 with sigma of 0.02
 C72B-C92B
 2.437 with sigma of 0.02
 C62B-C106
 2.437 with sigma of 0.02
 C12B-C42B
 2.808 with sigma of 0.02
 C52B-C82B
 2.808 with sigma of 0.02
 C22B-C106
 2.824 with sigma of 0.02
 C32B-C92B
 2.824 with sigma of 0.02
 C72B-C106
 2.824 with sigma of 0.02
 C62B-C92B
 2.824 with sigma of 0.02
 C13B-C33B
 2.425 with sigma of 0.02
 C23B-C43B
 2.425 with sigma of 0.02
 C53B-C73B
 2.425 with sigma of 0.02
 C63B-C83B
 2.425 with sigma of 0.02
 C13B-C107
 2.46 with sigma of 0.02
 C43B-C93B
 2.46 with sigma of 0.02
 C83B-C107
 2.46 with sigma of 0.02
 C53B-C93B
 2.46 with sigma of 0.02
 C23B-C93B
 2.437 with sigma of 0.02
 C33B-C107
 2.437 with sigma of 0.02
 C73B-C93B
 2.437 with sigma of 0.02
 C63B-C107
 2.437 with sigma of 0.02
 C13B-C43B
 2.808 with sigma of 0.02
 C53B-C83B
 2.808 with sigma of 0.02
 C23B-C107
 2.824 with sigma of 0.02
 C33B-C93B
 2.824 with sigma of 0.02
 C73B-C107
 2.824 with sigma of 0.02
 C63B-C93B
 2.824 with sigma of 0.02
 C14B-C34B
 2.425 with sigma of 0.02
 C24B-C44B
 2.425 with sigma of 0.02
 C54B-C74B
 2.425 with sigma of 0.02
 C64B-C84B
 2.425 with sigma of 0.02
 C14B-C108
 2.46 with sigma of 0.02
 C44B-C94B
 2.46 with sigma of 0.02
 C84B-C108
 2.46 with sigma of 0.02
 C54B-C94B
 2.46 with sigma of 0.02
 C24B-C94B
 2.437 with sigma of 0.02
 C34B-C108
 2.437 with sigma of 0.02
 C74B-C94B
 2.437 with sigma of 0.02
 C64B-C108
 2.437 with sigma of 0.02
 C14B-C44B
 2.808 with sigma of 0.02
 C54B-C84B
 2.808 with sigma of 0.02
 C24B-C108
 2.824 with sigma of 0.02
 C34B-C94B
 2.824 with sigma of 0.02
 C74B-C108
 2.824 with sigma of 0.02
 C64B-C94B
 2.824 with sigma of 0.02
 C1N1-C2N1
 1.54 with sigma of 0.02
 C2N1-N3N1
 1.16 with sigma of 0.05
 C1N2-C2N2
 1.54 with sigma of 0.02
 C2N2-N3N2
 1.16 with sigma of 0.05
 C1N3-C2N3
 1.54 with sigma of 0.02
 C2N3-N3N3
 1.16 with sigma of 0.05
 C1N4-C2N4
 1.54 with sigma of 0.02
 C2N4-N3N4
 1.16 with sigma of 0.05
 C1N5-C2N5
 1.54 with sigma of 0.02
 C2N5-N3N5
 1.16 with sigma of 0.05
 C1N6-C2N6
 1.54 with sigma of 0.02
 C2N6-N3N6
 1.16 with sigma of 0.05
 N1A1-C101 = N1A1-C61A = N1A2-C102 = N1A2-C62A = N1A3-C103 = N1A3-C63A = N1A4-
 C104 = N1A4-C64A = N1B1-C105 = N1B1-C61B = N1B2-C106 = N1B2-C62B = N1B3-C107 =
 N1B3-C63B = N1B4-C108 = N1B4-C64B
 2.45 with sigma of 0.05
 C1N7-C2N7
 1.54 with sigma of 0.02
 C2N7-N3N7
 1.16 with sigma of 0.05
 C1N7-N3N7
 2.7 with sigma of 0.01
 C5A-S1A
 2.03 with sigma of 0.06
 C5A-F6A
 1.3 with sigma of 0.04
 C5A-F7A
 1.3 with sigma of 0.04
 C5A-F8A
 1.3 with sigma of 0.04
 F6A-F7A
 2.2 with sigma of 0.05
 F6A-F8A
 2.2 with sigma of 0.05
 F7A-F8A
 2.2 with sigma of 0.05
 S1A-O2A
 1.4 with sigma of 0.04
 S1A-O3A
 1.4 with sigma of 0.04
 S1A-O4A
 1.4 with sigma of 0.04
 O2A-O3A
 2.4 with sigma of 0.05
 O2A-O4A
 2.4 with sigma of 0.05
 O3A-O4A
 2.4 with sigma of 0.05
 C5A-O2A
 2.63 with sigma of 0.05
 C5A-O3A
 2.63 with sigma of 0.05
 C5A-O4A
 2.63 with sigma of 0.05
 S1A-F6A
 2.6 with sigma of 0.05
 S1A-F7A
 2.6 with sigma of 0.05
 S1A-F8A
 2.6 with sigma of 0.05
 C12B-C50B = C11B-C60B = C14B-C20B = C13B-C30B = C13A-C50A = C12A-C60A = C14A-
 C30A = C11A-C20A
 1.44 with sigma of 0.01
 C8B4-C9B4
 1.51 with sigma of 0.01
 C8B3-C9B3
 1.51 with sigma of 0.01
 C8B2-C9B2
 1.51 with sigma of 0.01
 C8B1-C9B1
 1.51 with sigma of 0.01
 C8A4-C9A4
 1.51 with sigma of 0.01
 C8A3-C9A3
 1.51 with sigma of 0.01
 C8A2-C9A2
 1.51 with sigma of 0.01
 C8A1-C9A1
 1.51 with sigma of 0.01
 C1N1-N3N1
 2.7 with sigma of 0.01
 C1N2-N3N2
 2.7 with sigma of 0.01
 C1N3-N3N3
 2.7 with sigma of 0.01
 C1N4-N3N4
 2.7 with sigma of 0.01
 C1N5-N3N5
 2.7 with sigma of 0.01
 C1N6-N3N6
 2.7 with sigma of 0.01
 C8B4-C9B4 \\sim C8B3-C9B3 \\sim C8B1-C9B1 \\sim C8B2-C9B2 \\sim C8A1-C9A1
\\sim C8A2-C9A2 \\sim C8A3-
 C9A3 \\sim C8A4-C9A4
 with sigma of 0.01
 C10A-C20A \\sim C20A-C30A \\sim C30A-C40A \\sim C40A-C50A \\sim C50A-C60A
\\sim C60A-C10A
 with sigma of 0.01
 C10B-C20B \\sim C20B-C30B \\sim C30B-C40B \\sim C40B-C50B \\sim C50B-C60B
\\sim C60B-C10B
 with sigma of 0.01
 N1A1-C101 \\sim N1A1-C61A \\sim N1A2-C102 \\sim N1A2-C62A \\sim N1A3-C103
\\sim N1A3-C63A \\sim N1A4-
 C104 \\sim N1A4-C64A \\sim N1B1-C105 \\sim N1B1-C61B \\sim N1B2-C106 \\sim
N1B2-C62B \\sim N1B3-C107 ~
 N1B3-C63B \\sim N1B4-C108 \\sim N1B4-C64B
 with sigma of 0.03
 Cu1-N4A3 \\sim Cu1-N1A3 \\sim Cu1-N4B3 \\sim Cu1-N4B3 \\sim Cu2-N1A2 \\sim
Cu2-N4A2 \\sim Cu2-N4B4 ~
 Cu2-N1B4 \\sim Cu4-N4B2 \\sim Cu4-N1B2 \\sim Cu3-N1A4 \\sim Cu3-N4A4
 with sigma of 0.03
 C11B-C60B \\sim C12B-C50B \\sim C14B-C20B \\sim C30B-C13B \\sim C12A-C60A
\\sim C13A-C50A \\sim C11A-
 C20A \\sim C14A-C30A
 with sigma of 0.01
 C5A-O2A \\sim C5A-O3A \\sim C5A-O4A
 with sigma of 0.04
 S1A-F6A \\sim S1A-F7A \\sim S1A-F8A
 with sigma of 0.04
4. Restrained planarity
 C9A3, C8A3, C7A3, C6A3, C5A3, C3A3
 with sigma of 0.1
 C11A, C21A, C31A, C41A, C51A, C61A, C71A, C81A, C91A, C101
 with sigma of 0.1
 C12A, C22A, C32A, C42A, C52A, C62A, C72A, C82A, C92A, C102
 with sigma of 0.1
 C13A, C23A, C33A, C43A, C53A, C63A, C73A, C83A, C93A, C103
 with sigma of 0.1
 C14A, C24A, C34A, C44A, C54A, C64A, C74A, C84A, C94A, C104
 with sigma of 0.1
 C11B, C21B, C31B, C41B, C51B, C61B, C71B, C81B, C91B, C105
 with sigma of 0.1
 C12B, C22B, C32B, C42B, C52B, C62B, C72B, C82B, C92B, C106
 with sigma of 0.1
 C13B, C23B, C33B, C43B, C53B, C63B, C73B, C83B, C93B, C107
 with sigma of 0.1
 C14B, C24B, C34B, C44B, C54B, C64B, C74B, C84B, C94B, C108
 with sigma of 0.1
 N1A1, C2A1, C3A1, N4A1, C8A1, C7A1, C6A1, C5A1, C9A1
 with sigma of 0.1
 N1A2, C2A2, C3A2, N4A2, C8A2, C7A2, C6A2, C5A2, C9A2
 with sigma of 0.1
 N1A3, C2A3, C3A3, N4A3, C8A3, C7A3, C6A3, C5A3, C9A3
 with sigma of 0.1
 N1A4, C2A4, C3A4, N4A4, C8A4, C7A4, C6A4, C5A4, C9A4
 with sigma of 0.1
 N1B1, C2B1, C3B1, N4B1, C8B1, C7B1, C6B1, C5B1, C9B1
 with sigma of 0.1
 N1B2, C2B2, C3B2, N4B2, C8B2, C7B2, C6B2, C5B2, C9B2
 with sigma of 0.1
 N1B3, C2B3, C3B3, N4B3, C8B3, C7B3, C6B3, C5B3, C9B3
 with sigma of 0.1
 N1B4, C2B4, C3B4, N4B4, C8B4, C7B4, C6B4, C5B4, C9B4
 with sigma of 0.1
5. Uiso/Uaniso restraints and constraints
C1N1 \\sim C2N1 \\sim N3N1: within 2A with sigma of 0.01 and sigma for terminal
atoms of 0.02
C1N2 \\sim C2N2 \\sim N3N2: within 2A with sigma of 0.01 and sigma for terminal
atoms of 0.02
C1N3 \\sim C2N3 \\sim N3N3: within 2A with sigma of 0.01 and sigma for terminal
atoms of 0.02
C1N4 \\sim C2N4 \\sim N3N4: within 2A with sigma of 0.01 and sigma for terminal
atoms of 0.02
C1N5 \\sim C2N5 \\sim N3N5: within 2A with sigma of 0.01 and sigma for terminal
atoms of 0.02
C1N6 \\sim C2N6 \\sim N3N6: within 2A with sigma of 0.01 and sigma for terminal
atoms of 0.02
C93B \\sim C34A \\sim C30B \\sim C2B2 \\sim C41A \\sim C91A \\sim C24A \\sim
C11A \\sim C11B \\sim C91B \\sim C94B \\sim C6A2 \\sim C14A \\sim C73A \\sim
C44B \\sim C2B4 \\sim C3B4 \\sim C101 \\sim C13B \\sim C84B \\sim C94A \\sim
C106 \\sim C50A \\sim C42A \\sim C62A \\sim C40B \\sim C23B \\sim C32A \\sim
C54A \\sim C20A \\sim C22A \\sim C92A \\sim C2B3 \\sim C7A2 \\sim C5A1 \\sim
C7B3 \\sim C60A \\sim C10A \\sim C42B \\sim C5A2 \\sim C3B2 \\sim C20B \\sim
C9A1 \\sim C108 \\sim C61B \\sim C43A \\sim C12A \\sim C3A2 \\sim C7A4 \\sim
C2A4 \\sim C83B \\sim C103 \\sim C33B \\sim C54B \\sim C44A \\sim C52A \\sim
C21B \\sim C51A \\sim C34B \\sim C12B \\sim C104 \\sim C5B2 \\sim C3B3 \\sim
C82A \\sim C93A \\sim C5B4 \\sim C8B3 \\sim C2A2 \\sim C5A4 \\sim C3B1 \\sim
C8A1 \\sim C6B4 \\sim C9B2 \\sim C3A1 \\sim C2A3 \\sim C22B \\sim C31A \\sim
C6A4 \\sim C82B \\sim C74B \\sim C9B1 \\sim C6B3 \\sim C50B \\sim C7B4 \\sim
C71B \\sim C30A \\sim C81A \\sim C21A \\sim C7A1 \\sim C71A \\sim C43B \\sim
C10B \\sim C84A \\sim C40A \\sim C81B \\sim C32B \\sim C64B \\sim C8B1 \\sim
C14B \\sim C7B2 \\sim C9B4 \\sim C102 \\sim C63A \\sim C9A4 \\sim C6A3 \\sim
C2A1 \\sim C73B \\sim C6B2 \\sim C74A \\sim C9A3 \\sim C41B \\sim C9A2 \\sim
C6B1 \\sim C72B \\sim C13A \\sim C5B3 \\sim C8A3 \\sim C52B \\sim C9B3 \\sim
C64A \\sim C8B4 \\sim C107 \\sim C53B \\sim C8A2 \\sim C83A \\sim C72A \\sim
C7A3 \\sim C33A \\sim C8B2 \\sim C23A \\sim C60B \\sim C7B1 \\sim C31B \\sim
C3A3 \\sim C5A3 \\sim C53A \\sim C6A1 \\sim C3A4 \\sim C61A \\sim C8A4 \\sim
C63B \\sim C24B \\sim C92B \\sim C62B \\sim C5B1 \\sim C105 \\sim C51B \\sim
C2B1 \\sim C2N1 \\sim C1N1 \\sim C2N2 \\sim C1N2 \\sim C2N3 \\sim C1N3 \\sim
C1N4 \\sim C2N4 \\sim C1N5 \\sim C2N5 \\sim C2N6 \\sim C1N6 \\sim C2N7 \\sim
C1N7 \\sim C5A \\sim N1A4 \\sim N1A1 \\sim N4A2 \\sim N4A1 \\sim N1A2 \\sim
N4B4 \\sim N4A4 \\sim N1B4 \\sim N1A3 \\sim N4B3 \\sim N1B2 \\sim N4B1 \\sim
N1B3 \\sim N1B1 \\sim N4A3 \\sim N4B2 \\sim N3N1 \\sim N3N2 \\sim N3N3 \\sim
N3N4 \\sim N3N5 \\sim N3N6 \\sim N3N7 \\sim O4A \\sim O3A \\sim O2A \\sim F7A
\\sim F6A \\sim F8A \\sim S1A: within 2A with sigma of 0.04 and sigma for
terminal atoms of 0.08
C10A \\sim C20A \\sim C30A \\sim C40A \\sim C50A \\sim C60A \\sim C10B \\sim
C20B \\sim C30B \\sim C40B \\sim C50B \\sim C60B \\sim N1A1 \\sim C2A1 \\sim
C3A1 \\sim N4A1 \\sim C8A1 \\sim C7A1 \\sim C6A1 \\sim C5A1 \\sim C9A1 \\sim
N1A2 \\sim C2A2 \\sim C3A2 \\sim N4A2 \\sim C8A2 \\sim C7A2 \\sim C6A2 \\sim
C5A2 \\sim C9A2 \\sim N1A3 \\sim C2A3 \\sim C3A3 \\sim N4A3 \\sim C8A3 \\sim
C7A3 \\sim C6A3 \\sim C5A3 \\sim C9A3 \\sim N1A4 \\sim C2A4 \\sim C3A4 \\sim
N4A4 \\sim C8A4 \\sim C7A4 \\sim C6A4 \\sim C5A4 \\sim C9A4 \\sim N1B1 \\sim
C2B1 \\sim C3B1 \\sim N4B1 \\sim C8B1 \\sim C7B1 \\sim C6B1 \\sim C5B1 \\sim
C9B1 \\sim N1B2 \\sim C2B2 \\sim C3B2 \\sim N4B2 \\sim C8B2 \\sim C7B2 \\sim
C6B2 \\sim C5B2 \\sim C9B2 \\sim N1B3 \\sim C2B3 \\sim C3B3 \\sim N4B3 \\sim
C8B3 \\sim C7B3 \\sim C6B3 \\sim C5B3 \\sim C9B3 \\sim N1B4 \\sim C2B4 \\sim
C3B4 \\sim N4B4 \\sim C8B4 \\sim C7B4 \\sim C6B4 \\sim C5B4 \\sim C9B4 \\sim
C11A \\sim C21A \\sim C31A \\sim C41A \\sim C51A \\sim C61A \\sim C71A \\sim
C81A \\sim C91A \\sim C101 \\sim C12A \\sim C22A \\sim C32A \\sim C42A \\sim
C52A \\sim C62A \\sim C72A \\sim C82A \\sim C92A \\sim C102 \\sim C13A \\sim
C23A \\sim C33A \\sim C43A \\sim C53A \\sim C63A \\sim C73A \\sim C83A \\sim
C93A \\sim C103 \\sim C14A \\sim C24A \\sim C34A \\sim C44A \\sim C54A \\sim
C64A \\sim C74A \\sim C84A \\sim C94A \\sim C104 \\sim C11B \\sim C21B \\sim
C31B \\sim C41B \\sim C51B \\sim C61B \\sim C71B \\sim C81B \\sim C91B \\sim
C105 \\sim C12B \\sim C22B \\sim C32B \\sim C42B \\sim C52B \\sim C62B \\sim
C72B \\sim C82B \\sim C92B \\sim C106 \\sim C13B \\sim C23B \\sim C33B \\sim
C43B \\sim C53B \\sim C63B \\sim C73B \\sim C83B \\sim C93B \\sim C107 \\sim
C14B \\sim C24B \\sim C34B \\sim C44B \\sim C54B \\sim C64B \\sim C74B \\sim
C84B \\sim C94B \\sim C108: within 2A with sigma of 0.01 and sigma for terminal
atoms of 0.02
C5A \\sim F6A \\sim F7A \\sim F8A \\sim S1A \\sim O2A \\sim O3A \\sim O4A:
within 2A with sigma of 0.005 and sigma for terminal atoms of 0.01
: with sigma of 0.02 and sigma for terminal atoms of 0.04
: with sigma of 0.02 and sigma for terminal atoms of 0.04
: with sigma of 0.02 and sigma for terminal atoms of 0.04
: with sigma of 0.02 and sigma for terminal atoms of 0.04
: with sigma of 0.01 and sigma for terminal atoms of 0.02
: with sigma of 0.02 and sigma for terminal atoms of 0.04
: with sigma of 0.02 and sigma for terminal atoms of 0.04
: with sigma of 0.04 and sigma for terminal atoms of 0.08
6. Rigid body (RIGU) restrains
 C1N1, C2N1, N3N1
 with sigma for 1-2 distances of 0.01 and sigma for 1-3 distances of 0.01
 C1N2, C2N2, N3N2
 with sigma for 1-2 distances of 0.01 and sigma for 1-3 distances of 0.01
 C1N3, C2N3, N3N3
 with sigma for 1-2 distances of 0.01 and sigma for 1-3 distances of 0.01
 C1N4, C2N4, N3N4
 with sigma for 1-2 distances of 0.01 and sigma for 1-3 distances of 0.01
 C1N5, C2N5, N3N5
 with sigma for 1-2 distances of 0.01 and sigma for 1-3 distances of 0.01
 C1N6, C2N6, N3N6
 with sigma for 1-2 distances of 0.01 and sigma for 1-3 distances of 0.01
 C1N7, C2N7, N3N7
 with sigma for 1-2 distances of 0.01 and sigma for 1-3 distances of 0.01
 C5A, F6A, F7A, F8A, S1A, O2A, O3A, O4A
 with sigma for 1-2 distances of 0.01 and sigma for 1-3 distances of 0.01
7. Others
 Fixed Sof: C2N3(0.6) C1N3(0.6) N3N3(0.6) C1N4(0.5) N3N4(0.5) C2N4(0.5)
 N3N5(0.5) C1N5(0.5) C2N5(0.5) N3N6(0.5) C2N6(0.5) C1N6(0.5) N3N7(0.35)
 C2N7(0.35) C1N7(0.35) S1A(0.8) O4A(0.8) O3A(0.8) O2A(0.8) C5A(0.8) F7A(0.8)
 F6A(0.8) F8A(0.8)
8.a Riding coordinates:
 C9A1(H9AA,H9AB,H9AC), C9B2(H9BA,H9BB,H9BC), C9A3(H9AG,H9AH,H9AI), C9A2(H9AJ,
 H9AK,H9AL), C9B3(H9BJ,H9BK,H9BL)
8.b Me refined with riding coordinates:
 C9B1(H9BD,H9BE,H9BF), C9B4(H9BG,H9BH,H9BI), C9A4(H9AD,H9AE,H9AF)
8.c Aromatic/amide H refined with riding coordinates:
 C34A(H34A), C2B2(H2B2), C41A(H41A), C24A(H24A), C6A2(H6A2), C73A(H73A),
 C44B(H44B), C2B4(H2B4), C84B(H84B), C42A(H42A), C62A(H62A), C40B(H40B),
 C23B(H23B), C32A(H32A), C22A(H22A), C2B3(H2B3), C7A2(H7A2), C5A1(H5A1),
 C7B3(H7B3), C10A(H10A), C42B(H42B), C5A2(H5A2), C61B(H61B), C43A(H43A),
 C7A4(H7A4), C2A4(H2A4), C83B(H83B), C33B(H33B), C44A(H44A), C21B(H21B),
 C34B(H34B), C5B2(H5B2), C82A(H82A), C5B4(H5B4), C2A2(H2A2), C5A4(H5A4),
 C6B4(H6B4), C2A3(H2A3), C22B(H22B), C31A(H31A), C6A4(H6A4), C82B(H82B),
 C74B(H74B), C6B3(H6B3), C7B4(H7B4), C71B(H71B), C81A(H81A), C21A(H21A),
 C7A1(H7A1), C71A(H71A), C43B(H43B), C10B(H10B), C84A(H84A), C40A(H40A),
 C81B(H81B), C32B(H32B), C64B(H64B), C7B2(H7B2), C63A(H63A), C6A3(H6A3),
 C2A1(H2A1), C73B(H73B), C6B2(H6B2), C74A(H74A), C41B(H41B), C6B1(H6B1),
 C72B(H72B), C5B3(H5B3), C64A(H64A), C83A(H83A), C72A(H72A), C7A3(H7A3),
 C33A(H33A), C23A(H23A), C7B1(H7B1), C31B(H31B), C5A3(H5A3), C6A1(H6A1),
 C61A(H61A), C63B(H63B), C24B(H24B), C62B(H62B), C5B1(H5B1), C2B1(H2B1)
8.d Idealised Me refined as rotating group:
 C1N2(H1NA,H1NB,H1NC)
;
_atom_sites_solution_hydrogens     mixed
_atom_sites_solution_primary       dual
_atom_sites_solution_secondary     ?
loop_
  _atom_site_label
  _atom_site_type_symbol
  _atom_site_fract_x
  _atom_site_fract_y
  _atom_site_fract_z
  _atom_site_U_iso_or_equiv
  _atom_site_adp_type
  _atom_site_occupancy
  _atom_site_site_symmetry_order
  _atom_site_calc_flag
  _atom_site_refinement_flags_posn
  _atom_site_refinement_flags_adp
  _atom_site_refinement_flags_occupancy
  _atom_site_disorder_assembly
  _atom_site_disorder_group
 Cu3 Cu 0.61327(19) 0.66480(19) 0.42459(9) 0.137(2) Uani 1 1 d D . . . .
 Cu2 Cu 0.66429(19) 0.11956(18) 0.57424(8) 0.1337(19) Uani 1 1 d D . . . .
 Cu4 Cu 0.1140(2) 0.0855(2) 0.42022(11) 0.185(3) Uani 1 1 d D . . . .
 Cu1 Cu 0.6164(3) 0.0818(2) 0.41622(11) 0.186(3) Uani 1 1 d D . . . .
 C93B C 0.4908(11) 0.0542(8) 0.4755(5) 0.155(9) Uiso 1 1 d D U . . .
 N1A4 N 0.5874(9) 0.5927(8) 0.4185(4) 0.129(8) Uiso 1 1 d D U . . .
 C34A C 0.7231(9) 0.5307(11) 0.4427(4) 0.149(11) Uiso 1 1 d D U . . .
 H34A H 0.755192 0.547305 0.439763 0.179 Uiso 1 1 calc R . . . .
 N1A1 N 0.7092(11) 0.6091(11) 0.5500(4) 0.149(9) Uiso 1 1 d D U . . .
 N4A2 N 0.6851(10) 0.0454(7) 0.5721(4) 0.118(8) Uiso 1 1 d D U . . .
 C30B C 0.4160(10) 0.0838(15) 0.4975(5) 0.141(9) Uiso 1 1 d D U . . .
 C2B2 C 0.0887(13) 0.0080(17) 0.4466(5) 0.203(12) Uiso 1 1 d D U . . .
 H2B2 H 0.090904 -0.021248 0.455704 0.244 Uiso 1 1 calc R . . . .
 N4A1 N 0.6861(11) 0.6907(9) 0.5731(5) 0.139(9) Uiso 1 1 d D U . . .
 N1A2 N 0.7137(9) 0.1231(11) 0.5496(3) 0.145(9) Uiso 1 1 d D U . . .
 C41A C 0.6337(9) 0.5515(10) 0.5290(5) 0.138(10) Uiso 1 1 d D U . . .
 H41A H 0.624915 0.581321 0.537107 0.166 Uiso 1 1 calc R . . . .
 C91A C 0.6992(8) 0.4898(10) 0.5164(5) 0.147(9) Uiso 1 1 d D U . . .
 C24A C 0.7217(9) 0.4873(10) 0.4566(4) 0.156(11) Uiso 1 1 d D U . . .
 H24A H 0.752989 0.474805 0.462768 0.187 Uiso 1 1 calc R . . . .
 N4B4 N 0.6831(14) 0.1617(11) 0.6000(3) 0.153(10) Uiso 1 1 d D U . . .
 C11A C 0.6583(10) 0.4602(7) 0.5068(4) 0.133(9) Uiso 1 1 d D U . . .
 C11B C 0.2760(9) 0.0713(11) 0.5332(4) 0.155(9) Uiso 1 1 d D U . . .
 C91B C 0.2597(12) 0.1126(9) 0.5464(5) 0.149(9) Uiso 1 1 d D U . . .
 C94B C 0.4847(12) 0.1131(9) 0.5427(5) 0.159(9) Uiso 1 1 d D U . . .
 N4A4 N 0.5694(11) 0.6796(14) 0.3995(4) 0.152(9) Uiso 1 1 d D U . . .
 C6A2 C 0.6902(12) -0.0448(9) 0.5806(5) 0.135(10) Uiso 1 1 d D U . . .
 H6A2 H 0.673278 -0.074515 0.586192 0.161 Uiso 1 1 calc R . . . .
 C14A C 0.6751(11) 0.4633(8) 0.4613(4) 0.148(9) Uiso 1 1 d D U . . .
 C73A C 0.5445(10) 0.2726(13) 0.4366(6) 0.177(12) Uiso 1 1 d D U . . .
 H73A H 0.512733 0.290919 0.438135 0.212 Uiso 1 1 calc R . . . .
 C44B C 0.5509(11) 0.0601(11) 0.5606(5) 0.163(11) Uiso 1 1 d D U . . .
 H44B H 0.578206 0.056888 0.570625 0.196 Uiso 1 1 calc R . . . .
 N1B4 N 0.5951(9) 0.1529(9) 0.5780(4) 0.151(9) Uiso 1 1 d D U . . .
 C2B4 C 0.5935(11) 0.1790(11) 0.5974(5) 0.149(10) Uiso 1 1 d D U . . .
 H2B4 H 0.562029 0.193049 0.602759 0.179 Uiso 1 1 calc R . . . .
 C3B4 C 0.6421(10) 0.1840(10) 0.6093(5) 0.155(9) Uiso 1 1 d D U . . .
 C101 C 0.6860(8) 0.5369(10) 0.5272(5) 0.135(9) Uiso 1 1 d D U . . .
 C13B C 0.4630(8) 0.0958(11) 0.4852(4) 0.142(9) Uiso 1 1 d D U . . .
 C84B C 0.4593(12) 0.1617(11) 0.5403(5) 0.178(11) Uiso 1 1 d D U . . .
 H84B H 0.427912 0.163597 0.532393 0.214 Uiso 1 1 calc R . . . .
 C94A C 0.6280(9) 0.4818(10) 0.4524(5) 0.139(9) Uiso 1 1 d D U . . .
 C106 C 0.2006(11) 0.0661(8) 0.4650(5) 0.169(10) Uiso 1 1 d D U . . .
 C50A C 0.6712(17) 0.3189(9) 0.4724(5) 0.154(9) Uiso 1 1 d D U . . .
 C42A C 0.6339(10) 0.1777(10) 0.5272(5) 0.139(10) Uiso 1 1 d D U . . .
 H42A H 0.625100 0.147723 0.535226 0.167 Uiso 1 1 calc R . . . .
 C62A C 0.7748(9) 0.1915(12) 0.5401(5) 0.160(11) Uiso 1 1 d D U . . .
 H62A H 0.800574 0.175488 0.548630 0.192 Uiso 1 1 calc R . . . .
 C40B C 0.3685(13) 0.0957(13) 0.4880(5) 0.135(9) Uiso 1 1 d D U . . .
 H40B H 0.367377 0.108169 0.473800 0.163 Uiso 1 1 calc R . . . .
 C23B C 0.4832(10) 0.1457(9) 0.4839(4) 0.144(10) Uiso 1 1 d D U . . .
 H23B H 0.466206 0.173147 0.491125 0.173 Uiso 1 1 calc R . . . .
 C32A C 0.5962(9) 0.2017(11) 0.5154(5) 0.158(11) Uiso 1 1 d D U . . .
 H32A H 0.562672 0.186747 0.514203 0.189 Uiso 1 1 calc R . . . .
 C54A C 0.5838(9) 0.5432(12) 0.4286(5) 0.148(9) Uiso 1 1 d D U . . .
 C20A C 0.6673(15) 0.4132(8) 0.4943(5) 0.135(9) Uiso 1 1 d D U . . .
 C22A C 0.6076(10) 0.2491(10) 0.5048(4) 0.160(11) Uiso 1 1 d D U . . .
 H22A H 0.581025 0.266803 0.497283 0.192 Uiso 1 1 calc R . . . .
 C92A C 0.6971(9) 0.2440(10) 0.5169(5) 0.146(9) Uiso 1 1 d D U . . .
 C2B3 C 0.6494(13) 0.0040(13) 0.4482(5) 0.158(11) Uiso 1 1 d D U . . .
 H2B3 H 0.649489 -0.020391 0.459463 0.189 Uiso 1 1 calc R . . . .
 C7A2 C 0.7349(11) -0.0493(9) 0.5686(5) 0.122(10) Uiso 1 1 d D U . . .
 H7A2 H 0.755205 -0.080030 0.569171 0.147 Uiso 1 1 calc R . . . .
 C5A1 C 0.6745(12) 0.7325(13) 0.5848(4) 0.149(10) Uiso 1 1 d D U . . .
 H5A1 H 0.650963 0.728913 0.596321 0.179 Uiso 1 1 calc R . . . .
 C7B3 C 0.7838(11) 0.0074(15) 0.4278(7) 0.193(12) Uiso 1 1 d D U . . .
 H7B3 H 0.815982 -0.009263 0.430481 0.232 Uiso 1 1 calc R . . . .
 C60A C 0.6645(15) 0.3191(8) 0.4944(5) 0.141(9) Uiso 1 1 d D U . . .
 C10A C 0.6618(13) 0.3663(13) 0.5053(3) 0.137(10) Uiso 1 1 d D U . . .
 H10A H 0.656167 0.366564 0.520155 0.165 Uiso 1 1 calc R . . . .
 N1A3 N 0.5958(11) 0.1546(10) 0.4086(5) 0.196(11) Uiso 1 1 d D U . . .
 N4B3 N 0.6891(10) 0.0553(13) 0.4194(6) 0.175(10) Uiso 1 1 d D U . . .
 C42B C 0.1803(10) 0.1173(10) 0.4660(5) 0.152(11) Uiso 1 1 d D U . . .
 H42B H 0.147699 0.124937 0.459702 0.183 Uiso 1 1 calc R . . . .
 C5A2 C 0.6707(10) 0.0052(11) 0.5841(4) 0.134(10) Uiso 1 1 d D U . . .
 H5A2 H 0.646618 0.010670 0.595236 0.161 Uiso 1 1 calc R . . . .
 C3B2 C 0.0400(12) 0.0191(16) 0.4351(5) 0.210(11) Uiso 1 1 d D U . . .
 C20B C 0.4190(10) 0.0736(16) 0.5192(5) 0.155(9) Uiso 1 1 d D U . . .
 C9A1 C 0.7965(13) 0.7430(19) 0.5397(6) 0.213(18) Uiso 1 1 d D U . . .
 H9AA H 0.810764 0.777361 0.539109 0.320 Uiso 1 1 d R . . . .
 H9AB H 0.822884 0.719081 0.544229 0.320 Uiso 1 1 d R . . . .
 H9AC H 0.784274 0.733161 0.525889 0.320 Uiso 1 1 d R . . . .
 C108 C 0.5288(11) 0.1097(8) 0.5565(5) 0.158(9) Uiso 1 1 d D U . . .
 C61B C 0.2261(12) 0.1962(9) 0.5720(5) 0.157(11) Uiso 1 1 d D U . . .
 H61B H 0.212891 0.225151 0.579645 0.188 Uiso 1 1 calc R . . . .
 C43A C 0.6855(11) 0.1881(11) 0.4311(5) 0.157(11) Uiso 1 1 d D U . . .
 H43A H 0.688011 0.159219 0.421777 0.188 Uiso 1 1 calc R . . . .
 C12A C 0.6571(11) 0.2697(8) 0.5054(4) 0.144(9) Uiso 1 1 d D U . . .
 C3A2 C 0.7242(10) 0.0389(9) 0.5582(3) 0.121(9) Uiso 1 1 d D U . . .
 C7A4 C 0.5127(13) 0.6918(14) 0.3623(4) 0.168(11) Uiso 1 1 d D U . . .
 H7A4 H 0.491143 0.696381 0.350229 0.202 Uiso 1 1 calc R . . . .
 C2A4 C 0.5614(10) 0.5907(12) 0.4005(5) 0.140(10) Uiso 1 1 d D U . . .
 H2A4 H 0.550295 0.558184 0.395046 0.168 Uiso 1 1 calc R . . . .
 C83B C 0.4678(11) 0.0044(11) 0.4739(5) 0.171(11) Uiso 1 1 d D U . . .
 H83B H 0.434076 -0.001272 0.479523 0.205 Uiso 1 1 calc R . . . .
 C103 C 0.6374(9) 0.2147(11) 0.4332(5) 0.159(9) Uiso 1 1 d D U . . .
 C33B C 0.5285(11) 0.1567(8) 0.4719(4) 0.146(10) Uiso 1 1 d D U . . .
 H33B H 0.541318 0.191240 0.470986 0.175 Uiso 1 1 calc R . . . .
 C54B C 0.5460(12) 0.1553(9) 0.5671(5) 0.161(10) Uiso 1 1 d D U . . .
 C44A C 0.6786(10) 0.5488(10) 0.4335(5) 0.140(10) Uiso 1 1 d D U . . .
 H44A H 0.680056 0.577313 0.424010 0.168 Uiso 1 1 calc R . . . .
 C52A C 0.7263(9) 0.1693(10) 0.5382(5) 0.139(9) Uiso 1 1 d D U . . .
 C21B C 0.2525(11) 0.0231(10) 0.5351(4) 0.179(11) Uiso 1 1 d D U . . .
 H21B H 0.263474 -0.004598 0.526198 0.214 Uiso 1 1 calc R . . . .
 C51A C 0.7244(9) 0.5647(11) 0.5386(5) 0.146(9) Uiso 1 1 d D U . . .
 C34B C 0.5331(12) 0.0167(9) 0.5502(5) 0.172(11) Uiso 1 1 d D U . . .
 H34B H 0.549200 -0.016016 0.552476 0.206 Uiso 1 1 calc R . . . .
 C12B C 0.2728(8) 0.0943(11) 0.4883(4) 0.156(9) Uiso 1 1 d D U . . .
 C104 C 0.6300(8) 0.5249(10) 0.4382(5) 0.138(9) Uiso 1 1 d D U . . .
 C5B2 C -0.0020(18) 0.0744(14) 0.4121(7) 0.224(13) Uiso 1 1 d D U . . .
 H5B2 H -0.002327 0.105505 0.403981 0.269 Uiso 1 1 calc R . . . .
 C3B3 C 0.6939(11) 0.0195(12) 0.4349(4) 0.171(10) Uiso 1 1 d D U . . .
 C82A C 0.7506(10) 0.2583(11) 0.5149(5) 0.159(11) Uiso 1 1 d D U . . .
 H82A H 0.761451 0.281092 0.503881 0.191 Uiso 1 1 calc R . . . .
 C93A C 0.6340(9) 0.2575(12) 0.4478(5) 0.156(9) Uiso 1 1 d D U . . .
 C5B4 C 0.7295(11) 0.1658(14) 0.6099(5) 0.171(11) Uiso 1 1 d D U . . .
 H5B4 H 0.759499 0.151993 0.603160 0.206 Uiso 1 1 calc R . . . .
 C8B3 C 0.7405(16) -0.0042(14) 0.4400(5) 0.188(11) Uiso 1 1 d D U . . .
 C2A2 C 0.7423(12) 0.0823(11) 0.5452(4) 0.133(10) Uiso 1 1 d D U . . .
 H2A2 H 0.770085 0.081161 0.535333 0.159 Uiso 1 1 calc R . . . .
 C5A4 C 0.5626(14) 0.7271(11) 0.3907(5) 0.156(11) Uiso 1 1 d D U . . .
 H5A4 H 0.576025 0.756712 0.397847 0.187 Uiso 1 1 calc R . . . .
 N1B2 N 0.1249(12) 0.0357(11) 0.4444(4) 0.199(11) Uiso 1 1 d D U . . .
 C3B1 C 0.1195(14) 0.1595(12) 0.6187(7) 0.231(12) Uiso 1 1 d D U . . .
 C8A1 C 0.7519(12) 0.7408(15) 0.5555(5) 0.172(11) Uiso 1 1 d D U . . .
 C6B4 C 0.7346(10) 0.1895(15) 0.6295(5) 0.175(11) Uiso 1 1 d D U . . .
 H6B4 H 0.766522 0.187874 0.637040 0.210 Uiso 1 1 calc R . . . .
 C9B2 C 0.0025(19) -0.0595(14) 0.4505(6) 0.209(18) Uiso 1 1 d D U . . .
 H9BA H -0.032397 -0.072351 0.451142 0.314 Uiso 1 1 d R . . . .
 H9BB H 0.025803 -0.087741 0.447582 0.314 Uiso 1 1 d R . . . .
 H9BC H 0.011573 -0.043981 0.463852 0.314 Uiso 1 1 d R . . . .
 C3A1 C 0.7241(11) 0.6952(10) 0.5586(4) 0.152(9) Uiso 1 1 d D U . . .
 C2A3 C 0.5881(10) 0.1615(14) 0.3874(7) 0.218(12) Uiso 1 1 d D U . . .
 H2A3 H 0.585790 0.194564 0.380803 0.262 Uiso 1 1 calc R . . . .
 C22B C 0.2534(10) 0.1438(10) 0.4878(4) 0.146(10) Uiso 1 1 d D U . . .
 H22B H 0.270859 0.170574 0.495290 0.176 Uiso 1 1 calc R . . . .
 C31A C 0.5948(8) 0.5230(10) 0.5193(4) 0.141(10) Uiso 1 1 d D U . . .
 H31A H 0.559732 0.534284 0.520128 0.169 Uiso 1 1 calc R . . . .
 C6A4 C 0.5366(14) 0.7337(10) 0.3717(5) 0.156(11) Uiso 1 1 d D U . . .
 H6A4 H 0.535201 0.766847 0.365114 0.187 Uiso 1 1 calc R . . . .
 C82B C 0.2632(13) 0.0013(11) 0.4786(6) 0.205(12) Uiso 1 1 d D U . . .
 H82B H 0.290463 -0.007872 0.488003 0.246 Uiso 1 1 calc R . . . .
 C74B C 0.4797(13) 0.2059(10) 0.5492(6) 0.187(12) Uiso 1 1 d D U . . .
 H74B H 0.466177 0.238883 0.545413 0.224 Uiso 1 1 calc R . . . .
 C9B1 C 0.1676(16) 0.2048(18) 0.6474(8) 0.26(2) Uiso 1 1 d D U . . .
 H9BD H 0.163638 0.213328 0.662437 0.389 Uiso 1 1 calc R . . . .
 H9BE H 0.198789 0.183573 0.645406 0.389 Uiso 1 1 calc R . . . .
 H9BF H 0.170897 0.236897 0.639138 0.389 Uiso 1 1 calc R . . . .
 C6B3 C 0.7794(11) 0.0433(16) 0.4117(6) 0.194(12) Uiso 1 1 d D U . . .
 H6B3 H 0.808478 0.051282 0.403056 0.233 Uiso 1 1 calc R . . . .
 C50B C 0.3224(9) 0.0893(15) 0.4995(5) 0.146(9) Uiso 1 1 d D U . . .
 C7B4 C 0.6927(15) 0.2155(13) 0.6379(4) 0.179(12) Uiso 1 1 d D U . . .
 H7B4 H 0.696931 0.238263 0.649643 0.215 Uiso 1 1 calc R . . . .
 C71B C 0.2668(12) 0.2027(9) 0.5574(5) 0.155(11) Uiso 1 1 d D U . . .
 H71B H 0.283231 0.235535 0.556147 0.186 Uiso 1 1 calc R . . . .
 C30A C 0.6734(17) 0.4129(8) 0.4723(5) 0.154(9) Uiso 1 1 d D U . . .
 N4B1 N 0.077(2) 0.1417(16) 0.6088(5) 0.243(13) Uiso 1 1 d D U . . .
 C81A C 0.7526(10) 0.4761(11) 0.5153(5) 0.166(11) Uiso 1 1 d D U . . .
 H81A H 0.762807 0.446384 0.507396 0.200 Uiso 1 1 calc R . . . .
 C21A C 0.6076(9) 0.4773(9) 0.5082(3) 0.122(9) Uiso 1 1 d D U . . .
 H21A H 0.580861 0.457774 0.501570 0.147 Uiso 1 1 calc R . . . .
 C7A1 C 0.7362(14) 0.7844(10) 0.5665(6) 0.175(11) Uiso 1 1 d D U . . .
 H7A1 H 0.753377 0.816648 0.564369 0.210 Uiso 1 1 calc R . . . .
 C71A C 0.7898(9) 0.5054(13) 0.5254(6) 0.175(11) Uiso 1 1 d D U . . .
 H71A H 0.825389 0.496747 0.523759 0.210 Uiso 1 1 calc R . . . .
 C43B C 0.5536(10) 0.1169(10) 0.4615(5) 0.133(10) Uiso 1 1 d D U . . .
 H43B H 0.584881 0.124071 0.454078 0.160 Uiso 1 1 calc R . . . .
 C10B C 0.3723(13) 0.0628(15) 0.5298(5) 0.162(10) Uiso 1 1 d D U . . .
 H10B H 0.373645 0.048298 0.543639 0.195 Uiso 1 1 calc R . . . .
 C84A C 0.5785(11) 0.4599(11) 0.4571(5) 0.162(11) Uiso 1 1 d D U . . .
 H84A H 0.576261 0.432200 0.466973 0.194 Uiso 1 1 calc R . . . .
 C40A C 0.6774(16) 0.3657(13) 0.4615(3) 0.165(10) Uiso 1 1 d D U . . .
 H40A H 0.684315 0.365368 0.446730 0.197 Uiso 1 1 calc R . . . .
 C81B C 0.2833(11) 0.1623(11) 0.5448(5) 0.153(11) Uiso 1 1 d D U . . .
 H81B H 0.310670 0.167682 0.534997 0.184 Uiso 1 1 calc R . . . .
 C32B C 0.2078(11) 0.1558(9) 0.4762(5) 0.157(11) Uiso 1 1 d D U . . .
 H32B H 0.196113 0.190764 0.475426 0.188 Uiso 1 1 calc R . . . .
 C64B C 0.5212(13) 0.2022(9) 0.5641(6) 0.179(11) Uiso 1 1 d D U . . .
 H64B H 0.531625 0.231828 0.571947 0.215 Uiso 1 1 calc R . . . .
 C8B1 C 0.1203(15) 0.1748(19) 0.6398(8) 0.262(14) Uiso 1 1 d D U . . .
 C14B C 0.4663(9) 0.0682(11) 0.5320(4) 0.162(10) Uiso 1 1 d D U . . .
 C7B2 C -0.0481(13) 0.0020(16) 0.4259(7) 0.207(13) Uiso 1 1 d D U . . .
 H7B2 H -0.079425 -0.016841 0.427781 0.249 Uiso 1 1 calc R . . . .
 C9B4 C 0.5961(12) 0.2341(15) 0.6380(6) 0.181(16) Uiso 1 1 d D U . . .
 H9BG H 0.604371 0.249080 0.651875 0.272 Uiso 1 1 calc R . . . .
 H9BH H 0.584602 0.261616 0.628360 0.272 Uiso 1 1 calc R . . . .
 H9BI H 0.568392 0.208339 0.639596 0.272 Uiso 1 1 calc R . . . .
 C102 C 0.6856(8) 0.1964(10) 0.5277(5) 0.136(9) Uiso 1 1 d D U . . .
 C63A C 0.5484(10) 0.2308(13) 0.4220(6) 0.189(12) Uiso 1 1 d D U . . .
 H63A H 0.518964 0.220638 0.413910 0.226 Uiso 1 1 calc R . . . .
 C9A4 C 0.5034(16) 0.5940(12) 0.3593(6) 0.177(16) Uiso 1 1 d D U . . .
 H9AD H 0.483366 0.603398 0.346679 0.266 Uiso 1 1 calc R . . . .
 H9AE H 0.533984 0.573861 0.355078 0.266 Uiso 1 1 calc R . . . .
 H9AF H 0.481775 0.573058 0.368821 0.266 Uiso 1 1 calc R . . . .
 C6A3 C 0.5780(17) 0.0197(11) 0.3555(6) 0.239(14) Uiso 1 1 d D U . . .
 H6A3 H 0.577389 -0.013170 0.348696 0.287 Uiso 1 1 calc R . . . .
 C2A1 C 0.7400(13) 0.6510(12) 0.5456(4) 0.144(10) Uiso 1 1 d D U . . .
 H2A1 H 0.767543 0.651304 0.535575 0.173 Uiso 1 1 calc R . . . .
 C73B C 0.4938(13) -0.0361(9) 0.4642(6) 0.185(12) Uiso 1 1 d D U . . .
 H73B H 0.479572 -0.070085 0.464664 0.222 Uiso 1 1 calc R . . . .
 C6B2 C -0.0459(13) 0.0433(18) 0.4119(7) 0.224(13) Uiso 1 1 d D U . . .
 H6B2 H -0.073688 0.050221 0.402382 0.269 Uiso 1 1 calc R . . . .
 N1B3 N 0.6071(11) 0.0329(11) 0.4406(4) 0.152(9) Uiso 1 1 d D U . . .
 C74A C 0.5338(10) 0.4781(13) 0.4476(5) 0.167(11) Uiso 1 1 d D U . . .
 H74A H 0.501409 0.462188 0.450689 0.201 Uiso 1 1 calc R . . . .
 C9A3 C 0.5702(18) 0.1635(14) 0.3423(7) 0.28(2) Uiso 1 1 d D U . . .
 H9AG H 0.564623 0.157121 0.327199 0.421 Uiso 1 1 d R . . . .
 H9AH H 0.540563 0.182701 0.348139 0.421 Uiso 1 1 d R . . . .
 H9AI H 0.601933 0.183951 0.344269 0.421 Uiso 1 1 d R . . . .
 C41B C 0.1955(12) 0.0551(11) 0.5627(5) 0.173(11) Uiso 1 1 d D U . . .
 H41B H 0.167622 0.049379 0.572310 0.207 Uiso 1 1 calc R . . . .
 C9A2 C 0.7947(11) -0.0157(15) 0.5406(5) 0.148(14) Uiso 1 1 d D U . . .
 H9AJ H 0.808355 -0.051047 0.541796 0.222 Uiso 1 1 d R . . . .
 H9AK H 0.782645 -0.009557 0.526106 0.222 Uiso 1 1 d R . . . .
 H9AL H 0.822095 0.009233 0.544146 0.222 Uiso 1 1 d R . . . .
 C6B1 C 0.0309(15) 0.151(2) 0.6417(8) 0.268(15) Uiso 1 1 d D U . . .
 H6B1 H 0.000885 0.142931 0.649867 0.322 Uiso 1 1 calc R . . . .
 C72B C 0.2395(14) -0.0366(10) 0.4663(6) 0.208(12) Uiso 1 1 d D U . . .
 H72B H 0.252327 -0.071137 0.466546 0.249 Uiso 1 1 calc R . . . .
 C13A C 0.6796(11) 0.2748(9) 0.4581(4) 0.162(9) Uiso 1 1 d D U . . .
 N1B1 N 0.1562(13) 0.1425(11) 0.5869(6) 0.197(11) Uiso 1 1 d D U . . .
 C5B3 C 0.7322(15) 0.0678(13) 0.4083(5) 0.186(12) Uiso 1 1 d D U . . .
 H5B3 H 0.730088 0.094206 0.397855 0.223 Uiso 1 1 calc R . . . .
 C8A3 C 0.5755(11) 0.1121(12) 0.3540(5) 0.242(13) Uiso 1 1 d D U . . .
 C52B C 0.1745(12) 0.0248(10) 0.4543(6) 0.186(10) Uiso 1 1 d D U . . .
 C9B3 C 0.744(2) -0.0444(15) 0.4575(6) 0.230(19) Uiso 1 1 d D U . . .
 H9BJ H 0.776489 -0.063316 0.457828 0.345 Uiso 1 1 d R . . . .
 H9BK H 0.737650 -0.030126 0.471358 0.345 Uiso 1 1 d R . . . .
 H9BL H 0.716669 -0.067346 0.453648 0.345 Uiso 1 1 d R . . . .
 N4A3 N 0.5847(15) 0.0687(16) 0.3877(4) 0.224(12) Uiso 1 1 d D U . . .
 C64A C 0.5361(9) 0.5204(12) 0.4332(5) 0.166(11) Uiso 1 1 d D U . . .
 H64A H 0.505304 0.533035 0.426724 0.200 Uiso 1 1 calc R . . . .
 C8B4 C 0.6441(11) 0.2080(14) 0.6289(5) 0.170(11) Uiso 1 1 d D U . . .
 C107 C 0.5338(11) 0.0654(8) 0.4617(5) 0.149(9) Uiso 1 1 d D U . . .
 C53B C 0.5572(12) 0.0235(9) 0.4503(5) 0.163(10) Uiso 1 1 d D U . . .
 C8A2 C 0.7497(10) -0.0084(12) 0.5558(4) 0.123(9) Uiso 1 1 d D U . . .
 C83A C 0.5871(11) 0.2863(11) 0.4484(5) 0.167(11) Uiso 1 1 d D U . . .
 H83A H 0.585006 0.315950 0.457347 0.200 Uiso 1 1 calc R . . . .
 C72A C 0.7863(9) 0.2383(12) 0.5291(5) 0.169(11) Uiso 1 1 d D U . . .
 H72A H 0.818211 0.255798 0.531524 0.203 Uiso 1 1 calc R . . . .
 C7A3 C 0.5719(15) 0.0643(14) 0.3439(4) 0.247(14) Uiso 1 1 d D U . . .
 H7A3 H 0.565161 0.062572 0.329082 0.296 Uiso 1 1 calc R . . . .
 C33A C 0.7282(9) 0.2038(11) 0.4424(5) 0.172(11) Uiso 1 1 d D U . . .
 H33A H 0.759932 0.185395 0.441053 0.206 Uiso 1 1 calc R . . . .
 N4B2 N 0.0410(11) 0.0625(16) 0.4232(7) 0.225(12) Uiso 1 1 d D U . . .
 C8B2 C -0.0041(19) -0.0114(14) 0.4370(6) 0.210(12) Uiso 1 1 d D U . . .
 C23A C 0.7253(9) 0.2471(11) 0.4561(4) 0.169(11) Uiso 1 1 d D U . . .
 H23A H 0.754925 0.257279 0.464062 0.203 Uiso 1 1 calc R . . . .
 C60B C 0.3238(10) 0.0728(16) 0.5206(5) 0.148(9) Uiso 1 1 d D U . . .
 C7B1 C 0.074(2) 0.1736(19) 0.6509(5) 0.269(15) Uiso 1 1 d D U . . .
 H7B1 H 0.071440 0.188388 0.664645 0.322 Uiso 1 1 calc R . . . .
 C31B C 0.2123(12) 0.0149(9) 0.5500(5) 0.181(12) Uiso 1 1 d D U . . .
 H31B H 0.196754 -0.018438 0.551193 0.217 Uiso 1 1 calc R . . . .
 C3A3 C 0.5838(8) 0.1119(12) 0.3759(5) 0.222(11) Uiso 1 1 d D U . . .
 C5A3 C 0.5851(17) 0.0231(13) 0.3772(6) 0.234(14) Uiso 1 1 d D U . . .
 H5A3 H 0.590401 -0.007964 0.385092 0.281 Uiso 1 1 calc R . . . .
 C53A C 0.5951(10) 0.2050(14) 0.4195(5) 0.182(10) Uiso 1 1 d D U . . .
 C6A1 C 0.6957(14) 0.7810(10) 0.5807(5) 0.158(11) Uiso 1 1 d D U . . .
 H6A1 H 0.682545 0.811139 0.587539 0.190 Uiso 1 1 calc R . . . .
 C3A4 C 0.5495(9) 0.6388(10) 0.3890(5) 0.149(9) Uiso 1 1 d D U . . .
 C61A C 0.7755(9) 0.5484(12) 0.5382(5) 0.164(11) Uiso 1 1 d D U . . .
 H61A H 0.800992 0.565906 0.546392 0.197 Uiso 1 1 calc R . . . .
 C8A4 C 0.5206(14) 0.6428(11) 0.3707(5) 0.162(10) Uiso 1 1 d D U . . .
 C63B C 0.5414(13) -0.0272(9) 0.4536(6) 0.179(11) Uiso 1 1 d D U . . .
 H63B H 0.562072 -0.055483 0.448880 0.215 Uiso 1 1 calc R . . . .
 C24B C 0.4903(11) 0.0211(10) 0.5358(4) 0.180(11) Uiso 1 1 d D U . . .
 H24B H 0.478014 -0.009069 0.528731 0.217 Uiso 1 1 calc R . . . .
 C92B C 0.2468(12) 0.0541(9) 0.4770(6) 0.182(10) Uiso 1 1 d D U . . .
 C62B C 0.1960(13) -0.0238(10) 0.4534(6) 0.197(12) Uiso 1 1 d D U . . .
 H62B H 0.181876 -0.049078 0.444070 0.236 Uiso 1 1 calc R . . . .
 C5B1 C 0.0326(15) 0.1390(19) 0.6202(8) 0.261(15) Uiso 1 1 d D U . . .
 H5B1 H 0.001569 0.128861 0.613224 0.314 Uiso 1 1 calc R . . . .
 C105 C 0.2192(12) 0.1048(8) 0.5618(5) 0.160(10) Uiso 1 1 d D U . . .
 C51B C 0.2054(13) 0.1471(10) 0.5752(5) 0.169(10) Uiso 1 1 d D U . . .
 C2B1 C 0.1666(14) 0.1623(12) 0.6059(7) 0.211(12) Uiso 1 1 d D U . . .
 H2B1 H 0.199054 0.175875 0.610326 0.253 Uiso 1 1 calc R . . . .
 C2N1 C 0.6461(15) 0.6296(16) 0.3437(6) 0.141(12) Uiso 1 1 d D U . . .
 C1N1 C 0.6641(16) 0.6133(17) 0.3667(6) 0.173(15) Uiso 1 1 d D U . . .
 N3N1 N 0.6196(14) 0.6358(14) 0.3292(5) 0.182(13) Uiso 1 1 d D U . . .
 C2N2 C 0.5987(15) -0.1262(15) 0.4147(6) 0.130(12) Uiso 1 1 d D U . . .
 C1N2 C 0.5711(16) -0.1198(17) 0.3938(6) 0.185(16) Uiso 1 1 d D U . . .
 H1NA H 0.595392 -0.106022 0.383277 0.278 Uiso 1 1 calc GR . . . .
 H1NB H 0.542037 -0.095696 0.395563 0.278 Uiso 1 1 calc GR . . . .
 H1NC H 0.558042 -0.153564 0.389077 0.278 Uiso 1 1 calc GR . . . .
 N3N2 N 0.6326(15) -0.1506(15) 0.4262(5) 0.196(14) Uiso 1 1 d D U . . .
 C2N3 C 0.378(4) 0.343(4) 0.5546(14) 0.25(3) Uiso 0.6 1 d D U P A 1
 C1N3 C 0.365(5) 0.291(3) 0.5424(18) 0.30(3) Uiso 0.6 1 d D U P A 1
 N3N3 N 0.383(3) 0.388(3) 0.5565(11) 0.22(2) Uiso 0.6 1 d D U P A 1
 C1N4 C 0.885(4) 0.357(4) 0.5630(15) 0.24(4) Uiso 0.5 1 d D U P B 1
 N3N4 N 0.824(4) 0.388(4) 0.5306(16) 0.27(3) Uiso 0.5 1 d D U P B 1
 C2N4 C 0.838(4) 0.377(5) 0.5495(17) 0.24(3) Uiso 0.5 1 d D U P B 1
 N3N5 N 0.5985(18) 0.2997(18) 0.5941(6) 0.087(15) Uiso 0.5 1 d D U P C 1
 C1N5 C 0.676(2) 0.285(2) 0.5659(8) 0.098(19) Uiso 0.5 1 d D U P C 1
 C2N5 C 0.643(2) 0.307(2) 0.5846(9) 0.118(18) Uiso 0.5 1 d D U P C 1
 N3N6 N 0.517(2) 0.373(2) 0.4868(9) 0.15(2) Uiso 0.5 1 d D U P D 1
 C2N6 C 0.488(3) 0.336(3) 0.4857(12) 0.14(2) Uiso 0.5 1 d D U P D 1
 C1N6 C 0.475(3) 0.278(3) 0.4911(13) 0.16(3) Uiso 0.5 1 d D U P D 1
 N3N7 N 0.877(6) 0.369(5) 0.505(2) 0.27(6) Uiso 0.35 1 d D U P E 2
 C2N7 C 0.850(7) 0.362(7) 0.489(3) 0.32(7) Uiso 0.35 1 d D U P E 2
 C1N7 C 0.832(7) 0.379(8) 0.467(2) 0.30(8) Uiso 0.35 1 d D U P E 2
 S1A S 0.8621(8) -0.1275(8) 0.4289(3) 0.202(6) Uiso 0.8 1 d D U P . .
 O4A O 0.8623(15) -0.1117(14) 0.4479(5) 0.202(12) Uiso 0.8 1 d D U P . .
 O3A O 0.8031(12) -0.1442(16) 0.4249(6) 0.227(12) Uiso 0.8 1 d D U P . .
 O2A O 0.8714(16) -0.0962(14) 0.4125(6) 0.218(12) Uiso 0.8 1 d D U P . .
 C5A C 0.8887(17) -0.1893(17) 0.4254(8) 0.241(8) Uiso 0.8 1 d D U P . .
 F7A F 0.8838(18) -0.2115(15) 0.4455(6) 0.302(14) Uiso 0.8 1 d D U P . .
 F6A F 0.8495(16) -0.2130(14) 0.4145(6) 0.280(13) Uiso 0.8 1 d D U P . .
 F8A F 0.9350(13) -0.1799(16) 0.4225(7) 0.280(13) Uiso 0.8 1 d D U P . .

loop_
  _atom_site_aniso_label
  _atom_site_aniso_U_11
  _atom_site_aniso_U_22
  _atom_site_aniso_U_33
  _atom_site_aniso_U_23
  _atom_site_aniso_U_13
  _atom_site_aniso_U_12
 Cu3 0.113(4) 0.116(4) 0.183(5) 0.030(4) -0.012(4) -0.011(3)
 Cu2 0.136(4) 0.091(4) 0.174(5) 0.002(3) -0.025(4) 0.010(3)
 Cu4 0.177(6) 0.145(5) 0.234(7) -0.038(5) -0.040(5) -0.034(4)
 Cu1 0.223(8) 0.114(5) 0.221(6) -0.036(4) 0.040(5) -0.001(5)

_geom_special_details
;
 All esds (except the esd in the dihedral angle between two l.s. planes)
 are estimated using the full covariance matrix.  The cell esds are taken
 into account individually in the estimation of esds in distances, angles
 and torsion angles; correlations between esds in cell parameters are only
 used when they are defined by crystal symmetry.  An approximate (isotropic)
 treatment of cell esds is used for estimating esds involving l.s. planes.
;
loop_
  _geom_bond_atom_site_label_1
  _geom_bond_atom_site_label_2
  _geom_bond_distance
  _geom_bond_site_symmetry_2
  _geom_bond_publ_flag
 Cu3 N1A4 2.01(2) . ?
 Cu3 N1A1 1.97(3) 7_556 ?
 Cu3 N4A1 2.07(2) 7_556 ?
 Cu3 N4A4 1.982(18) . ?
 Cu2 N4A2 1.990(17) . ?
 Cu2 N1A2 2.01(2) . ?
 Cu2 N4B4 2.013(19) . ?
 Cu2 N1B4 1.99(2) . ?
 Cu4 N1B2 2.01(3) . ?
 Cu4 N4B1 1.98(3) 7_556 ?
 Cu4 N1B1 2.01(4) 7_556 ?
 Cu4 N4B2 1.98(2) . ?
 Cu1 N1A3 2.01(3) . ?
 Cu1 N4B3 2.00(2) . ?
 Cu1 N1B3 2.01(3) . ?
 Cu1 N4A3 2.00(2) . ?
 C93B C13B 1.430(13) . ?
 C93B C83B 1.418(13) . ?
 C93B C107 1.438(13) . ?
 N1A4 C54A 1.43(2) . ?
 N1A4 C2A4 1.31(3) . ?
 C34A H34A 0.9500 . ?
 C34A C24A 1.422(13) . ?
 C34A C44A 1.365(13) . ?
 N1A1 C51A 1.41(2) . ?
 N1A1 C2A1 1.37(4) . ?
 N4A2 C5A2 1.330(12) . ?
 N4A2 C3A2 1.346(12) . ?
 C30B C13B 1.468(9) . ?
 C30B C40B 1.399(9) . ?
 C30B C20B 1.398(9) . ?
 C2B2 H2B2 0.9500 . ?
 C2B2 C3B2 1.476(15) . ?
 C2B2 N1B2 1.18(4) . ?
 N4A1 C5A1 1.340(12) . ?
 N4A1 C3A1 1.348(12) . ?
 N1A2 C52A 1.43(2) . ?
 N1A2 C2A2 1.31(3) . ?
 C41A H41A 0.9500 . ?
 C41A C101 1.403(13) . ?
 C41A C31A 1.386(13) . ?
 C91A C11A 1.435(13) . ?
 C91A C101 1.432(12) . ?
 C91A C81A 1.424(13) . ?
 C24A H24A 0.9500 . ?
 C24A C14A 1.384(13) . ?
 N4B4 C3B4 1.338(12) . ?
 N4B4 C5B4 1.353(12) . ?
 C11A C20A 1.464(9) . ?
 C11A C21A 1.380(13) . ?
 C11B C91B 1.415(13) . ?
 C11B C21B 1.385(13) . ?
 C11B C60B 1.466(9) . ?
 C91B C81B 1.421(13) . ?
 C91B C105 1.438(12) . ?
 C94B C84B 1.420(13) . ?
 C94B C108 1.433(12) . ?
 C94B C14B 1.421(13) . ?
 N4A4 C5A4 1.354(12) . ?
 N4A4 C3A4 1.342(12) . ?
 C6A2 H6A2 0.9500 . ?
 C6A2 C7A2 1.383(13) . ?
 C6A2 C5A2 1.401(12) . ?
 C14A C94A 1.418(13) . ?
 C14A C30A 1.471(9) . ?
 C73A H73A 0.9500 . ?
 C73A C63A 1.419(13) . ?
 C73A C83A 1.373(13) . ?
 C44B H44B 0.9500 . ?
 C44B C108 1.424(13) . ?
 C44B C34B 1.375(13) . ?
 N1B4 C2B4 1.40(3) . ?
 N1B4 C54B 1.44(2) . ?
 C2B4 H2B4 0.9500 . ?
 C2B4 C3B4 1.464(14) . ?
 C3B4 C8B4 1.383(12) . ?
 C101 C51A 1.419(13) . ?
 C13B C23B 1.389(13) . ?
 C84B H84B 0.9500 . ?
 C84B C74B 1.375(14) . ?
 C94A C104 1.428(12) . ?
 C94A C84A 1.425(13) . ?
 C106 C42B 1.422(13) . ?
 C106 C52B 1.427(13) . ?
 C106 C92B 1.443(13) . ?
 C50A C60A 1.395(8) . ?
 C50A C40A 1.396(8) . ?
 C50A C13A 1.467(9) . ?
 C42A H42A 0.9500 . ?
 C42A C32A 1.372(13) . ?
 C42A C102 1.418(13) . ?
 C62A H62A 0.9500 . ?
 C62A C52A 1.381(13) . ?
 C62A C72A 1.421(13) . ?
 C40B H40B 0.9500 . ?
 C40B C50B 1.400(9) . ?
 C23B H23B 0.9500 . ?
 C23B C33B 1.419(13) . ?
 C32A H32A 0.9500 . ?
 C32A C22A 1.421(13) . ?
 C54A C104 1.415(13) . ?
 C54A C64A 1.392(13) . ?
 C20A C10A 1.398(8) . ?
 C20A C30A 1.398(8) . ?
 C22A H22A 0.9500 . ?
 C22A C12A 1.381(13) . ?
 C92A C12A 1.423(13) . ?
 C92A C82A 1.434(13) . ?
 C92A C102 1.433(12) . ?
 C2B3 H2B3 0.9500 . ?
 C2B3 C3B3 1.476(14) . ?
 C2B3 N1B3 1.40(4) . ?
 C7A2 H7A2 0.9500 . ?
 C7A2 C8A2 1.381(12) . ?
 C5A1 H5A1 0.9500 . ?
 C5A1 C6A1 1.387(12) . ?
 C7B3 H7B3 0.9500 . ?
 C7B3 C8B3 1.387(13) . ?
 C7B3 C6B3 1.376(13) . ?
 C60A C10A 1.398(8) . ?
 C60A C12A 1.465(9) . ?
 C10A H10A 0.9500 . ?
 N1A3 C2A3 1.36(4) . ?
 N1A3 C53A 1.47(3) . ?
 N4B3 C3B3 1.349(12) . ?
 N4B3 C5B3 1.349(12) . ?
 C42B H42B 0.9500 . ?
 C42B C32B 1.379(13) . ?
 C5A2 H5A2 0.9500 . ?
 C3B2 N4B2 1.349(13) . ?
 C3B2 C8B2 1.387(13) . ?
 C20B C10B 1.402(9) . ?
 C20B C14B 1.469(9) . ?
 C9A1 H9AA 0.9598 . ?
 C9A1 H9AB 0.9600 . ?
 C9A1 H9AC 0.9600 . ?
 C9A1 C8A1 1.521(10) . ?
 C108 C54B 1.422(13) . ?
 C61B H61B 0.9500 . ?
 C61B C71B 1.409(13) . ?
 C61B C51B 1.387(13) . ?
 C43A H43A 0.9500 . ?
 C43A C103 1.423(13) . ?
 C43A C33A 1.373(13) . ?
 C3A2 C2A2 1.464(14) . ?
 C3A2 C8A2 1.395(12) . ?
 C7A4 H7A4 0.9500 . ?
 C7A4 C6A4 1.375(13) . ?
 C7A4 C8A4 1.384(13) . ?
 C2A4 H2A4 0.9500 . ?
 C2A4 C3A4 1.468(14) . ?
 C83B H83B 0.9500 . ?
 C83B C73B 1.380(13) . ?
 C103 C93A 1.436(12) . ?
 C103 C53A 1.412(13) . ?
 C33B H33B 0.9500 . ?
 C33B C43B 1.377(13) . ?
 C54B C64B 1.379(13) . ?
 C44A H44A 0.9500 . ?
 C44A C104 1.428(13) . ?
 C52A C102 1.422(13) . ?
 C21B H21B 0.9500 . ?
 C21B C31B 1.415(13) . ?
 C51A C61A 1.382(13) . ?
 C34B H34B 0.9500 . ?
 C34B C24B 1.432(13) . ?
 C12B C22B 1.371(13) . ?
 C12B C50B 1.466(9) . ?
 C12B C92B 1.424(13) . ?
 C5B2 H5B2 0.9500 . ?
 C5B2 C6B2 1.384(13) . ?
 C5B2 N4B2 1.346(13) . ?
 C3B3 C8B3 1.386(12) . ?
 C82A H82A 0.9500 . ?
 C82A C72A 1.384(14) . ?
 C93A C13A 1.415(13) . ?
 C93A C83A 1.420(13) . ?
 C5B4 H5B4 0.9500 . ?
 C5B4 C6B4 1.387(12) . ?
 C8B3 C9B3 1.518(10) . ?
 C2A2 H2A2 0.9500 . ?
 C5A4 H5A4 0.9500 . ?
 C5A4 C6A4 1.387(12) . ?
 N1B2 C52B 1.45(3) . ?
 C3B1 N4B1 1.343(13) . ?
 C3B1 C8B1 1.386(13) . ?
 C3B1 C2B1 1.459(15) . ?
 C8A1 C3A1 1.389(12) . ?
 C8A1 C7A1 1.385(13) . ?
 C6B4 H6B4 0.9500 . ?
 C6B4 C7B4 1.378(13) . ?
 C9B2 H9BA 0.9599 . ?
 C9B2 H9BB 0.9600 . ?
 C9B2 H9BC 0.9607 . ?
 C9B2 C8B2 1.513(10) . ?
 C3A1 C2A1 1.462(14) . ?
 C2A3 H2A3 0.9500 . ?
 C2A3 C3A3 1.476(15) . ?
 C22B H22B 0.9500 . ?
 C22B C32B 1.418(13) . ?
 C31A H31A 0.9500 . ?
 C31A C21A 1.412(13) . ?
 C6A4 H6A4 0.9500 . ?
 C82B H82B 0.9500 . ?
 C82B C72B 1.386(14) . ?
 C82B C92B 1.427(13) . ?
 C74B H74B 0.9500 . ?
 C74B C64B 1.426(13) . ?
 C9B1 H9BD 0.9800 . ?
 C9B1 H9BE 0.9800 . ?
 C9B1 H9BF 0.9800 . ?
 C9B1 C8B1 1.521(10) . ?
 C6B3 H6B3 0.9500 . ?
 C6B3 C5B3 1.388(12) . ?
 C50B C60B 1.399(9) . ?
 C7B4 H7B4 0.9500 . ?
 C7B4 C8B4 1.387(13) . ?
 C71B H71B 0.9500 . ?
 C71B C81B 1.373(13) . ?
 C30A C40A 1.397(8) . ?
 N4B1 C5B1 1.350(13) . ?
 C81A H81A 0.9500 . ?
 C81A C71A 1.375(13) . ?
 C21A H21A 0.9500 . ?
 C7A1 H7A1 0.9500 . ?
 C7A1 C6A1 1.378(13) . ?
 C71A H71A 0.9500 . ?
 C71A C61A 1.419(13) . ?
 C43B H43B 0.9500 . ?
 C43B C107 1.424(13) . ?
 C10B H10B 0.9500 . ?
 C10B C60B 1.402(9) . ?
 C84A H84A 0.9500 . ?
 C84A C74A 1.380(13) . ?
 C40A H40A 0.9500 . ?
 C81B H81B 0.9500 . ?
 C32B H32B 0.9500 . ?
 C64B H64B 0.9500 . ?
 C8B1 C7B1 1.387(13) . ?
 C14B C24B 1.383(13) . ?
 C7B2 H7B2 0.9500 . ?
 C7B2 C6B2 1.386(13) . ?
 C7B2 C8B2 1.377(13) . ?
 C9B4 H9BG 0.9800 . ?
 C9B4 H9BH 0.9800 . ?
 C9B4 H9BI 0.9800 . ?
 C9B4 C8B4 1.519(10) . ?
 C63A H63A 0.9500 . ?
 C63A C53A 1.386(13) . ?
 C9A4 H9AD 0.9800 . ?
 C9A4 H9AE 0.9800 . ?
 C9A4 H9AF 0.9800 . ?
 C9A4 C8A4 1.515(10) . ?
 C6A3 H6A3 0.9500 . ?
 C6A3 C7A3 1.373(12) . ?
 C6A3 C5A3 1.385(13) . ?
 C2A1 H2A1 0.9500 . ?
 C73B H73B 0.9500 . ?
 C73B C63B 1.417(13) . ?
 C6B2 H6B2 0.9500 . ?
 N1B3 C53B 1.44(3) . ?
 C74A H74A 0.9500 . ?
 C74A C64A 1.420(13) . ?
 C9A3 H9AG 0.9797 . ?
 C9A3 H9AH 0.9803 . ?
 C9A3 H9AI 0.9800 . ?
 C9A3 C8A3 1.521(9) . ?
 C41B H41B 0.9500 . ?
 C41B C31B 1.381(13) . ?
 C41B C105 1.421(13) . ?
 C9A2 H9AJ 0.9797 . ?
 C9A2 H9AK 0.9804 . ?
 C9A2 H9AL 0.9800 . ?
 C9A2 C8A2 1.511(9) . ?
 C6B1 H6B1 0.9500 . ?
 C6B1 C7B1 1.382(13) . ?
 C6B1 C5B1 1.388(13) . ?
 C72B H72B 0.9500 . ?
 C72B C62B 1.424(13) . ?
 C13A C23A 1.381(13) . ?
 N1B1 C51B 1.47(3) . ?
 N1B1 C2B1 1.33(4) . ?
 C5B3 H5B3 0.9500 . ?
 C8A3 C7A3 1.388(12) . ?
 C8A3 C3A3 1.398(12) . ?
 C52B C62B 1.372(13) . ?
 C9B3 H9BJ 0.9602 . ?
 C9B3 H9BK 0.9613 . ?
 C9B3 H9BL 0.9600 . ?
 N4A3 C3A3 1.337(12) . ?
 N4A3 C5A3 1.348(13) . ?
 C64A H64A 0.9500 . ?
 C107 C53B 1.431(13) . ?
 C53B C63B 1.386(13) . ?
 C83A H83A 0.9500 . ?
 C72A H72A 0.9500 . ?
 C7A3 H7A3 0.9500 . ?
 C33A H33A 0.9500 . ?
 C33A C23A 1.414(13) . ?
 C23A H23A 0.9500 . ?
 C7B1 H7B1 0.9500 . ?
 C31B H31B 0.9500 . ?
 C5A3 H5A3 0.9500 . ?
 C6A1 H6A1 0.9500 . ?
 C3A4 C8A4 1.379(12) . ?
 C61A H61A 0.9500 . ?
 C63B H63B 0.9500 . ?
 C24B H24B 0.9500 . ?
 C62B H62B 0.9500 . ?
 C5B1 H5B1 0.9500 . ?
 C105 C51B 1.427(13) . ?
 C2B1 H2B1 0.9500 . ?
 C2N1 C1N1 1.58(2) . ?
 C2N1 N3N1 1.15(3) . ?
 C2N2 C1N2 1.51(2) . ?
 C2N2 N3N2 1.29(3) . ?
 C1N2 H1NA 0.9800 . ?
 C1N2 H1NB 0.9800 . ?
 C1N2 H1NC 0.9800 . ?
 C2N3 C1N3 1.57(3) . ?
 C2N3 N3N3 1.19(5) . ?
 C1N4 C2N4 1.55(3) . ?
 N3N4 C2N4 1.29(6) . ?
 N3N5 C2N5 1.30(4) . ?
 C1N5 C2N5 1.55(3) . ?
 N3N6 C2N6 1.20(4) . ?
 C2N6 C1N6 1.58(3) . ?
 N3N7 C2N7 1.23(7) . ?
 C2N7 C1N7 1.55(3) . ?
 S1A O4A 1.26(3) . ?
 S1A O3A 1.60(3) . ?
 S1A O2A 1.33(3) . ?
 S1A C5A 1.75(4) . ?
 C5A F7A 1.40(4) . ?
 C5A F6A 1.36(4) . ?
 C5A F8A 1.23(4) . ?

loop_
  _geom_angle_atom_site_label_1
  _geom_angle_atom_site_label_2
  _geom_angle_atom_site_label_3
  _geom_angle
  _geom_angle_site_symmetry_1
  _geom_angle_site_symmetry_3
  _geom_angle_publ_flag
 N1A4 Cu3 N4A1 125.2(11) . 7_556 ?
 N1A1 Cu3 N1A4 132.4(11) 7_556 . ?
 N1A1 Cu3 N4A1 81.0(12) 7_556 7_556 ?
 N1A1 Cu3 N4A4 120.4(12) 7_556 . ?
 N4A4 Cu3 N1A4 80.5(12) . . ?
 N4A4 Cu3 N4A1 123.5(13) . 7_556 ?
 N4A2 Cu2 N1A2 79.8(12) . . ?
 N4A2 Cu2 N4B4 120.5(12) . . ?
 N4A2 Cu2 N1B4 131.5(11) . . ?
 N1A2 Cu2 N4B4 116.5(12) . . ?
 N1B4 Cu2 N1A2 129.7(11) . . ?
 N1B4 Cu2 N4B4 83.6(13) . . ?
 N1B2 Cu4 N1B1 134.0(13) . 7_556 ?
 N4B1 Cu4 N1B2 125.5(17) 7_556 . ?
 N4B1 Cu4 N1B1 76.2(18) 7_556 7_556 ?
 N4B1 Cu4 N4B2 113.3(19) 7_556 . ?
 N4B2 Cu4 N1B2 82.6(17) . . ?
 N4B2 Cu4 N1B1 129.6(16) . 7_556 ?
 N1A3 Cu1 N1B3 137.8(13) . . ?
 N4B3 Cu1 N1A3 126.1(14) . . ?
 N4B3 Cu1 N1B3 79.7(14) . . ?
 N4B3 Cu1 N4A3 114.3(15) . . ?
 N4A3 Cu1 N1A3 80.5(14) . . ?
 N4A3 Cu1 N1B3 122.3(14) . . ?
 C13B C93B C107 119.7(13) . . ?
 C83B C93B C13B 120.1(19) . . ?
 C83B C93B C107 117.4(14) . . ?
 C54A N1A4 Cu3 139(2) . . ?
 C2A4 N1A4 Cu3 112(2) . . ?
 C2A4 N1A4 C54A 108(2) . . ?
 C24A C34A H34A 119.7 . . ?
 C44A C34A H34A 119.7 . . ?
 C44A C34A C24A 120.6(14) . . ?
 C51A N1A1 Cu3 129(3) . 7_556 ?
 C2A1 N1A1 Cu3 117(2) . 7_556 ?
 C2A1 N1A1 C51A 112(3) . . ?
 C5A2 N4A2 Cu2 129.4(19) . . ?
 C5A2 N4A2 C3A2 118.6(11) . . ?
 C3A2 N4A2 Cu2 111.4(18) . . ?
 C40B C30B C13B 117(3) . . ?
 C20B C30B C13B 121(3) . . ?
 C20B C30B C40B 121(2) . . ?
 C3B2 C2B2 H2B2 120.1 . . ?
 N1B2 C2B2 H2B2 120.1 . . ?
 N1B2 C2B2 C3B2 120(4) . . ?
 C5A1 N4A1 Cu3 133(2) . 7_556 ?
 C5A1 N4A1 C3A1 117.7(11) . . ?
 C3A1 N4A1 Cu3 109(2) . 7_556 ?
 C52A N1A2 Cu2 125(2) . . ?
 C2A2 N1A2 Cu2 118.8(19) . . ?
 C2A2 N1A2 C52A 116(2) . . ?
 C101 C41A H41A 119.4 . . ?
 C31A C41A H41A 119.4 . . ?
 C31A C41A C101 121.2(14) . . ?
 C101 C91A C11A 118.5(12) . . ?
 C81A C91A C11A 124.0(17) . . ?
 C81A C91A C101 117.5(13) . . ?
 C34A C24A H24A 119.9 . . ?
 C14A C24A C34A 120.3(14) . . ?
 C14A C24A H24A 119.9 . . ?
 C3B4 N4B4 Cu2 113(2) . . ?
 C3B4 N4B4 C5B4 117.6(11) . . ?
 C5B4 N4B4 Cu2 129(2) . . ?
 C91A C11A C20A 123(2) . . ?
 C21A C11A C91A 119.9(13) . . ?
 C21A C11A C20A 117(2) . . ?
 C91B C11B C60B 123(3) . . ?
 C21B C11B C91B 119.7(13) . . ?
 C21B C11B C60B 116(3) . . ?
 C11B C91B C81B 120.7(18) . . ?
 C11B C91B C105 120.4(13) . . ?
 C81B C91B C105 118.9(13) . . ?
 C84B C94B C108 119.1(13) . . ?
 C84B C94B C14B 120.8(18) . . ?
 C14B C94B C108 120.1(13) . . ?
 C5A4 N4A4 Cu3 125(2) . . ?
 C3A4 N4A4 Cu3 117(2) . . ?
 C3A4 N4A4 C5A4 117.4(11) . . ?
 C7A2 C6A2 H6A2 121.3 . . ?
 C7A2 C6A2 C5A2 117.5(11) . . ?
 C5A2 C6A2 H6A2 121.3 . . ?
 C24A C14A C94A 120.5(13) . . ?
 C24A C14A C30A 121(3) . . ?
 C94A C14A C30A 117(3) . . ?
 C63A C73A H73A 120.3 . . ?
 C83A C73A H73A 120.3 . . ?
 C83A C73A C63A 119.4(14) . . ?
 C108 C44B H44B 119.6 . . ?
 C34B C44B H44B 119.6 . . ?
 C34B C44B C108 120.7(14) . . ?
 C2B4 N1B4 Cu2 109.6(19) . . ?
 C2B4 N1B4 C54B 112(2) . . ?
 C54B N1B4 Cu2 138(2) . . ?
 N1B4 C2B4 H2B4 121.1 . . ?
 N1B4 C2B4 C3B4 118(3) . . ?
 C3B4 C2B4 H2B4 121.1 . . ?
 N4B4 C3B4 C2B4 114(3) . . ?
 N4B4 C3B4 C8B4 123.7(11) . . ?
 C8B4 C3B4 C2B4 122(3) . . ?
 C41A C101 C91A 119.6(13) . . ?
 C41A C101 C51A 119.5(17) . . ?
 C51A C101 C91A 120.3(13) . . ?
 C93B C13B C30B 119(2) . . ?
 C23B C13B C93B 118.7(13) . . ?
 C23B C13B C30B 122(2) . . ?
 C94B C84B H84B 119.7 . . ?
 C74B C84B C94B 120.6(14) . . ?
 C74B C84B H84B 119.7 . . ?
 C14A C94A C104 118.7(12) . . ?
 C14A C94A C84A 123.4(17) . . ?
 C84A C94A C104 117.9(13) . . ?
 C42B C106 C52B 122.5(17) . . ?
 C42B C106 C92B 118.7(13) . . ?
 C52B C106 C92B 118.5(13) . . ?
 C60A C50A C40A 119.9(9) . . ?
 C60A C50A C13A 129(3) . . ?
 C40A C50A C13A 110(3) . . ?
 C32A C42A H42A 119.2 . . ?
 C32A C42A C102 121.5(14) . . ?
 C102 C42A H42A 119.2 . . ?
 C52A C62A H62A 120.0 . . ?
 C52A C62A C72A 119.9(14) . . ?
 C72A C62A H62A 120.0 . . ?
 C30B C40B H40B 120.2 . . ?
 C30B C40B C50B 120(2) . . ?
 C50B C40B H40B 120.2 . . ?
 C13B C23B H23B 119.1 . . ?
 C13B C23B C33B 121.9(14) . . ?
 C33B C23B H23B 119.1 . . ?
 C42A C32A H32A 120.1 . . ?
 C42A C32A C22A 119.8(14) . . ?
 C22A C32A H32A 120.1 . . ?
 C104 C54A N1A4 115.7(17) . . ?
 C64A C54A N1A4 121.8(17) . . ?
 C64A C54A C104 120.9(14) . . ?
 C10A C20A C11A 116(3) . . ?
 C10A C20A C30A 119.9(9) . . ?
 C30A C20A C11A 124(3) . . ?
 C32A C22A H22A 119.8 . . ?
 C12A C22A C32A 120.5(14) . . ?
 C12A C22A H22A 119.8 . . ?
 C12A C92A C82A 122.1(18) . . ?
 C12A C92A C102 119.4(12) . . ?
 C102 C92A C82A 117.5(14) . . ?
 C3B3 C2B3 H2B3 127.2 . . ?
 N1B3 C2B3 H2B3 127.2 . . ?
 N1B3 C2B3 C3B3 106(3) . . ?
 C6A2 C7A2 H7A2 120.5 . . ?
 C8A2 C7A2 C6A2 119.1(11) . . ?
 C8A2 C7A2 H7A2 120.5 . . ?
 N4A1 C5A1 H5A1 118.8 . . ?
 N4A1 C5A1 C6A1 122.4(11) . . ?
 C6A1 C5A1 H5A1 118.8 . . ?
 C8B3 C7B3 H7B3 120.4 . . ?
 C6B3 C7B3 H7B3 120.4 . . ?
 C6B3 C7B3 C8B3 119.2(11) . . ?
 C50A C60A C10A 119.8(9) . . ?
 C50A C60A C12A 119(3) . . ?
 C10A C60A C12A 121(3) . . ?
 C20A C10A C60A 120.3(9) . . ?
 C20A C10A H10A 119.9 . . ?
 C60A C10A H10A 119.9 . . ?
 C2A3 N1A3 Cu1 113(2) . . ?
 C2A3 N1A3 C53A 110(3) . . ?
 C53A N1A3 Cu1 136(2) . . ?
 C3B3 N4B3 Cu1 113(3) . . ?
 C3B3 N4B3 C5B3 117.4(11) . . ?
 C5B3 N4B3 Cu1 130(3) . . ?
 C106 C42B H42B 120.0 . . ?
 C32B C42B C106 120.0(14) . . ?
 C32B C42B H42B 120.0 . . ?
 N4A2 C5A2 C6A2 121.8(11) . . ?
 N4A2 C5A2 H5A2 119.1 . . ?
 C6A2 C5A2 H5A2 119.1 . . ?
 N4B2 C3B2 C2B2 115(4) . . ?
 N4B2 C3B2 C8B2 122.3(11) . . ?
 C8B2 C3B2 C2B2 123(4) . . ?
 C30B C20B C10B 117(2) . . ?
 C30B C20B C14B 127(3) . . ?
 C10B C20B C14B 116(3) . . ?
 H9AA C9A1 H9AB 109.5 . . ?
 H9AA C9A1 H9AC 109.5 . . ?
 H9AB C9A1 H9AC 109.5 . . ?
 C8A1 C9A1 H9AA 110.4 . . ?
 C8A1 C9A1 H9AB 108.5 . . ?
 C8A1 C9A1 H9AC 109.5 . . ?
 C44B C108 C94B 118.8(13) . . ?
 C54B C108 C94B 118.7(13) . . ?
 C54B C108 C44B 122.2(18) . . ?
 C71B C61B H61B 120.3 . . ?
 C51B C61B H61B 120.3 . . ?
 C51B C61B C71B 119.4(14) . . ?
 C103 C43A H43A 119.8 . . ?
 C33A C43A H43A 119.8 . . ?
 C33A C43A C103 120.4(14) . . ?
 C22A C12A C92A 120.3(13) . . ?
 C22A C12A C60A 116(2) . . ?
 C92A C12A C60A 124(3) . . ?
 N4A2 C3A2 C2A2 121(3) . . ?
 N4A2 C3A2 C8A2 122.4(11) . . ?
 C8A2 C3A2 C2A2 117(3) . . ?
 C6A4 C7A4 H7A4 120.4 . . ?
 C6A4 C7A4 C8A4 119.1(11) . . ?
 C8A4 C7A4 H7A4 120.4 . . ?
 N1A4 C2A4 H2A4 120.1 . . ?
 N1A4 C2A4 C3A4 120(3) . . ?
 C3A4 C2A4 H2A4 120.1 . . ?
 C93B C83B H83B 119.6 . . ?
 C73B C83B C93B 120.8(15) . . ?
 C73B C83B H83B 119.6 . . ?
 C43A C103 C93A 118.9(13) . . ?
 C53A C103 C43A 121.8(18) . . ?
 C53A C103 C93A 118.7(13) . . ?
 C23B C33B H33B 120.4 . . ?
 C43B C33B C23B 119.3(14) . . ?
 C43B C33B H33B 120.4 . . ?
 C108 C54B N1B4 117.4(17) . . ?
 C64B C54B N1B4 120.7(17) . . ?
 C64B C54B C108 121.0(14) . . ?
 C34A C44A H44A 119.9 . . ?
 C34A C44A C104 120.2(14) . . ?
 C104 C44A H44A 119.9 . . ?
 C62A C52A N1A2 120.5(16) . . ?
 C62A C52A C102 120.2(14) . . ?
 C102 C52A N1A2 118.5(17) . . ?
 C11B C21B H21B 119.7 . . ?
 C11B C21B C31B 120.6(14) . . ?
 C31B C21B H21B 119.7 . . ?
 N1A1 C51A C101 118.4(17) . . ?
 C61A C51A N1A1 121.6(17) . . ?
 C61A C51A C101 120.0(14) . . ?
 C44B C34B H34B 120.2 . . ?
 C44B C34B C24B 119.6(14) . . ?
 C24B C34B H34B 120.2 . . ?
 C22B C12B C50B 114(3) . . ?
 C22B C12B C92B 119.6(13) . . ?
 C92B C12B C50B 126(3) . . ?
 C54A C104 C94A 119.8(13) . . ?
 C54A C104 C44A 120.5(17) . . ?
 C44A C104 C94A 119.7(12) . . ?
 C6B2 C5B2 H5B2 118.5 . . ?
 N4B2 C5B2 H5B2 118.5 . . ?
 N4B2 C5B2 C6B2 123.0(12) . . ?
 N4B3 C3B3 C2B3 122(4) . . ?
 N4B3 C3B3 C8B3 123.4(11) . . ?
 C8B3 C3B3 C2B3 115(4) . . ?
 C92A C82A H82A 120.5 . . ?
 C72A C82A C92A 119.1(15) . . ?
 C72A C82A H82A 120.5 . . ?
 C13A C93A C103 119.1(13) . . ?
 C13A C93A C83A 122.0(19) . . ?
 C83A C93A C103 118.0(13) . . ?
 N4B4 C5B4 H5B4 119.0 . . ?
 N4B4 C5B4 C6B4 121.9(11) . . ?
 C6B4 C5B4 H5B4 119.0 . . ?
 C7B3 C8B3 C9B3 120(4) . . ?
 C3B3 C8B3 C7B3 118.1(11) . . ?
 C3B3 C8B3 C9B3 122(4) . . ?
 N1A2 C2A2 C3A2 108(3) . . ?
 N1A2 C2A2 H2A2 125.8 . . ?
 C3A2 C2A2 H2A2 125.8 . . ?
 N4A4 C5A4 H5A4 119.2 . . ?
 N4A4 C5A4 C6A4 121.7(11) . . ?
 C6A4 C5A4 H5A4 119.2 . . ?
 C2B2 N1B2 Cu4 111(3) . . ?
 C2B2 N1B2 C52B 122(3) . . ?
 C52B N1B2 Cu4 125(3) . . ?
 N4B1 C3B1 C8B1 123.6(11) . . ?
 N4B1 C3B1 C2B1 116(4) . . ?
 C8B1 C3B1 C2B1 120(4) . . ?
 C3A1 C8A1 C9A1 121(3) . . ?
 C7A1 C8A1 C9A1 121(3) . . ?
 C7A1 C8A1 C3A1 117.7(11) . . ?
 C5B4 C6B4 H6B4 120.6 . . ?
 C7B4 C6B4 C5B4 118.9(11) . . ?
 C7B4 C6B4 H6B4 120.6 . . ?
 H9BA C9B2 H9BB 109.5 . . ?
 H9BA C9B2 H9BC 109.5 . . ?
 H9BB C9B2 H9BC 109.4 . . ?
 C8B2 C9B2 H9BA 101.5 . . ?
 C8B2 C9B2 H9BB 125.7 . . ?
 C8B2 C9B2 H9BC 100.2 . . ?
 N4A1 C3A1 C8A1 123.0(11) . . ?
 N4A1 C3A1 C2A1 121(3) . . ?
 C8A1 C3A1 C2A1 116(3) . . ?
 N1A3 C2A3 H2A3 123.8 . . ?
 N1A3 C2A3 C3A3 112(3) . . ?
 C3A3 C2A3 H2A3 123.8 . . ?
 C12B C22B H22B 119.4 . . ?
 C12B C22B C32B 121.2(14) . . ?
 C32B C22B H22B 119.4 . . ?
 C41A C31A H31A 120.3 . . ?
 C41A C31A C21A 119.4(14) . . ?
 C21A C31A H31A 120.3 . . ?
 C7A4 C6A4 C5A4 119.5(11) . . ?
 C7A4 C6A4 H6A4 120.3 . . ?
 C5A4 C6A4 H6A4 120.3 . . ?
 C72B C82B H82B 119.9 . . ?
 C72B C82B C92B 120.1(14) . . ?
 C92B C82B H82B 119.9 . . ?
 C84B C74B H74B 120.0 . . ?
 C84B C74B C64B 120.1(15) . . ?
 C64B C74B H74B 120.0 . . ?
 H9BD C9B1 H9BE 109.5 . . ?
 H9BD C9B1 H9BF 109.5 . . ?
 H9BE C9B1 H9BF 109.5 . . ?
 C8B1 C9B1 H9BD 109.5 . . ?
 C8B1 C9B1 H9BE 109.5 . . ?
 C8B1 C9B1 H9BF 109.5 . . ?
 C7B3 C6B3 H6B3 120.3 . . ?
 C7B3 C6B3 C5B3 119.4(11) . . ?
 C5B3 C6B3 H6B3 120.3 . . ?
 C40B C50B C12B 119(3) . . ?
 C60B C50B C40B 121(2) . . ?
 C60B C50B C12B 120(3) . . ?
 C6B4 C7B4 H7B4 120.5 . . ?
 C6B4 C7B4 C8B4 118.9(12) . . ?
 C8B4 C7B4 H7B4 120.5 . . ?
 C61B C71B H71B 119.4 . . ?
 C81B C71B C61B 121.2(14) . . ?
 C81B C71B H71B 119.4 . . ?
 C20A C30A C14A 118(3) . . ?
 C40A C30A C14A 123(3) . . ?
 C40A C30A C20A 119.6(9) . . ?
 C3B1 N4B1 Cu4 118(3) . 7_556 ?
 C3B1 N4B1 C5B1 117.5(11) . . ?
 C5B1 N4B1 Cu4 124(4) . 7_556 ?
 C91A C81A H81A 119.5 . . ?
 C71A C81A C91A 121.0(14) . . ?
 C71A C81A H81A 119.5 . . ?
 C11A C21A C31A 121.3(13) . . ?
 C11A C21A H21A 119.4 . . ?
 C31A C21A H21A 119.4 . . ?
 C8A1 C7A1 H7A1 120.1 . . ?
 C6A1 C7A1 C8A1 119.7(11) . . ?
 C6A1 C7A1 H7A1 120.1 . . ?
 C81A C71A H71A 119.6 . . ?
 C81A C71A C61A 120.8(14) . . ?
 C61A C71A H71A 119.6 . . ?
 C33B C43B H43B 119.3 . . ?
 C33B C43B C107 121.5(14) . . ?
 C107 C43B H43B 119.3 . . ?
 C20B C10B H10B 118.9 . . ?
 C20B C10B C60B 122(2) . . ?
 C60B C10B H10B 118.9 . . ?
 C94A C84A H84A 119.2 . . ?
 C74A C84A C94A 121.6(14) . . ?
 C74A C84A H84A 119.2 . . ?
 C50A C40A C30A 120.4(9) . . ?
 C50A C40A H40A 119.8 . . ?
 C30A C40A H40A 119.8 . . ?
 C91B C81B H81B 119.7 . . ?
 C71B C81B C91B 120.7(14) . . ?
 C71B C81B H81B 119.7 . . ?
 C42B C32B C22B 120.5(14) . . ?
 C42B C32B H32B 119.7 . . ?
 C22B C32B H32B 119.7 . . ?
 C54B C64B C74B 119.7(14) . . ?
 C54B C64B H64B 120.1 . . ?
 C74B C64B H64B 120.1 . . ?
 C3B1 C8B1 C9B1 117(4) . . ?
 C3B1 C8B1 C7B1 117.6(11) . . ?
 C7B1 C8B1 C9B1 123(4) . . ?
 C94B C14B C20B 117(3) . . ?
 C24B C14B C94B 119.0(13) . . ?
 C24B C14B C20B 123(3) . . ?
 C6B2 C7B2 H7B2 120.5 . . ?
 C8B2 C7B2 H7B2 120.5 . . ?
 C8B2 C7B2 C6B2 119.0(11) . . ?
 H9BG C9B4 H9BH 109.5 . . ?
 H9BG C9B4 H9BI 109.5 . . ?
 H9BH C9B4 H9BI 109.5 . . ?
 C8B4 C9B4 H9BG 109.5 . . ?
 C8B4 C9B4 H9BH 109.5 . . ?
 C8B4 C9B4 H9BI 109.5 . . ?
 C42A C102 C92A 118.3(12) . . ?
 C42A C102 C52A 122.4(17) . . ?
 C52A C102 C92A 119.3(13) . . ?
 C73A C63A H63A 120.1 . . ?
 C53A C63A C73A 119.9(14) . . ?
 C53A C63A H63A 120.1 . . ?
 H9AD C9A4 H9AE 109.5 . . ?
 H9AD C9A4 H9AF 109.5 . . ?
 H9AE C9A4 H9AF 109.5 . . ?
 C8A4 C9A4 H9AD 109.5 . . ?
 C8A4 C9A4 H9AE 109.5 . . ?
 C8A4 C9A4 H9AF 109.5 . . ?
 C7A3 C6A3 H6A3 120.3 . . ?
 C7A3 C6A3 C5A3 119.4(11) . . ?
 C5A3 C6A3 H6A3 120.3 . . ?
 N1A1 C2A1 C3A1 110(3) . . ?
 N1A1 C2A1 H2A1 125.1 . . ?
 C3A1 C2A1 H2A1 125.1 . . ?
 C83B C73B H73B 119.8 . . ?
 C83B C73B C63B 120.5(14) . . ?
 C63B C73B H73B 119.8 . . ?
 C5B2 C6B2 C7B2 118.2(12) . . ?
 C5B2 C6B2 H6B2 120.9 . . ?
 C7B2 C6B2 H6B2 120.9 . . ?
 C2B3 N1B3 Cu1 120(2) . . ?
 C2B3 N1B3 C53B 118(3) . . ?
 C53B N1B3 Cu1 122(3) . . ?
 C84A C74A H74A 119.9 . . ?
 C84A C74A C64A 120.2(14) . . ?
 C64A C74A H74A 119.9 . . ?
 H9AG C9A3 H9AH 109.5 . . ?
 H9AG C9A3 H9AI 109.5 . . ?
 H9AH C9A3 H9AI 109.5 . . ?
 C8A3 C9A3 H9AG 109.6 . . ?
 C8A3 C9A3 H9AH 109.3 . . ?
 C8A3 C9A3 H9AI 109.5 . . ?
 C31B C41B H41B 119.4 . . ?
 C31B C41B C105 121.2(14) . . ?
 C105 C41B H41B 119.4 . . ?
 H9AJ C9A2 H9AK 109.4 . . ?
 H9AJ C9A2 H9AL 109.5 . . ?
 H9AK C9A2 H9AL 109.4 . . ?
 C8A2 C9A2 H9AJ 110.1 . . ?
 C8A2 C9A2 H9AK 109.1 . . ?
 C8A2 C9A2 H9AL 109.3 . . ?
 C7B1 C6B1 H6B1 120.8 . . ?
 C7B1 C6B1 C5B1 118.4(12) . . ?
 C5B1 C6B1 H6B1 120.8 . . ?
 C82B C72B H72B 119.9 . . ?
 C82B C72B C62B 120.2(14) . . ?
 C62B C72B H72B 119.9 . . ?
 C93A C13A C50A 114(3) . . ?
 C23A C13A C50A 126(3) . . ?
 C23A C13A C93A 120.2(13) . . ?
 C51B N1B1 Cu4 134(3) . 7_556 ?
 C2B1 N1B1 Cu4 122(2) . 7_556 ?
 C2B1 N1B1 C51B 104(3) . . ?
 N4B3 C5B3 C6B3 122.3(11) . . ?
 N4B3 C5B3 H5B3 118.9 . . ?
 C6B3 C5B3 H5B3 118.9 . . ?
 C7A3 C8A3 C9A3 123.1(18) . . ?
 C7A3 C8A3 C3A3 117.4(10) . . ?
 C3A3 C8A3 C9A3 119.5(18) . . ?
 C106 C52B N1B2 118.4(17) . . ?
 C62B C52B C106 120.7(15) . . ?
 C62B C52B N1B2 120.9(17) . . ?
 C8B3 C9B3 H9BJ 114.7 . . ?
 C8B3 C9B3 H9BK 112.8 . . ?
 C8B3 C9B3 H9BL 100.7 . . ?
 H9BJ C9B3 H9BK 109.4 . . ?
 H9BJ C9B3 H9BL 109.4 . . ?
 H9BK C9B3 H9BL 109.4 . . ?
 C3A3 N4A3 Cu1 111(2) . . ?
 C3A3 N4A3 C5A3 117.1(11) . . ?
 C5A3 N4A3 Cu1 126(3) . . ?
 C54A C64A C74A 119.5(14) . . ?
 C54A C64A H64A 120.2 . . ?
 C74A C64A H64A 120.2 . . ?
 C3B4 C8B4 C7B4 117.5(11) . . ?
 C3B4 C8B4 C9B4 120(3) . . ?
 C7B4 C8B4 C9B4 121(3) . . ?
 C43B C107 C93B 118.0(13) . . ?
 C43B C107 C53B 123.2(17) . . ?
 C53B C107 C93B 118.6(13) . . ?
 C107 C53B N1B3 117.5(18) . . ?
 C63B C53B N1B3 119.0(18) . . ?
 C63B C53B C107 120.7(14) . . ?
 C7A2 C8A2 C3A2 118.1(11) . . ?
 C7A2 C8A2 C9A2 119(3) . . ?
 C3A2 C8A2 C9A2 123(3) . . ?
 C73A C83A C93A 122.1(14) . . ?
 C73A C83A H83A 119.0 . . ?
 C93A C83A H83A 119.0 . . ?
 C62A C72A H72A 120.3 . . ?
 C82A C72A C62A 119.5(15) . . ?
 C82A C72A H72A 120.3 . . ?
 C6A3 C7A3 C8A3 119.4(11) . . ?
 C6A3 C7A3 H7A3 120.3 . . ?
 C8A3 C7A3 H7A3 120.3 . . ?
 C43A C33A H33A 119.7 . . ?
 C43A C33A C23A 120.6(14) . . ?
 C23A C33A H33A 119.7 . . ?
 C3B2 N4B2 Cu4 109(3) . . ?
 C5B2 N4B2 Cu4 132(3) . . ?
 C5B2 N4B2 C3B2 117.6(11) . . ?
 C3B2 C8B2 C9B2 115(4) . . ?
 C7B2 C8B2 C3B2 119.2(11) . . ?
 C7B2 C8B2 C9B2 126(4) . . ?
 C13A C23A C33A 120.5(14) . . ?
 C13A C23A H23A 119.7 . . ?
 C33A C23A H23A 119.7 . . ?
 C50B C60B C11B 120(3) . . ?
 C50B C60B C10B 118(2) . . ?
 C10B C60B C11B 121(3) . . ?
 C8B1 C7B1 H7B1 120.3 . . ?
 C6B1 C7B1 C8B1 119.4(12) . . ?
 C6B1 C7B1 H7B1 120.3 . . ?
 C21B C31B H31B 119.9 . . ?
 C41B C31B C21B 120.2(14) . . ?
 C41B C31B H31B 119.9 . . ?
 C8A3 C3A3 C2A3 120(3) . . ?
 N4A3 C3A3 C2A3 116(3) . . ?
 N4A3 C3A3 C8A3 123.7(11) . . ?
 C6A3 C5A3 H5A3 118.8 . . ?
 N4A3 C5A3 C6A3 122.4(11) . . ?
 N4A3 C5A3 H5A3 118.8 . . ?
 C103 C53A N1A3 115.8(19) . . ?
 C63A C53A N1A3 119.2(19) . . ?
 C63A C53A C103 121.1(14) . . ?
 C5A1 C6A1 H6A1 120.8 . . ?
 C7A1 C6A1 C5A1 118.5(11) . . ?
 C7A1 C6A1 H6A1 120.8 . . ?
 N4A4 C3A4 C2A4 110(3) . . ?
 N4A4 C3A4 C8A4 123.9(11) . . ?
 C8A4 C3A4 C2A4 126(3) . . ?
 C51A C61A C71A 119.7(14) . . ?
 C51A C61A H61A 120.2 . . ?
 C71A C61A H61A 120.2 . . ?
 C7A4 C8A4 C9A4 122(3) . . ?
 C3A4 C8A4 C7A4 117.9(11) . . ?
 C3A4 C8A4 C9A4 120(3) . . ?
 C73B C63B H63B 120.7 . . ?
 C53B C63B C73B 118.6(15) . . ?
 C53B C63B H63B 120.7 . . ?
 C34B C24B H24B 119.2 . . ?
 C14B C24B C34B 121.5(14) . . ?
 C14B C24B H24B 119.2 . . ?
 C12B C92B C106 119.6(13) . . ?
 C12B C92B C82B 121.3(18) . . ?
 C82B C92B C106 119.0(13) . . ?
 C72B C62B H62B 119.9 . . ?
 C52B C62B C72B 120.3(15) . . ?
 C52B C62B H62B 119.9 . . ?
 N4B1 C5B1 C6B1 122.3(12) . . ?
 N4B1 C5B1 H5B1 118.8 . . ?
 C6B1 C5B1 H5B1 118.9 . . ?
 C41B C105 C91B 117.8(13) . . ?
 C41B C105 C51B 123.9(17) . . ?
 C51B C105 C91B 118.3(13) . . ?
 C61B C51B N1B1 118.6(18) . . ?
 C61B C51B C105 120.9(14) . . ?
 C105 C51B N1B1 116.8(19) . . ?
 C3B1 C2B1 H2B1 125.9 . . ?
 N1B1 C2B1 C3B1 108(4) . . ?
 N1B1 C2B1 H2B1 125.9 . . ?
 N3N1 C2N1 C1N1 160(4) . . ?
 N3N2 C2N2 C1N2 149(4) . . ?
 C2N2 C1N2 H1NA 109.5 . . ?
 C2N2 C1N2 H1NB 109.5 . . ?
 C2N2 C1N2 H1NC 109.5 . . ?
 H1NA C1N2 H1NB 109.5 . . ?
 H1NA C1N2 H1NC 109.5 . . ?
 H1NB C1N2 H1NC 109.5 . . ?
 N3N3 C2N3 C1N3 156(9) . . ?
 N3N4 C2N4 C1N4 144(8) . . ?
 N3N5 C2N5 C1N5 141(5) . . ?
 N3N6 C2N6 C1N6 150(7) . . ?
 N3N7 C2N7 C1N7 151(10) . . ?
 O4A S1A O3A 104(3) . . ?
 O4A S1A O2A 123(3) . . ?
 O4A S1A C5A 114(2) . . ?
 O3A S1A C5A 96.1(19) . . ?
 O2A S1A O3A 102(3) . . ?
 O2A S1A C5A 112(2) . . ?
 F7A C5A S1A 103(3) . . ?
 F6A C5A S1A 100(3) . . ?
 F6A C5A F7A 102(4) . . ?
 F8A C5A S1A 103(3) . . ?
 F8A C5A F7A 108(4) . . ?
 F8A C5A F6A 137(5) . . ?

loop_
  _geom_torsion_atom_site_label_1
  _geom_torsion_atom_site_label_2
  _geom_torsion_atom_site_label_3
  _geom_torsion_atom_site_label_4
  _geom_torsion
  _geom_torsion_site_symmetry_1
  _geom_torsion_site_symmetry_2
  _geom_torsion_site_symmetry_3
  _geom_torsion_site_symmetry_4
  _geom_torsion_publ_flag
 Cu3 N1A4 C54A C104 -49(5) . . . . ?
 Cu3 N1A4 C54A C64A 116(3) . . . . ?
 Cu3 N1A4 C2A4 C3A4 -6.8(18) . . . . ?
 Cu3 N1A1 C51A C101 68(4) 7_556 . . . ?
 Cu3 N1A1 C51A C61A -113(4) 7_556 . . . ?
 Cu3 N1A1 C2A1 C3A1 -12.6(18) 7_556 . . . ?
 Cu3 N4A1 C5A1 C6A1 177(3) 7_556 . . . ?
 Cu3 N4A1 C3A1 C8A1 -171(2) 7_556 . . . ?
 Cu3 N4A1 C3A1 C2A1 7(2) 7_556 . . . ?
 Cu3 N4A4 C5A4 C6A4 172(3) . . . . ?
 Cu3 N4A4 C3A4 C2A4 6(3) . . . . ?
 Cu3 N4A4 C3A4 C8A4 -177(2) . . . . ?
 Cu2 N4A2 C5A2 C6A2 -179(2) . . . . ?
 Cu2 N4A2 C3A2 C2A2 -6(2) . . . . ?
 Cu2 N4A2 C3A2 C8A2 172(2) . . . . ?
 Cu2 N1A2 C52A C62A 110(3) . . . . ?
 Cu2 N1A2 C52A C102 -60(4) . . . . ?
 Cu2 N1A2 C2A2 C3A2 9.1(18) . . . . ?
 Cu2 N4B4 C3B4 C2B4 -8(2) . . . . ?
 Cu2 N4B4 C3B4 C8B4 170(2) . . . . ?
 Cu2 N4B4 C5B4 C6B4 -169(3) . . . . ?
 Cu2 N1B4 C2B4 C3B4 8.8(17) . . . . ?
 Cu2 N1B4 C54B C108 36(5) . . . . ?
 Cu2 N1B4 C54B C64B -134(3) . . . . ?
 Cu4 N1B2 C52B C106 63(5) . . . . ?
 Cu4 N1B2 C52B C62B -116(4) . . . . ?
 Cu4 N4B1 C5B1 C6B1 168(4) 7_556 . . . ?
 Cu4 N1B1 C51B C61B 120(3) 7_556 . . . ?
 Cu4 N1B1 C51B C105 -39(5) 7_556 . . . ?
 Cu4 N1B1 C2B1 C3B1 -1(2) 7_556 . . . ?
 Cu1 N1A3 C2A3 C3A3 14.3(19) . . . . ?
 Cu1 N1A3 C53A C103 38(5) . . . . ?
 Cu1 N1A3 C53A C63A -120(3) . . . . ?
 Cu1 N4B3 C3B3 C2B3 -2(3) . . . . ?
 Cu1 N4B3 C3B3 C8B3 -180(2) . . . . ?
 Cu1 N4B3 C5B3 C6B3 -176(3) . . . . ?
 Cu1 N1B3 C53B C107 -68(4) . . . . ?
 Cu1 N1B3 C53B C63B 131(3) . . . . ?
 Cu1 N4A3 C3A3 C2A3 -20(3) . . . . ?
 Cu1 N4A3 C3A3 C8A3 164.3(18) . . . . ?
 Cu1 N4A3 C5A3 C6A3 -159(3) . . . . ?
 C93B C13B C23B C33B 4(2) . . . . ?
 C93B C83B C73B C63B -7(6) . . . . ?
 C93B C107 C53B N1B3 -166(3) . . . . ?
 C93B C107 C53B C63B -5(6) . . . . ?
 N1A4 C54A C104 C94A 167(3) . . . . ?
 N1A4 C54A C104 C44A -14(5) . . . . ?
 N1A4 C54A C64A C74A -165(3) . . . . ?
 N1A4 C2A4 C3A4 N4A4 1(2) . . . . ?
 N1A4 C2A4 C3A4 C8A4 -177(3) . . . . ?
 C34A C24A C14A C94A 0(2) . . . . ?
 C34A C24A C14A C30A 168(3) . . . . ?
 C34A C44A C104 C94A 0(5) . . . . ?
 C34A C44A C104 C54A -180(3) . . . . ?
 N1A1 C51A C61A C71A -176(4) . . . . ?
 N4A2 C3A2 C2A2 N1A2 -1(2) . . . . ?
 N4A2 C3A2 C8A2 C7A2 -2(4) . . . . ?
 N4A2 C3A2 C8A2 C9A2 -178(3) . . . . ?
 C30B C13B C23B C33B -180(3) . . . . ?
 C30B C40B C50B C12B -171(3) . . . . ?
 C30B C40B C50B C60B 2(6) . . . . ?
 C30B C20B C10B C60B -14(6) . . . . ?
 C30B C20B C14B C94B 94(5) . . . . ?
 C30B C20B C14B C24B -93(5) . . . . ?
 C2B2 C3B2 N4B2 Cu4 14(3) . . . . ?
 C2B2 C3B2 N4B2 C5B2 179(3) . . . . ?
 C2B2 C3B2 C8B2 C9B2 -4(5) . . . . ?
 C2B2 C3B2 C8B2 C7B2 179(3) . . . . ?
 C2B2 N1B2 C52B C106 -133(3) . . . . ?
 C2B2 N1B2 C52B C62B 47(5) . . . . ?
 N4A1 C5A1 C6A1 C7A1 -11(6) . . . . ?
 N4A1 C3A1 C2A1 N1A1 3(2) . . . . ?
 N1A2 C52A C102 C42A -4(5) . . . . ?
 N1A2 C52A C102 C92A 178(3) . . . . ?
 C41A C101 C51A N1A1 -5(6) . . . . ?
 C41A C101 C51A C61A 175(3) . . . . ?
 C41A C31A C21A C11A 0(2) . . . . ?
 C91A C11A C20A C10A 97(4) . . . . ?
 C91A C11A C20A C30A -93(5) . . . . ?
 C91A C11A C21A C31A -1(2) . . . . ?
 C91A C101 C51A N1A1 -176(3) . . . . ?
 C91A C101 C51A C61A 4(6) . . . . ?
 C91A C81A C71A C61A 3(6) . . . . ?
 C24A C34A C44A C104 1(4) . . . . ?
 C24A C14A C94A C104 1(4) . . . . ?
 C24A C14A C94A C84A -178(3) . . . . ?
 C24A C14A C30A C20A 95(4) . . . . ?
 C24A C14A C30A C40A -85(4) . . . . ?
 N4B4 C3B4 C8B4 C7B4 9(5) . . . . ?
 N4B4 C3B4 C8B4 C9B4 178(3) . . . . ?
 N4B4 C5B4 C6B4 C7B4 -9(6) . . . . ?
 C11A C91A C101 C41A 3(5) . . . . ?
 C11A C91A C101 C51A 174(3) . . . . ?
 C11A C91A C81A C71A -178(3) . . . . ?
 C11A C20A C10A C60A 174(3) . . . . ?
 C11A C20A C30A C14A 5(6) . . . . ?
 C11A C20A C30A C40A -174(4) . . . . ?
 C11B C91B C81B C71B 179(3) . . . . ?
 C11B C91B C105 C41B -2(6) . . . . ?
 C11B C91B C105 C51B 178(3) . . . . ?
 C11B C21B C31B C41B 1(3) . . . . ?
 C91B C11B C21B C31B 0(2) . . . . ?
 C91B C11B C60B C50B -94(5) . . . . ?
 C91B C11B C60B C10B 80(5) . . . . ?
 C91B C105 C51B C61B 7(6) . . . . ?
 C91B C105 C51B N1B1 165(3) . . . . ?
 C94B C84B C74B C64B -11(6) . . . . ?
 C94B C108 C54B N1B4 -170(3) . . . . ?
 C94B C108 C54B C64B -1(6) . . . . ?
 C94B C14B C24B C34B 0(2) . . . . ?
 N4A4 C5A4 C6A4 C7A4 6(6) . . . . ?
 N4A4 C3A4 C8A4 C7A4 2(5) . . . . ?
 N4A4 C3A4 C8A4 C9A4 175(3) . . . . ?
 C6A2 C7A2 C8A2 C3A2 11(5) . . . . ?
 C6A2 C7A2 C8A2 C9A2 -172(3) . . . . ?
 C14A C94A C104 C54A 178(3) . . . . ?
 C14A C94A C104 C44A -1(5) . . . . ?
 C14A C94A C84A C74A -178(3) . . . . ?
 C14A C30A C40A C50A -175(4) . . . . ?
 C73A C63A C53A N1A3 165(4) . . . . ?
 C73A C63A C53A C103 8(7) . . . . ?
 C44B C108 C54B N1B4 16(6) . . . . ?
 C44B C108 C54B C64B -175(4) . . . . ?
 C44B C34B C24B C14B 0(2) . . . . ?
 N1B4 C2B4 C3B4 N4B4 -1(2) . . . . ?
 N1B4 C2B4 C3B4 C8B4 -178(2) . . . . ?
 N1B4 C54B C64B C74B 165(3) . . . . ?
 C2B4 N1B4 C54B C108 -140(3) . . . . ?
 C2B4 N1B4 C54B C64B 51(4) . . . . ?
 C2B4 C3B4 C8B4 C7B4 -173(3) . . . . ?
 C2B4 C3B4 C8B4 C9B4 -5(4) . . . . ?
 C3B4 N4B4 C5B4 C6B4 3(6) . . . . ?
 C101 C41A C31A C21A 3(4) . . . . ?
 C101 C91A C11A C20A 176(3) . . . . ?
 C101 C91A C11A C21A 0(4) . . . . ?
 C101 C91A C81A C71A 4(6) . . . . ?
 C101 C51A C61A C71A 3(6) . . . . ?
 C13B C93B C83B C73B 179(3) . . . . ?
 C13B C93B C107 C43B 12(5) . . . . ?
 C13B C93B C107 C53B -173(3) . . . . ?
 C13B C30B C40B C50B -175(3) . . . . ?
 C13B C30B C20B C10B 180(3) . . . . ?
 C13B C30B C20B C14B -6(6) . . . . ?
 C13B C23B C33B C43B -1(2) . . . . ?
 C84B C94B C108 C44B 174(4) . . . . ?
 C84B C94B C108 C54B -1(6) . . . . ?
 C84B C94B C14B C20B -3(5) . . . . ?
 C84B C94B C14B C24B -176(3) . . . . ?
 C84B C74B C64B C54B 10(6) . . . . ?
 C94A C14A C30A C20A -96(4) . . . . ?
 C94A C14A C30A C40A 84(5) . . . . ?
 C94A C84A C74A C64A -2(6) . . . . ?
 C106 C42B C32B C22B -7(5) . . . . ?
 C106 C52B C62B C72B 12(7) . . . . ?
 C50A C60A C10A C20A -2(6) . . . . ?
 C50A C60A C12A C22A -81(4) . . . . ?
 C50A C60A C12A C92A 101(4) . . . . ?
 C50A C13A C23A C33A 177(3) . . . . ?
 C42A C32A C22A C12A 4(2) . . . . ?
 C62A C52A C102 C42A -174(3) . . . . ?
 C62A C52A C102 C92A 7(6) . . . . ?
 C40B C30B C13B C93B -105(4) . . . . ?
 C40B C30B C13B C23B 79(4) . . . . ?
 C40B C30B C20B C10B 16(6) . . . . ?
 C40B C30B C20B C14B -170(4) . . . . ?
 C40B C50B C60B C11B 174(3) . . . . ?
 C40B C50B C60B C10B 0(6) . . . . ?
 C23B C33B C43B C107 3(4) . . . . ?
 C32A C42A C102 C92A 5(5) . . . . ?
 C32A C42A C102 C52A -174(3) . . . . ?
 C32A C22A C12A C92A -1(2) . . . . ?
 C32A C22A C12A C60A -179(3) . . . . ?
 C54A N1A4 C2A4 C3A4 167(2) . . . . ?
 C20A C11A C21A C31A -178(3) . . . . ?
 C20A C30A C40A C50A 5(7) . . . . ?
 C92A C82A C72A C62A 23(5) . . . . ?
 C2B3 C3B3 C8B3 C7B3 178(3) . . . . ?
 C2B3 C3B3 C8B3 C9B3 2(4) . . . . ?
 C2B3 N1B3 C53B C107 116(3) . . . . ?
 C2B3 N1B3 C53B C63B -45(4) . . . . ?
 C7A2 C6A2 C5A2 N4A2 18(5) . . . . ?
 C5A1 N4A1 C3A1 C8A1 1(4) . . . . ?
 C5A1 N4A1 C3A1 C2A1 178(2) . . . . ?
 C7B3 C6B3 C5B3 N4B3 -4(7) . . . . ?
 C60A C50A C40A C30A -4(7) . . . . ?
 C60A C50A C13A C93A 98(5) . . . . ?
 C60A C50A C13A C23A -74(5) . . . . ?
 C10A C20A C30A C14A 175(3) . . . . ?
 C10A C20A C30A C40A -4(6) . . . . ?
 C10A C60A C12A C22A 96(4) . . . . ?
 C10A C60A C12A C92A -82(5) . . . . ?
 N1A3 C2A3 C3A3 C8A3 179.7(17) . . . . ?
 N1A3 C2A3 C3A3 N4A3 4(2) . . . . ?
 N4B3 C3B3 C8B3 C7B3 -4(5) . . . . ?
 N4B3 C3B3 C8B3 C9B3 -180(3) . . . . ?
 C42B C106 C52B N1B2 -1(6) . . . . ?
 C42B C106 C52B C62B 179(4) . . . . ?
 C42B C106 C92B C12B -4(6) . . . . ?
 C42B C106 C92B C82B 171(4) . . . . ?
 C5A2 N4A2 C3A2 C2A2 -178(2) . . . . ?
 C5A2 N4A2 C3A2 C8A2 1(4) . . . . ?
 C5A2 C6A2 C7A2 C8A2 -19(5) . . . . ?
 C3B2 C2B2 N1B2 Cu4 -11(2) . . . . ?
 C3B2 C2B2 N1B2 C52B -176(3) . . . . ?
 C20B C30B C13B C93B 91(5) . . . . ?
 C20B C30B C13B C23B -85(4) . . . . ?
 C20B C30B C40B C50B -10(6) . . . . ?
 C20B C10B C60B C11B -168(4) . . . . ?
 C20B C10B C60B C50B 6(6) . . . . ?
 C20B C14B C24B C34B -173(3) . . . . ?
 C9A1 C8A1 C3A1 N4A1 176(3) . . . . ?
 C9A1 C8A1 C3A1 C2A1 -1(4) . . . . ?
 C9A1 C8A1 C7A1 C6A1 -180(4) . . . . ?
 C108 C94B C84B C74B 7(6) . . . . ?
 C108 C94B C14B C20B 176(3) . . . . ?
 C108 C94B C14B C24B 3(5) . . . . ?
 C108 C44B C34B C24B -3(5) . . . . ?
 C108 C54B C64B C74B -4(6) . . . . ?
 C61B C71B C81B C91B 0(6) . . . . ?
 C43A C103 C93A C13A 6(5) . . . . ?
 C43A C103 C93A C83A 175(4) . . . . ?
 C43A C103 C53A N1A3 22(6) . . . . ?
 C43A C103 C53A C63A 179(4) . . . . ?
 C43A C33A C23A C13A -1(2) . . . . ?
 C12A C92A C82A C72A 169(3) . . . . ?
 C12A C92A C102 C42A -2(5) . . . . ?
 C12A C92A C102 C52A 177(3) . . . . ?
 C12A C60A C10A C20A -178(3) . . . . ?
 C3A2 N4A2 C5A2 C6A2 -9(5) . . . . ?
 C2A4 N1A4 C54A C104 139(3) . . . . ?
 C2A4 N1A4 C54A C64A -56(4) . . . . ?
 C2A4 C3A4 C8A4 C7A4 179(3) . . . . ?
 C2A4 C3A4 C8A4 C9A4 -7(5) . . . . ?
 C83B C93B C13B C30B 13(5) . . . . ?
 C83B C93B C13B C23B -171(3) . . . . ?
 C83B C93B C107 C43B 173(3) . . . . ?
 C83B C93B C107 C53B -12(6) . . . . ?
 C83B C73B C63B C53B -10(6) . . . . ?
 C103 C43A C33A C23A -1(5) . . . . ?
 C103 C93A C13A C50A 180(3) . . . . ?
 C103 C93A C13A C23A -8(4) . . . . ?
 C103 C93A C83A C73A 4(6) . . . . ?
 C33B C43B C107 C93B -9(5) . . . . ?
 C33B C43B C107 C53B 177(3) . . . . ?
 C54B N1B4 C2B4 C3B4 -174(2) . . . . ?
 C44A C34A C24A C14A -1(2) . . . . ?
 C52A N1A2 C2A2 C3A2 -179.9(19) . . . . ?
 C52A C62A C72A C82A -7(6) . . . . ?
 C21B C11B C91B C81B -180(3) . . . . ?
 C21B C11B C91B C105 0(4) . . . . ?
 C21B C11B C60B C50B 99(4) . . . . ?
 C21B C11B C60B C10B -87(4) . . . . ?
 C51A N1A1 C2A1 C3A1 -177(2) . . . . ?
 C34B C44B C108 C94B 5(6) . . . . ?
 C34B C44B C108 C54B 180(3) . . . . ?
 C12B C22B C32B C42B 3(2) . . . . ?
 C12B C50B C60B C11B -13(6) . . . . ?
 C12B C50B C60B C10B 173(3) . . . . ?
 C104 C94A C84A C74A 3(6) . . . . ?
 C104 C54A C64A C74A 0(6) . . . . ?
 C3B3 C2B3 N1B3 Cu1 0.6(18) . . . . ?
 C3B3 C2B3 N1B3 C53B 177(2) . . . . ?
 C3B3 N4B3 C5B3 C6B3 3(6) . . . . ?
 C82A C92A C12A C22A 168(3) . . . . ?
 C82A C92A C12A C60A -14(5) . . . . ?
 C82A C92A C102 C42A -171(3) . . . . ?
 C82A C92A C102 C52A 8(5) . . . . ?
 C93A C103 C53A N1A3 -167(3) . . . . ?
 C93A C103 C53A C63A -9(6) . . . . ?
 C93A C13A C23A C33A 5(2) . . . . ?
 C5B4 N4B4 C3B4 C2B4 179(3) . . . . ?
 C5B4 N4B4 C3B4 C8B4 -4(5) . . . . ?
 C5B4 C6B4 C7B4 C8B4 14(6) . . . . ?
 C8B3 C7B3 C6B3 C5B3 1(7) . . . . ?
 C2A2 N1A2 C52A C62A -61(4) . . . . ?
 C2A2 N1A2 C52A C102 129(3) . . . . ?
 C2A2 C3A2 C8A2 C7A2 177(2) . . . . ?
 C2A2 C3A2 C8A2 C9A2 1(4) . . . . ?
 C5A4 N4A4 C3A4 C2A4 179(3) . . . . ?
 C5A4 N4A4 C3A4 C8A4 -3(5) . . . . ?
 N1B2 C2B2 C3B2 N4B2 -2(3) . . . . ?
 N1B2 C2B2 C3B2 C8B2 -180(3) . . . . ?
 N1B2 C52B C62B C72B -168(4) . . . . ?
 C3B1 N4B1 C5B1 C6B1 -4(7) . . . . ?
 C3B1 C8B1 C7B1 C6B1 9(7) . . . . ?
 C8A1 C3A1 C2A1 N1A1 -179(2) . . . . ?
 C8A1 C7A1 C6A1 C5A1 5(6) . . . . ?
 C6B4 C7B4 C8B4 C3B4 -14(6) . . . . ?
 C6B4 C7B4 C8B4 C9B4 178(4) . . . . ?
 C3A1 N4A1 C5A1 C6A1 8(5) . . . . ?
 C3A1 C8A1 C7A1 C6A1 3(6) . . . . ?
 C2A3 N1A3 C53A C103 -130(3) . . . . ?
 C2A3 N1A3 C53A C63A 72(4) . . . . ?
 C22B C12B C50B C40B -89(4) . . . . ?
 C22B C12B C50B C60B 98(4) . . . . ?
 C22B C12B C92B C106 0(5) . . . . ?
 C22B C12B C92B C82B -175(3) . . . . ?
 C31A C41A C101 C91A -5(5) . . . . ?
 C31A C41A C101 C51A -175(3) . . . . ?
 C6A4 C7A4 C8A4 C9A4 -169(4) . . . . ?
 C6A4 C7A4 C8A4 C3A4 4(6) . . . . ?
 C82B C72B C62B C52B -6(7) . . . . ?
 C9B1 C8B1 C7B1 C6B1 172(5) . . . . ?
 C6B3 C7B3 C8B3 C3B3 3(6) . . . . ?
 C6B3 C7B3 C8B3 C9B3 179(4) . . . . ?
 C50B C12B C22B C32B 175(3) . . . . ?
 C50B C12B C92B C106 -174(3) . . . . ?
 C50B C12B C92B C82B 11(6) . . . . ?
 C71B C61B C51B N1B1 -167(3) . . . . ?
 C71B C61B C51B C105 -9(6) . . . . ?
 C30A C14A C94A C104 -168(3) . . . . ?
 C30A C14A C94A C84A 13(5) . . . . ?
 C30A C20A C10A C60A 3(6) . . . . ?
 N4B1 C3B1 C8B1 C9B1 -167(4) . . . . ?
 N4B1 C3B1 C8B1 C7B1 -3(6) . . . . ?
 N4B1 C3B1 C2B1 N1B1 -4(3) . . . . ?
 C81A C91A C11A C20A -1(5) . . . . ?
 C81A C91A C11A C21A -178(3) . . . . ?
 C81A C91A C101 C41A -179(3) . . . . ?
 C81A C91A C101 C51A -8(6) . . . . ?
 C81A C71A C61A C51A -7(6) . . . . ?
 C21A C11A C20A C10A -87(3) . . . . ?
 C21A C11A C20A C30A 84(4) . . . . ?
 C7A1 C8A1 C3A1 N4A1 -6(5) . . . . ?
 C7A1 C8A1 C3A1 C2A1 176(3) . . . . ?
 C43B C107 C53B N1B3 9(6) . . . . ?
 C43B C107 C53B C63B 170(4) . . . . ?
 C10B C20B C14B C94B -92(4) . . . . ?
 C10B C20B C14B C24B 82(4) . . . . ?
 C84A C94A C104 C54A -3(5) . . . . ?
 C84A C94A C104 C44A 178(3) . . . . ?
 C84A C74A C64A C54A 0(6) . . . . ?
 C40A C50A C60A C10A 3(7) . . . . ?
 C40A C50A C60A C12A 179(4) . . . . ?
 C40A C50A C13A C93A -90(4) . . . . ?
 C40A C50A C13A C23A 98(4) . . . . ?
 C81B C91B C105 C41B 179(4) . . . . ?
 C81B C91B C105 C51B -2(6) . . . . ?
 C8B1 C3B1 N4B1 Cu4 -173(3) . . . 7_556 ?
 C8B1 C3B1 N4B1 C5B1 0(6) . . . . ?
 C8B1 C3B1 C2B1 N1B1 176(3) . . . . ?
 C14B C94B C84B C74B -175(3) . . . . ?
 C14B C94B C108 C44B -5(6) . . . . ?
 C14B C94B C108 C54B -180(3) . . . . ?
 C14B C20B C10B C60B 171(4) . . . . ?
 C102 C42A C32A C22A -6(4) . . . . ?
 C102 C92A C12A C22A 0(4) . . . . ?
 C102 C92A C12A C60A 178(3) . . . . ?
 C102 C92A C82A C72A -23(5) . . . . ?
 C63A C73A C83A C93A -5(6) . . . . ?
 C2A1 N1A1 C51A C101 -130(3) . . . . ?
 C2A1 N1A1 C51A C61A 50(4) . . . . ?
 C6B2 C5B2 N4B2 Cu4 159(4) . . . . ?
 C6B2 C5B2 N4B2 C3B2 -2(7) . . . . ?
 C6B2 C7B2 C8B2 C3B2 5(7) . . . . ?
 C6B2 C7B2 C8B2 C9B2 -171(4) . . . . ?
 N1B3 C2B3 C3B3 N4B3 1(2) . . . . ?
 N1B3 C2B3 C3B3 C8B3 179(2) . . . . ?
 N1B3 C53B C63B C73B 176(3) . . . . ?
 C9A3 C8A3 C7A3 C6A3 179(3) . . . . ?
 C9A3 C8A3 C3A3 C2A3 -1(2) . . . . ?
 C9A3 C8A3 C3A3 N4A3 174(3) . . . . ?
 C41B C105 C51B C61B -173(4) . . . . ?
 C41B C105 C51B N1B1 -15(6) . . . . ?
 C72B C82B C92B C106 9(7) . . . . ?
 C72B C82B C92B C12B -176(4) . . . . ?
 C13A C50A C60A C10A 174(4) . . . . ?
 C13A C50A C60A C12A -10(7) . . . . ?
 C13A C50A C40A C30A -177(4) . . . . ?
 C13A C93A C83A C73A 173(3) . . . . ?
 C5B3 N4B3 C3B3 C2B3 179(3) . . . . ?
 C5B3 N4B3 C3B3 C8B3 1(5) . . . . ?
 C52B C106 C42B C32B -179(4) . . . . ?
 C52B C106 C92B C12B -178(3) . . . . ?
 C52B C106 C92B C82B -3(6) . . . . ?
 C64A C54A C104 C94A 1(6) . . . . ?
 C64A C54A C104 C44A -180(4) . . . . ?
 C107 C93B C13B C30B 174(3) . . . . ?
 C107 C93B C13B C23B -10(4) . . . . ?
 C107 C93B C83B C73B 18(6) . . . . ?
 C107 C53B C63B C73B 16(6) . . . . ?
 C8A2 C3A2 C2A2 N1A2 180(2) . . . . ?
 C83A C73A C63A C53A -1(6) . . . . ?
 C83A C93A C13A C50A 11(5) . . . . ?
 C83A C93A C13A C23A -177(3) . . . . ?
 C72A C62A C52A N1A2 -178(3) . . . . ?
 C72A C62A C52A C102 -8(6) . . . . ?
 C7A3 C6A3 C5A3 N4A3 2(7) . . . . ?
 C7A3 C8A3 C3A3 C2A3 180(2) . . . . ?
 C7A3 C8A3 C3A3 N4A3 -5(4) . . . . ?
 C33A C43A C103 C93A -1(6) . . . . ?
 C33A C43A C103 C53A 170(3) . . . . ?
 N4B2 C3B2 C8B2 C9B2 178(4) . . . . ?
 N4B2 C3B2 C8B2 C7B2 2(6) . . . . ?
 N4B2 C5B2 C6B2 C7B2 9(8) . . . . ?
 C8B2 C3B2 N4B2 Cu4 -168(3) . . . . ?
 C8B2 C3B2 N4B2 C5B2 -3(6) . . . . ?
 C8B2 C7B2 C6B2 C5B2 -10(7) . . . . ?
 C60B C11B C91B C81B 13(5) . . . . ?
 C60B C11B C91B C105 -166(3) . . . . ?
 C60B C11B C21B C31B 168(3) . . . . ?
 C7B1 C6B1 C5B1 N4B1 11(8) . . . . ?
 C31B C41B C105 C91B 3(6) . . . . ?
 C31B C41B C105 C51B -177(4) . . . . ?
 C3A3 C8A3 C7A3 C6A3 -2(4) . . . . ?
 C3A3 N4A3 C5A3 C6A3 -8(6) . . . . ?
 C5A3 C6A3 C7A3 C8A3 3(5) . . . . ?
 C5A3 N4A3 C3A3 C2A3 -175(3) . . . . ?
 C5A3 N4A3 C3A3 C8A3 10(5) . . . . ?
 C53A N1A3 C2A3 C3A3 -175(2) . . . . ?
 C53A C103 C93A C13A -166(3) . . . . ?
 C53A C103 C93A C83A 3(6) . . . . ?
 C3A4 N4A4 C5A4 C6A4 -1(5) . . . . ?
 C8A4 C7A4 C6A4 C5A4 -8(6) . . . . ?
 C92B C106 C42B C32B 8(6) . . . . ?
 C92B C106 C52B N1B2 173(4) . . . . ?
 C92B C106 C52B C62B -7(7) . . . . ?
 C92B C12B C22B C32B 0(2) . . . . ?
 C92B C12B C50B C40B 85(5) . . . . ?
 C92B C12B C50B C60B -88(5) . . . . ?
 C92B C82B C72B C62B -5(7) . . . . ?
 C5B1 C6B1 C7B1 C8B1 -13(8) . . . . ?
 C105 C91B C81B C71B -2(6) . . . . ?
 C105 C41B C31B C21B -2(5) . . . . ?
 C51B C61B C71B C81B 6(6) . . . . ?
 C51B N1B1 C2B1 C3B1 180(2) . . . . ?
 C2B1 C3B1 N4B1 Cu4 7(3) . . . 7_556 ?
 C2B1 C3B1 N4B1 C5B1 -180(3) . . . . ?
 C2B1 C3B1 C8B1 C9B1 13(5) . . . . ?
 C2B1 C3B1 C8B1 C7B1 177(3) . . . . ?
 C2B1 N1B1 C51B C61B -61(4) . . . . ?
 C2B1 N1B1 C51B C105 140(3) . . . . ?
 O4A S1A C5A F7A 23(4) . . . . ?
 O4A S1A C5A F6A 127(4) . . . . ?
 O4A S1A C5A F8A -89(4) . . . . ?
 O3A S1A C5A F7A -86(3) . . . . ?
 O3A S1A C5A F6A 19(3) . . . . ?
 O3A S1A C5A F8A 163(4) . . . . ?
 O2A S1A C5A F7A 169(4) . . . . ?
 O2A S1A C5A F6A -87(4) . . . . ?
 O2A S1A C5A F8A 57(4) . . . . ?

_shelx_res_file
;
TITL HX-5-65PP_6_11_01_a.res in P4(1)2(1)2
    hx565_sq.res
    created by SHELXL-2018/3 at 11:31:34 on 28-Jul-2025
CELL 0.6889 25.7697 25.7697 63.0362 90 90 90
ZERR 4 0.0007 0.0007 0.0029 0 0 0
LATT -1
SYMM -X,-Y,0.5+Z
SYMM 0.5-Y,0.5+X,0.25+Z
SYMM 0.5+Y,0.5-X,0.75+Z
SYMM 0.5-X,0.5+Y,0.25-Z
SYMM 0.5+X,0.5-Y,0.75-Z
SYMM +Y,+X,-Z
SYMM -Y,-X,0.5-Z
SFAC C H Cu F N O S
DISP C 0.0032 0.0015 10.8482
DISP Cu 0.3483 1.2194 4770.0792
DISP H -0 0 0.6228
DISP N 0.006 0.003 18.3366
DISP O 0.0108 0.0057 30.1916
UNIT 1287.2 970.8 32 96 163.6 96 32
DFIX 1.394 0.01 C10A C20A C20A C30A C30A C40A C40A C50A C50A C60A C60A C10A
DFIX 2.415 0.012 C10A C30A C10A C50A C20A C40A C20A C60A C30A C50A C40A C60A
DFIX 2.789 0.014 C10A C40A C20A C50A C30A C60A
DFIX 1.394 0.01 C10B C20B C20B C30B C30B C40B C40B C50B C50B C60B C60B C10B
DFIX 2.789 0.014 C10B C40B C20B C50B C30B C60B
DFIX 1.346 0.01 N4A1 C3A1
DFIX 1.346 0.01 N4A1 C5A1
DFIX 1.385 0.01 C3A1 C8A1
DFIX 1.385 0.01 C6A1 C5A1
DFIX 1.38 0.01 C8A1 C7A1
DFIX 1.38 0.01 C7A1 C6A1
DFIX 2.301 0.01 C3A1 C5A1
DFIX 2.4 0.01 N4A1 C8A1
DFIX 2.4 0.01 N4A1 C6A1
DFIX 2.38 0.01 C3A1 C7A1
DFIX 2.38 0.01 C7A1 C5A1
DFIX 2.382 0.01 C8A1 C6A1
DFIX 1.3 0.05 N1A1 C2A1
DFIX 1.468 0.01 C2A1 C3A1
DFIX 2.4 0.1 N1A1 C3A1
DFIX 2.4 0.1 C2A1 N4A1
DFIX 2.6 0.1 C9A1 C7A1
DFIX 2.6 0.1 C9A1 C3A1
DFIX 1.346 0.01 N4A2 C3A2
DFIX 1.346 0.01 N4A2 C5A2
DFIX 1.385 0.01 C3A2 C8A2
DFIX 1.385 0.01 C6A2 C5A2
DFIX 1.38 0.01 C8A2 C7A2
DFIX 1.38 0.01 C7A2 C6A2
DFIX 2.301 0.01 C3A2 C5A2
DFIX 2.4 0.01 N4A2 C8A2
DFIX 2.4 0.01 N4A2 C6A2
DFIX 2.38 0.01 C3A2 C7A2
DFIX 2.38 0.01 C7A2 C5A2
DFIX 2.382 0.01 C8A2 C6A2
DFIX 1.3 0.05 N1A2 C2A2
DFIX 1.468 0.01 C2A2 C3A2
DFIX 2.4 0.1 N1A2 C3A2
DFIX 2.4 0.1 C2A2 N4A2
DFIX 2.6 0.1 C9A2 C7A2
DFIX 2.6 0.1 C9A2 C3A2
DFIX 1.346 0.01 N4A3 C3A3
DFIX 1.346 0.01 N4A3 C5A3
DFIX 1.385 0.01 C3A3 C8A3
DFIX 1.385 0.01 C6A3 C5A3
DFIX 1.38 0.01 C8A3 C7A3
DFIX 1.38 0.01 C7A3 C6A3
DFIX 2.301 0.01 C3A3 C5A3
DFIX 2.4 0.01 N4A3 C8A3
DFIX 2.4 0.01 N4A3 C6A3
DFIX 2.38 0.01 C3A3 C7A3
DFIX 2.38 0.01 C7A3 C5A3
DFIX 2.382 0.01 C8A3 C6A3
DFIX 1.3 0.05 N1A3 C2A3
DFIX 1.468 0.01 C2A3 C3A3
DFIX 2.4 0.1 N1A3 C3A3
DFIX 2.4 0.1 C2A3 N4A3
DFIX 1.346 0.01 N4A4 C3A4
DFIX 1.346 0.01 N4A4 C5A4
DFIX 1.385 0.01 C3A4 C8A4
DFIX 1.385 0.01 C6A4 C5A4
DFIX 1.38 0.01 C8A4 C7A4
DFIX 1.38 0.01 C7A4 C6A4
DFIX 2.301 0.01 C3A4 C5A4
DFIX 2.4 0.01 N4A4 C8A4
DFIX 2.4 0.01 N4A4 C6A4
DFIX 2.38 0.01 C3A4 C7A4
DFIX 2.38 0.01 C7A4 C5A4
DFIX 2.382 0.01 C8A4 C6A4
DFIX 1.3 0.05 N1A4 C2A4
DFIX 1.468 0.01 C2A4 C3A4
DFIX 2.4 0.1 N1A4 C3A4
DFIX 2.4 0.1 C2A4 N4A4
DFIX 2.6 0.1 C9A4 C7A4
DFIX 2.6 0.1 C9A4 C3A4
DFIX 1.346 0.01 N4B1 C3B1
DFIX 1.346 0.01 N4B1 C5B1
DFIX 1.385 0.01 C3B1 C8B1
DFIX 1.385 0.01 C6B1 C5B1
DFIX 1.38 0.01 C8B1 C7B1
DFIX 1.38 0.01 C7B1 C6B1
DFIX 2.301 0.01 C3B1 C5B1
DFIX 2.4 0.01 N4B1 C8B1
DFIX 2.4 0.01 N4B1 C6B1
DFIX 2.38 0.01 C3B1 C7B1
DFIX 2.38 0.01 C7B1 C5B1
DFIX 2.382 0.01 C8B1 C6B1
DFIX 1.3 0.05 N1B1 C2B1
DFIX 1.468 0.01 C2B1 C3B1
DFIX 2.4 0.1 N1B1 C3B1
DFIX 2.4 0.1 C2B1 N4B1
DFIX 2.6 0.1 C9B1 C7B1
DFIX 2.6 0.1 C9B1 C3B1
DFIX 1.346 0.01 N4B2 C3B2
DFIX 1.346 0.01 N4B2 C5B2
DFIX 1.385 0.01 C3B2 C8B2
DFIX 1.385 0.01 C6B2 C5B2
DFIX 1.38 0.01 C8B2 C7B2
DFIX 1.38 0.01 C7B2 C6B2
DFIX 2.301 0.01 C3B2 C5B2
DFIX 2.4 0.01 N4B2 C8B2
DFIX 2.4 0.01 N4B2 C6B2
DFIX 2.38 0.01 C3B2 C7B2
DFIX 2.38 0.01 C7B2 C5B2
DFIX 2.382 0.01 C8B2 C6B2
DFIX 1.3 0.05 N1B2 C2B2
DFIX 1.468 0.01 C2B2 C3B2
DFIX 2.4 0.1 N1B2 C3B2
DFIX 2.4 0.1 C2B2 N4B2
DFIX 2.6 0.1 C9B2 C7B2
DFIX 2.6 0.1 C9B2 C3B2
DFIX 1.346 0.01 N4B3 C3B3
DFIX 1.346 0.01 N4B3 C5B3
DFIX 1.385 0.01 C3B3 C8B3
DFIX 1.385 0.01 C6B3 C5B3
DFIX 1.38 0.01 C8B3 C7B3
DFIX 1.38 0.01 C7B3 C6B3
DFIX 2.301 0.01 C3B3 C5B3
DFIX 2.4 0.01 N4B3 C8B3
DFIX 2.4 0.01 N4B3 C6B3
DFIX 2.38 0.01 C3B3 C7B3
DFIX 2.38 0.01 C7B3 C5B3
DFIX 2.382 0.01 C8B3 C6B3
DFIX 1.3 0.05 N1B3 C2B3
DFIX 1.468 0.01 C2B3 C3B3
DFIX 2.4 0.1 N1B3 C3B3
DFIX 2.4 0.1 C2B3 N4B3
DFIX 2.6 0.1 C9B3 C7B3
DFIX 2.6 0.1 C9B3 C3B3
DFIX 1.346 0.01 N4B4 C3B4
DFIX 1.346 0.01 N4B4 C5B4
DFIX 1.385 0.01 C3B4 C8B4
DFIX 1.385 0.01 C6B4 C5B4
DFIX 1.38 0.01 C8B4 C7B4
DFIX 1.38 0.01 C7B4 C6B4
DFIX 2.301 0.01 C3B4 C5B4
DFIX 2.4 0.01 N4B4 C8B4
DFIX 2.4 0.01 N4B4 C6B4
DFIX 2.38 0.01 C3B4 C7B4
DFIX 2.38 0.01 C7B4 C5B4
DFIX 2.382 0.01 C8B4 C6B4
DFIX 1.3 0.05 N1B4 C2B4
DFIX 1.468 0.01 C2B4 C3B4
DFIX 2.4 0.1 N1B4 C3B4
DFIX 2.4 0.1 C2B4 N4B4
DFIX 2.6 0.1 C9B4 C7B4
DFIX 2.6 0.1 C9B4 C3B4
DFIX 2.6 C9A3 C7A3
DFIX 2.6 C9A3 C3A3
DFIX 1.379 0.01 C11A C21A
DFIX 1.379 0.01 C31A C41A
DFIX 1.379 0.01 C51A C61A
DFIX 1.379 0.01 C71A C81A
DFIX 1.418 0.01 C21A C31A
DFIX 1.418 0.01 C61A C71A
DFIX 1.422 0.01 C11A C91A
DFIX 1.422 0.01 C81A C91A
DFIX 1.422 0.01 C41A C101
DFIX 1.422 0.01 C51A C101
DFIX 1.435 0.01 C91A C101
DFIX 1.379 0.01 C12A C22A
DFIX 1.379 0.01 C32A C42A
DFIX 1.379 0.01 C52A C62A
DFIX 1.379 0.01 C72A C82A
DFIX 1.418 0.01 C22A C32A
DFIX 1.418 0.01 C62A C72A
DFIX 1.422 0.01 C12A C92A
DFIX 1.422 0.01 C82A C92A
DFIX 1.422 0.01 C42A C102
DFIX 1.422 0.01 C52A C102
DFIX 1.435 0.01 C92A C102
DFIX 1.379 0.01 C13A C23A
DFIX 1.379 0.01 C33A C43A
DFIX 1.379 0.01 C53A C63A
DFIX 1.379 0.01 C73A C83A
DFIX 1.418 0.01 C23A C33A
DFIX 1.418 0.01 C63A C73A
DFIX 1.422 0.01 C13A C93A
DFIX 1.422 0.01 C83A C93A
DFIX 1.422 0.01 C43A C103
DFIX 1.422 0.01 C53A C103
DFIX 1.435 0.01 C93A C103
DFIX 1.379 0.01 C14A C24A
DFIX 1.379 0.01 C34A C44A
DFIX 1.379 0.01 C54A C64A
DFIX 1.379 0.01 C74A C84A
DFIX 1.418 0.01 C24A C34A
DFIX 1.418 0.01 C64A C74A
DFIX 1.422 0.01 C14A C94A
DFIX 1.422 0.01 C84A C94A
DFIX 1.422 0.01 C44A C104
DFIX 1.422 0.01 C54A C104
DFIX 1.435 0.01 C94A C104
DFIX 1.379 0.01 C11B C21B
DFIX 1.379 0.01 C31B C41B
DFIX 1.379 0.01 C51B C61B
DFIX 1.379 0.01 C71B C81B
DFIX 1.418 0.01 C21B C31B
DFIX 1.418 0.01 C61B C71B
DFIX 1.422 0.01 C11B C91B
DFIX 1.422 0.01 C81B C91B
DFIX 1.422 0.01 C41B C105
DFIX 1.422 0.01 C51B C105
DFIX 1.435 0.01 C91B C105
DFIX 1.379 0.01 C12B C22B
DFIX 1.379 0.01 C32B C42B
DFIX 1.379 0.01 C52B C62B
DFIX 1.379 0.01 C72B C82B
DFIX 1.418 0.01 C22B C32B
DFIX 1.418 0.01 C62B C72B
DFIX 1.422 0.01 C12B C92B
DFIX 1.422 0.01 C82B C92B
DFIX 1.422 0.01 C42B C106
DFIX 1.422 0.01 C52B C106
DFIX 1.435 0.01 C92B C106
DFIX 1.379 0.01 C13B C23B
DFIX 1.379 0.01 C33B C43B
DFIX 1.379 0.01 C53B C63B
DFIX 1.379 0.01 C73B C83B
DFIX 1.418 0.01 C23B C33B
DFIX 1.418 0.01 C63B C73B
DFIX 1.422 0.01 C13B C93B
DFIX 1.422 0.01 C83B C93B
DFIX 1.422 0.01 C43B C107
DFIX 1.422 0.01 C53B C107
DFIX 1.435 0.01 C93B C107
DFIX 1.379 0.01 C14B C24B
DFIX 1.379 0.01 C34B C44B
DFIX 1.379 0.01 C54B C64B
DFIX 1.379 0.01 C74B C84B
DFIX 1.418 0.01 C24B C34B
DFIX 1.418 0.01 C64B C74B
DFIX 1.422 0.01 C14B C94B
DFIX 1.422 0.01 C84B C94B
DFIX 1.422 0.01 C44B C108
DFIX 1.422 0.01 C54B C108
DFIX 1.435 0.01 C94B C108
DFIX 2.425 C11A C31A
DFIX 2.425 C21A C41A
DFIX 2.425 C51A C71A
DFIX 2.425 C61A C81A
DFIX 2.46 C11A C101
DFIX 2.46 C41A C91A
DFIX 2.46 C81A C101
DFIX 2.46 C51A C91A
DFIX 2.437 C21A C91A
DFIX 2.437 C31A C101
DFIX 2.437 C71A C91A
DFIX 2.437 C61A C101
DFIX 2.808 C11A C41A
DFIX 2.808 C51A C81A
DFIX 2.824 C21A C101
DFIX 2.824 C31A C91A
DFIX 2.824 C71A C101
DFIX 2.824 C61A C91A
DFIX 2.425 C12A C32A
DFIX 2.425 C22A C42A
DFIX 2.425 C52A C72A
DFIX 2.425 C62A C82A
DFIX 2.46 C12A C102
DFIX 2.46 C42A C92A
DFIX 2.46 C82A C102
DFIX 2.46 C52A C92A
DFIX 2.437 C22A C92A
DFIX 2.437 C32A C102
DFIX 2.437 C72A C92A
DFIX 2.437 C62A C102
DFIX 2.808 C12A C42A
DFIX 2.808 C52A C82A
DFIX 2.824 C22A C102
DFIX 2.824 C32A C92A
DFIX 2.824 C72A C102
DFIX 2.824 C62A C92A
DFIX 2.425 C13A C33A
DFIX 2.425 C23A C43A
DFIX 2.425 C53A C73A
DFIX 2.425 C63A C83A
DFIX 2.46 C13A C103
DFIX 2.46 C43A C93A
DFIX 2.46 C83A C103
DFIX 2.46 C53A C93A
DFIX 2.437 C23A C93A
DFIX 2.437 C33A C103
DFIX 2.437 C73A C93A
DFIX 2.437 C63A C103
DFIX 2.808 C13A C43A
DFIX 2.808 C53A C83A
DFIX 2.824 C23A C103
DFIX 2.824 C33A C93A
DFIX 2.824 C73A C103
DFIX 2.824 C63A C93A
DFIX 2.425 C14A C34A
DFIX 2.425 C24A C44A
DFIX 2.425 C54A C74A
DFIX 2.425 C64A C84A
DFIX 2.46 C14A C104
DFIX 2.46 C44A C94A
DFIX 2.46 C84A C104
DFIX 2.46 C54A C94A
DFIX 2.437 C24A C94A
DFIX 2.437 C34A C104
DFIX 2.437 C74A C94A
DFIX 2.437 C64A C104
DFIX 2.808 C14A C44A
DFIX 2.808 C54A C84A
DFIX 2.824 C24A C104
DFIX 2.824 C34A C94A
DFIX 2.824 C74A C104
DFIX 2.824 C64A C94A
DFIX 2.425 C11B C31B
DFIX 2.425 C21B C41B
DFIX 2.425 C51B C71B
DFIX 2.425 C61B C81B
DFIX 2.46 C11B C105
DFIX 2.46 C41B C91B
DFIX 2.46 C81B C105
DFIX 2.46 C51B C91B
DFIX 2.437 C21B C91B
DFIX 2.437 C31B C105
DFIX 2.437 C71B C91B
DFIX 2.437 C61B C105
DFIX 2.808 C11B C41B
DFIX 2.808 C51B C81B
DFIX 2.824 C21B C105
DFIX 2.824 C31B C91B
DFIX 2.824 C71B C105
DFIX 2.824 C61B C91B
DFIX 2.425 C12B C32B
DFIX 2.425 C22B C42B
DFIX 2.425 C52B C72B
DFIX 2.425 C62B C82B
DFIX 2.46 C12B C106
DFIX 2.46 C42B C92B
DFIX 2.46 C82B C106
DFIX 2.46 C52B C92B
DFIX 2.437 C22B C92B
DFIX 2.437 C32B C106
DFIX 2.437 C72B C92B
DFIX 2.437 C62B C106
DFIX 2.808 C12B C42B
DFIX 2.808 C52B C82B
DFIX 2.824 C22B C106
DFIX 2.824 C32B C92B
DFIX 2.824 C72B C106
DFIX 2.824 C62B C92B
DFIX 2.425 C13B C33B
DFIX 2.425 C23B C43B
DFIX 2.425 C53B C73B
DFIX 2.425 C63B C83B
DFIX 2.46 C13B C107
DFIX 2.46 C43B C93B
DFIX 2.46 C83B C107
DFIX 2.46 C53B C93B
DFIX 2.437 C23B C93B
DFIX 2.437 C33B C107
DFIX 2.437 C73B C93B
DFIX 2.437 C63B C107
DFIX 2.808 C13B C43B
DFIX 2.808 C53B C83B
DFIX 2.824 C23B C107
DFIX 2.824 C33B C93B
DFIX 2.824 C73B C107
DFIX 2.824 C63B C93B
DFIX 2.425 C14B C34B
DFIX 2.425 C24B C44B
DFIX 2.425 C54B C74B
DFIX 2.425 C64B C84B
DFIX 2.46 C14B C108
DFIX 2.46 C44B C94B
DFIX 2.46 C84B C108
DFIX 2.46 C54B C94B
DFIX 2.437 C24B C94B
DFIX 2.437 C34B C108
DFIX 2.437 C74B C94B
DFIX 2.437 C64B C108
DFIX 2.808 C14B C44B
DFIX 2.808 C54B C84B
DFIX 2.824 C24B C108
DFIX 2.824 C34B C94B
DFIX 2.824 C74B C108
DFIX 2.824 C64B C94B
DFIX 1.54 C1N1 C2N1
DFIX 1.16 0.05 C2N1 N3N1
DFIX 1.54 C1N2 C2N2
DFIX 1.16 0.05 C2N2 N3N2
DFIX 1.54 C1N3 C2N3
DFIX 1.16 0.05 C2N3 N3N3
DFIX 1.54 C1N4 C2N4
DFIX 1.16 0.05 C2N4 N3N4
DFIX 1.54 C1N5 C2N5
DFIX 1.16 0.05 C2N5 N3N5
DFIX 1.54 C1N6 C2N6
DFIX 1.16 0.05 C2N6 N3N6
DFIX 2.45 0.05 N1A1 C101 N1A1 C61A N1A2 C102 N1A2 C62A N1A3 C103 N1A3 C63A =
 N1A4 C104 N1A4 C64A N1B1 C105 N1B1 C61B N1B2 C106 N1B2 C62B N1B3 C107 N1B3 =
 C63B N1B4 C108 N1B4 C64B
DFIX 1.54 C1N7 C2N7
DFIX 1.16 0.05 C2N7 N3N7
DFIX 2.7 0.01 C1N7 N3N7
DFIX 2.03 0.06 C5A S1A
DFIX 1.3 0.04 C5A F6A
DFIX 1.3 0.04 C5A F7A
DFIX 1.3 0.04 C5A F8A
DFIX 2.2 0.05 F6A F7A
DFIX 2.2 0.05 F6A F8A
DFIX 2.2 0.05 F7A F8A
DFIX 1.4 0.04 S1A O2A
DFIX 1.4 0.04 S1A O3A
DFIX 1.4 0.04 S1A O4A
DFIX 2.4 0.05 O2A O3A
DFIX 2.4 0.05 O2A O4A
DFIX 2.4 0.05 O3A O4A
DFIX 2.63 0.05 C5A O2A
DFIX 2.63 0.05 C5A O3A
DFIX 2.63 0.05 C5A O4A
DFIX 2.6 0.05 S1A F6A
DFIX 2.6 0.05 S1A F7A
DFIX 2.6 0.05 S1A F8A
DFIX 1.44 0.01 C12B C50B C11B C60B C14B C20B C13B C30B C13A C50A C12A C60A =
 C14A C30A C11A C20A
DFIX 1.51 0.01 C8B4 C9B4
DFIX 1.51 0.01 C8B3 C9B3
DFIX 1.51 0.01 C8B2 C9B2
DFIX 1.51 0.01 C8B1 C9B1
DFIX 1.51 0.01 C8A4 C9A4
DFIX 1.51 0.01 C8A3 C9A3
DFIX 1.51 0.01 C8A2 C9A2
DFIX 1.51 0.01 C8A1 C9A1
SADI 0.01 C8B4 C9B4 C8B3 C9B3 C8B1 C9B1 C8B2 C9B2 C8A1 C9A1 C8A2 C9A2 C8A3 =
 C9A3 C8A4 C9A4
SADI 0.01 C10A C20A C20A C30A C30A C40A C40A C50A C50A C60A C60A C10A
SADI 0.01 C10B C20B C20B C30B C30B C40B C40B C50B C50B C60B C60B C10B
SADI 0.03 N1A1 C101 N1A1 C61A N1A2 C102 N1A2 C62A N1A3 C103 N1A3 C63A N1A4 =
 C104 N1A4 C64A N1B1 C105 N1B1 C61B N1B2 C106 N1B2 C62B N1B3 C107 N1B3 C63B =
 N1B4 C108 N1B4 C64B
SADI 0.03 Cu1 N4A3 Cu1 N1A3 Cu1 N4B3 Cu1 N4B3 Cu2 N1A2 Cu2 N4A2 Cu2 N4B4 =
 CU2 N1B4 CU4 N4B2 CU4 N1B2 CU3 N1A4 CU3 N4A4
SADI 0.01 C11B C60B C12B C50B C14B C20B C30B C13B C12A C60A C13A C50A C11A =
 C20A C14A C30A
SADI 0.04 C5A O2A C5A O3A C5A O4A
SADI 0.04 S1A F6A S1A F7A S1A F8A
DANG 2.7 0.01 C1N1 N3N1
DANG 2.7 0.01 C1N2 N3N2
DANG 2.7 0.01 C1N3 N3N3
DANG 2.7 0.01 C1N4 N3N4
DANG 2.7 0.01 C1N5 N3N5
DANG 2.7 0.01 C1N6 N3N6
FLAT C9A3 C8A3 C7A3 C6A3 C5A3 C3A3
FLAT C11A C21A C31A C41A C51A C61A C71A C81A C91A C101
FLAT C12A C22A C32A C42A C52A C62A C72A C82A C92A C102
FLAT C13A C23A C33A C43A C53A C63A C73A C83A C93A C103
FLAT C14A C24A C34A C44A C54A C64A C74A C84A C94A C104
FLAT C11B C21B C31B C41B C51B C61B C71B C81B C91B C105
FLAT C12B C22B C32B C42B C52B C62B C72B C82B C92B C106
FLAT C13B C23B C33B C43B C53B C63B C73B C83B C93B C107
FLAT C14B C24B C34B C44B C54B C64B C74B C84B C94B C108
FLAT N1A1 C2A1 C3A1 N4A1 C8A1 C7A1 C6A1 C5A1 C9A1
FLAT N1A2 C2A2 C3A2 N4A2 C8A2 C7A2 C6A2 C5A2 C9A2
FLAT N1A3 C2A3 C3A3 N4A3 C8A3 C7A3 C6A3 C5A3 C9A3
FLAT N1A4 C2A4 C3A4 N4A4 C8A4 C7A4 C6A4 C5A4 C9A4
FLAT N1B1 C2B1 C3B1 N4B1 C8B1 C7B1 C6B1 C5B1 C9B1
FLAT N1B2 C2B2 C3B2 N4B2 C8B2 C7B2 C6B2 C5B2 C9B2
FLAT N1B3 C2B3 C3B3 N4B3 C8B3 C7B3 C6B3 C5B3 C9B3
FLAT N1B4 C2B4 C3B4 N4B4 C8B4 C7B4 C6B4 C5B4 C9B4
SIMU 0.01 0.02 2 C1N1 C2N1 N3N1
SIMU 0.01 0.02 2 C1N2 C2N2 N3N2
SIMU 0.01 0.02 2 C1N3 C2N3 N3N3
SIMU 0.01 0.02 2 C1N4 C2N4 N3N4
SIMU 0.01 0.02 2 C1N5 C2N5 N3N5
SIMU 0.01 0.02 2 C1N6 C2N6 N3N6
SIMU $C $N $O $F $S
SIMU 0.01 0.02 2 C10A C20A C30A C40A C50A C60A C10B C20B C30B C40B C50B =
 C60B N1A1 C2A1 C3A1 N4A1 C8A1 C7A1 C6A1 C5A1 C9A1 N1A2 C2A2 C3A2 N4A2 C8A2 =
 C7A2 C6A2 C5A2 C9A2 N1A3 C2A3 C3A3 N4A3 C8A3 C7A3 C6A3 C5A3 C9A3 N1A4 C2A4 =
 C3A4 N4A4 C8A4 C7A4 C6A4 C5A4 C9A4 N1B1 C2B1 C3B1 N4B1 C8B1 C7B1 C6B1 C5B1 =
 C9B1 N1B2 C2B2 C3B2 N4B2 C8B2 C7B2 C6B2 C5B2 C9B2 N1B3 C2B3 C3B3 N4B3 C8B3 =
 C7B3 C6B3 C5B3 C9B3 N1B4 C2B4 C3B4 N4B4 C8B4 C7B4 C6B4 C5B4 C9B4 C11A C21A =
 C31A C41A C51A C61A C71A C81A C91A C101 C12A C22A C32A C42A C52A C62A C72A =
 C82A C92A C102 C13A C23A C33A C43A C53A C63A C73A C83A C93A C103 C14A C24A =
 C34A C44A C54A C64A C74A C84A C94A C104 C11B C21B C31B C41B C51B C61B C71B =
 C81B C91B C105 C12B C22B C32B C42B C52B C62B C72B C82B C92B C106 C13B C23B =
 C33B C43B C53B C63B C73B C83B C93B C107 C14B C24B C34B C44B C54B C64B C74B =
 C84B C94B C108
SIMU 0.005 0.01 2 C5A F6A F7A F8A S1A O2A O3A O4A
RIGU 0.01 0.01 C1N1 C2N1 N3N1
RIGU 0.01 0.01 C1N2 C2N2 N3N2
RIGU 0.01 0.01 C1N3 C2N3 N3N3
RIGU 0.01 0.01 C1N4 C2N4 N3N4
RIGU 0.01 0.01 C1N5 C2N5 N3N5
RIGU 0.01 0.01 C1N6 C2N6 N3N6
RIGU 0.01 0.01 C1N7 C2N7 N3N7
RIGU 0.01 0.01 C5A F6A F7A F8A S1A O2A O3A O4A
ISOR 0.02 0.04 C1N1 C2N1 N3N1
ISOR 0.02 0.04 C1N2 C2N2 N3N2
ISOR 0.02 0.04 C1N3 C2N3 N3N3
ISOR 0.02 0.04 C1N4 C2N4 N3N4
ISOR 0.01 0.02 C1N5 C2N5 N3N5
ISOR 0.02 0.04 C1N6 C2N6 N3N6
ISOR 0.02 0.04 C1N7 C2N7 N3N7
ISOR 0.04 0.08 C5A F6A F7A F8A S1A O2A O3A O4A

L.S. 10 0 902
PLAN  999
TEMP -173(2)
FREE C2B2 Cu4
FREE Cu2 C3A2
FREE C94A C24A
FREE C14A C84A
FREE C3B2 C7B2
FREE N4B4 C8B4
FREE C3B3 C7B3
FREE C103 C13A
FREE C3A2 N1A2
FREE C3B1 C9B1
FREE C3B1 C7B1
BIND C2A3 C3A3
FREE C2A3 Cu1
FREE C2A3 C53A
FREE C3A1 N1A1
FREE C6A3 C8A3
FREE C7A1 C5A1
BIND C8B1 C3B1
FREE C8B1 C6B1
FREE C7B1 C9B1
BIND C8A3 C3A3
BIND C8A3 C9A3
FREE C83A C63A
FREE C33A C103
FREE C107 C63B
FREE N1B1 C105
FREE N1B1 C3B1
FREE C53A C93A
FREE C52B C2B2
BIND F8A C5A
BIND C105 C41B
BIND C105 C91B
FREE C105 C61B
BOND $H
CONF
BOND
ABIN
fmap 2
acta
MERG 2
TWIN -1 0 0 0 -1 0 0 0 -1 2
REM <olex2.extras>
REM <HklSrc "%.\\hx565_sq.hkl">
REM </olex2.extras>

WGHT    0.200000
BASF   0.52454
FVAR       0.07190
CU3   3    0.613269    0.664799    0.424588    11.00000    0.11293    0.11575 =
         0.18259    0.02976   -0.01155   -0.01064
CU2   3    0.664288    0.119555    0.574239    11.00000    0.13648    0.09063 =
         0.17407    0.00185   -0.02499    0.00980
CU4   3    0.114033    0.085503    0.420220    11.00000    0.17730    0.14457 =
         0.23400   -0.03782   -0.03993   -0.03358
CU1   3    0.616352    0.081847    0.416223    11.00000    0.22250    0.11352 =
         0.22138   -0.03597    0.03959   -0.00148
C93B  1    0.490804    0.054175    0.475501    11.00000    0.15531
N1A4  5    0.587398    0.592707    0.418451    11.00000    0.12885
C34A  1    0.723062    0.530729    0.442709    11.00000    0.14899
AFIX  43
H34A  2    0.755192    0.547305    0.439763    11.00000   -1.20000
AFIX   0
N1A1  5    0.709165    0.609067    0.550048    11.00000    0.14900
N4A2  5    0.685077    0.045363    0.572144    11.00000    0.11817
C30B  1    0.416037    0.083827    0.497493    11.00000    0.14057
C2B2  1    0.088680    0.008035    0.446594    11.00000    0.20344
AFIX  43
H2B2  2    0.090904   -0.021248    0.455704    11.00000   -1.20000
AFIX   0
N4A1  5    0.686069    0.690656    0.573134    11.00000    0.13904
N1A2  5    0.713724    0.123147    0.549629    11.00000    0.14497
C41A  1    0.633746    0.551453    0.529045    11.00000    0.13801
AFIX  43
H41A  2    0.624915    0.581321    0.537107    11.00000   -1.20000
AFIX   0
C91A  1    0.699177    0.489793    0.516397    11.00000    0.14674
C24A  1    0.721725    0.487336    0.456641    11.00000    0.15581
AFIX  43
H24A  2    0.752989    0.474805    0.462768    11.00000   -1.20000
AFIX   0
N4B4  5    0.683065    0.161749    0.600002    11.00000    0.15330
C11A  1    0.658267    0.460228    0.506791    11.00000    0.13257
C11B  1    0.276002    0.071281    0.533244    11.00000    0.15467
C91B  1    0.259736    0.112604    0.546439    11.00000    0.14912
C94B  1    0.484694    0.113122    0.542723    11.00000    0.15857
N4A4  5    0.569438    0.679591    0.399463    11.00000    0.15235
C6A2  1    0.690179   -0.044796    0.580554    11.00000    0.13453
AFIX  43
H6A2  2    0.673278   -0.074515    0.586192    11.00000   -1.20000
AFIX   0
C14A  1    0.675079    0.463281    0.461314    11.00000    0.14803
C73A  1    0.544497    0.272600    0.436579    11.00000    0.17668
AFIX  43
H73A  2    0.512733    0.290919    0.438135    11.00000   -1.20000
AFIX   0
C44B  1    0.550897    0.060072    0.560586    11.00000    0.16347
AFIX  43
H44B  2    0.578206    0.056888    0.570625    11.00000   -1.20000
AFIX   0
N1B4  5    0.595066    0.152850    0.577958    11.00000    0.15079
C2B4  1    0.593537    0.178998    0.597447    11.00000    0.14879
AFIX  43
H2B4  2    0.562029    0.193049    0.602759    11.00000   -1.20000
AFIX   0
C3B4  1    0.642054    0.183951    0.609348    11.00000    0.15479
C101  1    0.686022    0.536885    0.527193    11.00000    0.13516
C13B  1    0.462987    0.095838    0.485247    11.00000    0.14222
C84B  1    0.459285    0.161656    0.540267    11.00000    0.17841
AFIX  43
H84B  2    0.427912    0.163597    0.532393    11.00000   -1.20000
AFIX   0
C94A  1    0.628045    0.481768    0.452409    11.00000    0.13919
C106  1    0.200624    0.066062    0.465047    11.00000    0.16860
C50A  1    0.671231    0.318920    0.472416    11.00000    0.15450
C42A  1    0.633888    0.177653    0.527194    11.00000    0.13914
AFIX  43
H42A  2    0.625100    0.147723    0.535226    11.00000   -1.20000
AFIX   0
C62A  1    0.774843    0.191509    0.540052    11.00000    0.16005
AFIX  43
H62A  2    0.800574    0.175488    0.548630    11.00000   -1.20000
AFIX   0
C40B  1    0.368451    0.095746    0.487983    11.00000    0.13545
AFIX  43
H40B  2    0.367377    0.108169    0.473800    11.00000   -1.20000
AFIX   0
C23B  1    0.483182    0.145683    0.483851    11.00000    0.14399
AFIX  43
H23B  2    0.466206    0.173147    0.491125    11.00000   -1.20000
AFIX   0
C32A  1    0.596241    0.201723    0.515351    11.00000    0.15754
AFIX  43
H32A  2    0.562672    0.186747    0.514203    11.00000   -1.20000
AFIX   0
C54A  1    0.583775    0.543168    0.428632    11.00000    0.14827
C20A  1    0.667283    0.413177    0.494314    11.00000    0.13455
C22A  1    0.607632    0.249132    0.504808    11.00000    0.16035
AFIX  43
H22A  2    0.581025    0.266803    0.497283    11.00000   -1.20000
AFIX   0
C92A  1    0.697100    0.243950    0.516892    11.00000    0.14619
C2B3  1    0.649444    0.004015    0.448168    11.00000    0.15787
AFIX  43
H2B3  2    0.649489   -0.020391    0.459463    11.00000   -1.20000
AFIX   0
C7A2  1    0.734927   -0.049277    0.568581    11.00000    0.12209
AFIX  43
H7A2  2    0.755205   -0.080030    0.569171    11.00000   -1.20000
AFIX   0
C5A1  1    0.674508    0.732543    0.584820    11.00000    0.14891
AFIX  43
H5A1  2    0.650963    0.728913    0.596321    11.00000   -1.20000
AFIX   0
C7B3  1    0.783757    0.007386    0.427790    11.00000    0.19324
AFIX  43
H7B3  2    0.815982   -0.009263    0.430481    11.00000   -1.20000
AFIX   0
C60A  1    0.664451    0.319148    0.494373    11.00000    0.14067
C10A  1    0.661765    0.366336    0.505259    11.00000    0.13734
AFIX  43
H10A  2    0.656167    0.366564    0.520155    11.00000   -1.20000
AFIX   0
N1A3  5    0.595850    0.154637    0.408587    11.00000    0.19648
N4B3  5    0.689058    0.055295    0.419358    11.00000    0.17499
C42B  1    0.180262    0.117287    0.466037    11.00000    0.15223
AFIX  43
H42B  2    0.147699    0.124937    0.459702    11.00000   -1.20000
AFIX   0
C5A2  1    0.670724    0.005245    0.584052    11.00000    0.13426
AFIX  43
H5A2  2    0.646618    0.010670    0.595236    11.00000   -1.20000
AFIX   0
C3B2  1    0.039964    0.019142    0.435132    11.00000    0.21036
C20B  1    0.418961    0.073571    0.519236    11.00000    0.15494
C9A1  1    0.796534    0.742971    0.539699    11.00000    0.21333
AFIX   3
H9AA  2    0.810764    0.777361    0.539109    11.00000   -1.50000
H9AB  2    0.822884    0.719081    0.544229    11.00000   -1.50000
H9AC  2    0.784274    0.733161    0.525889    11.00000   -1.50000
AFIX   0
C108  1    0.528815    0.109712    0.556491    11.00000    0.15819
C61B  1    0.226068    0.196190    0.572033    11.00000    0.15700
AFIX  43
H61B  2    0.212891    0.225151    0.579645    11.00000   -1.20000
AFIX   0
C43A  1    0.685451    0.188070    0.431100    11.00000    0.15692
AFIX  43
H43A  2    0.688011    0.159219    0.421777    11.00000   -1.20000
AFIX   0
C12A  1    0.657111    0.269696    0.505425    11.00000    0.14387
C3A2  1    0.724164    0.038874    0.558242    11.00000    0.12111
C7A4  1    0.512726    0.691762    0.362300    11.00000    0.16846
AFIX  43
H7A4  2    0.491143    0.696381    0.350229    11.00000   -1.20000
AFIX   0
C2A4  1    0.561390    0.590674    0.400535    11.00000    0.13990
AFIX  43
H2A4  2    0.550295    0.558184    0.395046    11.00000   -1.20000
AFIX   0
C83B  1    0.467792    0.004352    0.473880    11.00000    0.17086
AFIX  43
H83B  2    0.434076   -0.001272    0.479523    11.00000   -1.20000
AFIX   0
C103  1    0.637375    0.214741    0.433241    11.00000    0.15916
C33B  1    0.528477    0.156750    0.471862    11.00000    0.14569
AFIX  43
H33B  2    0.541318    0.191240    0.470986    11.00000   -1.20000
AFIX   0
C54B  1    0.545972    0.155313    0.567068    11.00000    0.16125
C44A  1    0.678614    0.548777    0.433534    11.00000    0.13995
AFIX  43
H44A  2    0.680056    0.577313    0.424010    11.00000   -1.20000
AFIX   0
C52A  1    0.726250    0.169328    0.538218    11.00000    0.13921
C21B  1    0.252491    0.023137    0.535053    11.00000    0.17856
AFIX  43
H21B  2    0.263474   -0.004598    0.526198    11.00000   -1.20000
AFIX   0
C51A  1    0.724444    0.564704    0.538620    11.00000    0.14612
C34B  1    0.533134    0.016680    0.550168    11.00000    0.17202
AFIX  43
H34B  2    0.549200   -0.016016    0.552476    11.00000   -1.20000
AFIX   0
C12B  1    0.272780    0.094267    0.488327    11.00000    0.15618
C104  1    0.629964    0.524885    0.438212    11.00000    0.13778
C5B2  1   -0.002038    0.074376    0.412054    11.00000    0.22447
AFIX  43
H5B2  2   -0.002327    0.105505    0.403981    11.00000   -1.20000
AFIX   0
C3B3  1    0.693908    0.019529    0.434851    11.00000    0.17070
C82A  1    0.750626    0.258254    0.514852    11.00000    0.15934
AFIX  43
H82A  2    0.761451    0.281092    0.503881    11.00000   -1.20000
AFIX   0
C93A  1    0.634042    0.257535    0.447778    11.00000    0.15575
C5B4  1    0.729523    0.165802    0.609874    11.00000    0.17139
AFIX  43
H5B4  2    0.759499    0.151993    0.603160    11.00000   -1.20000
AFIX   0
C8B3  1    0.740507   -0.004193    0.439993    11.00000    0.18813
C2A2  1    0.742340    0.082302    0.545245    11.00000    0.13282
AFIX  43
H2A2  2    0.770085    0.081161    0.535333    11.00000   -1.20000
AFIX   0
C5A4  1    0.562623    0.727106    0.390732    11.00000    0.15605
AFIX  43
H5A4  2    0.576025    0.756712    0.397847    11.00000   -1.20000
AFIX   0
N1B2  5    0.124924    0.035671    0.444410    11.00000    0.19927
C3B1  1    0.119547    0.159530    0.618741    11.00000    0.23136
C8A1  1    0.751910    0.740769    0.555461    11.00000    0.17214
C6B4  1    0.734637    0.189527    0.629506    11.00000    0.17488
AFIX  43
H6B4  2    0.766522    0.187874    0.637040    11.00000   -1.20000
AFIX   0
C9B2  1    0.002543   -0.059531    0.450502    11.00000    0.20919
AFIX   3
H9BA  2   -0.032397   -0.072351    0.451142    11.00000   -1.50000
H9BB  2    0.025803   -0.087741    0.447582    11.00000   -1.50000
H9BC  2    0.011573   -0.043981    0.463852    11.00000   -1.50000
AFIX   0
C3A1  1    0.724088    0.695225    0.558574    11.00000    0.15198
C2A3  1    0.588120    0.161517    0.387413    11.00000    0.21815
AFIX  43
H2A3  2    0.585790    0.194564    0.380803    11.00000   -1.20000
AFIX   0
C22B  1    0.253399    0.143814    0.487773    11.00000    0.14625
AFIX  43
H22B  2    0.270859    0.170574    0.495290    11.00000   -1.20000
AFIX   0
C31A  1    0.594786    0.523043    0.519321    11.00000    0.14051
AFIX  43
H31A  2    0.559732    0.534284    0.520128    11.00000   -1.20000
AFIX   0
C6A4  1    0.536566    0.733667    0.371658    11.00000    0.15588
AFIX  43
H6A4  2    0.535201    0.766847    0.365114    11.00000   -1.20000
AFIX   0
C82B  1    0.263240    0.001313    0.478560    11.00000    0.20464
AFIX  43
H82B  2    0.290463   -0.007872    0.488003    11.00000   -1.20000
AFIX   0
C74B  1    0.479697    0.205851    0.549185    11.00000    0.18696
AFIX  43
H74B  2    0.466177    0.238883    0.545413    11.00000   -1.20000
AFIX   0
C9B1  1    0.167612    0.204810    0.647373    11.00000    0.25910
AFIX  33
H9BD  2    0.163638    0.213328    0.662437    11.00000   -1.50000
H9BE  2    0.198789    0.183573    0.645406    11.00000   -1.50000
H9BF  2    0.170897    0.236897    0.639138    11.00000   -1.50000
AFIX   0
C6B3  1    0.779405    0.043306    0.411729    11.00000    0.19417
AFIX  43
H6B3  2    0.808478    0.051282    0.403056    11.00000   -1.20000
AFIX   0
C50B  1    0.322427    0.089264    0.499480    11.00000    0.14570
C7B4  1    0.692667    0.215549    0.637902    11.00000    0.17904
AFIX  43
H7B4  2    0.696931    0.238263    0.649643    11.00000   -1.20000
AFIX   0
C71B  1    0.266826    0.202659    0.557378    11.00000    0.15471
AFIX  43
H71B  2    0.283231    0.235535    0.556147    11.00000   -1.20000
AFIX   0
C30A  1    0.673433    0.412929    0.472273    11.00000    0.15395
N4B1  5    0.076979    0.141741    0.608827    11.00000    0.24350
C81A  1    0.752639    0.476148    0.515257    11.00000    0.16646
AFIX  43
H81A  2    0.762807    0.446384    0.507396    11.00000   -1.20000
AFIX   0
C21A  1    0.607621    0.477252    0.508206    11.00000    0.12245
AFIX  43
H21A  2    0.580861    0.457774    0.501570    11.00000   -1.20000
AFIX   0
C7A1  1    0.736242    0.784442    0.566538    11.00000    0.17493
AFIX  43
H7A1  2    0.753377    0.816648    0.564369    11.00000   -1.20000
AFIX   0
C71A  1    0.789773    0.505413    0.525366    11.00000    0.17467
AFIX  43
H71A  2    0.825389    0.496747    0.523759    11.00000   -1.20000
AFIX   0
C43B  1    0.553613    0.116950    0.461512    11.00000    0.13329
AFIX  43
H43B  2    0.584881    0.124071    0.454078    11.00000   -1.20000
AFIX   0
C10B  1    0.372318    0.062829    0.529800    11.00000    0.16218
AFIX  43
H10B  2    0.373645    0.048298    0.543639    11.00000   -1.20000
AFIX   0
C84A  1    0.578532    0.459920    0.457082    11.00000    0.16171
AFIX  43
H84A  2    0.576261    0.432200    0.466973    11.00000   -1.20000
AFIX   0
C40A  1    0.677390    0.365676    0.461532    11.00000    0.16451
AFIX  43
H40A  2    0.684315    0.365368    0.446730    11.00000   -1.20000
AFIX   0
C81B  1    0.283275    0.162309    0.544840    11.00000    0.15346
AFIX  43
H81B  2    0.310670    0.167682    0.534997    11.00000   -1.20000
AFIX   0
C32B  1    0.207793    0.155848    0.476193    11.00000    0.15681
AFIX  43
H32B  2    0.196113    0.190764    0.475426    11.00000   -1.20000
AFIX   0
C64B  1    0.521156    0.202152    0.564097    11.00000    0.17908
AFIX  43
H64B  2    0.531625    0.231828    0.571947    11.00000   -1.20000
AFIX   0
C8B1  1    0.120292    0.174751    0.639827    11.00000    0.26177
C14B  1    0.466297    0.068181    0.532037    11.00000    0.16226
C7B2  1   -0.048067    0.001978    0.425883    11.00000    0.20745
AFIX  43
H7B2  2   -0.079425   -0.016841    0.427781    11.00000   -1.20000
AFIX   0
C9B4  1    0.596112    0.234077    0.637994    11.00000    0.18123
AFIX  33
H9BG  2    0.604371    0.249080    0.651875    11.00000   -1.50000
H9BH  2    0.584602    0.261616    0.628360    11.00000   -1.50000
H9BI  2    0.568392    0.208339    0.639596    11.00000   -1.50000
AFIX   0
C102  1    0.685617    0.196420    0.527723    11.00000    0.13629
C63A  1    0.548370    0.230836    0.421986    11.00000    0.18863
AFIX  43
H63A  2    0.518964    0.220638    0.413910    11.00000   -1.20000
AFIX   0
C9A4  1    0.503414    0.593968    0.359315    11.00000    0.17703
AFIX  33
H9AD  2    0.483366    0.603398    0.346679    11.00000   -1.50000
H9AE  2    0.533984    0.573861    0.355078    11.00000   -1.50000
H9AF  2    0.481775    0.573058    0.368821    11.00000   -1.50000
AFIX   0
C6A3  1    0.577994    0.019715    0.355504    11.00000    0.23897
AFIX  43
H6A3  2    0.577389   -0.013170    0.348696    11.00000   -1.20000
AFIX   0
C2A1  1    0.739997    0.651013    0.545590    11.00000    0.14443
AFIX  43
H2A1  2    0.767543    0.651304    0.535575    11.00000   -1.20000
AFIX   0
C73B  1    0.493757   -0.036077    0.464206    11.00000    0.18539
AFIX  43
H73B  2    0.479572   -0.070085    0.464664    11.00000   -1.20000
AFIX   0
C6B2  1   -0.045868    0.043350    0.411863    11.00000    0.22443
AFIX  43
H6B2  2   -0.073688    0.050221    0.402382    11.00000   -1.20000
AFIX   0
N1B3  5    0.607065    0.032873    0.440650    11.00000    0.15230
C74A  1    0.533805    0.478059    0.447586    11.00000    0.16711
AFIX  43
H74A  2    0.501409    0.462188    0.450689    11.00000   -1.20000
AFIX   0
C9A3  1    0.570203    0.163521    0.342349    11.00000    0.28046
AFIX   3
H9AG  2    0.564623    0.157121    0.327199    11.00000   -1.50000
H9AH  2    0.540563    0.182701    0.348139    11.00000   -1.50000
H9AI  2    0.601933    0.183951    0.344269    11.00000   -1.50000
AFIX   0
C41B  1    0.195514    0.055073    0.562735    11.00000    0.17286
AFIX  43
H41B  2    0.167622    0.049379    0.572310    11.00000   -1.20000
AFIX   0
C9A2  1    0.794675   -0.015687    0.540646    11.00000    0.14803
AFIX   3
H9AJ  2    0.808355   -0.051047    0.541796    11.00000   -1.50000
H9AK  2    0.782645   -0.009557    0.526106    11.00000   -1.50000
H9AL  2    0.822095    0.009233    0.544146    11.00000   -1.50000
AFIX   0
C6B1  1    0.030870    0.150609    0.641681    11.00000    0.26822
AFIX  43
H6B1  2    0.000885    0.142931    0.649867    11.00000   -1.20000
AFIX   0
C72B  1    0.239528   -0.036570    0.466314    11.00000    0.20785
AFIX  43
H72B  2    0.252327   -0.071137    0.466546    11.00000   -1.20000
AFIX   0
C13A  1    0.679628    0.274846    0.458098    11.00000    0.16153
N1B1  5    0.156156    0.142527    0.586931    11.00000    0.19682
C5B3  1    0.732160    0.067763    0.408322    11.00000    0.18559
AFIX  43
H5B3  2    0.730088    0.094206    0.397855    11.00000   -1.20000
AFIX   0
C8A3  1    0.575533    0.112077    0.353964    11.00000    0.24180
C52B  1    0.174508    0.024829    0.454338    11.00000    0.18625
C9B3  1    0.744410   -0.044376    0.457538    11.00000    0.23000
AFIX   3
H9BJ  2    0.776489   -0.063316    0.457828    11.00000   -1.50000
H9BK  2    0.737650   -0.030126    0.471358    11.00000   -1.50000
H9BL  2    0.716669   -0.067346    0.453648    11.00000   -1.50000
AFIX   0
N4A3  5    0.584684    0.068740    0.387669    11.00000    0.22361
C64A  1    0.536094    0.520369    0.433195    11.00000    0.16645
AFIX  43
H64A  2    0.505304    0.533035    0.426724    11.00000   -1.20000
AFIX   0
C8B4  1    0.644114    0.208033    0.628930    11.00000    0.17012
C107  1    0.533797    0.065377    0.461701    11.00000    0.14903
C53B  1    0.557243    0.023529    0.450254    11.00000    0.16346
C8A2  1    0.749720   -0.008443    0.555759    11.00000    0.12345
C83A  1    0.587055    0.286299    0.448431    11.00000    0.16700
AFIX  43
H83A  2    0.585006    0.315950    0.457347    11.00000   -1.20000
AFIX   0
C72A  1    0.786301    0.238322    0.529092    11.00000    0.16915
AFIX  43
H72A  2    0.818211    0.255798    0.531524    11.00000   -1.20000
AFIX   0
C7A3  1    0.571859    0.064345    0.343884    11.00000    0.24692
AFIX  43
H7A3  2    0.565161    0.062572    0.329082    11.00000   -1.20000
AFIX   0
C33A  1    0.728164    0.203792    0.442433    11.00000    0.17178
AFIX  43
H33A  2    0.759932    0.185395    0.441053    11.00000   -1.20000
AFIX   0
N4B2  5    0.040997    0.062490    0.423151    11.00000    0.22458
C8B2  1   -0.004100   -0.011425    0.437019    11.00000    0.21042
C23A  1    0.725253    0.247136    0.456138    11.00000    0.16910
AFIX  43
H23A  2    0.754925    0.257279    0.464062    11.00000   -1.20000
AFIX   0
C60B  1    0.323757    0.072812    0.520623    11.00000    0.14840
C7B1  1    0.073778    0.173562    0.650880    11.00000    0.26862
AFIX  43
H7B1  2    0.071440    0.188388    0.664645    11.00000   -1.20000
AFIX   0
C31B  1    0.212272    0.014866    0.549964    11.00000    0.18124
AFIX  43
H31B  2    0.196754   -0.018438    0.551193    11.00000   -1.20000
AFIX   0
C3A3  1    0.583765    0.111871    0.375877    11.00000    0.22204
C5A3  1    0.585076    0.023054    0.377244    11.00000    0.23450
AFIX  43
H5A3  2    0.590401   -0.007964    0.385092    11.00000   -1.20000
AFIX   0
C53A  1    0.595127    0.204969    0.419542    11.00000    0.18220
C6A1  1    0.695692    0.781004    0.580722    11.00000    0.15839
AFIX  43
H6A1  2    0.682545    0.811139    0.587539    11.00000   -1.20000
AFIX   0
C3A4  1    0.549540    0.638761    0.389036    11.00000    0.14901
C61A  1    0.775532    0.548407    0.538169    11.00000    0.16399
AFIX  43
H61A  2    0.800992    0.565906    0.546392    11.00000   -1.20000
AFIX   0
C8A4  1    0.520599    0.642790    0.370701    11.00000    0.16177
C63B  1    0.541403   -0.027226    0.453601    11.00000    0.17947
AFIX  43
H63B  2    0.562072   -0.055483    0.448880    11.00000   -1.20000
AFIX   0
C24B  1    0.490262    0.021075    0.535816    11.00000    0.18045
AFIX  43
H24B  2    0.478014   -0.009069    0.528731    11.00000   -1.20000
AFIX   0
C92B  1    0.246844    0.054072    0.477012    11.00000    0.18201
C62B  1    0.196040   -0.023806    0.453390    11.00000    0.19698
AFIX  43
H62B  2    0.181876   -0.049078    0.444070    11.00000   -1.20000
AFIX   0
C5B1  1    0.032641    0.139038    0.620186    11.00000    0.26133
AFIX  43
H5B1  2    0.001569    0.128861    0.613224    11.00000   -1.20000
AFIX   0
C105  1    0.219234    0.104785    0.561809    11.00000    0.15992
C51B  1    0.205359    0.147127    0.575244    11.00000    0.16932
C2B1  1    0.166562    0.162272    0.605880    11.00000    0.21078
AFIX  43
H2B1  2    0.199054    0.175875    0.610326    11.00000   -1.20000
AFIX   0

C2N1  1    0.646060    0.629564    0.343651    11.00000    0.14103
C1N1  1    0.664117    0.613312    0.366675    11.00000    0.17254
N3N1  5    0.619570    0.635815    0.329223    11.00000    0.18224
C2N2  1    0.598703   -0.126213    0.414746    11.00000    0.13021
C1N2  1    0.571136   -0.119815    0.393840    11.00000    0.18532
AFIX 137
H1NA  2    0.595392   -0.106022    0.383277    11.00000   -1.50000
H1NB  2    0.542037   -0.095696    0.395563    11.00000   -1.50000
H1NC  2    0.558042   -0.153564    0.389077    11.00000   -1.50000
AFIX   0
N3N2  5    0.632560   -0.150569    0.426174    11.00000    0.19603

PART 1
C2N3  1    0.377852    0.342511    0.554564    10.60000    0.25466
C1N3  1    0.365173    0.290743    0.542423    10.60000    0.30275
N3N3  5    0.382826    0.388062    0.556516    10.60000    0.22352

C1N4  1    0.884660    0.357263    0.562999    10.50000    0.23605
N3N4  5    0.823884    0.388430    0.530565    10.50000    0.27027
C2N4  1    0.838232    0.376862    0.549547    10.50000    0.23790
N3N5  5    0.598472    0.299672    0.594125    10.50000    0.08663
C1N5  1    0.675604    0.285453    0.565947    10.50000    0.09768
C2N5  1    0.642755    0.306580    0.584576    10.50000    0.11775
N3N6  5    0.517253    0.372663    0.486839    10.50000    0.14869
C2N6  1    0.488493    0.336285    0.485684    10.50000    0.14168
C1N6  1    0.474774    0.277813    0.491059    10.50000    0.16078
PART 0
PART 2
N3N7  5    0.876605    0.369045    0.505291    10.35000    0.26732
C2N7  1    0.849659    0.362210    0.489336    10.35000    0.31659
C1N7  1    0.831727    0.378605    0.466843    10.35000    0.29838

PART 0
S1A   7    0.862110   -0.127462    0.428925    10.80000    0.20210
O4A   6    0.862277   -0.111747    0.447902    10.80000    0.20178
O3A   6    0.803050   -0.144243    0.424880    10.80000    0.22708
O2A   6    0.871437   -0.096232    0.412534    10.80000    0.21842
C5A   1    0.888713   -0.189333    0.425351    10.80000    0.24145
F7A   4    0.883753   -0.211529    0.445503    10.80000    0.30175
F6A   4    0.849473   -0.213030    0.414516    10.80000    0.28003
F8A   4    0.934969   -0.179897    0.422456    10.80000    0.28001
HKLF 4


REM  HX-5-65PP_6_11_01_a.res in P4(1)2(1)2
REM wR2 = 0.3766, GooF = S = 1.114, Restrained GooF = 1.110 for all data
REM R1 = 0.1427 for 5148 Fo > 4sig(Fo) and 0.1945 for all 12688 data
REM 811 parameters refined using 1055 restraints

END

WGHT      0.2000      0.0000

REM Highest difference peak  0.802,  deepest hole -0.500,  1-sigma level  0.114
Q1    1   0.8645 -0.1323  0.4335  11.00000  0.05    0.80
Q2    1   0.6378  0.6268  0.3347  11.00000  0.05    0.69
Q3    1   0.6190 -0.0890  0.4153  11.00000  0.05    0.67
Q4    1   0.5959  0.6291  0.3150  11.00000  0.05    0.66
Q5    1   0.4768  0.3642  0.4753  11.00000  0.05    0.65
Q6    1   0.5669 -0.1271  0.4177  11.00000  0.05    0.61
Q7    1   0.8477  0.3662  0.5037  11.00000  0.05    0.60
Q8    1   0.6382 -0.1292  0.4385  11.00000  0.05    0.59
Q9    1   0.3525  0.2643  0.5222  11.00000  0.05    0.57
Q10   1   0.8884  0.3777  0.4990  11.00000  0.05    0.53
Q11   1   0.8814  0.3583  0.4882  11.00000  0.05    0.53
Q12   1   0.3856  0.3740  0.5398  11.00000  0.05    0.52
Q13   1   0.8434  0.3539  0.5027  11.00000  0.05    0.51
Q14   1   0.8026  0.3650  0.4837  11.00000  0.05    0.51
Q15   1   0.8644  0.4029  0.4633  11.00000  0.05    0.48
Q16   1   0.8795  0.3705  0.5387  11.00000  0.05    0.47
Q17   1   0.1202  0.0711  0.4205  11.00000  0.05    0.45
Q18   1   0.6633  0.1241  0.5791  11.00000  0.05    0.43
Q19   1   0.6121  0.0649  0.4223  11.00000  0.05    0.41
Q20   1   0.3909  0.4351  0.5456  11.00000  0.05    0.41
Q21   1   0.8647 -0.1019  0.4644  11.00000  0.05    0.40
Q22   1   0.6433  0.2992  0.5681  11.00000  0.05    0.40
Q23   1   0.6801  0.7768  0.5728  11.00000  0.05    0.36
Q24   1   0.8405  0.4051  0.5563  11.00000  0.05    0.36
Q25   1   0.7802 -0.0261  0.5358  11.00000  0.05    0.34
Q26   1   0.7384 -0.0829  0.4681  11.00000  0.05    0.34
Q27   1   0.8184  0.7355  0.5273  11.00000  0.05    0.33
Q28   1   0.3836  0.0665  0.5004  11.00000  0.05    0.33
Q29   1   0.1738  0.1177  0.6671  11.00000  0.05    0.32
Q30   1   0.6930 -0.0525  0.5686  11.00000  0.05    0.32
Q31   1   0.5385  0.6707  0.3793  11.00000  0.05    0.32
Q32   1   0.2611 -0.0405  0.4496  11.00000  0.05    0.32
Q33   1   0.6643  0.8128  0.5949  11.00000  0.05    0.32
Q34   1   0.6850  0.0187  0.5724  11.00000  0.05    0.31
Q35   1   0.6685  0.3255  0.5923  11.00000  0.05    0.31
Q36   1   0.4956  0.6001  0.3483  11.00000  0.05    0.30
Q37   1   0.5236  0.0986  0.3479  11.00000  0.05    0.29
Q38   1   0.6783  0.5948  0.3794  11.00000  0.05    0.29
Q39   1   0.5631 -0.1224  0.3745  11.00000  0.05    0.28
Q40   1   0.9005 -0.2234  0.4681  11.00000  0.05    0.28
Q41   1   0.5025  0.2420  0.5156  11.00000  0.05    0.28
Q42   1   0.5357  0.0186  0.5664  11.00000  0.05    0.27
Q43   1   0.3604  0.1824  0.5267  11.00000  0.05    0.27
Q44   1   0.6648  0.5352  0.5271  11.00000  0.05    0.27
Q45   1   0.6018  0.4784  0.5161  11.00000  0.05    0.27
Q46   1   0.1633  0.1190  0.4764  11.00000  0.05    0.27
Q47   1   0.5763  0.2811  0.4350  11.00000  0.05    0.26
Q48   1   0.6241  0.5337  0.4478  11.00000  0.05    0.26
Q49   1   0.7396  0.2663  0.4407  11.00000  0.05    0.26
Q50   1   0.1768  0.1054  0.4719  11.00000  0.05    0.26
Q51   1   0.5486  0.4652  0.4371  11.00000  0.05    0.26
Q52   1   0.6807 -0.0630  0.5975  11.00000  0.05    0.26
Q53   1   0.6169  0.1075  0.3417  11.00000  0.05    0.26
Q54   1   0.7729  0.7633  0.5373  11.00000  0.05    0.26
Q55   1   0.2361 -0.0008  0.5669  11.00000  0.05    0.25
Q56   1   0.4668 -0.0283  0.5345  11.00000  0.05    0.24
Q57   1   0.7432  0.4787  0.5286  11.00000  0.05    0.24
Q58   1   0.4018  0.0146  0.5367  11.00000  0.05    0.24
Q59   1   0.0801  0.0002  0.4577  11.00000  0.05    0.24
Q60   1   0.5788 -0.0999  0.3619  11.00000  0.05    0.24
Q61   1   0.6098  0.2087  0.4276  11.00000  0.05    0.24
Q62   1   0.2031  0.0010  0.4391  11.00000  0.05    0.24
Q63   1   0.5242 -0.0081  0.4398  11.00000  0.05    0.24
Q64   1   0.8236  0.0393  0.4271  11.00000  0.05    0.24
Q65   1   0.2585 -0.0036  0.5592  11.00000  0.05    0.24
Q66   1   0.2595  0.1999  0.5677  11.00000  0.05    0.24
Q67   1   0.5346  0.2686  0.4438  11.00000  0.05    0.24
Q68   1   0.2781  0.1764  0.5560  11.00000  0.05    0.23
Q69   1   0.2592  0.0796  0.5453  11.00000  0.05    0.23
Q70   1   0.7063  0.5403  0.4345  11.00000  0.05    0.23
Q71   1   0.9194 -0.0944  0.3981  11.00000  0.05    0.23
Q72   1   0.5494  0.0812  0.3826  11.00000  0.05    0.22
Q73   1   0.2266  0.2210  0.5666  11.00000  0.05    0.22
Q74   1   0.6472  0.4818  0.4511  11.00000  0.05    0.22
Q75   1   0.5498 -0.0445  0.5553  11.00000  0.05    0.22
Q76   1   0.5958  0.0964  0.3255  11.00000  0.05    0.22
Q77   1   0.6234  0.1758  0.3319  11.00000  0.05    0.22
Q78   1   0.5194  0.1918  0.3334  11.00000  0.05    0.22
Q79   1   0.7858  0.0237  0.4197  11.00000  0.05    0.22
Q80   1   0.6781  0.7399  0.6012  11.00000  0.05    0.22
Q81   1   0.3453  0.1403  0.4986  11.00000  0.05    0.21
Q82   1   0.6219  0.1809  0.5300  11.00000  0.05    0.21
Q83   1   0.7755  0.1781  0.4288  11.00000  0.05    0.21
Q84   1   0.6795  0.1643  0.6088  11.00000  0.05    0.21
Q85   1   0.7079  0.4674  0.4431  11.00000  0.05    0.21
Q86   1   0.2427 -0.0769  0.4776  11.00000  0.05    0.21
Q87   1   0.5589  0.1130  0.4726  11.00000  0.05    0.21
Q88   1   0.4816  0.6541  0.3625  11.00000  0.05    0.21
Q89   1   0.6564  0.2646  0.4509  11.00000  0.05    0.20
Q90   1   0.6003  0.0729  0.4029  11.00000  0.05    0.20
Q91   1   0.2805  0.0181  0.4636  11.00000  0.05    0.20
Q92   1   0.2581  0.1157  0.4850  11.00000  0.05    0.20
Q93   1   0.8086  0.2525  0.5444  11.00000  0.05    0.20
Q94   1   0.7382  0.6820  0.5524  11.00000  0.05    0.20
Q95   1   0.2420 -0.1204  0.4661  11.00000  0.05    0.19
Q96   1   0.8191  0.4626  0.5452  11.00000  0.05    0.19
Q97   1   0.6309  0.2827  0.6542  11.00000  0.05    0.19
Q98   1   0.7786  0.5031  0.5074  11.00000  0.05    0.19
Q99   1   0.5729  0.2471  0.6292  11.00000  0.05    0.19
Q100  1   0.5381 -0.0773  0.3903  11.00000  0.05    0.19
Q101  1  -0.0235 -0.0348  0.4557  11.00000  0.05    0.19
Q102  1   0.7850 -0.0238  0.4587  11.00000  0.05    0.19
Q103  1  -0.0804  0.0813  0.4214  11.00000  0.05    0.19
Q104  1   0.1008  0.1548  0.4576  11.00000  0.05    0.18
Q105  1   0.4969  0.5192  0.4269  11.00000  0.05    0.18
Q106  1   0.4653  0.1749  0.5636  11.00000  0.05    0.18
Q107  1   0.3635  0.0965  0.4782  11.00000  0.05    0.18
Q108  1   0.5007  0.5591  0.3685  11.00000  0.05    0.18
Q109  1   0.8008 -0.1235  0.4282  11.00000  0.05    0.18
Q110  1   0.4809 -0.0386  0.4846  11.00000  0.05    0.18
Q111  1   0.5991  0.2399  0.6481  11.00000  0.05    0.18
Q112  1   0.6678  0.8620  0.5745  11.00000  0.05    0.18
Q113  1   0.4687  0.2506  0.4756  11.00000  0.05    0.18
Q114  1   0.1988  0.1164  0.5726  11.00000  0.05    0.18
Q115  1   0.4621  0.0152  0.4660  11.00000  0.05    0.18
Q116  1  -0.0006 -0.1083  0.4672  11.00000  0.05    0.18
Q117  1   0.7062  0.2849  0.5454  11.00000  0.05    0.18
Q118  1   0.3231  0.0808  0.5086  11.00000  0.05    0.18
Q119  1   0.1665  0.2192  0.6580  11.00000  0.05    0.18
Q120  1   0.2058  0.2271  0.6416  11.00000  0.05    0.18
Q121  1   0.5794  0.5207  0.4100  11.00000  0.05    0.18
Q122  1   0.3794 -0.0074  0.4729  11.00000  0.05    0.17
Q123  1   0.2392  0.0325  0.5205  11.00000  0.05    0.17
Q124  1   0.3151  0.0420  0.4292  11.00000  0.05    0.17
Q125  1   0.0384  0.0186  0.4501  11.00000  0.05    0.17
Q126  1   0.7665  0.0026  0.4066  11.00000  0.05    0.17
Q127  1   0.7782  0.4580  0.4909  11.00000  0.05    0.17
Q128  1   0.6382 -0.0200  0.3559  11.00000  0.05    0.17
Q129  1   0.5114  0.3197  0.4417  11.00000  0.05    0.17
Q130  1   0.6467  0.2580  0.5118  11.00000  0.05    0.17
Q131  1   0.4587  0.0498  0.5527  11.00000  0.05    0.16
Q132  1   0.3428  0.4062  0.6069  11.00000  0.05    0.16
Q133  1   0.6070 -0.1265  0.5672  11.00000  0.05    0.16
Q134  1   0.4282  0.0802  0.4197  11.00000  0.05    0.16
Q135  1   0.6333  0.0805  0.4772  11.00000  0.05    0.16
Q136  1   0.0112  0.2013  0.6364  11.00000  0.05    0.16
Q137  1   0.6276  0.6787  0.5161  11.00000  0.05    0.16
Q138  1   0.4392  0.4392  0.5000  10.50000  0.05    0.16
Q139  1   0.5616 -0.0537  0.4640  11.00000  0.05    0.16
Q140  1   0.5376 -0.0002  0.3768  11.00000  0.05    0.16
Q141  1   0.7196  0.1087  0.5602  11.00000  0.05    0.16
Q142  1   0.7054  0.0590  0.3971  11.00000  0.05    0.16
Q143  1   0.6308  0.6666  0.5122  11.00000  0.05    0.16
Q144  1   0.7749  0.6641  0.5174  11.00000  0.05    0.15
Q145  1   0.7831  0.4747  0.4611  11.00000  0.05    0.15
Q146  1   0.7814  0.0766  0.5231  11.00000  0.05    0.15
Q147  1   0.6966  0.7032  0.5677  11.00000  0.05    0.15
Q148  1   0.8537  0.0716  0.4150  11.00000  0.05    0.15
Q149  1   0.4236  0.5947  0.4256  11.00000  0.05    0.15
Q150  1   0.8041  0.8041  0.5000  10.50000  0.05    0.15
Q151  1   0.0845  0.1751  0.6141  11.00000  0.05    0.15
Q152  1   0.6728  0.3294  0.4886  11.00000  0.05    0.15
Q153  1   0.7755  0.2407  0.5135  11.00000  0.05    0.15
Q154  1   0.7378  0.5341  0.5531  11.00000  0.05    0.14
Q155  1   0.1578  0.2879  0.5754  11.00000  0.05    0.14
Q156  1   0.1064  0.2244  0.6499  11.00000  0.05    0.14
Q157  1   0.8683 -0.1010  0.5043  11.00000  0.05    0.14
Q158  1   0.6859  0.0754  0.4947  11.00000  0.05    0.14
Q159  1   0.7744  0.5553  0.4429  11.00000  0.05    0.14
Q160  1   0.6525  0.0371  0.5178  11.00000  0.05    0.14
Q161  1   0.3405  0.1944  0.4992  11.00000  0.05    0.14
Q162  1   0.5852  0.1598  0.6057  11.00000  0.05    0.14
Q163  1   0.7020  0.0812  0.4857  11.00000  0.05    0.14
Q164  1   0.8597  0.4347  0.5896  11.00000  0.05    0.14
Q165  1   0.2467  0.0497  0.4952  11.00000  0.05    0.13
Q166  1   0.6037  0.4710  0.4304  11.00000  0.05    0.13
Q167  1   0.4129  0.2934  0.5879  11.00000  0.05    0.13
Q168  1   0.2260 -0.0957  0.5181  11.00000  0.05    0.13
Q169  1   0.8260 -0.0439  0.4916  11.00000  0.05    0.13
Q170  1   0.7650  0.1820  0.5259  11.00000  0.05    0.13
Q171  1   0.8614 -0.0434  0.4882  11.00000  0.05    0.12
Q172  1   0.5557  0.7534  0.3851  11.00000  0.05    0.12
Q173  1   0.7465  0.6454  0.4889  11.00000  0.05    0.12
Q174  1   0.6289 -0.0035  0.5074  11.00000  0.05    0.12
Q175  1   0.8359  0.2655  0.4304  11.00000  0.05    0.12
Q176  1   0.8749  0.2586  0.5740  11.00000  0.05    0.12
Q177  1   0.5765  0.1608  0.5902  11.00000  0.05    0.12
Q178  1   0.8571  0.2366  0.5651  11.00000  0.05    0.12
Q179  1   0.4139  0.1815  0.4279  11.00000  0.05    0.12
Q180  1   0.7940  0.2686  0.4720  11.00000  0.05    0.12
Q181  1   0.4367  0.2839  0.5942  11.00000  0.05    0.12
Q182  1   0.7188  0.1904  0.3886  11.00000  0.05    0.12
Q183  1   0.8672 -0.0209  0.4765  11.00000  0.05    0.12
Q184  1   0.8522  0.1659  0.4298  11.00000  0.05    0.12
Q185  1   0.8798 -0.1896  0.3748  11.00000  0.05    0.12
Q186  1   0.0648  0.0266  0.4802  11.00000  0.05    0.12
Q187  1   0.7133  0.1983  0.5600  11.00000  0.05    0.12
Q188  1   0.4824  0.0521  0.4836  11.00000  0.05    0.11
Q189  1   0.7342  0.1648  0.5348  11.00000  0.05    0.11
Q190  1   0.0975  0.2917  0.5886  11.00000  0.05    0.11
Q191  1   0.5607  0.3830  0.4137  11.00000  0.05    0.11
Q192  1   0.8355  0.6169  0.4677  11.00000  0.05    0.11
Q193  1   0.5398  0.1386  0.5790  11.00000  0.05    0.10
Q194  1  -0.0332  0.0376  0.3926  11.00000  0.05    0.10
Q195  1   0.0996 -0.0404  0.5475  11.00000  0.05    0.10
Q196  1   0.6750 -0.0004  0.4514  11.00000  0.05    0.10
Q197  1   0.0447 -0.1144  0.4986  11.00000  0.05    0.10
Q198  1   0.2663 -0.0935  0.5617  11.00000  0.05    0.10
Q199  1   0.7051  0.2001  0.4396  11.00000  0.05    0.10
Q200  1   0.7005  0.4057  0.5865  11.00000  0.05    0.10
Q201  1   0.7825  0.0465  0.4943  11.00000  0.05    0.10
Q202  1   0.8210  0.0148  0.4897  11.00000  0.05    0.10
Q203  1   0.4762  0.1719  0.3904  11.00000  0.05    0.10
Q204  1   0.7444 -0.1148  0.4949  11.00000  0.05    0.10
Q205  1   0.8089  0.4519  0.5781  11.00000  0.05    0.10
Q206  1   0.1624  0.3767  0.6415  11.00000  0.05    0.09
Q207  1   0.7840  0.1102  0.4759  11.00000  0.05    0.09
Q208  1   0.0883  0.3173  0.6320  11.00000  0.05    0.09
Q209  1   0.6788  0.4372  0.5733  11.00000  0.05    0.09
Q210  1   0.4131  0.2436  0.4361  11.00000  0.05    0.09
Q211  1   0.0776 -0.0337  0.4971  11.00000  0.05    0.09
Q212  1   0.8413  0.6087  0.4980  11.00000  0.05    0.09
Q213  1   0.6257  0.0075  0.5378  11.00000  0.05    0.09
Q214  1   0.4586  0.1163  0.3261  11.00000  0.05    0.09
Q215  1   0.2003  0.0810  0.6247  11.00000  0.05    0.09
Q216  1   0.6040  0.0386  0.4966  11.00000  0.05    0.09
Q217  1   0.8841 -0.2163  0.3962  11.00000  0.05    0.09
Q218  1   0.9407  0.4411  0.5819  11.00000  0.05    0.09
Q219  1   0.2684  0.2757  0.6505  11.00000  0.05    0.09
Q220  1   0.5536  0.1778  0.5591  11.00000  0.05    0.09
Q221  1   0.0426  0.0924  0.4935  11.00000  0.05    0.09
Q222  1   0.4355  0.1845  0.3527  11.00000  0.05    0.08
Q223  1   0.4332  0.2574  0.3844  11.00000  0.05    0.08
Q224  1   0.8361  0.6430  0.4921  11.00000  0.05    0.08
Q225  1   0.5602  0.3588  0.5516  11.00000  0.05    0.08
Q226  1   0.6190  0.0233  0.4482  11.00000  0.05    0.08
Q227  1   0.7146  0.2050  0.6303  11.00000  0.05    0.08
Q228  1   0.4770 -0.1164  0.4250  11.00000  0.05    0.08
Q229  1   0.0795  0.1141  0.6606  11.00000  0.05    0.08
Q230  1   0.1575 -0.0650  0.4652  11.00000  0.05    0.08
Q231  1   0.5540  0.3396  0.5346  11.00000  0.05    0.08
Q232  1   0.1485 -0.0706  0.5236  11.00000  0.05    0.08
Q233  1   0.9925  0.3954  0.5797  11.00000  0.05    0.08
Q234  1   0.4171  0.6841  0.3807  11.00000  0.05    0.08
Q235  1   0.0785  0.3761  0.6478  11.00000  0.05    0.08
Q236  1   0.4359  0.4996  0.4037  11.00000  0.05    0.07
Q237  1   0.6638 -0.1069  0.5167  11.00000  0.05    0.07
Q238  1   0.8432  0.3027  0.5881  11.00000  0.05    0.07
Q239  1   0.2466  0.2811  0.5361  11.00000  0.05    0.07
Q240  1   0.4493  0.4828  0.4257  11.00000  0.05    0.07
Q241  1   0.4428  0.2602  0.3625  11.00000  0.05    0.07
Q242  1   0.6664  0.3945  0.4827  11.00000  0.05    0.07
Q243  1   0.4585  0.2570  0.3531  11.00000  0.05    0.07
Q244  1   0.4550  0.1305  0.4200  11.00000  0.05    0.07
Q245  1   0.3962  0.7601  0.3934  11.00000  0.05    0.07
Q246  1   0.7189  0.2013  0.4524  11.00000  0.05    0.07
Q247  1   0.1618 -0.0666  0.5061  11.00000  0.05    0.07
Q248  1   0.5004  0.3399  0.5505  11.00000  0.05    0.07
Q249  1   0.4738  0.1840  0.4787  11.00000  0.05    0.07
Q250  1   0.7493  0.6569  0.3468  11.00000  0.05    0.07
Q251  1   0.8731  0.6760  0.4976  11.00000  0.05    0.06
Q252  1  -0.0230  0.0795  0.3510  11.00000  0.05    0.06
Q253  1   0.2784 -0.0350  0.4136  11.00000  0.05    0.06
Q254  1  -0.0633 -0.0627  0.4934  11.00000  0.05    0.06
Q255  1   0.8431  0.3167  0.4207  11.00000  0.05    0.06
Q256  1   0.8232  0.0547  0.4585  11.00000  0.05    0.06
Q257  1   0.4900  0.3410  0.4166  11.00000  0.05    0.06
Q258  1   0.7349  0.1797  0.4634  11.00000  0.05    0.06
Q259  1   0.5859 -0.1331  0.6027  11.00000  0.05    0.06
Q260  1   0.8827  0.5616  0.5016  11.00000  0.05    0.06
Q261  1   0.8635  0.5079  0.4270  11.00000  0.05    0.06
Q262  1   0.4219  0.7521  0.3621  11.00000  0.05    0.06
Q263  1   0.0219  0.3040  0.6080  11.00000  0.05    0.06
Q264  1   0.6525  0.3953  0.4511  11.00000  0.05    0.06
Q265  1   0.5819  0.4983  0.4705  11.00000  0.05    0.06
Q266  1   0.5322  0.1212  0.5494  11.00000  0.05    0.06
Q267  1   0.7276  0.1318  0.4840  11.00000  0.05    0.06
Q268  1   0.1669 -0.1191  0.4999  11.00000  0.05    0.06
Q269  1  -0.0421  0.1676  0.3967  11.00000  0.05    0.06
Q270  1  -0.0359  0.1788  0.3872  11.00000  0.05    0.06
Q271  1   0.2351  0.3126  0.5725  11.00000  0.05    0.06
Q272  1  -0.0151  0.1349  0.6441  11.00000  0.05    0.06
Q273  1   0.8271  0.7150  0.4877  11.00000  0.05    0.05
Q274  1   0.8011  0.5133  0.4033  11.00000  0.05    0.05
Q275  1   0.4844  0.0185  0.3561  11.00000  0.05    0.05
Q276  1  -0.0184  0.1863  0.5943  11.00000  0.05    0.05
Q277  1   0.0179  0.0411  0.3765  11.00000  0.05    0.05
Q278  1   0.4428  0.2012  0.4567  11.00000  0.05    0.05
Q279  1   0.2579  0.2745  0.6019  11.00000  0.05    0.05
Q280  1   0.9608  0.3956  0.6000  11.00000  0.05    0.04
Q281  1   0.1001  0.0531  0.6388  11.00000  0.05    0.04
Q282  1   0.9009  0.5421  0.4942  11.00000  0.05    0.04
Q283  1   0.7513  0.1670  0.6110  11.00000  0.05    0.04
Q284  1   0.2425  0.2248  0.4821  11.00000  0.05    0.04
Q285  1   0.0455  0.3580  0.6264  11.00000  0.05    0.04
Q286  1   0.7181  0.0976  0.3441  11.00000  0.05    0.03
Q287  1   0.8131  0.2114  0.4557  11.00000  0.05    0.03
Q288  1   0.5367 -0.0688  0.6125  11.00000  0.05    0.03
Q289  1   0.3281  0.2337  0.5934  11.00000  0.05    0.03
Q290  1   0.4126  0.0856  0.3458  11.00000  0.05    0.03
Q291  1  -0.1235  0.1354  0.3992  11.00000  0.05    0.03
Q292  1   0.6678  0.1562  0.3582  11.00000  0.05    0.02
Q293  1   0.3952  0.2089  0.3838  11.00000  0.05    0.02
Q294  1   0.2736  0.2582  0.6181  11.00000  0.05    0.02
Q295  1   0.8644  0.4969  0.4013  11.00000  0.05    0.02
Q296  1   0.6811  0.2273  0.4903  11.00000  0.05    0.01
Q297  1   0.4191  0.1849  0.4815  11.00000  0.05    0.01
Q298  1   0.8535  0.0429  0.3745  11.00000  0.05    0.01
Q299  1   0.0841  0.2619  0.6157  11.00000  0.05    0.01
;
_shelx_res_checksum                73791
_shelx_hkl_file
;
   0   0   4 1227.32   28.90
   0   0  -4 1221.10   28.78
   0   0   5   40.30    2.27
   0   0  -5   41.37    2.39
   0   0  -6   -0.08    2.27
   0   0   7    5.76    2.70
   0   0  -7    3.08    2.85
   0   0   8 4317.69  100.87
   0   0  -8 4322.07  101.00
   0   0  10    1.43    3.94
   0   0 -10    1.15    4.09
   0   0  11    0.24    4.71
   0   0 -11   -1.52    4.95
   0   0  12 2860.52   67.79
   0   0 -12 2867.40   68.01
   0   0  14   -0.15    5.29
   0   0 -14    1.03    5.64
   0   0  15    0.68    5.94
   0   0 -15   -0.45    6.17
   0   0  16 1498.54   37.05
   0   0 -16 1520.82   37.67
   0   0 -17   -1.75    6.24
   0   0  18   -2.92    5.99
   0   0 -18    1.35    6.20
   0   0  20  978.87   25.71
   0   0 -20  979.22   25.91
   0   0  22   -1.02    6.15
   0   0 -22   -0.72    6.41
   0   0 -23    6.44    6.65
   0   0  24  443.53   14.23
   0   0 -25   -1.47    6.91
   0   0  26   -0.69    6.68
   0   0 -26    0.71    7.08
   0   0  28  389.28   14.14
   0   0 -28  415.35   14.90
   0   0  30   -2.44    7.67
   0   0 -30   -4.72    7.91
   0   0  32  555.71   18.19
   0   0 -32  600.43   19.62
   0   0 -33   -4.38    8.83
   0   0  34    0.00    7.19
   0   0 -34   -4.67    8.36
   0   0  35    0.00    6.89
   0   0 -35   -1.58    8.44
   0   0 -36   19.68    8.85
   0   0 -37   -0.11    8.63
   0   0 -38   -3.31    8.67
   0   0 -39   -1.53    9.18
   0   0 -40   77.63   10.27
   0   0 -41   -1.37    9.22
   0   0 -42   -2.85    9.37
   0   0 -43    1.66    9.73
   0   0 -44   17.68   10.13
   0   0 -45   -1.88    9.89
   0   0 -46   -0.67    9.71
   0   0 -47    0.00    9.89
   0   0 -48    0.38   10.32
   0   0  49    0.00    7.72
   0   0 -49    1.35   10.79
   0   0  50   -1.51    8.64
   0   0 -50    2.19   11.02
   0   0  51    2.79    9.01
   0   0 -51    0.60   11.29
   0   0  52    1.77    9.12
   0   0 -52    4.21   11.67
   1   0   3  132.18    3.72
  -1   0  -3  133.81    3.93
   0   1   3  118.58    3.20
   0  -1  -3  125.30    3.42
  -1   0   3  134.18    4.13
   1   0   4  113.71    3.57
  -1   0  -4  110.37    3.52
   0  -1  -4  104.74    3.13
   0  -1   4  125.56    4.12
   1   0   5   33.65    2.29
  -1   0  -5   31.76    2.23
   0  -1  -5   32.13    2.12
   0  -1   5   34.38    2.80
   1   0   6  375.28    9.62
  -1   0  -6  381.90    9.73
   0  -1  -6  339.60    8.67
  -1   0   6  381.14   10.31
   0  -1   6  381.69   10.27
   1   0   7  201.94    5.99
  -1   0  -7  206.19    6.04
   0  -1  -7  189.32    5.60
  -1   0   7  202.89    6.71
   0  -1   7  200.48    6.61
   1   0   8  487.59   12.49
  -1   0  -8  509.02   12.96
  -1   0   8  484.11   13.06
   0  -1   8  477.18   12.90
   1   0   9  987.00   24.04
  -1   0  -9 1002.95   24.39
  -1   0   9  970.58   24.28
   0  -1   9  978.30   24.45
   1   0  10   29.22    3.97
  -1   0 -10   38.56    4.23
  -1   0  10   39.78    5.18
   0  -1  10   35.62    5.22
   1   0  11    1.83    3.97
  -1   0 -11    8.56    4.33
   0  -1 -11   -0.56    4.24
  -1   0  11    7.29    5.20
   0  -1  11    7.07    5.22
   1   0  12  232.38    7.85
  -1   0 -12  271.05    8.85
   0  -1 -12  251.16    8.40
  -1   0  12  258.57    9.45
   0  -1  12  253.87    9.41
   1   0  13  616.83   16.29
  -1   0 -13  691.11   18.07
   0  -1 -13  665.34   17.48
  -1   0  13  704.92   19.14
   0  -1  13  695.89   18.95
  -1   0 -14  291.60    9.68
   0  -1 -14  276.57    9.40
  -1   0  14  292.16   10.55
   0  -1  14  287.38   10.53
  -1   0 -15   82.60    6.50
   0  -1 -15   79.36    6.43
  -1   0  15   82.69    7.29
   0  -1  15   83.66    7.33
  -1   0 -16  422.18   12.82
   0  -1 -16  395.83   12.27
  -1   0  16  408.40   13.30
   0  -1  16  392.08   12.99
  -1   0 -17  286.63   10.46
   0  -1 -17  274.91   10.21
  -1   0  17  298.19   11.38
   0  -1  17  277.17   11.07
  -1   0 -18  338.57   11.49
   0  -1 -18  320.82   11.18
  -1   0  18  336.93   12.17
   0  -1  18  326.76   12.08
  -1   0 -19  234.95    9.47
   0  -1 -19  221.28    9.33
  -1   0  19  240.01   10.34
   0  -1  19  222.32   10.01
  -1   0 -20   35.49    6.48
   0  -1 -20   32.63    6.47
  -1   0  20   31.97    6.90
   0  -1  20   28.68    7.08
  -1   0 -21   19.78    6.18
   0  -1 -21   19.25    6.39
  -1   0  21   18.82    6.60
   1   0 -21   12.12    6.22
   0  -1  21   16.27    6.78
  -1   0 -22    3.43    5.99
   0  -1 -22    1.60    6.18
  -1   0  22    3.97    6.48
   1   0 -22    0.00    6.14
   0  -1  22    5.18    6.62
  -1   0 -23    3.85    5.99
   0  -1 -23    3.44    6.38
  -1   0  24    6.56    6.69
   0  -1  24    6.04    6.62
   0  -1 -25    1.59    6.87
  -1   0  25    1.64    6.99
   1   0 -25    0.00    7.36
   0  -1  25    1.94    7.16
  -1   0 -26  111.91    8.39
   0  -1 -26  101.52    8.50
  -1   0  26  105.92    8.61
   1   0 -26  108.22    9.19
   0  -1  26  106.76    8.87
  -1   0 -27  106.38    8.68
   0  -1 -27  102.81    8.79
  -1   0  27   99.53    8.93
   1   0 -27   96.34    9.52
   0  -1  27   94.60    9.04
  -1   0 -28   99.15    8.68
   0  -1 -28   96.51    8.74
  -1   0  28   92.18    9.06
   1   0 -28   99.17    9.78
   0  -1  28   84.91    9.10
  -1   0 -29   27.77    8.06
   0  -1 -29   33.12    8.37
  -1   0  29   31.93    8.30
   1   0 -29   24.19    9.10
   0  -1  29   33.39    8.50
  -1   0 -30   86.45    8.81
   0  -1 -30   85.32    9.32
  -1   0  30   87.86    9.20
   1   0 -30   81.16    9.88
   0  -1  30   78.35    9.30
  -1   0 -31   67.82    8.78
   0  -1 -31   74.64    9.24
  -1   0  31   70.13    9.35
   1   0 -31   69.20    9.95
   0  -1  31   67.29    9.36
  -1   0 -32   61.74    8.68
   0  -1 -32   32.09    8.65
  -1   0  32   63.50    9.02
   1   0 -32   57.19    9.97
   0  -1  32   60.22    9.16
  -1   0 -33   -0.22    7.99
   0  -1 -33    1.05    8.57
  -1   0  33    2.56    8.27
   1   0 -33   -0.03    9.09
   0  -1  33    4.03    8.43
  -1   0 -34   24.54    8.20
   0   1  34    8.95    6.44
   0  -1 -34    9.32    8.48
  -1   0  34   28.53    8.39
   1   0 -34   18.13    9.18
   0  -1  34   27.22    8.73
  -1   0 -35    0.64    7.94
   0   1  35    0.00    6.93
   0  -1 -35    0.36    8.52
  -1   0  35   -1.39    8.17
   1   0 -35   -1.08    9.11
   0  -1  35   -1.24    8.46
   0   1 -35    0.00    7.92
  -1   0 -36    6.32    8.23
   0   1  36    9.27    7.46
   0  -1 -36    2.75    8.61
  -1   0  36    6.62    8.13
   1   0 -36    0.96    9.19
   0  -1  36    4.33    8.32
   0   1 -36    9.29    8.45
  -1   0 -37   22.45    8.44
   0   1  37   20.43    7.76
   0  -1 -37   10.80    8.68
  -1   0  37   19.69    8.43
   1   0 -37    9.93    9.32
   0  -1  37   21.29    8.58
   0   1 -37   17.40    8.80
  -1   0 -38   -1.98    8.31
   0   1  38   -3.39    7.67
   0  -1 -38   -0.77    8.83
  -1   0  38    1.55    8.29
   1   0 -38   -0.82    9.39
   0  -1  38   -1.79    8.48
   0   1 -38   -1.89    9.03
  -1   0 -39   21.78    8.69
   0   1  39   28.16    7.96
   0  -1 -39   15.86    9.17
  -1   0  39   33.50    8.71
   1   0 -39   13.90    9.69
   0  -1  39   28.74    8.87
   0   1 -39   20.16    9.39
  -1   0 -40    5.86    8.65
   0   1  40    1.26    7.75
   0  -1 -40   -0.35    9.17
  -1   0  40    3.59    8.54
   1   0 -40    0.56    9.73
   0  -1  40    0.82    8.67
   0   1 -40    2.33    9.26
   1   0  41    8.96    7.10
  -1   0 -41   19.05    8.83
   0   1  41   16.19    7.86
   0  -1 -41    5.66    9.25
  -1   0  41   12.52    8.53
   1   0 -41    9.75    9.78
   0  -1  41   15.92    8.63
   0   1 -41   12.55    9.45
   1   0  42    1.16    7.72
  -1   0 -42   -0.95    8.94
   0   1  42    0.20    7.71
   0  -1 -42    0.00    9.49
  -1   0  42   -0.99    8.57
   1   0 -42    0.00    9.83
   0  -1  42    4.06    8.55
   0   1 -42    2.98    9.45
   1   0  43    1.39    8.02
  -1   0 -43    3.84    8.96
   0   1  43    2.31    7.83
   0  -1 -43    1.90    9.59
  -1   0  43   -1.31    8.84
   1   0 -43    1.51   10.20
   0  -1  43    3.16    8.86
   0   1 -43    0.68    9.61
   1   0  44   11.41    8.27
  -1   0 -44    9.41    9.30
   0   1  44   15.28    8.16
   0  -1 -44   10.97    9.97
  -1   0  44   12.38    8.98
   1   0 -44    9.04   10.48
   0  -1  44    7.64    9.03
   0   1 -44   12.71    9.77
   1   0  45    1.51    8.18
  -1   0 -45    2.00    9.21
   0   1  45   -0.38    7.94
   0  -1 -45    3.89    9.95
  -1   0  45    0.78    8.81
   1   0 -45    1.11   10.56
   0  -1  45    2.55    8.85
   0   1 -45   -1.94    9.86
   1   0  46    0.32    8.27
  -1   0 -46   -1.75    9.23
   0   1  46    2.39    7.89
   0  -1 -46   -2.84   10.06
  -1   0  46    0.45    8.15
   1   0 -46    0.70   10.22
   0  -1  46   -0.45    8.91
   0   1 -46   -2.94    9.66
   1   0  47    0.44    8.13
  -1   0 -47    4.73    9.55
   0   1  47    4.36    8.10
   0  -1 -47   -1.32   10.10
   1   0 -47    0.93   10.56
   0  -1  47   -2.62    9.12
   0   1 -47    0.76    9.89
   1   0  48    1.53    8.40
  -1   0 -48   -4.38    9.86
   0   1  48   -1.69    8.37
   0  -1 -48   -1.48   10.38
   1   0 -48   -1.08   10.86
   0  -1  48    2.44    9.24
   0   1 -48    1.25   10.26
   1   0  49    3.07    8.84
  -1   0 -49    0.41   10.10
   0   1  49    1.32    8.52
   0  -1 -49    5.37   10.69
   1   0 -49    7.28   11.29
   0  -1  49    1.64    9.47
   0   1 -49    3.88   10.77
   1   0  50    4.11    8.87
  -1   0 -50    0.22   10.52
   0   1  50    0.93    8.44
   0  -1 -50    0.25   10.92
   1   0 -50    0.00   11.69
   0  -1  50    2.04    8.88
   0   1 -50    0.82   10.87
   1   0  51    3.57    8.81
  -1   0 -51   -2.03   10.75
   0   1  51   -0.99    8.63
   0  -1 -51    1.05   11.17
   1   0 -51    2.58   11.95
   0   1 -51   -0.90   11.20
   1   0  52    0.00    8.92
  -1   0 -52   -0.46   11.18
   0   1  52   -1.63    8.67
   0  -1 -52   -4.07   11.50
   1   0 -52   -4.85   11.98
   0   1 -52   -1.23   11.66
  -1  -1  -2    2.21    1.13
  -1   1   2    3.06    1.59
  -1  -1   2   -0.39    0.82
   1   1  -2    4.24    1.53
   1  -1   2    1.19    1.48
   1   1   3   -0.79    0.80
  -1  -1  -3    1.82    1.15
  -1   1   3    8.23    2.06
  -1  -1   3   -0.10    1.56
   1   1  -3    6.74    2.05
   1  -1   3    8.52    1.99
  -1   1   4    3.20    2.37
   1  -1  -4    2.70    2.47
  -1  -1   4    4.40    2.20
   1   1  -4    2.60    2.37
   1  -1   4    2.74    2.29
  -1  -1  -5   40.56    1.26
  -1   1   5   39.17    3.17
   1  -1  -5   38.12    3.26
  -1  -1   5   45.34    3.31
   1   1  -5   38.49    3.18
   1  -1   5   40.63    3.08
  -1   1   6   83.89    4.15
   1  -1  -6   88.59    4.36
  -1  -1   6   94.87    4.57
   1   1  -6   86.47    4.34
   1  -1   6   85.58    4.10
  -1  -1  -7   73.52    2.54
  -1   1   7   64.01    4.11
   1  -1  -7   71.90    4.45
  -1  -1   7   79.30    4.69
   1   1  -7   65.32    4.39
   1  -1   7   75.84    4.22
   1   1   8  222.99    5.77
  -1  -1  -8  243.20    6.36
  -1   1   8  224.98    7.42
   1  -1  -8  234.24    7.75
  -1  -1   8  252.00    8.35
   1   1  -8  238.15    8.00
   1  -1   8  242.29    7.77
   1   1   9  149.42    4.63
  -1  -1  -9  171.28    5.15
   1  -1  -9  163.94    6.73
  -1  -1   9  174.21    7.25
   1   1  -9  157.15    6.77
   1  -1   9  173.18    6.74
   1   1  10   42.90    3.20
  -1  -1 -10   52.33    3.52
   1  -1 -10   48.46    5.28
  -1  -1  10   56.08    5.71
   1   1 -10   39.29    5.20
   1  -1  10   51.92    5.16
   1   1  11    8.18    3.34
  -1  -1 -11   12.18    3.60
  -1   1  11    1.68    4.99
   1  -1 -11    8.91    5.43
  -1  -1  11   13.79    5.82
   1   1 -11    3.93    5.19
   1  -1  11   13.15    5.16
   1   1  12  195.94    6.58
  -1  -1 -12  205.40    6.83
  -1   1  12  189.84    7.87
   1  -1 -12  185.24    8.11
  -1  -1  12  200.87    8.78
   1   1 -12  174.83    7.97
   1  -1  12  193.37    8.06
  -1   1 -12  163.86    7.13
   1   1  13  294.57    8.82
  -1  -1 -13  307.82    9.13
  -1   1  13  301.99   10.33
  -1  -1  13  303.49   10.92
   1   1 -13  268.68   10.05
   1  -1  13  302.40   10.42
  -1   1 -13  267.11    9.41
   1   1  14  154.16    6.40
  -1  -1 -14  163.13    6.63
  -1   1  14  167.09    7.95
  -1  -1  14  164.94    8.61
   1  -1  14  160.52    8.03
  -1   1 -14  141.09    7.42
   1   1  15  170.40    7.16
  -1  -1 -15  181.01    7.29
  -1   1  15  187.34    8.58
  -1  -1  15  186.42    9.27
   1  -1  15  182.13    8.79
  -1   1 -15  169.66    8.35
   1   1  16  718.69   18.70
  -1  -1 -16  719.13   18.77
  -1   1  16  682.11   18.86
  -1  -1  16  705.60   20.01
   1  -1  16  691.20   19.29
  -1   1 -16  680.75   18.96
   1   1  17  225.01    8.47
  -1  -1 -17  221.91    8.44
  -1   1  17  222.23    9.54
  -1  -1  17  211.02   10.02
   1  -1  17  209.90    9.55
  -1   1 -17  198.12    9.25
   1   1  18    6.59    5.50
  -1  -1 -18   11.44    5.61
  -1   1  18    9.55    6.50
   1  -1 -18    2.57    6.90
  -1  -1  18    7.83    7.05
   1  -1  18    6.22    6.54
  -1   1 -18    6.37    6.65
   1   1  19   98.96    6.42
  -1  -1 -19   99.39    6.61
  -1   1  19   94.24    7.32
  -1  -1  19   95.97    7.93
   1  -1  19   95.54    7.58
  -1   1 -19   98.65    7.56
   1   1  20   13.30    5.64
  -1  -1 -20   12.66    5.60
  -1   1  20   12.16    6.38
   1  -1 -20    1.30    6.77
  -1  -1  20   17.84    7.02
   1  -1  20   13.17    6.48
  -1   1 -20   15.26    6.71
   1   1  21    2.18    5.46
  -1  -1 -21    3.36    5.56
  -1   1  21    3.22    6.21
   1  -1 -21   -1.82    6.93
  -1  -1  21    3.31    6.84
   1  -1  21    5.57    6.41
  -1   1 -21    3.50    6.50
   1   1  22   56.83    6.13
  -1  -1 -22   54.55    6.19
  -1   1  22   51.48    6.93
   1  -1 -22   12.84    6.80
  -1  -1  22   53.47    7.43
   1  -1  22   53.74    7.09
  -1   1 -22   53.15    6.98
   1  -1 -23   -0.01    5.99
  -1   1 -23    0.00    5.74
   1   1  24    0.00    5.18
  -1   1  24   -2.48    6.46
  -1  -1  24    0.90    6.82
   1  -1  24   -0.89    6.69
   1   1  25    6.60    6.04
  -1  -1 -25    6.39    6.21
  -1   1  25    6.55    6.93
   1  -1 -25    1.35    7.33
  -1  -1  25    6.17    7.26
   1  -1  25    5.42    6.89
  -1   1 -25    5.03    6.99
   1   1  26   50.78    6.61
  -1  -1 -26   52.59    6.91
  -1   1  26   49.18    7.46
   1  -1 -26   25.02    7.74
  -1  -1  26   50.93    8.14
   1  -1  26   48.71    7.67
  -1   1 -26   52.81    7.75
  -1  -1 -27   -2.30    6.74
  -1   1  27    0.00    6.96
   1  -1 -27   -0.97    7.95
  -1  -1  27   -0.33    7.65
   1  -1  27   -2.91    7.36
   1   1  28   28.48    6.82
  -1  -1 -28   20.49    7.14
  -1   1  28   10.23    7.06
   1  -1 -28    7.60    8.14
  -1  -1  28   17.68    8.21
   1  -1  28   13.82    7.68
  -1   1 -28   20.97    7.84
   1   1  29   43.93    7.27
  -1  -1 -29   47.70    7.66
  -1   1  29   37.80    7.37
   1  -1 -29   22.90    8.50
  -1  -1  29   49.18    8.80
   1  -1  29   47.98    8.37
  -1   1 -29   42.78    8.26
   1   1  30   37.31    7.25
  -1  -1 -30   38.02    7.69
   1  -1 -30   17.53    8.74
  -1  -1  30   38.56    8.84
   1  -1  30   36.03    8.32
  -1   1 -30   37.63    8.52
   1   1  31   -1.52    6.92
  -1  -1 -31    2.87    7.40
   1  -1 -31    2.79    8.75
  -1  -1  31    1.81    8.41
   1  -1  31    0.22    7.78
  -1   1 -31    4.41    8.14
   1   1  32   16.22    7.01
  -1  -1 -32   16.09    7.63
   1  -1 -32    6.45    8.69
  -1  -1  32   14.60    8.47
   1  -1  32   13.81    8.04
  -1   1 -32   13.05    8.33
   1   1  33   11.59    6.98
  -1  -1 -33    9.38    7.59
   1  -1 -33    9.25    8.78
  -1  -1  33   13.15    8.47
   1  -1  33    7.81    8.04
  -1   1 -33   11.75    8.16
   1   1  34   -3.17    6.89
  -1  -1 -34   -2.89    7.76
   1  -1 -34   -2.02    8.95
  -1  -1  34    0.80    8.29
   1  -1  34    3.91    7.91
  -1   1 -34   -1.90    8.07
   1   1  35   -1.03    7.12
  -1  -1 -35    1.91    7.82
   1  -1 -35   -1.07    8.92
  -1  -1  35   -1.14    8.32
   1  -1  35   -0.42    7.87
  -1   1 -35   -0.26    8.10
   1   1  36    0.04    7.13
  -1  -1 -36    0.95    7.78
   1  -1 -36   -1.45    8.91
  -1  -1  36    1.59    8.38
   1  -1  36    0.82    7.90
  -1   1 -36    1.82    8.13
   1   1  37    2.31    7.09
  -1  -1 -37    0.21    7.94
   1  -1 -37    1.50    9.11
  -1  -1  37    0.95    8.46
   1  -1  37   -0.92    8.00
  -1   1 -37    0.93    8.23
   1   1  38    1.69    7.18
  -1  -1 -38    2.34    8.10
   1  -1 -38   -0.36    9.25
  -1  -1  38    3.74    8.42
   1  -1  38    0.58    8.11
  -1   1 -38    1.81    8.37
   1   1  39    0.24    7.30
  -1  -1 -39   -1.45    8.39
   1  -1 -39   -0.61    9.31
  -1  -1  39    4.08    8.70
   1  -1  39    4.96    8.23
  -1   1 -39    2.34    8.54
   1   1  40    3.81    7.35
  -1  -1 -40    3.98    8.42
   1  -1 -40    3.58    9.76
  -1  -1  40    3.40    8.69
   1  -1  40    1.39    8.25
  -1   1 -40    4.19    8.65
   1   1  41    1.35    7.33
  -1  -1 -41    0.76    8.57
   1  -1 -41    1.89    9.56
  -1  -1  41   -0.64    8.62
   1  -1  41   -1.17    8.23
  -1   1 -41   -1.84    8.62
   1   1  42   -2.02    7.43
  -1  -1 -42    1.39    8.83
   1  -1 -42   -3.66    9.92
  -1  -1  42   -1.30    8.76
   1  -1  42   -1.66    7.76
  -1   1 -42   -0.90    8.69
   1   1  43    1.07    7.48
  -1  -1 -43    1.67    9.03
   1  -1 -43    1.06   10.14
  -1  -1  43    1.89    8.84
  -1   1 -43    1.18    9.04
   1   1  44    0.82    7.62
  -1  -1 -44    0.48    9.34
   1  -1 -44   -1.34   10.37
  -1  -1  44   -1.40    9.05
  -1   1 -44   -0.79    9.21
   1   1  45    2.50    7.81
  -1  -1 -45    0.95    9.36
   1  -1 -45    2.09   10.31
  -1  -1  45    3.64    9.01
  -1   1 -45   -2.19    9.29
   1   1  46    0.00    7.77
  -1  -1 -46    0.00    9.49
  -1   1  46    0.00    7.29
   1  -1 -46    1.01   10.35
  -1  -1  46   -2.86    9.18
  -1   1 -46    2.99    9.30
   1   1  47   -0.60    7.88
  -1  -1 -47   -1.98    9.84
  -1   1  47    0.00    8.10
   1  -1 -47    0.65   10.40
  -1  -1  47    1.03    9.04
  -1   1 -47    2.08    9.38
   1   1  48    0.39    8.02
  -1  -1 -48   -0.90   10.12
  -1   1  48    0.70    8.54
   1  -1 -48   -5.36   10.73
  -1  -1  48   -0.81    9.32
   1   1 -48   -0.94    9.96
  -1   1 -48   -1.66    9.75
   1   1  49    0.84    8.27
  -1  -1 -49    3.30   10.33
  -1   1  49   -3.86    8.64
   1  -1 -49    0.75   11.00
  -1  -1  49   -0.52    9.59
   1   1 -49   -4.31   11.29
  -1   1 -49   -2.38   10.08
   1   1  50    3.61    8.43
  -1  -1 -50    3.54   10.53
  -1   1  50   -1.25    8.83
   1  -1 -50   -2.22   11.16
  -1  -1  50    2.33    9.48
   1   1 -50    0.16   11.57
  -1   1 -50    2.32   10.34
   1   1  51    1.13    8.47
  -1  -1 -51    1.28   10.78
  -1   1  51    0.70    8.80
   1  -1 -51   -0.70   11.22
  -1  -1  51   -2.47    9.72
   1   1 -51    4.01   11.97
  -1   1 -51    1.11   10.50
   1   1  52   -0.16    8.61
  -1  -1 -52   -1.98   11.06
  -1   1  52    0.00    8.84
   1  -1 -52   -1.86   11.36
  -1  -1  52    1.05    9.71
   1   1 -52    0.10   12.26
  -1   1 -52    1.09   10.89
   2   0   0    3.85    2.24
   0   2   0   11.52    1.49
   0   2   1   17.54    1.16
   0  -2   1   14.13    1.25
   0  -2  -2   63.34    2.92
  -2   0   2   79.69    3.77
   2   0  -2   77.79    4.15
   0  -2   2   68.36    2.97
   0   2  -2   82.25    3.64
  -2   0  -3   37.44    2.70
   0  -2  -3   24.96    2.38
  -2   0   3   29.35    3.24
   2   0  -3   31.29    3.58
   0  -2   3   30.74    2.80
   0   2  -3   30.01    3.03
  -2   0  -4    3.65    2.58
   0   2   4    9.81    1.83
   0  -2  -4    3.41    2.13
  -2   0   4    3.07    3.16
   2   0  -4    1.10    3.46
   0  -2   4    1.19    2.82
   0   2  -4    2.99    3.01
  -2   0  -5  609.88   15.32
   0   2   5  582.58   14.28
  -2   0   5  610.31   16.05
   2   0  -5  621.30   16.40
   0  -2   5  635.01   16.40
   0   2  -5  643.93   16.63
  -2   0  -6   15.75    2.64
  -2   0  -6   13.73    3.44
   0  -2  -6   15.49    2.58
  -2   0   6    4.20    4.05
   2   0  -6   11.05    4.52
   0  -2   6   15.94    3.95
   0   2  -6   14.55    3.98
   2   0   7 2983.93   70.25
  -2   0  -7 3011.44   70.81
   0  -2  -7 2907.03   67.94
   2   0  -7 3013.22   71.68
   0  -2   7 3056.51   72.48
   0   2  -7 3050.97   72.33
   2   0   8   29.29    4.32
  -2   0  -8   37.96    4.17
   0  -2  -8   36.55    3.42
  -2   0   8    5.42    4.98
   2   0  -8   27.50    5.59
   0  -2   8   38.18    5.16
   0   2  -8   38.35    5.25
   2   0   9  553.17   14.53
  -2   0  -9  585.21   15.16
   0  -2  -9  575.47   14.53
   0  -2   9  588.62   16.25
   0   2  -9  588.96   16.22
  -2   0 -10   27.73    4.41
   0  -2 -10   24.00    4.03
  -2   0  10   24.15    5.82
   2   0 -10    0.00    5.72
   0  -2  10   23.31    5.79
   0   2 -10   24.52    5.90
  -2   0 -11  248.59    8.15
   0  -2 -11  259.59    8.13
  -2   0  11  247.49    9.63
   0  -2  11  236.24    9.40
   0   2 -11  243.79    9.49
  -2   0 -12    4.72    4.76
   0   2  12   -0.70    4.17
   0  -2 -12    4.53    4.59
  -2   0  12    4.68    6.26
   2   0 -12    0.00    5.85
   0   2 -12    6.93    6.30
  -2   0 -13  161.78    6.91
   0   2  13  150.67    6.27
   0  -2 -13  147.61    6.54
  -2   0  13  154.50    8.42
   0  -2  13  151.11    8.30
   0   2 -13  148.31    8.35
  -2   0 -14   31.33    5.64
   0   2  14   17.78    5.11
   0  -2 -14   21.41    5.45
  -2   0  14   29.72    7.37
   0  -2  14   21.85    7.24
   0   2 -14   23.89    7.24
  -2   0 -15 1914.26   46.17
   0   2  15 1886.32   45.22
   0  -2 -15 1812.88   43.72
  -2   0  15 1821.18   45.22
   0  -2  15 1845.29   45.79
   0   2 -15 1864.70   46.22
  -2   0 -16  124.97    7.69
   0   2  16   97.27    7.11
   0  -2 -16   99.26    7.43
  -2   0  16  120.53    9.34
   0  -2  16  110.99    9.56
   0   2 -16  110.10    9.48
  -2   0 -17 3370.64   79.95
   0   2  17 3436.54   81.18
   0  -2 -17 3367.85   79.81
  -2   0  17 3365.44   80.99
   0  -2  17 3367.67   81.07
   0   2 -17 3444.50   82.84
  -2   0 -18  215.42    9.04
   0   2  18  199.75    8.37
   0  -2 -18  195.32    8.87
  -2   0  18  208.27   10.49
   0  -2  18  191.42   10.35
   0   2 -18  206.37   10.65
  -2   0 -19   74.57    6.54
   0   2  19   82.01    6.40
   0  -2 -19   81.56    6.82
  -2   0  19   72.54    8.08
   0  -2  19   73.69    8.18
   0   2 -19   78.50    8.26
  -2   0 -20   20.93    6.35
   0   2  20   22.17    5.90
   0  -2 -20    2.19    6.36
  -2   0  20   23.72    7.56
   0  -2  20   17.59    7.68
   0   2 -20   19.72    7.89
  -2   0 -21  799.21   21.41
   0   2  21  835.74   21.92
  -2   0  21  784.28   22.33
   0  -2  21  780.09   22.33
   0   2 -21  820.86   23.37
  -2   0 -22   51.83    6.73
   0   2  22   50.47    6.45
   0  -2 -22   14.36    6.73
  -2   0  22   52.67    8.13
   0  -2  22   42.09    8.10
   0   2 -22   51.62    8.52
   0  -2 -23   51.79    6.63
   0   2 -23   91.77    8.10
   0  -2  24   -1.57    7.43
  -2   0 -25   98.41    7.43
   0   2  25  101.64    7.14
   0  -2 -25   85.83    7.57
  -2   0  25   97.02    8.80
   0  -2  25   93.58    8.79
   0   2 -25   93.37    8.88
  -2   0 -26    1.52    6.76
   0   2  26    0.93    6.17
  -2   0  26    2.40    7.87
   0  -2  26    0.90    7.92
   0   2 -26    2.07    8.02
  -2   0 -27  122.26    8.43
   0   2  27  125.95    7.84
   0  -2 -27  111.29    8.55
  -2   0  27  116.45    9.52
   0  -2  27  112.70    9.58
   0   2 -27  118.93    9.65
  -2   0 -28   29.32    7.42
   0   2  28   23.18    6.71
   0  -2 -28   19.59    7.63
  -2   0  28   21.20    8.24
   0  -2  28   20.54    8.56
   0   2 -28   22.13    8.61
  -2   0 -29   10.81    7.22
   0   2  29   14.85    6.68
   0  -2 -29    6.23    7.58
  -2   0  29   12.76    8.34
   0  -2  29   13.56    8.52
   0   2 -29    5.98    8.33
  -2   0 -30    7.14    7.64
   0   2  30    1.62    6.91
   0  -2 -30    2.97    8.00
  -2   0  30   10.32    8.76
   0  -2  30    7.36    8.84
   0   2 -30    4.65    8.97
   2   0  31  136.80    8.49
  -2   0 -31  192.18   10.30
   0   2  31  187.13    9.49
   0  -2 -31  169.08   10.35
  -2   0  31  182.03   11.14
   0  -2  31  178.90   11.34
   0   2 -31  181.65   11.43
   2   0  33  145.51    9.39
  -2   0 -33  165.49   10.00
   0   2  33  159.11    9.14
   0  -2 -33  143.23   10.17
  -2   0  33  150.50   10.83
   0  -2  33  146.58   10.85
   0   2 -33  154.39   11.21
  -2   0  34    0.60    8.63
   0  -2  34    0.94    8.94
   2   0  35   16.09    7.70
  -2   0 -35   24.09    8.15
   0   2  35   26.63    7.46
   0  -2 -35   21.45    8.71
  -2   0  35   21.44    8.78
   0  -2  35   20.34    9.12
   0   2 -35   15.03    8.57
   2   0  36   26.40    7.84
  -2   0 -36   25.34    8.16
   0   2  36   20.54    7.45
   0  -2 -36   23.76    8.87
  -2   0  36   27.55    8.82
   0  -2  36   22.48    9.14
   0   2 -36   16.70    8.25
   2   0  37   12.88    7.75
  -2   0 -37   10.81    8.08
   0   2  37   12.37    7.42
   0  -2 -37   11.68    8.84
  -2   0  37   12.17    8.75
   0  -2  37   11.34    8.96
   2   0  38   18.56    8.06
  -2   0 -38   18.68    8.28
   0   2  38   17.61    7.65
   0  -2 -38   14.45    9.08
  -2   0  38   20.12    9.09
   0  -2  38   17.58    9.33
   2   0  39   40.28    8.20
  -2   0 -39   39.79    8.58
   0   2  39   39.29    7.85
   0  -2 -39   36.49    9.45
  -2   0  39   41.97    9.29
   0  -2  39   47.12    9.60
   2   0  40    1.75    7.81
  -2   0 -40    4.67    8.36
   0   2  40    5.90    7.47
   0  -2 -40    5.59    9.09
  -2   0  40    4.50    8.71
   0  -2  40    4.34    9.00
   2   0  41    1.99    7.90
  -2   0 -41    5.35    8.39
   0   2  41    8.12    7.43
   0  -2 -41    5.66    9.17
  -2   0  41    5.15    8.76
   0  -2  41    4.64    9.05
   2   0  42    3.28    7.97
  -2   0 -42    2.18    8.41
   0   2  42    5.00    7.43
   0  -2 -42    2.48    9.41
  -2   0  42    4.29    8.78
   0  -2  42    1.40    9.05
   2   0  43    4.49    8.08
  -2   0 -43    5.58    8.70
   0   2  43    6.50    7.74
   0  -2 -43    8.11    9.62
  -2   0  43    1.70    8.87
   0  -2  43    1.99    9.21
   2   0  44    2.06    8.12
  -2   0 -44    0.51    8.75
   0   2  44    1.19    7.65
   0  -2 -44   -4.58    9.70
  -2   0  44   -1.93    9.02
   2   0 -44    0.00    9.91
   0  -2  44   -0.07    9.22
   2   0  45   11.81    8.30
  -2   0 -45   10.93    8.89
   0   2  45    9.34    7.78
   0  -2 -45   13.30    9.84
  -2   0  45   14.36    9.29
   2   0 -45    8.79   10.84
   0  -2  45   13.55    9.43
   2   0  46   -1.95    8.27
  -2   0 -46   -3.56    8.85
   0   2  46   -0.20    7.76
   0  -2 -46    0.71    9.57
  -2   0  46   -0.03    9.12
   2   0 -46    1.57   11.08
   0  -2  46    0.15    9.23
   2   0  47    2.81    8.26
  -2   0 -47    5.43    9.09
   0   2  47    1.44    7.67
   0  -2 -47    6.41    9.78
  -2   0  47    0.16    9.02
   2   0 -47    0.31   11.26
   0  -2  47    4.68    9.38
   2   0  48   -1.57    8.59
  -2   0 -48   -1.17    9.24
   0   2  48    2.12    8.00
   0  -2 -48    0.76    9.89
  -2   0  48    4.67    9.16
   2   0 -48    1.34   11.46
   0  -2  48    4.83    9.55
   2   0  49    0.33    8.74
  -2   0 -49   -0.72    9.69
   0   2  49   -1.50    8.24
   0  -2 -49   -0.27    9.93
  -2   0  49    2.60    9.53
   2   0 -49   -1.33   11.61
   0  -2  49   -1.09    9.57
   2   0  50    2.73    8.84
  -2   0 -50    2.75    9.99
   0   2  50    5.97    8.24
   0  -2 -50    4.88   10.23
  -2   0  50    3.77    9.54
   2   0 -50    6.44   11.92
   0  -2  50    3.43    9.77
   2   0  51    0.00    8.78
  -2   0 -51   -0.14   10.19
   0   2  51    0.03    8.26
   0  -2 -51    3.05   10.35
  -2   0  51    2.53    9.60
   2   0 -51    2.50   12.20
   0  -2  51    3.34    9.87
   2   0  52    1.55    8.97
  -2   0 -52    0.66   10.50
   0   2  52    1.54    8.31
   0  -2 -52   -0.61   10.26
  -2   0  52   -0.42    9.77
   2   0 -52   -2.58   12.44
   0  -2  52    4.38    9.86
   2   1   0   98.31    3.64
  -1   2   0   80.78    3.78
   2  -1   0   82.59    4.01
  -2   1   0   93.28    3.90
  -2  -1  -1  124.75    4.23
  -1   2   1  137.68    4.79
   1  -2   1  148.50    5.05
  -1   2  -1  141.14    5.14
   2  -1  -1  131.39    5.09
  -2   1   1  122.96    4.74
  -1  -2  -1  161.57    4.86
   2  -1   1  134.16    4.92
   1   2  -1  162.50    5.13
  -2  -1  -2  231.93    6.68
  -1   2   2  221.05    6.63
   1  -2   2  228.14    7.03
  -1   2  -2  239.24    7.37
   2  -1  -2  224.98    7.19
  -2   1   2  220.27    7.00
  -1  -2  -2  255.39    6.88
   2  -1   2  210.20    6.50
   1   2  -2  257.81    7.50
  -2  -1  -3   42.98    2.99
  -1   2   3   41.78    3.25
  -2  -1   3   48.98    3.54
   1  -2   3   42.57    3.47
  -1   2  -3   43.83    3.63
   2  -1  -3   39.84    3.78
  -2   1   3   40.67    3.69
  -1  -2  -3   48.64    2.49
   1   2   3   54.85    2.30
   1   2  -3   51.60    3.56
  -1  -2   3   55.98    3.40
   2   1   4   44.20    2.64
  -2  -1  -4   43.26    3.02
  -1   2   4   38.02    3.36
   1  -2  -4   38.03    3.32
  -2  -1   4   42.78    3.77
   1  -2   4   46.89    3.79
  -1   2  -4   45.57    3.82
   2  -1  -4   32.29    3.57
  -2   1   4   38.39    3.92
  -1  -2  -4   45.95    2.34
   1   2   4   46.39    2.21
   2  -1   4   40.86    3.66
   1   2  -4   44.70    3.81
  -1  -2   4   41.67    3.58
   2   1   5  104.96    3.81
  -2  -1  -5  113.69    4.17
  -1   2   5  112.13    4.77
   1  -2  -5  117.38    4.89
  -2  -1   5  130.02    5.65
   1  -2   5  127.52    5.45
  -1   2  -5  128.19    5.47
  -2   1   5  109.13    5.42
   1   2   5  113.52    3.15
   2  -1   5  115.21    5.29
   1   2  -5  134.78    5.70
  -1  -2   5  130.46    5.48
   2   1   6   52.82    2.96
  -2  -1  -6   57.06    3.24
  -1   2   6   58.39    4.11
   1  -2  -6   58.84    4.15
  -2  -1   6   57.90    4.79
   2   1  -6   63.21    5.08
   1  -2   6   64.95    4.66
  -1   2  -6   63.63    4.67
  -2   1   6   59.15    4.88
  -1  -2  -6   64.70    1.97
   1   2   6   51.89    1.66
   2  -1   6   56.85    4.52
   1   2  -6   65.68    4.91
  -1  -2   6   63.68    4.73
  -2  -1  -7  218.77    6.30
  -1   2   7  230.72    7.57
   1  -2  -7  237.13    7.63
  -2  -1   7  238.43    8.46
   2   1  -7  243.18    8.71
   1  -2   7  248.18    8.37
  -1   2  -7  256.99    8.59
  -2   1   7  219.89    8.09
   2  -1   7  232.73    7.98
   1   2  -7  252.25    8.70
  -1  -2   7  251.59    8.60
  -2  -1  -8   23.25    3.04
  -2  -1  -8   23.57    3.18
  -1   2   8   19.68    4.43
   1  -2  -8   18.89    4.40
  -2  -1   8   24.62    5.29
   2   1  -8   23.77    5.53
   1  -2   8   24.37    4.92
  -1   2  -8   24.23    4.99
  -2   1   8   22.58    5.16
   2  -1   8   18.56    4.78
   1   2  -8   24.39    5.34
  -1  -2   8   26.77    5.13
  -2  -1  -9  271.69    7.21
  -2  -1  -9  225.52    6.66
  -1   2   9  231.39    8.08
   1  -2  -9  238.86    8.19
  -2  -1   9  235.28    9.08
   2   1  -9  242.18    9.39
   1  -2   9  241.96    8.84
  -1   2  -9  242.44    8.92
  -2   1   9  227.06    8.77
   2  -1   9  231.15    8.44
   1   2  -9  246.02    9.34
  -1  -2   9  238.35    9.00
   2   1  10   43.64    4.02
  -2  -1 -10   46.99    3.65
  -1   2  10   50.26    5.43
   1  -2 -10   50.14    5.46
  -2  -1  10   45.81    6.33
   2   1 -10   50.36    6.63
   1  -2  10   45.17    5.93
  -1   2 -10   46.50    6.03
  -2   1  10   48.86    6.20
  -2   1 -10   31.28    4.70
   2  -1  10   45.77    5.65
   1   2 -10   49.38    6.41
  -1  -2  10   43.63    6.19
   2   1  11   53.71    4.28
  -2  -1 -11   55.21    3.96
  -1   2  11   40.98    5.19
   1  -2 -11   50.50    5.76
  -2  -1  11   52.01    6.69
   2   1 -11   52.79    6.93
   1  -2  11   51.63    6.22
  -1   2 -11   57.39    6.37
  -2   1  11   17.35    6.10
   1   2  11   51.81    2.14
  -2   1 -11   49.12    5.50
   2  -1  11   48.99    5.90
   1   2 -11   54.82    6.80
  -1  -2  11   49.84    6.66
   2   1  12   44.95    4.41
  -2  -1 -12   48.35    4.13
   1  -2 -12   46.52    5.97
  -2  -1  12   45.14    6.92
   2   1 -12   51.23    7.15
   1  -2  12   47.94    6.45
  -1   2 -12   45.42    6.52
  -2   1  12   15.84    6.32
  -1  -2 -12   45.89    3.54
   1   2  12   45.97    3.25
  -2   1 -12   44.18    5.83
   2  -1  12   44.82    6.05
   1   2 -12   48.83    7.01
  -1  -2  12   47.53    6.82
   2   1  13   40.98    4.53
  -2  -1 -13   41.94    4.28
   1  -2 -13   35.55    6.05
  -2  -1  13   36.97    6.98
   2   1 -13   39.48    7.47
   1  -2  13   40.82    6.54
  -1   2 -13   38.46    6.52
  -2   1  13    6.86    6.36
   1   2  13   42.02    3.56
  -2   1 -13   39.83    6.08
   2  -1  13   39.77    6.12
   1   2 -13   40.48    7.15
  -1  -2  13   39.77    7.10
   2   1  14   16.39    4.51
  -2  -1 -14   17.44    4.32
   1  -2 -14   17.90    6.17
  -2  -1  14   20.45    6.99
   2   1 -14   14.81    7.28
   1  -2  14   18.55    6.62
  -1   2 -14   12.48    6.38
  -2   1  14    1.47    6.50
  -1  -2 -14    6.78    3.92
   1   2  14   18.73    3.68
  -2   1 -14   12.59    5.95
   2  -1  14   17.10    6.13
   1   2 -14   19.27    7.17
  -1  -2  14   19.58    6.93
   2   1  15   66.96    5.23
  -2  -1 -15   67.09    5.07
   1  -2 -15   59.31    6.84
  -2  -1  15   62.40    7.77
   2   1 -15   66.90    8.17
   1  -2  15   64.14    7.36
  -1   2 -15   58.41    6.97
  -2   1  15   61.48    7.30
   1   2  15   63.73    4.20
  -2   1 -15   65.27    6.72
   2  -1  15   61.98    6.78
   1   2 -15   65.82    7.99
  -1  -2  15   65.62    7.74
   2   1  16  143.46    6.51
  -2  -1 -16  149.02    6.48
   1  -2 -16  134.69    8.00
  -2  -1  16  137.78    9.08
   2   1 -16  145.68    9.43
   1  -2  16  141.02    8.67
  -1   2 -16  126.89    7.92
  -2   1  16  139.57    8.53
   1   2  16  148.72    5.55
  -2   1 -16  141.93    8.00
   2  -1  16  138.75    8.07
   1   2 -16  149.27    9.41
  -1  -2  16  143.85    9.08
   2   1  17   21.24    5.15
  -2  -1 -17   22.82    5.12
   1  -2 -17   24.10    6.95
  -2  -1  17   27.66    7.69
   2   1 -17   22.74    8.10
   1  -2  17   28.08    7.27
  -1   2 -17   14.75    6.37
  -2   1  17   21.33    7.30
  -1  -2 -17    2.44    4.86
   1   2  17   26.98    4.57
  -2   1 -17   24.44    6.75
   2  -1  17   18.49    6.69
   1   2 -17   24.56    7.86
  -1  -2  17   23.37    7.55
   2   1  18   88.61    5.93
  -2  -1 -18   88.20    5.84
   1  -2 -18   90.23    7.69
  -2  -1  18   85.47    8.31
   2   1 -18   88.33    8.90
   1  -2  18   91.44    8.03
  -2   1  18   88.32    7.90
   1   2  18   96.85    5.50
  -2   1 -18   88.82    7.45
   2  -1  18   91.05    7.32
   1   2 -18   92.85    8.69
  -1  -2  18   85.60    8.27
   2   1  19   10.79    5.26
  -2  -1 -19    9.25    5.06
   1  -2 -19    7.39    6.71
  -2  -1  19    6.88    7.43
   2   1 -19   10.40    7.72
   1  -2  19    9.54    6.94
  -2   1  19    7.40    6.88
  -1  -2 -19    0.94    4.94
   1   2  19   10.38    4.72
  -2   1 -19    7.98    6.35
   2  -1  19    5.69    6.37
   1   2 -19   10.60    7.81
  -1  -2  19    9.18    7.30
   2   1  20   30.91    5.43
  -2  -1 -20   27.11    5.36
   1  -2 -20   29.76    6.87
  -2  -1  20   30.45    7.68
   2   1 -20   30.04    8.02
   1  -2  20   25.95    7.15
  -2   1  20   28.70    7.06
  -1  -2 -20    6.25    5.21
   1   2  20   31.41    4.95
  -2   1 -20   29.21    6.62
   2  -1  20   27.25    6.55
   1   2 -20   27.99    7.96
  -1  -2  20   27.47    7.44
   2   1  21   84.85    6.17
  -2  -1 -21   82.83    6.07
   1  -2 -21   82.97    7.70
  -2  -1  21   78.16    8.12
   2   1 -21   87.96    8.87
   1  -2  21   84.40    7.82
  -2   1  21   77.74    7.65
   1   2  21   91.08    5.77
  -2   1 -21   81.24    7.21
   2  -1  21   78.41    7.36
   1   2 -21   85.86    8.62
  -1  -2  21   84.66    8.30
  -2  -1 -22    3.74    5.31
   1  -2 -22    3.55    6.89
  -2  -1  22    0.93    7.28
   2   1 -22    4.28    7.95
   1  -2  22    0.25    6.98
  -2   1  22    0.00    6.47
  -1  -2 -22   -0.21    5.38
   1   2  22    4.55    4.97
  -2   1 -22    4.05    6.40
   1   2 -22    3.56    7.55
  -1  -2  22    2.70    7.43
  -2  -1 -23   21.14    5.36
   2   1 -23   21.35    7.26
  -1  -2 -23    3.84    5.52
   1   2 -23   23.10    7.46
   2   1  24    1.28    5.40
   1  -2 -24    2.17    6.50
  -2  -1  24   -1.71    7.33
   1  -2  24    2.12    7.05
   2  -1 -24    2.08    6.98
  -2   1  24    0.64    7.10
   1   2  24    0.00    4.68
  -2   1 -24    2.89    6.43
   2  -1  24    0.71    6.62
  -1  -2  24    0.00    7.32
   2   1  25    6.35    5.84
  -2  -1 -25    2.25    5.88
   1  -2 -25    2.91    7.26
  -2  -1  25    5.32    7.66
   2   1 -25    2.53    8.26
   1  -2  25    2.43    7.48
   2  -1 -25    3.37    7.93
  -2   1  25    1.28    7.24
  -1  -2 -25   -0.05    5.91
   1   2  25    4.07    5.52
  -2   1 -25    2.19    6.74
   2  -1  25    4.74    6.94
   1   2 -25    5.64    8.04
  -1  -2  25    7.14    7.77
   2   1  26   90.90    7.05
  -2  -1 -26   93.46    7.09
   1  -2 -26   90.36    8.52
  -2  -1  26   84.04    9.02
   2   1 -26   84.67    9.33
   1  -2  26   87.06    8.69
   2  -1 -26   72.92    9.09
  -2   1  26   86.40    8.48
  -1  -2 -26   52.18    6.69
   1   2  26   92.34    6.65
  -2   1 -26   90.73    8.05
   2  -1  26   83.26    8.10
   1   2 -26   94.56    9.25
  -1  -2  26   90.94    9.18
   2   1  27   16.30    6.25
  -2  -1 -27   19.19    6.36
   1  -2 -27   15.02    7.87
  -2  -1  27   16.13    8.29
   2   1 -27   18.49    8.59
   1  -2  27   17.04    7.93
   2  -1 -27    4.61    8.67
  -2   1  27   15.49    7.67
  -1  -2 -27    7.79    6.54
   1   2  27   14.98    5.88
  -2   1 -27   14.12    7.23
   2  -1  27   13.62    7.38
   1   2 -27   18.48    8.40
  -1  -2  27   15.08    8.18
   2   1  28   -0.63    6.33
  -2  -1 -28    2.15    6.36
   1  -2 -28    0.62    7.83
  -2  -1  28   -0.23    8.25
   2   1 -28    1.15    8.63
   1  -2  28   -0.83    7.92
   2  -1 -28   -1.86    8.66
  -2   1  28   -1.39    7.89
  -1  -2 -28    0.74    6.72
   1   2  28    1.71    5.91
  -2   1 -28    2.50    7.33
   2  -1  28   -3.43    7.56
   1   2 -28    2.58    8.44
  -1  -2  28   -2.27    8.27
   2   1  29   48.79    7.05
  -2  -1 -29   49.59    7.34
   1  -2 -29   47.26    8.82
  -2  -1  29   46.59    9.15
   2   1 -29   42.38    9.52
   1  -2  29   44.66    8.86
   2  -1 -29   34.84    9.51
  -2   1  29   42.24    8.68
  -1  -2 -29   21.45    7.30
   1   2  29   46.29    6.67
  -2   1 -29   49.89    8.23
   2  -1  29   36.09    8.35
   1   2 -29   46.62    9.40
  -1  -2  29   50.58    9.26
   2   1  30  121.18    8.35
  -2  -1 -30  124.80    8.67
   1  -2 -30  136.55   10.49
  -2  -1  30  115.73   10.37
   2   1 -30  125.34   11.23
   1  -2  30  116.62   10.26
   2  -1 -30  106.16   10.93
  -2   1  30  126.14   10.19
   1   2  30  125.48    8.14
  -2   1 -30  119.10    9.50
   2  -1  30  109.73    9.75
   1   2 -30  132.57   11.12
  -1  -2  30  122.29   10.59
   2   1  31  101.80    8.07
  -2  -1 -31  108.54    8.62
   1  -2 -31  121.68   10.36
  -2  -1  31  108.06   10.32
   2   1 -31  111.93   11.07
   1  -2  31  106.64   10.02
   2  -1 -31   89.99   10.71
  -2   1  31  116.73    9.94
  -1  -2 -31   63.11    8.18
   1   2  31  109.73    7.99
  -2   1 -31  114.56    9.58
   2  -1  31   96.85    9.43
   1   2 -31  116.67   10.78
  -1  -2  31  115.73   10.57
   2   1  32   25.52    7.11
  -2  -1 -32   27.95    7.56
  -1   2  32   10.50    6.81
   1  -2 -32   24.49    9.04
  -2  -1  32   24.42    9.14
   2   1 -32   22.72    9.88
   1  -2  32   25.96    8.81
   2  -1 -32   15.00    9.96
  -2   1  32   25.55    8.76
  -1  -2 -32    7.39    7.72
   1   2  32   25.61    6.90
  -2   1 -32   28.11    8.37
   2  -1  32   20.97    8.47
   1   2 -32   27.60    9.54
  -1  -2  32   20.93    9.25
   2   1  33   42.07    7.23
  -2  -1 -33   39.66    7.56
  -1   2  33   33.97    7.39
   1  -2 -33   41.10    9.03
  -2  -1  33   32.27    9.26
   2   1 -33   39.44    9.89
   1  -2  33   36.62    8.87
   2  -1 -33   34.73   10.00
  -2   1  33   38.26    8.71
  -1  -2 -33   20.81    7.81
   1   2  33   38.62    6.86
  -2   1 -33   43.59    8.46
   2  -1  33   30.13    7.84
   1   2 -33   43.30    9.60
  -1  -2  33   41.45    9.41
   2   1  34   -0.52    6.82
  -1   2  34    2.82    7.41
   1  -2 -34    0.78    8.89
  -2  -1  34    2.30    8.96
   2   1 -34   -0.87    9.62
   1  -2  34   -0.40    8.56
   2  -1 -34    2.12    9.63
  -2   1  34   -0.18    8.21
   1   2  34   -2.03    6.73
  -2   1 -34   -0.96    8.03
   2  -1  34    0.00    7.03
   1   2 -34   -1.69    9.18
  -1  -2  34    2.97    8.84
   2   1  35   33.37    7.36
  -2  -1 -35   34.32    7.64
  -1   2  35   32.70    7.83
   1  -2 -35   40.54    9.35
  -2  -1  35   33.06    9.04
   2   1 -35   32.70    9.89
   1  -2  35   30.80    8.95
   2  -1 -35   31.54    9.96
  -2   1  35   36.52    8.51
  -1  -2 -35   21.64    8.10
   1   2  35   37.30    7.18
  -2   1 -35   37.53    8.56
   1   2 -35   37.97    9.75
  -1  -2  35   37.51    9.36
   2   1  36   -0.72    6.99
  -2  -1 -36    5.08    7.53
  -1   2  36    6.94    7.49
   1  -2 -36    5.93    8.91
  -2  -1  36    3.71    8.82
   2   1 -36    2.49    9.62
   1  -2  36    6.02    8.60
   2  -1 -36    1.95    9.70
  -2   1  36    0.90    8.22
  -1  -2 -36   -0.58    8.22
   1   2  36    0.41    6.83
  -2   1 -36    5.83    8.19
   1   2 -36    2.10    9.25
  -1  -2  36    3.51    8.83
   2   1  37    1.34    7.10
  -2  -1 -37    1.75    7.55
  -1   2  37    0.21    7.47
   1  -2 -37    1.05    8.96
  -2  -1  37    1.06    8.90
   2   1 -37   -0.22    9.73
   1  -2  37    4.18    8.59
   2  -1 -37    0.60    9.70
  -2   1  37   -0.85    8.29
  -1  -2 -37    1.07    8.18
   1   2  37    3.97    6.83
  -2   1 -37    3.11    8.10
   1   2 -37    3.33    9.23
  -1  -2  37    2.99    8.95
   2   1  38   20.97    7.37
  -2  -1 -38   17.41    7.81
  -1   2  38   14.29    7.70
   1  -2 -38   17.89    9.13
  -2  -1  38   16.59    9.15
   2   1 -38    8.82    9.85
   1  -2  38   16.02    8.90
   2  -1 -38   13.41    9.85
  -2   1  38   18.06    8.53
  -1  -2 -38   17.21    8.49
   1   2  38   15.64    7.03
  -2   1 -38   21.29    8.48
   1   2 -38   14.44    9.49
  -1  -2  38   14.36    9.16
   2   1  39    3.74    7.19
  -2  -1 -39   -2.76    7.94
  -1   2  39    5.84    7.62
   1  -2 -39    3.51    9.07
  -2  -1  39    6.25    8.95
   2   1 -39    2.51   10.10
   1  -2  39    1.99    8.62
   2  -1 -39    2.22    9.85
  -2   1  39    1.97    8.44
  -1  -2 -39    0.62    8.54
   1   2  39    3.95    6.98
  -2   1 -39    2.14    8.22
   1   2 -39    6.35    9.50
  -1  -2  39    4.84    9.13
   2   1  40    1.33    7.32
  -2  -1 -40    3.51    8.00
  -1   2  40    2.19    7.62
   1  -2 -40    3.79    9.36
  -2  -1  40    5.03    9.01
   2   1 -40    3.86   10.26
   1  -2  40    9.64    8.70
   2  -1 -40    3.42   10.12
  -2   1  40    3.57    8.34
  -1  -2 -40    8.11    8.70
   1   2  40    2.29    7.00
  -2   1 -40    4.25    8.43
   1   2 -40    5.47    9.70
  -1  -2  40    3.68    9.07
   2   1  41    6.40    7.38
  -2  -1 -41    5.85    8.30
  -1   2  41    8.20    7.77
   1  -2 -41   10.61    9.34
  -2  -1  41   13.18    9.18
   2   1 -41   12.95   10.69
   1  -2  41    8.26    8.86
   2  -1 -41   10.58   10.31
  -2   1  41    6.20    8.53
  -1  -2 -41    7.51    8.92
   1   2  41   10.15    7.16
  -2   1 -41    7.66    8.57
   1   2 -41    7.54    9.82
  -1  -2  41    9.12    9.13
   2   1  42    8.50    7.64
  -2  -1 -42    9.76    8.60
  -1   2  42    5.47    7.82
   1  -2 -42    5.68    9.44
  -2  -1  42    5.99    9.35
   2   1 -42    0.00   10.51
   1  -2  42    4.24    9.04
   2  -1 -42    9.97   10.55
  -2   1  42    9.26    8.58
  -1  -2 -42    5.14    9.19
   1   2  42    7.44    7.31
  -2   1 -42    8.37    8.78
   1   2 -42    5.21    9.96
  -1  -2  42    3.50    9.24
   2   1  43    7.43    7.69
  -2  -1 -43   16.65    8.81
  -1   2  43   14.75    8.05
   1  -2 -43   12.30    9.67
  -2  -1  43    9.58    9.40
   2   1 -43    0.00    9.92
   1  -2  43   12.25    9.05
   2  -1 -43   15.88   10.71
  -2   1  43   12.89    8.52
  -1  -2 -43   12.69    9.25
   1   2  43   11.90    7.48
  -2   1 -43   13.45    8.96
   1   2 -43   14.10   10.38
  -1  -2  43   10.66    9.47
   2   1  44    4.48    7.66
  -2  -1 -44    4.50    8.81
  -1   2  44    2.95    8.02
   1  -2 -44    3.01    9.63
  -2  -1  44   -0.07    9.28
   2   1 -44    0.00    9.66
   1  -2  44   -1.49    9.00
   2  -1 -44    2.86   10.56
  -2   1  44    0.00    8.03
  -1  -2 -44   -2.14    9.30
   1   2  44    1.82    7.38
  -2   1 -44    5.42    8.85
   1   2 -44    0.28   10.22
  -1  -2  44   -0.68    9.49
   2   1  45    0.34    7.78
  -2  -1 -45    2.32    8.91
  -1   2  45    3.58    7.93
   1  -2 -45   -1.34    9.66
  -2  -1  45    1.15    9.39
   1  -2  45    2.53    9.14
  -1   2 -45    8.86    8.65
   2  -1 -45    1.02   10.49
  -1  -2 -45   -0.84    9.37
   1   2  45   -1.01    7.47
  -2   1 -45    0.60    8.82
   1   2 -45    4.20   10.46
  -1  -2  45    0.46    9.38
   2   1  46    3.37    7.68
  -2  -1 -46    1.28    9.05
  -1   2  46    3.88    7.92
   1  -2 -46    6.67    9.65
  -2  -1  46    3.28    9.26
   1  -2  46   -0.88    9.08
  -1   2 -46    2.47    9.35
   2  -1 -46    3.81   10.63
  -1  -2 -46    4.67    9.53
   1   2  46    5.08    7.44
  -2   1 -46    2.74    8.84
   1   2 -46   -0.25   10.54
  -1  -2  46    8.73    9.53
   2   1  47   -2.75    7.85
  -2  -1 -47   -1.51    9.39
  -1   2  47   -0.33    8.14
   1  -2 -47   -1.44    9.68
  -2  -1  47   -5.31    9.56
   1  -2  47   -1.41    9.25
  -1   2 -47   -0.53    9.44
   2  -1 -47   -2.98   10.65
  -1  -2 -47   -0.77    9.64
   1   2  47    2.32    7.55
  -2   1 -47   -0.64    8.95
   1   2 -47    1.47   10.45
  -1  -2  47   -1.26    9.55
   2   1  48   -2.14    8.07
  -2  -1 -48   -2.39    9.68
  -1   2  48    1.39    8.19
   1  -2 -48    1.72    9.97
  -2  -1  48    4.96    9.41
   1  -2  48    5.51    9.51
  -1   2 -48    0.97    9.78
   2  -1 -48   -0.22   10.73
  -1  -2 -48   -2.65    9.92
   1   2  48    1.32    7.73
  -2   1 -48    0.08    9.41
   2  -1  48    0.00    8.22
   1   2 -48    2.06   10.46
  -1  -2  48    4.16    9.83
   2   1  49    0.87    8.25
  -2  -1 -49    0.46    9.85
  -1   2  49   -3.64    8.58
   1  -2 -49   -5.60   10.04
  -2  -1  49   -3.36    9.93
   1  -2  49   -0.92    9.60
  -1   2 -49   -2.44   10.29
   2  -1 -49    1.26   11.09
  -1  -2 -49    5.19   10.10
   1   2  49    1.94    7.90
  -2   1 -49    1.56    9.62
   2  -1  49   -4.03    9.24
   1   2 -49    0.00    9.70
  -1  -2  49    1.63    9.74
   2   1  50    6.08    8.47
  -2  -1 -50    1.36   10.01
  -1   2  50    7.07    8.60
   1  -2 -50   -0.74   10.00
  -2  -1  50    4.05    9.85
   1  -2  50    3.58    9.83
  -1   2 -50    7.53   10.47
   2  -1 -50    4.05   11.24
  -1  -2 -50    0.35   10.11
   1   2  50    0.17    7.94
  -2   1 -50    3.29    9.90
   2  -1  50    8.46    9.18
  -1  -2  50    7.70   10.04
   2   1  51    1.38    8.43
  -2  -1 -51    2.29   10.33
  -1   2  51    0.34    8.64
   1  -2 -51   -0.25   10.23
  -2  -1  51    1.91    9.89
   1  -2  51   -1.51    9.79
  -1   2 -51    1.47   10.48
   2  -1 -51   -0.79   11.31
  -1  -2 -51    2.02   10.15
   1   2  51    3.48    8.20
  -2   1 -51    3.12   10.04
   2  -1  51   -1.39    9.24
  -1  -2  51    0.84   10.05
   2   1  52   -4.04    8.61
  -2  -1 -52   -1.58   10.62
  -1   2  52    0.36    8.56
   1  -2 -52   -0.78   10.25
  -2  -1  52   -0.09    9.96
   1  -2  52    0.52    9.80
  -1   2 -52    1.11   10.75
   2  -1 -52    1.89   11.36
  -1  -2 -52   -2.95   10.38
   1   2  52   -4.27    8.37
  -2   1 -52   -0.45   10.38
   2  -1  52    1.08    9.35
  -1  -2  52    2.35   10.15
   2   2   0    9.73    2.34
  -2   2   0   11.73    3.43
   2  -2   0   11.28    3.50
  -2  -2  -1   16.13    2.92
  -2   2   1   10.45    3.51
   2  -2  -1   11.41    3.68
   2   2  -1   11.51    3.16
  -2   2  -1   10.99    3.38
  -2   2  -1    9.89    3.92
  -2  -2  -2 1287.79   30.95
  -2   2   2 1257.65   30.93
   2  -2  -2 1288.65   31.64
  -2  -2   2 1215.84   29.75
   2   2  -2 1284.89   31.43
   2  -2   2 1285.14   31.80
  -2   2  -2 1273.76   31.49
   2   2   3   14.73    2.54
  -2  -2  -3   14.86    2.92
  -2   2   3   15.98    3.88
   2  -2  -3   14.26    3.97
  -2  -2   3   19.62    3.74
   2   2  -3   17.42    3.90
   2  -2   3   15.30    4.08
  -2   2  -3   14.38    4.21
   2   2   4    0.58    2.60
  -2  -2  -4    0.22    2.72
  -2   2   4    2.68    3.93
  -2  -2   4    0.01    3.93
   2   2  -4    0.74    4.06
   2  -2   4    2.80    4.22
  -2   2  -4    3.21    4.21
   2   2   5   65.97    3.48
  -2  -2  -5   71.51    3.54
  -2   2   5   66.91    5.16
  -2  -2   5   80.94    5.44
   2   2  -5   76.93    5.59
   2  -2   5   83.98    5.67
  -2   2  -5   79.54    5.58
   2   2   6 5735.86  133.29
  -2  -2  -6 5789.48  134.47
  -2   2   6 5621.56  131.91
  -2  -2   6 5891.04  138.32
   2   2  -6 5965.21  140.08
   2  -2   6 5906.85  138.68
  -2   2  -6 6001.24  140.79
  -2   2   7   45.62    5.57
  -2  -2   7   53.93    5.95
   2   2  -7   50.47    6.09
   2  -2   7   49.48    5.82
  -2   2  -7   47.58    5.71
  -2   2   8   11.17    5.42
  -2  -2   8    8.95    5.71
   2   2  -8    8.72    5.90
   2  -2   8   11.13    5.54
  -2   2  -8    9.46    5.40
  -2   2   9   35.40    6.05
  -2  -2   9   40.34    6.48
   2   2  -9   37.83    6.66
   2  -2   9   37.54    6.15
  -2   2  -9   38.60    5.94
  -2   2  10  587.43   16.69
  -2  -2  10  551.68   16.35
   2   2 -10  571.94   16.88
   2  -2  10  565.67   16.33
  -2   2 -10  561.01   15.99
  -2  -2 -11    7.29    1.38
  -2   2  11    6.49    6.22
  -2  -2  11    3.75    6.69
   2   2 -11    5.81    6.89
   2  -2  11    5.77    6.22
  -2   2 -11    4.58    5.59
  -2  -2 -12   11.39    1.99
  -2   2  12   13.23    6.43
   2  -2 -12    7.49    6.18
  -2  -2  12    8.92    6.91
   2   2 -12    8.45    7.07
   2  -2  12   12.82    6.58
  -2   2 -12    0.94    5.33
  -2  -2 -13   24.37    1.80
  -2   2  13   13.62    7.20
   2  -2 -13    2.76    7.43
  -2  -2  13   18.08    7.58
   2   2 -13   18.54    7.79
   2  -2  13   15.38    7.06
   2   2  14 2469.25   57.74
  -2   2  14 2225.20   54.28
   2  -2 -14 2215.32   54.13
  -2  -2  14 2199.63   54.29
   2   2 -14 2274.84   56.15
   2  -2  14 2194.14   53.69
  -2   2  15   -2.97    7.03
   2   2 -15    3.44    8.01
   2   2  16    5.70    2.85
  -2  -2 -16    5.88    3.74
  -2   2  16    4.18    6.83
   2  -2 -16    6.42    7.26
  -2  -2  16    6.41    7.57
   2   2 -16    6.51    7.74
   2  -2  16    7.05    6.89
  -2  -2 -17   68.61    4.65
   2  -2 -17   68.74    8.30
  -2  -2  17   68.74    8.68
   2   2 -17   68.91    8.97
   2  -2  17   61.61    7.86
   2   2  18  882.84   21.82
  -2  -2 -18  865.32   21.41
   2  -2 -18  858.64   23.75
  -2  -2  18  821.46   23.43
   2   2 -18  866.13   24.69
   2  -2  18  839.91   23.26
  -2   2  19   -2.82    6.84
   2   2 -19   -2.76    8.04
   2   2  20    5.70    4.32
  -2  -2 -20    8.55    3.79
  -2   2  20    7.79    6.73
   2  -2 -20    7.16    7.22
  -2  -2  20    8.82    7.64
   2   2 -20    6.28    7.93
   2  -2  20    6.06    6.78
   2   2  21   81.31    5.44
  -2  -2 -21   78.82    5.56
  -2   2  21   80.45    7.78
   2  -2 -21   74.14    8.50
  -2  -2  21   77.35    8.76
   2   2 -21   81.21    9.14
   2  -2  21   75.00    8.18
   2   2  22  427.68   12.22
  -2  -2 -22  414.62   12.00
   2  -2 -22  395.34   14.15
  -2  -2  22  397.37   14.69
   2   2 -22  423.24   15.55
  -2   2  23   18.08    6.63
   2   2 -23    0.00    7.86
   2  -2  23    4.38    6.45
   2  -2 -24   -1.74    7.57
  -2  -2  24   -5.82    8.21
   2  -2  24   -1.35    7.34
   2   2  25   72.69    6.18
  -2  -2 -25   71.07    6.47
  -2   2  25   72.92    8.61
   2  -2 -25   65.88    9.06
  -2  -2  25   77.23    9.60
   2   2 -25   71.80    9.82
   2  -2  25   74.47    8.95
   2   2  26  493.98   14.26
  -2  -2 -26  529.74   15.24
  -2   2  26  526.78   16.95
   2  -2 -26  537.53   17.79
  -2  -2  26  508.96   17.67
   2   2 -26  530.07   18.43
   2  -2  26  491.00   16.63
   2   2  27   -1.76    5.56
  -2  -2 -27   -1.25    5.98
  -2  -2  27   -3.63    8.48
   2   2 -27   -3.46    8.88
  -2  -2 -28   -0.88    5.96
  -2   2  28   -2.30    7.39
  -2  -2  28   -2.83    8.52
   2  -2  28   -2.91    7.72
   2   2  29   38.23    6.19
  -2  -2 -29   38.10    6.54
  -2   2  29   32.00    7.88
   2  -2 -29   36.31    8.85
  -2  -2  29   43.04    9.37
   2   2 -29   34.64    9.35
   2  -2  29   32.71    8.47
   2   2  30   57.31    6.59
  -2  -2 -30   63.25    7.17
  -2   2  30   48.52    7.80
   2  -2 -30   62.97    9.60
  -2  -2  30   52.05    9.43
   2   2 -30   56.86   10.04
   2  -2  30   59.43    8.92
   2   2  31   21.07    6.13
  -2  -2 -31   23.26    6.82
   2  -2 -31   19.66    8.89
  -2  -2  31   20.73    9.07
   2   2 -31   21.71    9.56
   2  -2  31   20.16    8.41
   2   2  32    0.00    6.02
  -2  -2 -32    1.09    6.64
   2  -2 -32   -2.08    8.66
  -2  -2  32   -0.66    8.87
   2   2 -32    4.21    9.20
   2  -2  32    2.79    8.23
   2   2  33   -2.16    6.21
   2  -2 -33   -3.72    9.01
  -2  -2  33   -4.62    9.05
   2   2 -33    0.37    9.56
   2   2  34   59.70    6.90
  -2  -2 -34   62.29    7.75
   2  -2 -34   73.00    9.80
  -2  -2  34   75.17   10.14
   2   2 -34   63.63   10.40
   2  -2  34   60.15    9.17
   2   2  35   -2.75    6.41
  -2  -2 -35   -0.76    7.28
   2  -2 -35   -3.91    9.09
  -2  -2  35   -2.52    9.20
   2   2 -35   -1.96    9.48
   2  -2  35    0.00    8.42
   2   2  36   -1.36    6.50
  -2  -2 -36   -0.59    7.47
   2  -2 -36   -6.00    9.12
  -2  -2  36    1.18    9.05
   2   2 -36   -0.95    9.63
   2  -2  36    2.71    8.43
  -2   2 -36    0.00    7.59
   2   2  37   16.73    6.95
  -2  -2 -37    4.78    7.78
   2  -2 -37   17.94    9.52
  -2  -2  37   20.05    9.71
   2   2 -37   13.82   10.21
   2  -2  37   11.70    8.90
  -2   2 -37   12.23    8.54
   2   2  38   78.68    7.81
  -2  -2 -38   49.51    8.37
   2  -2 -38   93.95   10.79
  -2  -2  38   84.06   10.63
   2   2 -38   84.04   11.27
   2  -2  38   79.41   10.00
  -2   2 -38   83.11    9.85
   2   2  39    6.84    6.88
  -2  -2 -39    0.82    7.87
   2  -2 -39   10.59    9.54
  -2  -2  39    9.16    9.52
   2   2 -39    9.76   10.21
   2  -2  39    5.43    8.66
  -2   2 -39    9.70    8.89
   2   2  40   -0.48    6.87
  -2  -2 -40   -1.35    8.05
   2  -2 -40   -2.11    9.40
  -2  -2  40   -0.82    9.39
   2   2 -40   -0.70   10.25
   2  -2  40    0.22    8.59
  -2   2 -40    1.76    8.75
   2   2  41   16.48    7.02
  -2  -2 -41    3.50    8.06
   2  -2 -41   15.20    9.65
  -2  -2  41   14.02    9.47
   2   2 -41   11.00   10.44
   2  -2  41    8.72    8.74
  -2   2 -41   14.17    9.01
   2   2  42    0.69    7.05
  -2  -2 -42    0.23    8.34
   2  -2 -42    1.44    9.55
  -2  -2  42    1.82    9.36
   2   2 -42    6.49   10.45
   2  -2  42    0.59    8.77
  -2   2 -42   -1.62    8.98
   2   2  43    1.73    7.17
  -2  -2 -43    1.31    8.63
   2  -2 -43   -3.17    9.65
  -2  -2  43   -0.83    9.50
   2   2 -43    0.56   10.75
   2  -2  43    0.02    8.91
  -2   2 -43    0.09    9.01
   2   2  44   -2.04    7.35
  -2  -2 -44   -1.98    8.80
   2  -2 -44   -3.32    9.78
  -2  -2  44   -3.48    9.71
   2   2 -44    2.96   10.78
   2  -2  44   -2.27    9.14
  -2   2 -44    2.26    9.18
   2   2  45    1.34    7.41
  -2  -2 -45    7.07    9.09
  -2   2  45    0.00    7.76
   2  -2 -45    4.09    9.72
  -2  -2  45    9.92    9.83
   2   2 -45    8.83   11.16
   2  -2  45    6.69    9.31
  -2   2 -45    6.71    9.34
   2   2  46   21.29    7.73
  -2  -2 -46   21.33    9.56
  -2   2  46   19.39    8.65
   2  -2 -46   19.90   10.04
  -2  -2  46   18.97    9.99
   2   2 -46   12.08   11.19
   2  -2  46   15.37    9.63
  -2   2 -46   20.60    9.42
   2   2  47    3.05    7.59
  -2  -2 -47    0.44    9.44
  -2   2  47    0.94    8.50
   2  -2 -47    5.04    9.81
  -2  -2  47    3.08    9.88
   2   2 -47    0.80   11.38
   2  -2  47    2.58    9.62
  -2   2 -47   -1.77    9.13
   2   2  48   -0.64    7.74
  -2  -2 -48   -0.87    9.59
  -2   2  48    3.34    8.76
   2  -2 -48    1.26    9.82
  -2  -2  48    1.56    9.98
   2   2 -48    1.42   11.62
   2  -2  48    4.69    9.76
  -2   2 -48    5.58    9.47
   2   2  49   10.61    7.97
  -2  -2 -49    8.77    9.81
  -2   2  49    3.08    8.72
   2  -2 -49    3.31   10.04
  -2  -2  49    3.44   10.11
   2   2 -49    0.53   11.76
   2  -2  49    2.12    9.49
  -2   2 -49    0.87    9.80
   2   2  50    4.16    8.07
  -2  -2 -50   -2.76   10.05
  -2   2  50    2.36    8.90
   2  -2 -50    0.99    9.95
  -2  -2  50    2.79   10.15
   2   2 -50    1.70   12.12
   2  -2  50    0.00    8.52
  -2   2 -50    1.04   10.00
   2   2  51    3.07    8.06
  -2  -2 -51   -0.75   10.01
  -2   2  51    0.95    8.82
   2  -2 -51   -0.72    9.88
  -2  -2  51    3.58   10.34
   2   2 -51    0.19   12.25
  -2   2 -51    4.02   10.13
   2   2  52   -3.55    8.31
  -2  -2 -52   -0.51   10.21
  -2   2  52    2.18    8.96
   2  -2 -52    0.81    9.97
  -2  -2  52    5.08   10.38
   2   2 -52   -1.17   12.52
  -2   2 -52    2.36   10.39
   3   0   0   29.86    4.17
  -3   0   0   42.02    3.92
   0   3   0   54.00    3.72
   3   0   1  588.79   15.70
  -3   0   1  624.14   16.71
   3   0  -1  609.75   16.40
   0   3  -1  613.33   15.97
   3   0   2  571.04   15.12
   0  -3  -2  590.01   15.25
  -3   0   2  608.21   16.49
   3   0  -2  610.38   16.57
   0  -3   2  606.26   15.92
   0   3  -2  608.32   16.00
  -3   0  -3   27.09    3.64
   0   3   3    5.47    2.43
   0  -3  -3   12.67    3.46
  -3   0   3   15.74    4.59
   3   0  -3   16.97    4.80
   0  -3   3   14.62    3.96
   0   3  -3   15.11    3.96
  -3   0  -4  650.85   16.99
   0   3   4  679.90   17.10
   0  -3  -4  624.61   15.99
  -3   0   4  667.44   18.08
   3   0  -4  683.66   18.52
   0  -3   4  664.96   17.60
   0   3  -4  688.99   18.14
  -3   0  -5  268.42    8.62
   0   3   5  263.44    7.86
   0  -3  -5  240.91    7.54
  -3   0   5  261.58    9.40
   3   0  -5  287.96   10.11
   0  -3   5  272.80    9.17
   0   3  -5  281.69    9.44
   3   0   6  100.63    4.97
  -3   0  -6   80.64    5.18
   0   3   6   80.43    4.45
   0  -3  -6   70.63    3.79
  -3   0   6   80.88    6.33
   3   0  -6   79.36    6.56
   0  -3   6   73.43    5.75
   0   3  -6   78.24    5.87
   3   0   7   53.07    4.32
  -3   0  -7   50.28    4.93
   0   3   7   46.53    4.17
  -3   0   7   47.61    6.27
   3   0  -7   49.19    6.49
   0  -3   7   43.76    5.83
   0   3  -7   45.14    5.97
  -3   0  -8  533.27   14.52
  -3   0  -8  496.90   13.97
   0   3   8  477.69   12.44
   3   0  -8  522.40   15.77
   0  -3   8  516.17   15.18
   0   3  -8  524.94   15.35
  -3   0  -9  470.69   13.19
  -3   0  -9  454.33   13.14
   0  -3  -9  452.26   11.99
   3   0  -9  480.08   15.14
   0  -3   9  479.37   14.65
   0   3  -9  484.24   14.72
  -3   0 -10  109.59    6.59
   0   3  10  102.32    5.22
   0  -3 -10  113.90    5.37
   3   0 -10  119.65    8.83
   0  -3  10  119.10    8.05
   0   3 -10  123.89    8.10
   3   0  11  784.25   20.64
  -3   0 -11  793.94   20.70
   0   3  11  730.45   18.52
   0  -3 -11  736.95   18.55
   3   0 -11  814.62   22.84
   0  -3  11  786.92   21.83
   0   3 -11  790.90   21.85
  -3   0 -12 1194.57   29.82
   0   3  12 1172.01   28.65
   0  -3 -12 1133.74   27.69
   3   0 -12 1199.16   31.67
   0  -3  12 1176.25   30.76
   0   3 -12 1182.49   30.81
  -3   0 -13  968.24   24.73
   0   3  13  861.32   21.69
   0  -3 -13  881.69   22.09
  -3   0  13  948.27   25.93
   3   0 -13  993.95   27.29
   0  -3  13  965.51   26.28
   0   3 -13  976.17   26.43
  -3   0 -14 1215.18   30.38
   0   3  14 1208.64   29.63
   0  -3 -14 1159.83   28.52
  -3   0  14 1193.22   31.55
   3   0 -14 1257.17   33.39
   0  -3  14 1198.37   31.61
   0   3 -14 1225.33   32.12
  -3   0 -15  756.77   20.12
   0  -3 -15  697.45   18.24
  -3   0  15  756.93   22.02
   0  -3  15  719.13   21.18
   0   3 -15  724.32   21.18
  -3   0 -16 1140.76   28.78
   0  -3 -16 1078.63   26.89
  -3   0  16 1100.41   29.62
   0  -3  16 1109.92   29.83
   0   3 -16 1105.03   29.58
  -3   0 -17   79.75    6.61
   0   3  17   68.18    5.79
   0  -3 -17   63.33    6.12
  -3   0  17   71.39    8.68
   3   0 -17   23.10    8.83
   0  -3  17   64.79    8.57
   0   3 -17   67.06    8.75
  -3   0 -18  101.73    6.84
   0   3  18   98.47    6.10
   0  -3 -18   87.33    6.38
  -3   0  18   91.42    8.86
   0  -3  18   90.69    8.82
   0   3 -18   92.91    8.70
  -3   0 -19   66.65    6.45
   0   3  19   66.17    5.64
   0  -3 -19   57.17    5.96
  -3   0  19   60.90    8.06
   3   0 -19   19.82    8.39
   0  -3  19   60.65    8.27
   0   3 -19   63.19    8.23
  -3   0 -20   14.05    5.71
   0   3  20   11.52    5.16
   0  -3 -20   11.85    5.59
  -3   0  20   11.13    7.64
   3   0 -20    1.51    8.18
   0  -3  20   10.91    7.51
   0   3 -20   10.10    7.66
  -3   0 -21   44.87    6.15
   0   3  21   42.34    5.53
   0  -3 -21   38.68    6.02
  -3   0  21   41.60    7.86
   3   0 -21   20.16    8.54
   0  -3  21   40.78    7.89
   0   3 -21   40.68    8.10
  -3   0 -22  105.70    7.11
   0   3  22  105.13    6.46
   0  -3 -22   97.85    6.91
  -3   0  22   93.48    8.25
   3   0 -22   48.07    8.95
   0  -3  22  100.68    9.10
   0   3 -22  106.32    9.15
   3   0  24   30.34    6.05
  -3   0 -24   59.44    6.75
   0   3  24   65.63    6.13
   0  -3 -24   42.71    5.90
  -3   0  24   63.06    8.64
   3   0 -24   51.84    9.00
   0  -3  24   52.27    8.53
   0   3 -24   39.05    7.67
   3   0  25   17.92    6.21
  -3   0 -25   31.05    6.36
   0   3  25   30.86    5.85
   0  -3 -25   24.56    6.47
  -3   0  25   33.15    8.32
   3   0 -25   27.72    8.81
   0  -3  25   29.43    8.48
   0   3 -25   29.10    8.32
   3   0  26    1.91    6.59
  -3   0 -26    3.66    6.31
   0   3  26    5.22    5.77
   0  -3 -26    2.52    6.28
  -3   0  26    1.13    8.01
   3   0 -26   -1.18    8.70
   0  -3  26    0.79    8.13
   0   3 -26    0.94    8.03
   3   0  27   18.82    6.82
  -3   0 -27   26.19    6.72
   0   3  27   25.42    6.03
   0  -3 -27   27.02    6.69
  -3   0  27   26.35    8.44
   3   0 -27   23.81    9.18
   0  -3  27   22.49    8.42
   0   3 -27   23.32    8.42
   3   0  28   -1.15    6.76
   0  -3 -28   -0.27    6.84
  -3   0  28   -2.73    8.27
   3   0 -28   -6.74    9.30
   0   3 -28   -1.32    8.46
   3   0  29    3.22    6.98
  -3   0 -29    8.33    6.81
   0   3  29    8.89    6.12
   0  -3 -29    5.75    6.96
  -3   0  29    9.19    8.51
   3   0 -29   13.14    9.32
   0  -3  29    5.90    8.55
   0   3 -29    7.51    8.48
   3   0  30    2.68    6.99
  -3   0 -30    5.73    7.07
   0   3  30    5.50    6.28
   0  -3 -30    3.15    7.23
  -3   0  30    5.41    8.61
   3   0 -30    1.39    9.54
   0  -3  30    4.77    8.78
   0   3 -30    2.89    8.72
   3   0  31    3.55    7.20
  -3   0 -31    5.75    7.08
   0   3  31    3.08    6.26
   0  -3 -31    1.81    7.38
  -3   0  31    4.94    8.66
   3   0 -31    5.34   10.00
   0  -3  31    0.17    8.89
   0   3 -31    7.67    8.83
   3   0  32   41.84    7.66
  -3   0 -32   38.75    7.60
   0   3  32   32.64    6.67
   0  -3 -32   32.58    7.68
  -3   0  32   39.84    9.20
   3   0 -32   25.72   10.04
   0  -3  32   30.63    9.38
   0   3 -32   36.55    9.53
   3   0  33    1.63    7.34
  -3   0 -33    2.37    7.31
   0   3  33   -1.38    6.52
   0  -3 -33   -0.95    7.69
  -3   0  33    2.03    8.71
   3   0 -33   -2.70   10.01
   0  -3  33   -2.17    8.99
   0   3 -33    2.06    8.87
   3   0  34    3.08    7.37
  -3   0 -34    2.21    7.41
   0   3  34    1.21    6.51
   0  -3 -34    1.71    7.59
  -3   0  34    1.31    8.66
   3   0 -34    2.22   10.09
   0  -3  34    3.68    9.19
   0   3 -34    4.66    9.18
   3   0  35    2.60    7.50
  -3   0 -35    2.59    7.67
   0   3  35    4.78    6.81
   0  -3 -35    5.36    7.85
  -3   0  35    4.39    8.96
   3   0 -35    1.29   10.51
   0  -3  35    7.93    9.24
   0   3 -35   19.21    9.60
   3   0  36   55.02    8.21
  -3   0 -36   68.28    8.47
   0   3  36   61.65    7.53
   0  -3 -36   67.56    8.75
  -3   0  36   62.66    9.75
   3   0 -36   58.81   11.22
   0  -3  36   57.57   10.08
   0   3 -36   62.75   10.27
   3   0  37    0.47    7.76
  -3   0 -37    2.70    7.80
   0   3  37    1.29    6.92
   0  -3 -37    4.71    8.12
  -3   0  37    1.81    9.04
   3   0 -37   -2.48   10.69
   0  -3  37    2.60    9.29
   0   3 -37    3.94    9.38
   3   0  38   15.02    7.91
  -3   0 -38   15.90    7.87
   0   3  38   18.51    7.11
   0  -3 -38   23.97    8.30
  -3   0  38   19.52    9.27
   3   0 -38   20.49   10.79
   0  -3  38   16.25    9.42
   0   3 -38   19.71    9.52
   3   0  39    2.34    7.74
  -3   0 -39    6.41    7.86
   0   3  39    4.95    7.00
   0  -3 -39    2.12    8.17
  -3   0  39    0.37    8.99
   3   0 -39    1.00   10.46
   0  -3  39    4.60    9.26
   0   3 -39    3.90    9.41
   3   0  40   -0.50    7.66
  -3   0 -40   -3.18    7.87
   0   3  40   -2.13    6.97
   0  -3 -40   -0.74    8.28
  -3   0  40   -0.61    8.91
   3   0 -40    0.00   10.12
   0  -3  40   -1.08    9.24
   0   3 -40   -1.74    9.50
   3   0  41    0.44    7.74
  -3   0 -41   -0.50    7.91
   0   3  41   -1.90    7.08
   0  -3 -41    1.05    8.19
  -3   0  41    3.05    9.13
   3   0 -41    0.00    9.80
   0  -3  41    1.44    9.40
   0   3 -41   -0.14    9.55
   3   0  42    4.26    8.05
  -3   0 -42    4.84    8.15
   0   3  42    5.87    7.18
   0  -3 -42    5.41    8.29
  -3   0  42    5.25    9.18
   0  -3  42    9.93    9.56
   0   3 -42    4.80    9.68
   3   0  43    1.36    8.24
  -3   0 -43    3.60    8.36
   0   3  43    0.89    7.44
   0  -3 -43    0.62    8.33
  -3   0  43   19.88    9.61
   0  -3  43   -1.96    9.56
   0   3 -43    1.47    9.95
   3   0  44   12.69    8.34
  -3   0 -44   17.33    8.67
   0   3  44   19.77    7.52
   0  -3 -44   10.96    8.52
  -3   0  44   12.37    9.43
   0  -3  44   12.26    9.92
   0   3 -44   11.74   10.13
   3   0  45    4.55    8.29
  -3   0 -45   -2.72    8.60
   0   3  45    2.40    7.41
   0  -3 -45   -0.81    8.49
  -3   0  45    0.50    9.24
   0  -3  45    4.03    9.77
   0   3 -45    6.03   10.05
   3   0  46    7.27    8.32
  -3   0 -46    6.02    8.68
   0   3  46   10.76    7.49
   0  -3 -46    8.78    8.54
  -3   0  46   10.42    9.43
   0  -3  46    7.18    9.74
   0   3 -46   10.71    9.93
   3   0  47    0.04    8.45
  -3   0 -47   -2.37    8.69
   0   3  47    1.86    7.50
   0  -3 -47   -0.71    8.42
  -3   0  47   -0.48    9.52
   0  -3  47   -3.84    9.80
   0   3 -47   -2.55   10.15
   3   0  48    3.82    8.65
  -3   0 -48    4.35    8.95
   0   3  48   -2.29    7.67
   0  -3 -48    1.72    8.67
  -3   0  48    5.96    9.49
   0  -3  48    4.07    9.93
   0   3 -48    1.69   10.39
   3   0  49    2.41    8.80
  -3   0 -49    1.34    9.17
   0   3  49   -0.90    7.84
   0  -3 -49    3.05    8.63
  -3   0  49    2.29    9.64
   0  -3  49   -0.60    9.98
   0   3 -49   -0.22   10.57
   3   0  50   -2.19    8.99
  -3   0 -50    5.21    9.38
   0   3  50   -2.28    8.03
   0  -3 -50   -4.13    8.61
  -3   0  50   -0.76    9.84
   0  -3  50   -3.32   10.14
   0   3 -50   -3.56   10.81
   3   0  51    1.11    8.95
  -3   0 -51    1.81    9.64
   0   3  51    0.42    8.02
   0  -3 -51    3.40    8.61
  -3   0  51   -1.15    9.90
   0  -3  51   -2.30   10.44
   0   3 -51   -0.54   10.97
   3   0  52    0.86    9.10
  -3   0 -52   -1.17    9.93
   0   3  52   -0.14    8.02
   0  -3 -52   -2.30    8.73
  -3   0  52    3.67    9.87
   0  -3  52    6.26   10.43
   0   3 -52    2.36   11.27
   3   1   0  273.73    8.81
  -1   3   0  261.11    8.44
   1  -3   0  222.83    7.42
   3  -1   0  254.87    8.57
  -3   1   0  249.57    8.49
   1   3   0  238.98    7.30
   3   1   1  164.24    6.12
  -1   3   1  172.34    6.50
  -3  -1   1  184.68    6.75
   3   1  -1  182.36    7.07
   1  -3   1  169.78    6.63
  -1   3  -1  178.67    6.81
   3  -1  -1  172.89    6.99
  -3   1   1  172.79    6.99
  -1  -3  -1  197.08    6.46
  -3   1  -1  183.65    6.96
   3  -1   1  166.48    6.66
   1   3  -1  195.53    6.74
  -3  -1  -2   73.30    4.59
  -1   3   2   70.69    4.19
  -3  -1   2   67.39    4.95
   3   1  -2   61.43    5.06
   1  -3   2   58.83    4.80
  -1   3  -2   63.95    4.81
   3  -1  -2   54.94    5.08
  -3   1   2   57.53    5.07
  -1  -3  -2   65.04    3.95
  -3   1  -2   71.07    4.52
   3  -1   2   53.46    4.58
   1   3  -2   65.71    4.55
  -1  -3   2   75.99    4.36
  -3  -1  -3   32.32    4.21
   1  -3  -3   44.05    4.25
  -3  -1   3   12.62    4.48
   3   1  -3   32.79    4.91
   1  -3   3   32.69    4.59
  -1   3  -3   31.85    4.51
   3  -1  -3   30.07    5.01
  -3   1   3   27.48    4.82
  -1  -3  -3   31.44    3.34
   1   3   3   41.18    3.20
   3  -1   3   25.64    4.24
   1   3  -3   33.50    4.26
  -1  -3   3   30.64    4.23
   3   1   4   39.93    3.75
  -3  -1  -4   25.76    4.20
  -1   3   4   22.16    3.92
  -3  -1   4   12.09    4.71
   3   1  -4   27.01    5.17
   1  -3   4   26.20    4.71
  -1   3  -4   25.78    4.64
   3  -1  -4   29.84    5.25
  -3   1   4   24.08    5.09
  -1  -3  -4   25.21    3.22
   1   3   4   27.61    3.17
   3  -1   4   36.05    4.14
   1   3  -4   26.30    4.57
  -1  -3   4   24.77    4.50
   3   1   5   69.27    4.53
  -3  -1  -5   72.77    4.82
  -1   3   5   68.39    4.81
  -1   3   5   97.33    8.17
   1  -3  -5   71.95    3.62
   3   1  -5   80.10    6.26
   1  -3   5   73.01    5.64
  -1   3  -5   75.79    5.61
   3  -1  -5   74.82    6.18
  -3   1   5   71.91    6.05
  -1  -3  -5   70.47    3.78
   1   3   5   78.14    3.84
  -3   1  -5   71.41    4.70
   3  -1   5   67.85    4.02
   1   3  -5   78.12    5.66
  -1  -3   5   78.40    5.68
   3   1   6  102.71    5.09
  -3  -1  -6  109.66    5.47
  -1   3   6   98.79    5.45
   1  -3  -6  103.67    5.46
   1  -3   6  121.91    6.72
  -1   3  -6  123.60    6.70
   3  -1  -6  117.83    7.20
  -3   1   6  117.59    7.19
  -1  -3  -6  110.94    4.43
   1   3   6  123.56    4.52
  -3   1  -6  118.85    6.06
   1   3  -6  121.03    6.79
  -1  -3   6  121.01    6.73
   3   1   7  102.26    5.12
  -3  -1  -7  109.69    5.47
  -1   3   7  104.67    5.71
   1  -3  -7  109.96    5.80
   1  -3   7  124.49    7.02
  -1   3  -7  122.88    7.01
   3  -1  -7  113.46    7.52
  -3   1   7  118.12    7.48
  -1  -3  -7  116.48    4.20
   1   3   7  128.64    4.52
  -3   1  -7  106.95    5.28
   1   3  -7  122.68    7.13
  -1  -3   7  118.30    7.02
   3   1   8   26.84    4.13
  -3  -1  -8   28.93    4.44
  -1   3   8   26.22    4.97
   1  -3  -8   28.42    4.89
  -3  -1   8   32.57    6.43
   3   1  -8   10.27    6.53
   1  -3   8   30.94    6.03
  -1   3  -8   35.03    6.10
   3  -1  -8   30.64    6.70
  -3   1   8   27.90    6.44
  -1  -3  -8   33.99    3.35
   1   3   8   33.81    2.97
   3  -1   8   32.01    6.03
   1   3  -8   30.07    6.19
  -1  -3   8   30.42    6.21
   3   1   9   34.67    3.62
  -3  -1  -9   40.47    4.57
  -1   3   9   35.51    5.25
   1  -3  -9   33.79    5.17
  -3  -1   9   36.21    6.76
   3   1  -9    6.18    6.72
   1  -3   9   40.45    6.39
  -1   3  -9   40.69    6.46
   3  -1  -9   39.84    7.24
  -3   1   9   36.49    6.88
   1   3   9   35.45    2.97
   3  -1   9   37.21    6.27
   1   3  -9   41.93    6.70
  -1  -3   9   41.05    6.54
  -3  -1 -10   14.70    4.50
  -3  -1 -10   16.72    4.69
  -1   3  10    5.58    4.66
   1  -3 -10   11.93    5.26
  -3  -1  10   13.69    6.83
   3   1 -10    2.44    6.99
   1  -3  10   12.89    6.45
  -1   3 -10   16.04    6.47
   3  -1 -10   14.51    7.09
  -3   1  10   17.72    6.90
   3  -1  10   11.05    6.20
   1   3 -10   12.14    6.91
  -1  -3  10   12.33    6.61
  -3  -1 -11   67.46    5.17
  -3  -1 -11   73.58    5.37
   1  -3 -11   64.02    5.99
  -3  -1  11   73.85    7.93
   1  -3  11   73.35    7.52
  -1   3 -11   78.07    7.59
   3  -1 -11   67.81    8.15
  -3   1  11   65.71    7.83
   3  -1  11   68.34    7.08
   1   3 -11   77.19    7.91
  -1  -3  11   74.67    7.78
  -3  -1 -12  608.58   15.93
  -3  -1 -12  620.83   16.29
   1  -3 -12  608.34   16.70
  -3  -1  12  628.10   18.76
   1  -3  12  628.50   18.50
  -1   3 -12  668.14   19.27
   3  -1 -12  615.57   18.67
  -3   1  12  610.17   18.32
  -1  -3 -12  601.74   14.50
   1   3  12  641.28   15.38
  -3   1 -12  579.98   16.55
   3  -1  12  595.68   17.32
   1   3 -12  650.57   19.15
  -1  -3  12  632.18   18.75
  -3  -1 -13  717.01   18.42
   1  -3 -13  679.46   18.40
  -3  -1  13  716.68   20.88
   1  -3  13  721.76   20.69
  -1   3 -13  747.73   21.18
   3  -1 -13  714.99   21.00
  -1  -3 -13  643.96   15.53
  -3   1 -13  683.77   18.97
   3  -1  13  676.25   19.18
   1   3 -13  732.71   21.15
  -1  -3  13  733.95   21.16
   3   1  14   72.37    5.89
  -3  -1 -14   78.65    5.61
   1  -3 -14   69.06    6.94
  -3  -1  14   78.28    8.77
   1  -3  14   75.97    8.43
  -1   3 -14   87.95    8.43
   3  -1 -14   62.57    9.16
   1   3  14  100.49    3.58
  -3   1 -14   83.94    7.60
   3  -1  14   72.34    7.89
   1   3 -14   82.75    8.87
  -1  -3  14   83.10    8.79
   3   1  15  226.24    8.54
  -3  -1 -15  235.59    8.14
   1  -3 -15  218.44    9.07
  -3  -1  15  227.91   11.11
   1  -3  15  238.12   10.93
  -1   3 -15  241.00   10.95
   3  -1 -15  226.83   11.33
  -3   1 -15  229.78    9.62
   3  -1  15  228.40   10.19
   1   3 -15  243.30   11.37
  -1  -3  15  235.62   11.30
   3   1  16   29.45    5.64
  -3  -1 -16   32.93    5.07
   1  -3 -16   22.83    6.40
  -3  -1  16   23.81    8.02
   3   1 -16    1.90    8.27
   1  -3  16   31.13    7.86
  -1   3 -16   32.78    7.86
   3  -1 -16   21.28    8.42
  -3   1  16    3.76    7.66
  -1  -3 -16   22.15    4.12
   1   3  16   31.72    3.81
  -3   1 -16   30.90    6.63
   3  -1  16   27.47    7.13
   1   3 -16   27.58    8.17
  -1  -3  16   26.46    7.99
   3   1  17   16.72    5.67
  -3  -1 -17   19.55    5.02
   1  -3 -17   15.68    6.36
  -3  -1  17   19.32    7.96
   3   1 -17    0.31    8.21
   1  -3  17   15.74    7.58
  -1   3 -17   20.69    7.52
   3  -1 -17    8.78    8.27
  -3   1  17    2.16    7.51
  -3   1 -17   21.97    6.45
   3  -1  17   14.55    6.95
   1   3 -17   18.63    8.04
  -1  -3  17   22.13    7.90
   3   1  18  115.30    6.67
  -3  -1 -18  126.47    6.42
   1  -3 -18  115.24    7.64
  -3  -1  18  112.22    9.19
   1  -3  18  116.01    8.86
  -1   3 -18  123.45    9.02
   3  -1 -18  113.84    9.57
  -3   1  18  115.03    8.82
  -1  -3 -18  111.10    5.53
   1   3  18   94.85    3.84
  -3   1 -18  123.02    7.78
   3  -1  18  117.51    8.30
   1   3 -18  122.27    9.45
  -1  -3  18  110.48    9.11
   3   1  19   47.69    5.87
  -3  -1 -19   48.71    5.36
   1  -3 -19   38.72    6.56
  -3  -1  19   47.59    8.35
   3   1 -19    9.19    8.20
   1  -3  19   42.44    7.83
  -1   3 -19   46.46    7.79
   3  -1 -19   34.91    8.18
  -3   1  19   47.96    7.98
  -1  -3 -19   39.64    4.80
   1   3  19   48.90    4.40
  -3   1 -19   46.57    6.77
   3  -1  19   42.12    7.17
   1   3 -19   44.42    8.35
  -1  -3  19   47.53    8.18
   3   1  20   39.49    5.81
  -3  -1 -20   41.11    5.32
  -1   3  20   39.35    5.99
   1  -3 -20   40.12    6.55
  -3  -1  20   37.92    8.05
   3   1 -20    5.44    8.15
   1  -3  20   35.43    7.61
  -1   3 -20   44.27    7.71
   3  -1 -20   28.40    7.69
  -3   1  20   43.40    7.69
  -1  -3 -20   34.41    4.91
   1   3  20   42.11    4.41
  -3   1 -20   40.64    6.61
   3  -1  20   39.84    7.15
   1   3 -20   40.24    8.24
  -1  -3  20   38.18    8.04
   3   1  21    0.83    5.49
  -3  -1 -21    1.72    5.03
  -1   3  21   -1.46    6.01
   1  -3 -21    1.69    6.36
  -3  -1  21    0.60    7.57
   3   1 -21   -0.14    8.23
   1  -3  21   -1.49    7.33
  -1   3 -21   -1.89    7.37
   3  -1 -21    0.00    7.07
  -3   1  21    1.54    7.42
  -1  -3 -21    2.13    4.48
   1   3  21    2.04    4.20
  -3   1 -21    0.61    6.40
   3  -1  21   -1.53    6.67
   1   3 -21    2.94    7.92
  -1  -3  21   -1.78    7.64
   3   1  22   50.53    5.69
  -3  -1 -22   52.95    5.70
   1  -3 -22   51.75    6.75
  -3  -1  22   50.50    8.28
   3   1 -22   11.16    8.48
   1  -3  22   44.25    7.28
  -1   3 -22   52.42    7.97
  -1  -3 -22   48.44    5.39
   1   3  22   52.25    4.83
   1   3 -22   56.50    8.68
  -1  -3  22   47.89    8.22
  -1   3  23   26.32    6.08
  -3   1  23   27.08    7.71
  -1  -3 -23   22.22    5.51
   3  -1  23   18.30    7.20
   1   3 -23   21.59    7.62
   3   1  24   35.13    6.10
  -3  -1 -24   40.78    5.60
  -1   3  24   43.66    6.66
   1  -3 -24   38.56    6.91
  -3  -1  24   34.35    8.29
   3   1 -24   15.47    8.11
   1  -3  24   32.40    8.10
  -1   3 -24   36.59    7.76
  -3   1  24   39.12    8.06
   1   3  24   33.76    4.28
  -3   1 -24   37.16    7.01
   3  -1  24   27.52    7.18
  -1  -3  24   36.38    8.39
   3   1  25    0.80    5.81
  -3  -1 -25    1.09    5.53
  -1   3  25    2.35    6.28
   1  -3 -25    0.00    6.68
  -3  -1  25    4.68    8.10
   3   1 -25   -1.97    8.66
   1  -3  25    4.61    7.78
  -1   3 -25    1.54    7.51
  -3   1  25    3.03    7.40
  -1  -3 -25    5.62    5.61
   1   3  25    0.93    4.75
  -3   1 -25    2.91    6.68
   3  -1  25    0.87    6.98
   1   3 -25    2.80    8.04
  -1  -3  25    1.58    8.06
   3   1  26    2.70    5.89
  -3  -1 -26    3.19    5.61
  -1   3  26    3.46    6.27
   1  -3 -26    1.16    6.96
  -3  -1  26    2.80    8.14
   3   1 -26    1.88    8.59
   1  -3  26    3.03    7.93
  -1   3 -26    3.20    7.73
  -3   1  26    3.43    7.71
  -1  -3 -26    5.78    5.85
   1   3  26    2.73    4.92
  -3   1 -26    2.60    6.77
   3  -1  26    1.54    6.89
   1   3 -26    0.89    8.12
  -1  -3  26    0.41    8.27
   3   1  27    4.82    6.03
  -3  -1 -27    9.99    5.99
  -1   3  27    6.69    6.52
   1  -3 -27    8.10    7.00
  -3  -1  27   18.33    8.39
   3   1 -27    9.14    8.94
   1  -3  27   10.00    8.03
  -1   3 -27   10.34    8.01
  -3   1  27    6.29    8.09
  -1  -3 -27    8.44    6.01
   1   3  27    3.86    5.13
  -3   1 -27   17.49    7.04
   3  -1  27    9.71    6.71
   1   3 -27    4.28    8.53
  -1  -3  27    2.96    8.41
   3   1  28    8.55    6.23
  -3  -1 -28    7.89    6.25
  -1   3  28   11.61    6.65
   1  -3 -28    6.06    7.30
  -3  -1  28    5.94    8.63
   3   1 -28    1.24    9.14
   1  -3  28    8.59    8.40
  -1   3 -28    8.77    8.16
  -3   1  28   10.62    8.21
  -1  -3 -28    9.81    6.31
   1   3  28    9.22    5.52
  -3   1 -28    8.63    7.24
   1   3 -28   13.73    8.86
  -1  -3  28    4.71    8.86
   3   1  29   23.51    6.54
  -3  -1 -29   33.60    6.56
  -1   3  29   30.21    7.06
   1  -3 -29   29.42    7.66
  -3  -1  29   32.03    9.00
   3   1 -29   17.36    9.63
   1  -3  29   23.04    8.65
  -1   3 -29   31.24    8.82
  -3   1  29   29.18    8.62
  -1  -3 -29   24.23    6.82
   1   3  29   33.09    5.85
  -3   1 -29   31.25    7.68
   1   3 -29   31.58    9.17
  -1  -3  29   28.02    9.25
   3   1  30    4.32    6.42
  -3  -1 -30    4.22    6.59
  -1   3  30    6.36    6.87
   1  -3 -30    6.88    7.64
  -3  -1  30    4.99    8.90
   3   1 -30    0.04    9.58
   1  -3  30    2.39    8.68
  -1   3 -30    4.00    8.49
  -3   1  30    7.99    8.35
  -1  -3 -30    2.90    6.74
   1   3  30    2.83    5.78
  -3   1 -30    5.20    7.45
   1   3 -30    7.11    9.10
  -1  -3  30    3.39    8.92
   3   1  31   21.94    6.75
  -3  -1 -31   30.20    6.89
  -1   3  31   30.06    7.16
   1  -3 -31   26.27    7.80
  -3  -1  31   29.38    9.03
   3   1 -31   17.57    9.80
   1  -3  31   29.00    9.08
  -1   3 -31   29.21    8.88
  -3   1  31   25.48    8.61
  -1  -3 -31   26.89    7.01
   1   3  31   31.07    6.18
  -3   1 -31   31.84    7.78
   1   3 -31   28.23    9.50
  -1  -3  31   24.49    9.25
   3   1  32    4.38    6.50
  -3  -1 -32    2.24    6.84
  -1   3  32    3.05    6.78
   1  -3 -32    3.71    7.74
  -3  -1  32    0.61    8.89
   3   1 -32    2.59    9.90
   1  -3  32    1.96    8.51
  -1   3 -32    1.46    8.73
  -3   1  32    3.19    8.32
  -1  -3 -32    2.85    6.99
   1   3  32   -0.01    5.76
  -3   1 -32    2.83    7.63
   1   3 -32    3.48    9.01
  -1  -3  32    1.68    9.02
   3   1  33   -2.11    6.61
  -3  -1 -33   -0.81    6.89
  -1   3  33   -3.51    7.03
   1  -3 -33    0.07    7.68
  -3  -1  33   -3.50    8.82
   3   1 -33    0.13    9.82
   1  -3  33   -2.36    8.69
  -1   3 -33   -1.34    8.60
  -3   1  33   -2.79    8.32
  -1  -3 -33   -0.99    7.08
   1   3  33    0.62    6.00
  -3   1 -33   -0.22    7.58
   1   3 -33    1.00    9.15
  -1  -3  33   -1.92    9.08
   3   1  34   17.63    6.97
  -3  -1 -34   16.69    6.95
  -1   3  34   20.46    7.16
   1  -3 -34   16.78    7.93
  -3  -1  34   20.98    9.29
   3   1 -34    7.66   10.05
   1  -3  34   16.63    8.92
  -1   3 -34   20.86    9.07
  -3   1  34   20.76    8.83
  -1  -3 -34   17.69    7.36
   1   3  34   13.92    6.22
  -3   1 -34   22.24    7.84
   1   3 -34   18.17    9.53
  -1  -3  34   17.82    9.35
   3   1  35    0.62    6.96
  -3  -1 -35   -1.57    7.14
  -1   3  35    2.46    7.14
   1  -3 -35    5.00    7.93
  -3  -1  35    4.74    9.08
   3   1 -35    3.43   10.12
   1  -3  35    0.49    8.65
  -1   3 -35    2.67    8.95
  -3   1  35    4.84    8.66
  -1  -3 -35    1.99    7.42
   1   3  35    4.43    6.16
  -3   1 -35    2.46    7.77
   1   3 -35    6.47    9.47
  -1  -3  35    2.38    9.27
   3   1  36    1.69    6.92
  -3  -1 -36    4.23    7.10
  -1   3  36    0.21    7.14
   1  -3 -36    1.23    7.88
  -3  -1  36    2.52    8.96
   3   1 -36    1.89    9.91
   1  -3  36    0.00    8.79
  -1   3 -36    3.58    8.83
  -3   1  36    3.26    8.65
  -1  -3 -36   -0.78    7.56
   1   3  36    0.73    6.22
  -3   1 -36   -0.99    7.77
   1   3 -36    0.96    9.25
  -1  -3  36   -0.73    9.35
   3   1  37    1.65    7.04
  -3  -1 -37    0.79    7.23
  -1   3  37   -0.21    7.16
   1  -3 -37    0.55    7.99
  -3  -1  37    0.72    9.00
   3   1 -37    0.28   10.18
   1  -3  37    5.00    8.91
  -1   3 -37    2.59    8.79
  -3   1  37    0.83    8.59
  -1  -3 -37   -0.59    7.53
   1   3  37    0.20    6.33
  -3   1 -37   -0.43    7.91
   1   3 -37    3.38    9.44
  -1  -3  37   -0.89    9.33
   3   1  38   16.34    7.32
  -3  -1 -38   16.14    7.58
  -1   3  38    5.27    7.27
   1  -3 -38    3.45    8.09
  -3  -1  38    2.31    9.26
   3   1 -38    2.43   10.47
   1  -3  38    4.48    9.08
  -1   3 -38    2.99    9.05
  -3   1  38    7.66    8.78
  -1  -3 -38    4.55    7.72
   1   3  38    5.34    6.53
  -3   1 -38    7.23    8.06
   1   3 -38    4.09    9.56
  -1  -3  38    1.84    9.52
   3   1  39    9.57    7.38
  -3  -1 -39    9.91    7.55
  -1   3  39   12.32    7.49
   1  -3 -39   11.49    8.21
  -3  -1  39   12.12    9.37
   3   1 -39    4.98   10.57
   1  -3  39    7.69    9.15
  -1   3 -39   12.66    9.26
  -3   1  39   10.35    8.89
  -1  -3 -39    4.03    7.78
   1   3  39    7.48    6.62
  -3   1 -39   11.00    8.18
   1   3 -39   15.10    9.94
  -1  -3  39   10.02    9.58
   3   1  40   -1.84    7.38
  -3  -1 -40    0.50    7.53
  -1   3  40    2.99    7.31
   1  -3 -40   -2.69    8.34
  -3  -1  40    1.22    9.17
   3   1 -40   -0.07   10.75
   1  -3  40    4.80    9.11
  -1   3 -40   -3.10    9.17
  -3   1  40    0.67    8.67
  -1  -3 -40    4.30    7.90
   1   3  40   -1.05    6.71
  -3   1 -40    5.20    8.17
   1   3 -40   -0.09    9.80
  -1  -3  40    0.66    9.47
   3   1  41   -1.72    7.34
  -3  -1 -41   -2.15    7.72
  -1   3  41    1.07    7.43
   1  -3 -41   -0.83    8.41
  -3  -1  41    1.07    9.28
   3   1 -41    0.95   10.81
   1  -3  41    2.38    9.21
  -1   3 -41    3.44    9.30
  -3   1  41    5.35    8.87
  -1  -3 -41   -1.23    7.94
   1   3  41   -0.79    6.61
  -3   1 -41    1.33    8.35
   1   3 -41    3.42   10.05
  -1  -3  41    1.69    9.51
   3   1  42    3.07    7.51
  -3  -1 -42    1.09    7.92
  -1   3  42    2.07    7.49
   1  -3 -42    1.08    8.42
  -3  -1  42    3.06    9.35
   3   1 -42   -0.16   11.14
   1  -3  42    2.10    9.20
  -1   3 -42    0.99    9.31
  -3   1  42    4.33    8.96
  -1  -3 -42    2.68    8.12
   1   3  42   -0.13    6.84
  -3   1 -42   -1.28    8.43
   3  -1  42    0.00    7.42
   1   3 -42    3.71   10.09
  -1  -3  42    0.51    9.50
   3   1  43    1.46    7.69
  -3  -1 -43    0.16    8.13
  -1   3  43    4.39    7.50
   1  -3 -43    0.94    8.56
  -3  -1  43   -0.70    9.57
   3   1 -43    4.69   11.47
   1  -3  43   -3.88    9.29
  -1   3 -43   -0.35    9.60
   3  -1 -43    0.00    9.78
  -3   1  43    7.58    9.13
  -1  -3 -43    3.86    8.16
   1   3  43   -1.58    6.95
  -3   1 -43    6.39    8.62
   3  -1  43    3.32    8.26
   1   3 -43    0.95   10.29
  -1  -3  43   -2.21    9.53
   3   1  44    0.50    7.67
  -3  -1 -44    1.37    8.10
  -1   3  44    3.10    7.50
   1  -3 -44    0.57    8.56
  -3  -1  44   -2.30    9.53
   3   1 -44   -1.51   11.41
   1  -3  44   -1.10    9.42
  -1   3 -44   -1.13    9.61
   3  -1 -44    0.09   10.40
  -3   1  44    1.34    9.02
  -1  -3 -44   -2.18    8.31
   1   3  44    0.03    7.07
  -3   1 -44   -0.05    8.51
   3  -1  44   -0.14    8.61
   1   3 -44    0.85   10.10
  -1  -3  44    0.93    9.68
   3   1  45   -1.51    7.76
  -3  -1 -45    1.90    8.41
  -1   3  45    0.72    7.60
   1  -3 -45    2.06    8.52
  -3  -1  45    2.16    9.40
   3   1 -45    0.80   11.55
   1  -3  45    2.91    9.43
  -1   3 -45    5.98    9.67
   3  -1 -45    0.18   10.50
  -3   1  45    5.52    9.07
  -1  -3 -45    1.49    8.27
   1   3  45    0.97    7.17
  -3   1 -45    3.93    8.50
   3  -1  45    1.79    8.66
   1   3 -45    9.38   10.36
  -1  -3  45    2.01    9.82
   3   1  46    0.99    7.90
  -3  -1 -46    0.30    8.48
  -1   3  46    1.20    7.78
   1  -3 -46    6.07    8.40
  -3  -1  46    3.64    9.68
   3   1 -46    3.57   11.76
   1  -3  46   -5.55    9.47
  -1   3 -46    0.09    9.35
   3  -1 -46   -2.55   10.64
  -3   1  46   -3.99    9.19
  -1  -3 -46   -1.82    8.38
   1   3  46   -0.16    7.11
  -3   1 -46    0.13    8.53
   3  -1  46    2.44    8.73
   1   3 -46    0.55   10.40
  -1  -3  46   -0.46    9.82
   3   1  47   -0.20    7.98
  -3  -1 -47   -2.68    8.74
  -1   3  47   -2.29    7.92
   1  -3 -47    3.99    8.48
  -3  -1  47   -1.46    9.73
   3   1 -47   -1.94   11.97
   1  -3  47   -5.94    9.87
  -1   3 -47    0.00    8.88
   3  -1 -47   -3.50   10.89
  -3   1  47   -0.08    9.27
  -1  -3 -47   -0.59    8.29
   1   3  47    1.59    7.21
  -3   1 -47   -1.86    8.73
   3  -1  47   -2.90    8.88
   1   3 -47   -0.88   10.50
  -1  -3  47   -1.49   10.00
   3   1  48    1.85    8.14
  -3  -1 -48    0.31    9.01
  -1   3  48    1.43    8.01
   1  -3 -48    0.85    8.65
  -3  -1  48    4.22    9.97
   3   1 -48    4.99   12.00
   1  -3  48    6.61    9.99
   3  -1 -48   -1.55   10.99
  -3   1  48    0.99    9.45
  -1  -3 -48   -3.14    8.62
   1   3  48    2.42    7.47
  -3   1 -48    5.61    8.89
   3  -1  48    1.37    9.03
   1   3 -48   -2.42   10.91
  -1  -3  48    4.65    9.93
   3   1  49   -2.23    8.53
  -3  -1 -49    0.00    9.09
  -1   3  49   -0.23    8.23
   1  -3 -49   -0.71    8.67
  -3  -1  49    0.24    9.97
   3   1 -49    0.55   12.49
   1  -3  49   -0.27    9.88
   3  -1 -49   -5.00   11.20
  -3   1  49    1.51    9.53
  -1  -3 -49    2.00    8.55
   1   3  49    0.94    7.48
  -3   1 -49   -3.29    9.23
   3  -1  49   -0.58    9.14
   1   3 -49    0.00   11.07
  -1  -3  49    0.00   10.16
   3   1  50   -2.19    8.59
  -3  -1 -50   -3.55    9.46
  -1   3  50    1.42    8.31
   1  -3 -50   -1.52    8.65
  -3  -1  50   -1.81   10.22
   3   1 -50   -2.47   12.71
   1  -3  50   -1.56   10.08
   3  -1 -50    3.48   11.09
  -3   1  50   -1.87    9.59
  -1  -3 -50    0.79    8.59
   1   3  50   -0.75    7.69
  -3   1 -50   -2.99    9.45
   3  -1  50    2.19    9.35
   1   3 -50   -0.61   11.35
  -1  -3  50   -3.22   10.15
   3   1  51    1.69    8.65
  -3  -1 -51    0.61    9.67
  -1   3  51   -1.43    8.30
   1  -3 -51    0.67    8.69
  -3  -1  51   -1.18   10.18
   3   1 -51    0.94   12.68
   1  -3  51   -3.21   10.24
   3  -1 -51    0.43   11.22
  -3   1  51   -3.30    9.78
  -1  -3 -51   -1.42    8.65
   1   3  51   -3.40    7.66
  -3   1 -51    1.30    9.57
   3  -1  51    1.79    9.38
   1   3 -51   -0.17   11.49
  -1  -3  51    0.00   10.45
   3   2   0   43.86    4.41
  -2   3   0   53.58    5.44
   2  -3   0   52.51    5.54
   3  -2   0   57.76    5.39
  -3   2   0   54.77    5.34
  -2  -3   0   52.79    3.95
   2   3   0   44.44    3.81
  -2   3   1   58.26    5.04
  -2   3   1   63.99    5.58
   3   2  -1   44.36    4.95
   2  -3   1   63.26    5.75
  -2   3  -1   67.20    5.75
   3  -2  -1   59.61    5.53
  -3   2   1   59.44    5.47
  -2  -3  -1   67.13    4.63
  -3   2  -1   53.28    5.38
   3  -2   1   60.58    5.36
   2   3  -1   69.43    4.95
  -2   3   2  317.33   10.14
  -2   3   2  314.48    9.95
  -3  -2   2  372.24   11.30
   2  -3   2  332.44   10.98
  -2   3  -2  344.53   11.14
   3  -2  -2  343.91   11.06
  -3   2   2  341.76   11.01
  -2  -3  -2  356.82   10.21
   2   3   2  313.60    9.06
  -3   2  -2  341.95   10.94
   3  -2   2  337.90   10.71
   2   3  -2  358.94   10.95
  -2  -3   2  357.48   10.62
   3   2   3  255.64    8.20
  -2   3   3  221.80    8.28
   2  -3  -3  226.82    8.29
  -3  -2   3  252.42    9.09
   2  -3   3  238.92    9.17
  -2   3  -3  240.55    9.10
   3  -2  -3  239.54    9.02
  -3   2   3  226.90    8.75
  -2  -3  -3  241.70    7.63
   2   3   3  245.19    7.68
  -3   2  -3  230.90    8.65
   3  -2   3  270.77   12.59
   2   3  -3  247.24    8.85
  -2  -3   3  241.99    8.67
   3   2   4   58.94    4.84
  -2   3   4   59.04    5.54
   2  -3  -4   64.45    5.65
  -3  -2   4   65.58    6.04
   3   2  -4   66.50    6.19
   2  -3   4   60.70    6.17
  -2   3  -4   66.11    6.21
   3  -2  -4   66.04    6.16
  -3   2   4   62.35    6.03
  -2  -3  -4   66.30    4.31
   2   3   4   63.55    4.31
  -3   2  -4   73.18    5.63
  -3   2  -4   75.24    6.46
   2   3  -4   65.07    5.96
  -2  -3   4   69.37    6.00
   3   2   5  366.92   10.61
  -3  -2  -5  372.70   10.66
  -2   3   5  347.96   11.07
  -3  -2   5  385.41   12.27
   3   2  -5  369.57   12.10
   2  -3   5  366.38   12.07
  -2   3  -5  374.75   12.15
   3  -2  -5  376.64   12.17
  -3   2   5  362.96   11.92
  -2  -3  -5  361.91    9.89
   2   3   5  367.18   10.04
  -3   2  -5  389.99   12.56
   3  -2   5  336.02   10.87
   2   3  -5  368.08   11.90
  -2  -3   5  360.22   11.60
   3   2   6   31.97    4.46
  -3  -2  -6   27.73    4.47
  -2   3   6   32.94    5.63
  -3  -2   6   33.06    6.21
   3   2  -6   35.49    6.51
   2  -3   6   29.02    6.35
  -2   3  -6   33.00    6.14
   3  -2  -6   35.08    6.44
  -3   2   6   32.35    6.30
  -2  -3  -6   30.19    3.60
   2   3   6   28.98    3.64
  -3   2  -6   38.45    6.35
   3  -2   6   37.42    6.37
   2   3  -6   30.28    6.27
  -2  -3   6   31.72    6.14
   3   2   7  199.45    6.96
  -3  -2  -7  202.20    7.04
  -2   3   7  194.17    8.32
  -3  -2   7  211.14    9.38
   3   2  -7  210.26    9.55
   2  -3   7  211.03    9.32
  -2   3  -7  216.46    9.23
   3  -2  -7  217.79    9.45
  -3   2   7  199.80    9.13
  -2  -3  -7  207.27    6.29
   2   3   7  200.29    6.22
  -3   2  -7  221.14    9.39
   3  -2   7  216.89    9.59
   2   3  -7  210.97    9.38
  -2  -3   7  205.67    9.17
   3   2   8  272.21    8.26
  -3  -2  -8  275.10    8.47
  -2   3   8  260.75    9.79
  -3  -2   8  272.33   10.77
   3   2  -8  289.54   11.37
   2  -3   8  265.49   10.61
  -2   3  -8  272.30   10.42
   3  -2  -8  293.80   11.15
  -3   2   8  275.10   10.80
  -2  -3  -8  265.34    7.29
   2   3   8  258.41    7.22
  -3   2  -8  270.50   10.48
   3  -2   8  267.12   10.63
   2   3  -8  273.00   10.90
  -2  -3   8  268.62   10.63
   3   2   9  626.51   15.84
  -3  -2  -9  641.66   16.32
  -2   3   9  610.52   17.26
  -3  -2   9  649.88   18.93
   3   2  -9  657.04   19.31
   2  -3   9  666.26   19.18
  -2   3  -9  665.23   18.87
   3  -2  -9  665.72   19.15
  -3   2   9  648.65   18.79
  -3   2  -9  664.77   18.85
   3  -2   9  645.65   18.63
   2   3  -9  655.69   19.11
  -2  -3   9  645.50   18.72
   3   2  10  726.65   18.01
  -3  -2 -10  745.21   18.58
  -2   3  10  659.58   18.51
   2  -3 -10  648.49   18.03
  -3  -2  10  761.66   21.61
   3   2 -10  789.55   22.42
   2  -3  10  771.35   21.63
  -2   3 -10  776.64   21.46
   3  -2 -10  757.20   21.36
  -3   2  10  753.12   21.29
  -3   2 -10  770.73   21.32
   3  -2  10  746.82   21.01
   2   3 -10  766.89   21.76
  -2  -3  10  769.47   21.74
   3   2  11 1003.83   24.10
  -3  -2 -11  928.26   22.56
  -2   3  11  917.30   24.33
   2  -3 -11  930.01   24.55
  -3  -2  11  965.27   26.30
   3   2 -11  960.68   26.38
   2  -3  11  965.27   26.05
  -2   3 -11  961.21   25.70
   3  -2 -11  949.37   25.76
  -3   2  11  945.29   25.64
  -3   2 -11  976.75   25.94
   3  -2  11  937.76   25.31
   2   3 -11  968.96   26.42
  -2  -3  11  930.71   25.41
  -3  -2 -12  125.76    5.40
  -2   3  12  119.37    8.30
   2  -3 -12  118.89    8.36
  -3  -2  12  129.75    9.45
   3   2 -12  132.96    9.83
   2  -3  12  132.20    9.16
  -2   3 -12  144.81    9.07
   3  -2 -12   97.48    8.45
  -3   2  12  121.84    9.13
  -3   2 -12  112.70    7.98
   3  -2  12  115.57    8.84
   2   3 -12  136.05    9.71
  -2  -3  12  134.89    9.56
  -3  -2 -13  150.04    5.78
  -2   3  13  138.53    8.71
   2  -3 -13  136.67    8.75
  -3  -2  13  151.06    9.93
   3   2 -13  153.53   10.50
   2  -3  13  151.25    9.71
  -2   3 -13  154.64    9.37
  -3   2  13  144.30    9.55
   3  -2  13  131.18    9.13
   2   3 -13  151.96   10.06
  -2  -3  13  142.37    9.69
  -3  -2 -14  124.23    5.14
  -2   3  14  121.17    8.54
   2  -3 -14  119.23    8.49
  -3  -2  14  127.28    9.71
   3   2 -14  129.48   10.09
   2  -3  14  126.60    9.21
  -2   3 -14  140.05    9.25
  -3   2  14  120.14    9.30
   3  -2  14  132.93    9.25
   2   3 -14  130.24    9.97
  -2  -3  14  126.71    9.74
  -3  -2 -15  170.81    6.17
  -2   3  15  177.97    9.36
   2  -3 -15  162.86    9.17
  -3  -2  15  175.24   10.44
   3   2 -15  176.36   10.82
   2  -3  15  172.89    9.89
  -2   3 -15  179.61    9.87
  -3   2  15  175.55   10.08
   3  -2  15  185.76   10.08
   2   3 -15  169.97   10.48
  -2  -3  15  164.75   10.14
  -3  -2 -16   37.31    3.36
  -3  -2 -16   35.61    4.14
  -2   3  16   29.03    7.36
   2  -3 -16   32.36    7.46
  -3  -2  16   30.81    8.37
   3   2 -16   30.32    8.87
   2  -3  16   29.08    7.87
  -2   3 -16   32.93    7.76
  -3   2  16   33.79    8.10
   3  -2  16   27.48    7.74
   2   3 -16   29.72    8.62
  -2  -3  16   25.27    8.41
   3   2  17  222.84    7.09
  -3  -2 -17  238.26    7.17
  -2   3  17  222.14   10.30
   2  -3 -17  204.45    9.97
  -3  -2  17  222.75   11.44
   3   2 -17  232.17   12.03
   2  -3  17  206.80   10.80
  -2   3 -17  234.71   10.99
   3  -2  17  213.70   10.62
   2   3 -17  221.69   11.64
  -2  -3  17  216.70   11.36
   3   2  18  559.30   14.79
  -3  -2 -18  584.63   15.00
  -2   3  18  553.61   16.95
   2  -3 -18  548.13   16.81
  -3  -2  18  574.26   18.54
   3   2 -18  602.67   19.50
   2  -3  18  549.87   17.58
  -2   3 -18  582.49   18.04
   3  -2  18  566.20   17.62
   2   3 -18  582.89   18.90
  -2  -3  18  538.48   17.68
   3   2  19   14.80    4.69
  -3  -2 -19   22.16    3.62
  -2   3  19    0.00    6.92
   2  -3 -19   11.38    7.39
  -3  -2  19   27.51    8.31
   3   2 -19   22.76    8.72
   2  -3  19   25.84    7.76
  -2   3 -19   43.48    7.86
  -3   2  19    0.71    7.54
  -2  -3 -19    9.46    2.04
   3  -2  19   16.47    7.43
   2   3 -19   19.26    8.44
  -2  -3  19   23.13    8.25
   3   2  20   11.94    4.65
  -3  -2 -20   15.34    4.21
  -2   3  20    0.00    5.94
   2  -3 -20   14.52    6.90
  -3  -2  20   17.32    8.04
   3   2 -20   16.58    8.35
   2  -3  20   12.18    7.43
  -2   3 -20   16.44    7.46
  -3   2  20    3.09    7.23
   2   3  20   12.16    2.24
   3  -2  20   15.52    7.10
   2   3 -20   13.82    8.17
  -2  -3  20   14.34    7.99
   3   2  21    4.56    4.75
  -3  -2 -21    7.62    4.36
   2  -3 -21    5.71    7.04
  -3  -2  21    7.37    8.19
   3   2 -21    5.42    8.45
   2  -3  21    3.40    7.37
  -2   3 -21    6.35    7.54
  -3   2  21    0.14    6.68
   3  -2  21    3.73    6.60
   2   3 -21    9.30    8.28
  -2  -3  21    6.94    8.02
   3   2  22  145.85    6.74
  -3  -2 -22  150.07    6.43
  -3  -2  22  144.90   10.36
   3   2 -22  155.48   10.86
  -2   3 -22  135.45    8.66
   2   3  22  125.56    4.34
   2   3 -22  143.73   10.36
  -2  -3  22  129.48    9.93
   2  -3 -23   27.61    7.31
   2  -3  23   27.57    8.05
  -3   2  23   29.36    7.96
   3  -2  23   21.31    7.86
   2   3 -23   18.65    8.12
   3   2  24   76.75    6.08
   2  -3 -24   66.86    8.25
  -3  -2  24   82.42    9.66
   3   2 -24   52.60    8.63
   2  -3  24   73.70    9.09
  -2   3 -24   76.84    8.85
  -3   2  24   88.43    9.13
   3  -2  24   70.19    8.75
  -2  -3  24   78.42    9.73
   3   2  25  204.92    8.23
  -3  -2 -25  223.03    8.34
   2  -3 -25  209.43   10.64
  -3  -2  25  220.88   12.07
   3   2 -25  216.66   12.48
   2  -3  25  192.23   10.99
  -2   3 -25  214.00   11.16
  -3   2  25  223.34   11.38
  -2  -3 -25  200.47    7.32
   2   3  25  206.52    7.05
   3  -2  25  190.92   10.59
   2   3 -25  217.82   12.37
  -2  -3  25  208.90   11.91
   2  -3 -26    2.38    7.61
  -3  -2  26    5.78    8.79
   2  -3  26    2.71    8.11
  -2   3 -26    3.71    7.92
  -3   2  26    1.85    7.97
   3  -2  26    0.07    7.78
   2   3 -26    1.40    9.03
   3   2  27    0.44    5.38
  -3  -2 -27    0.38    5.25
   2  -3 -27    2.41    7.48
  -3  -2  27    4.25    8.70
   3   2 -27    1.27    8.87
   2  -3  27   -2.50    8.18
  -2   3 -27    0.40    7.70
  -3   2  27    1.28    7.80
  -2  -3 -27    2.05    4.96
   2   3  27    1.12    4.28
   3  -2  27   -1.73    7.74
   2   3 -27    2.08    8.65
  -2  -3  27   -0.38    8.63
  -3  -2 -28   -1.96    5.48
   2  -3 -28   -0.96    7.45
  -3  -2  28   -2.79    8.69
   3   2 -28    0.00    8.95
   2  -3  28   -0.43    8.10
  -2   3 -28   -0.92    7.77
  -3   2  28   -0.12    7.83
  -2  -3 -28   -0.43    5.11
   2   3  28   -1.94    4.79
   3  -2  28   -2.17    7.80
   2   3 -28   -3.01    8.82
  -2  -3  28   -2.54    8.84
   3   2  29   12.93    5.71
  -3  -2 -29   12.53    5.68
   2  -3 -29   10.84    7.76
  -3  -2  29   15.91    8.82
   3   2 -29   13.59    9.36
   2  -3  29   10.40    8.36
  -2   3 -29   13.96    8.13
   3  -2 -29    6.04    7.85
  -3   2  29   14.65    8.15
  -2  -3 -29    7.89    5.77
   2   3  29   10.94    5.12
  -3   2 -29    4.58    6.60
   3  -2  29   10.12    7.96
   2   3 -29   11.36    9.04
  -2  -3  29   10.00    8.94
   3   2  30   -3.34    5.85
  -3  -2 -30   -0.61    5.84
   2  -3 -30   -0.67    7.68
  -3  -2  30    2.77    8.92
   3   2 -30    0.13    9.37
   2  -3  30   -1.34    8.34
  -2   3 -30   -2.44    8.17
   3  -2 -30    0.00    8.29
  -3   2  30   -0.76    8.17
  -2  -3 -30   -1.29    6.05
   2   3  30   -0.18    5.24
  -3   2 -30    0.00    7.29
   3  -2  30   -1.12    7.97
   2   3 -30   -4.10    9.25
  -2  -3  30   -4.45    8.88
   3   2  31    4.86    5.95
  -3  -2 -31    6.01    5.91
   2  -3 -31    6.51    8.04
  -3  -2  31   12.05    9.06
   3   2 -31    5.11    9.40
   2  -3  31    3.43    8.37
  -2   3 -31    6.38    8.38
   3  -2 -31    6.60    8.95
  -3   2  31    9.24    8.15
  -2  -3 -31    3.56    6.15
   2   3  31    5.62    5.27
  -3   2 -31    6.26    7.67
   3  -2  31    2.89    8.01
   2   3 -31    4.93    9.37
  -2  -3  31    5.79    9.08
   3   2  32    8.01    5.93
  -3  -2 -32   10.49    6.18
   2  -3 -32    6.21    8.03
  -3  -2  32   19.03    9.40
   3   2 -32   12.45   10.04
   2  -3  32    7.55    8.55
  -2   3 -32   11.67    8.45
   3  -2 -32   12.17    9.04
  -3   2  32    9.81    8.19
  -2  -3 -32    8.68    6.43
   2   3  32   10.44    5.57
  -3   2 -32    8.86    8.05
   3  -2  32    6.06    8.21
   2   3 -32   10.45    9.68
  -2  -3  32   12.87    9.23
   3   2  33   16.72    6.23
  -3  -2 -33   19.70    6.52
   2  -3 -33   18.02    8.33
  -3  -2  33   23.93    9.65
   3   2 -33   17.62   10.16
   2  -3  33   21.40    8.91
  -2   3 -33   20.47    8.69
   3  -2 -33   20.29    9.37
  -3   2  33   24.10    8.69
  -2  -3 -33   15.82    6.71
   2   3  33   18.73    5.77
  -3   2 -33   20.53    8.25
   3  -2  33   21.36    8.66
   2   3 -33   22.11    9.64
  -2  -3  33   21.21    9.52
   3   2  34    5.57    6.33
  -3  -2 -34    6.70    6.65
   2  -3 -34    5.15    8.35
  -3  -2  34   12.33    9.45
   3   2 -34   12.87   10.34
   2  -3  34    2.18    8.98
  -2   3 -34    0.67    8.76
   3  -2 -34    6.72    9.42
  -3   2  34    6.64    8.78
  -2  -3 -34    6.52    6.90
   2   3  34    4.68    5.86
  -3   2 -34    6.73    8.49
   3  -2  34    3.20    8.50
   2   3 -34    8.70    9.95
  -2  -3  34   12.79    9.52
   3   2  35   57.29    7.20
  -3  -2 -35   68.54    7.35
  -2   3  35   60.73    8.10
   2  -3 -35   62.01    9.07
  -3  -2  35   75.38   10.53
   3   2 -35   71.42   11.16
   2  -3  35   61.12    9.75
  -2   3 -35   67.09    9.57
   3  -2 -35   73.52   10.31
  -3   2  35   72.26    9.43
  -2  -3 -35   62.32    7.63
   2   3  35   60.03    6.66
  -3   2 -35   67.44    9.24
   3  -2  35   57.06    9.23
   2   3 -35   64.49   10.63
  -2  -3  35   62.79   10.41
   3   2  36   -0.04    6.68
  -3  -2 -36    2.64    6.80
  -2   3  36    2.55    7.97
   2  -3 -36    0.95    8.44
  -3  -2  36    4.93    9.49
   3   2 -36    0.60   10.25
   2  -3  36    4.09    9.04
  -2   3 -36    2.25    8.87
   3  -2 -36    0.83    9.47
  -3   2  36    5.26    8.60
  -2  -3 -36   -0.96    7.12
   2   3  36    2.22    6.17
  -3   2 -36    4.57    8.47
   3  -2  36    3.31    8.58
   2   3 -36    8.30    9.87
  -2  -3  36    1.01    9.57
   3   2  37   22.52    6.83
  -3  -2 -37   30.53    7.15
  -2   3  37   25.75    8.11
   2  -3 -37   25.83    8.69
  -3  -2  37   29.55    9.81
   3   2 -37   29.50   10.76
   2  -3  37   21.20    9.31
  -2   3 -37   28.76    9.02
   3  -2 -37   27.29    9.69
  -3   2  37   28.25    8.77
  -2  -3 -37   24.87    7.40
   2   3  37   27.61    6.39
  -3   2 -37   29.49    8.70
   3  -2  37   25.23    8.85
   2   3 -37   24.91   10.26
  -2  -3  37   27.12    9.88
   3   2  38    2.44    6.75
  -3  -2 -38    3.25    7.14
  -2   3  38    6.57    7.80
   2  -3 -38   -0.96    8.40
  -3  -2  38    8.02    9.63
   3   2 -38    5.03   10.63
   2  -3  38    7.10    9.11
  -2   3 -38    2.81    8.52
   3  -2 -38    5.73    9.51
  -3   2  38    5.69    8.71
  -2  -3 -38    1.05    7.35
   2   3  38    3.68    6.29
  -3   2 -38    4.65    8.46
   3  -2  38    6.54    8.75
   2   3 -38    2.69   10.04
  -2  -3  38    4.98    9.82
   3   2  39    5.92    6.82
  -3  -2 -39    7.99    7.19
  -2   3  39    6.72    7.89
   2  -3 -39    9.99    8.55
  -3  -2  39   11.22    9.66
   3   2 -39    8.51   10.70
   2  -3  39   11.64    9.14
  -2   3 -39    7.11    8.00
   3  -2 -39   11.82    9.60
  -3   2  39   10.27    8.59
  -2  -3 -39   11.42    7.58
   2   3  39   13.85    6.48
  -3   2 -39   10.54    8.48
   3  -2  39    3.21    8.67
   2   3 -39   10.28   10.25
  -2  -3  39   14.67    9.83
   3   2  40   -3.22    6.96
  -3  -2 -40    1.04    7.36
  -2   3  40   -0.43    7.73
   2  -3 -40    1.57    8.30
  -3  -2  40    2.69    9.58
   3   2 -40    0.90   10.68
   2  -3  40   -1.34    9.12
   3  -2 -40    2.16    9.51
  -3   2  40    1.05    8.48
  -2  -3 -40    1.73    7.72
   2   3  40    5.41    6.40
  -3   2 -40   -0.17    8.45
   3  -2  40   -1.40    8.62
   2   3 -40    4.10   10.33
  -2  -3  40    3.52    9.63
   3   2  41   -1.56    6.93
  -3  -2 -41    0.55    7.38
  -2   3  41   -3.09    7.75
   2  -3 -41    1.54    8.46
  -3  -2  41   -0.12    9.65
   3   2 -41   -2.05   10.91
   2  -3  41    0.05    9.11
   3  -2 -41    3.86    9.46
  -3   2  41    1.61    8.68
  -2  -3 -41    1.70    7.67
   2   3  41    2.79    6.53
  -3   2 -41    2.35    8.69
   3  -2  41    1.36    8.91
   2   3 -41   -1.89   10.42
  -2  -3  41    6.61    9.86
   3   2  42    2.40    7.19
  -3  -2 -42    1.33    7.82
  -2   3  42    2.73    7.96
   2  -3 -42    1.00    8.55
  -3  -2  42   -1.48    9.88
   3   2 -42    1.95   11.29
   2  -3  42   -0.91    9.27
   3  -2 -42    0.19    9.55
  -3   2  42   -2.14    8.87
  -2  -3 -42   -0.22    7.94
   2   3  42   -0.48    6.55
  -3   2 -42    0.00    8.90
   3  -2  42   -4.65    9.21
   2   3 -42   -2.44   10.58
  -2  -3  42    0.67    9.80
   3   2  43   16.91    7.50
  -3  -2 -43   12.76    8.17
  -2   3  43   25.35    8.36
   2  -3 -43   13.23    8.88
  -3  -2  43   18.46   10.38
   3   2 -43   11.16   11.57
   2  -3  43   19.36    9.73
   3  -2 -43   17.40    9.98
  -3   2  43   24.27    8.99
  -2  -3 -43   22.43    8.38
   2   3  43   12.99    6.79
  -3   2 -43   20.46    9.17
   3  -2  43   21.39    9.49
   2   3 -43   17.24   11.02
  -2  -3  43   24.29   10.42
   3   2  44    4.02    7.55
  -3  -2 -44   -1.93    8.39
  -2   3  44   -0.12    8.19
   2  -3 -44   -1.16    8.67
  -3  -2  44    0.86   10.09
   3   2 -44   -0.53   11.69
   2  -3  44    0.14    9.62
   3  -2 -44    2.65    9.75
  -3   2  44    0.00    8.19
  -2  -3 -44   -3.40    8.38
   2   3  44   -2.31    6.93
  -3   2 -44    0.36    8.93
   3  -2  44   -0.76    8.89
   2   3 -44   -1.62   10.93
  -2  -3  44    1.77   10.18
   3   2  45   12.69    7.66
  -3  -2 -45    5.81    8.61
  -2   3  45   13.36    8.26
   2  -3 -45   11.77    8.84
  -3  -2  45   12.40   10.29
   3   2 -45    3.10   11.72
   2  -3  45   12.79    9.65
   3  -2 -45   11.48    9.87
  -2  -3 -45   14.84    8.50
   2   3  45    7.01    7.01
  -3   2 -45   14.43    9.01
   2   3 -45   13.71   11.09
  -2  -3  45   12.28   10.42
   3   2  46   -0.50    7.59
  -3  -2 -46   -1.31    8.81
  -2   3  46    0.82    8.26
   2  -3 -46   -1.45    8.43
  -3  -2  46   -3.20   10.31
   3   2 -46   -0.15   11.77
   2  -3  46   -0.58    9.72
   3  -2 -46    4.02    9.57
  -2  -3 -46    0.84    8.46
   2   3  46    0.19    6.89
  -3   2 -46    3.41    9.10
   2   3 -46   -2.85   11.03
  -2  -3  46   -1.31   10.29
   3   2  47    1.42    7.61
  -3  -2 -47    4.31    8.80
  -2   3  47    6.97    8.38
   2  -3 -47    2.40    8.62
  -3  -2  47    0.11   10.35
   3   2 -47    4.05   11.91
   2  -3  47    0.18    9.89
   3  -2 -47    1.54    9.57
  -2  -3 -47    2.14    8.38
   2   3  47    0.60    7.04
  -3   2 -47   -1.19    9.15
   2   3 -47    3.94   11.32
  -2  -3  47    4.60   10.36
   3   2  48   -2.59    7.91
  -3  -2 -48   -0.11    9.17
  -2   3  48    0.46    8.43
   2  -3 -48    3.99    8.69
  -3  -2  48   -2.96   10.37
   3   2 -48    2.82   12.19
   2  -3  48    1.50    9.91
   3  -2 -48    2.66    9.76
  -2  -3 -48    1.74    8.50
   2   3  48   -1.22    7.21
  -3   2 -48    2.60    9.27
   2   3 -48    3.95   11.57
  -2  -3  48    5.61   10.48
   3   2  49    2.08    7.82
  -3  -2 -49    0.83    9.32
  -2   3  49   -0.08    8.44
   2  -3 -49   -1.97    8.84
  -3  -2  49    0.00   10.18
   3   2 -49   -1.13   12.54
   2  -3  49    4.49   10.08
   3  -2 -49    0.14    9.81
  -2  -3 -49    1.95    8.60
   2   3  49    4.76    7.38
  -3   2 -49   -2.73    9.53
   2   3 -49    1.09   11.63
  -2  -3  49   -1.72   10.42
   3   2  50   -2.13    7.92
  -3  -2 -50   -1.60    9.65
  -2   3  50    0.92    8.63
   2  -3 -50    0.00    8.74
  -3  -2  50   -2.39   10.56
   3   2 -50   -3.38   12.73
   2  -3  50   -1.63   10.24
   3  -2 -50   -0.97    9.90
  -2  -3 -50   -0.58    8.61
   2   3  50   -0.09    7.47
  -3   2 -50   -2.80    9.66
   2   3 -50    1.74   11.99
  -2  -3  50    1.97   10.62
   3   2  51   -1.01    8.01
  -3  -2 -51    0.72    9.73
  -2   3  51   -0.88    8.72
   2  -3 -51   -1.81    8.69
  -3  -2  51   -4.47   10.56
   3   2 -51    4.78   13.07
   2  -3  51    2.80   10.34
   3  -2 -51   -0.24   10.00
  -2  -3 -51    1.41    8.72
   2   3  51    0.66    7.52
  -3   2 -51    1.73    9.89
   2   3 -51   -5.14   12.30
  -2  -3  51   -5.01   10.77
   3   3   0   29.02    4.76
  -3  -3   0   13.83    4.32
  -3   3   0   11.10    5.61
   3  -3   0    9.89    5.13
  -3  -3  -1   15.04    4.97
  -3   3   1   12.79    5.75
   3  -3  -1   12.78    5.65
   3   3  -1   11.25    5.37
  -3   3  -1   15.78    5.72
  -3   3  -1   12.81    6.34
   3   3   2   12.42    4.10
  -3  -3  -2    4.53    4.86
  -3   3   2    8.61    5.76
   3  -3  -2    8.42    5.77
  -3  -3   2   26.92    5.08
   3   3  -2    5.60    5.55
  -3   3  -2    8.58    5.59
  -3   3  -2    8.94    6.39
   3   3   3   63.19    5.28
  -3  -3  -3   57.23    5.26
  -3   3   3   53.30    6.39
   3  -3  -3   62.71    6.59
  -3  -3   3   58.94    6.33
   3   3  -3   60.00    6.42
   3  -3   3   50.41    6.13
  -3   3  -3   57.27    7.04
   3   3   4    5.65    4.71
  -3  -3  -4   12.04    4.72
  -3   3   4   14.36    6.12
   3  -3  -4   14.32    6.14
  -3  -3   4   15.21    6.17
   3   3  -4   14.65    6.25
   3  -3   4   17.65    6.73
  -3   3  -4   15.32    6.60
  -3  -3  -5  216.20    7.70
  -3   3   5  212.53    9.36
   3  -3  -5  214.09    9.38
  -3  -3   5  227.77    9.75
   3   3  -5  221.23    9.75
   3  -3   5  218.79   10.16
  -3   3  -5  236.46   10.20
  -3  -3  -6  589.03   15.47
  -3   3   6  541.92   16.25
   3  -3  -6  582.95   17.09
  -3  -3   6  600.40   17.69
   3   3  -6  610.49   18.06
   3  -3   6  568.61   17.31
  -3   3  -6  584.45   17.47
   3   3   7 1297.72   31.52
  -3  -3  -7 1378.53   33.24
  -3   3   7 1365.39   34.77
   3  -3  -7 1427.97   36.12
  -3  -3   7 1427.17   36.41
   3   3  -7 1415.02   36.25
   3  -3   7 1327.57   34.33
  -3   3  -7 1377.80   35.28
   3   3   8 1151.90   28.04
  -3  -3  -8 1221.84   29.50
  -3   3   8 1214.32   31.42
   3  -3  -8 1278.80   32.80
  -3  -3   8 1229.20   32.05
   3   3  -8 1245.59   32.55
   3  -3   8 1203.59   31.57
  -3   3  -8 1224.33   31.84
   3   3   9   31.15    4.40
  -3  -3  -9   30.38    4.21
  -3   3   9   36.67    7.45
   3  -3  -9   34.71    7.56
  -3  -3   9   37.37    7.93
   3   3  -9   39.31    8.24
   3  -3   9   35.91    7.95
  -3   3  -9   48.63    7.75
   3   3  10  485.79   12.65
  -3  -3 -10  524.99   13.40
  -3   3  10  492.30   15.75
   3  -3 -10  537.52   16.48
  -3  -3  10  542.86   17.28
   3   3 -10  555.41   17.74
   3  -3  10  496.69   16.29
  -3   3 -10  549.50   17.06
   3   3  11 1081.52   25.93
  -3   3  11 1128.16   29.91
  -3  -3  11 1163.66   31.20
   3   3 -11 1169.38   31.50
   3  -3  11 1127.25   30.29
  -3   3 -11 1207.82   31.75
  -3   3  12 2182.44   53.99
  -3  -3  12 2247.02   55.98
   3   3 -12 2290.36   57.15
   3  -3  12 2323.63   57.61
  -3   3 -12 2326.19   57.29
  -3   3  13 1200.65   31.80
  -3  -3  13 1193.19   32.20
   3   3 -13 1217.94   32.99
   3  -3  13 1214.64   32.51
  -3   3 -13 1252.33   32.86
  -3   3  14  644.88   19.59
  -3  -3  14  632.99   19.95
   3   3 -14  622.78   19.96
   3  -3  14  625.28   19.57
  -3   3 -14  648.84   19.54
  -3   3  15  280.26   12.14
  -3  -3  15  287.40   12.79
   3   3 -15  286.53   13.21
   3  -3  15  284.75   12.47
  -3   3 -15  295.54   12.11
  -3  -3 -16   38.37    2.93
  -3   3  16   44.38    8.04
  -3  -3  16   43.88    8.76
   3   3 -16   45.36    8.85
   3  -3  16   40.49    8.33
  -3   3 -16   46.19    7.76
  -3  -3 -17   27.40    2.65
  -3   3  17   27.05    7.65
  -3  -3  17   30.88    8.40
   3   3 -17   27.55    8.75
   3  -3  17   26.58    7.89
  -3   3 -17   32.09    7.48
  -3   3  18   46.25    7.87
  -3  -3  18   40.83    8.35
   3   3 -18   46.16    8.99
   3  -3  18   45.02    8.07
  -3   3 -18   49.09    7.63
  -3   3  19    7.42    7.41
  -3  -3  19    7.02    7.97
   3   3 -19    8.91    8.49
   3  -3  19    4.18    7.47
  -3   3 -19    6.32    7.23
  -3  -3 -20   21.05    2.35
  -3   3  20   21.92    7.54
   3  -3 -20   14.14    6.70
  -3  -3  20   24.44    8.30
   3   3 -20   26.26    8.50
   3  -3  20   24.50    7.71
  -3   3 -20   25.17    7.30
  -3  -3 -21    5.17    1.80
  -3  -3  21   11.69    8.20
   3   3 -21    9.30    8.42
  -3   3 -21    9.02    7.26
  -3  -3 -22   23.34    2.27
  -3   3  22   21.82    7.74
  -3  -3  22   24.01    8.58
   3   3 -22   27.90    8.86
   3  -3  22   22.72    7.26
  -3  -3 -23   -9.31    2.21
  -3   3  23    2.52    7.73
   3  -3 -23    5.97    7.87
   3  -3  23    7.26    7.97
  -3   3 -23    8.14    7.43
  -3   3  24   24.21    7.96
   3  -3 -24   39.49    8.12
  -3  -3  24   40.20    8.98
   3  -3  24   33.15    8.24
  -3   3 -24   46.49    8.09
   3   3  25  -10.52    2.43
  -3   3  25    2.09    7.89
   3  -3 -25    2.98    7.80
  -3  -3  25    3.07    8.54
   3   3 -25    8.18    9.05
   3  -3  25    3.43    8.09
  -3   3 -25    2.00    7.71
   3   3  26   20.34    2.15
  -3   3  26   13.58    7.89
   3  -3 -26   11.78    8.12
  -3  -3  26    9.99    8.69
   3   3 -26   14.07    9.05
   3  -3  26   13.23    8.13
  -3   3 -26   19.00    7.82
  -3   3  27    2.33    7.89
   3  -3 -27   -0.06    7.80
  -3  -3  27    2.47    8.64
   3   3 -27    1.24    9.08
   3  -3  27    1.56    8.08
  -3   3 -27   -0.76    7.76
   3   3  28    0.51    4.71
  -3   3  28    3.29    7.91
   3  -3 -28    2.37    7.93
  -3  -3  28   -0.57    8.89
   3   3 -28    2.15    9.24
   3  -3  28    1.93    8.22
  -3   3 -28    3.02    7.75
   3   3  29    4.21    4.92
  -3   3  29    6.22    7.91
   3  -3 -29    0.13    7.93
  -3  -3  29    0.21    8.89
   3   3 -29    7.11    9.32
   3  -3  29   -0.37    8.20
  -3   3 -29    2.56    7.82
   3   3  30    0.80    5.02
  -3  -3 -30    3.08    5.21
  -3   3  30    0.38    7.84
   3  -3 -30    2.91    7.91
  -3  -3  30    1.06    8.90
   3   3 -30   -2.75    9.43
   3  -3  30    5.40    8.33
  -3   3 -30    1.62    7.86
   3   3  31    0.65    5.16
  -3  -3 -31    0.75    5.33
  -3   3  31   -0.43    7.78
   3  -3 -31   -0.64    8.03
  -3  -3  31   -2.13    9.08
   3   3 -31    5.77    9.57
   3  -3  31    6.37    8.58
  -3   3 -31    7.77    7.72
   3   3  32    4.40    5.34
  -3  -3 -32    0.03    5.52
  -3   3  32    2.73    8.18
   3  -3 -32    0.00    8.16
  -3  -3  32    0.30    8.91
   3   3 -32    4.09    9.70
   3  -3  32   -0.02    8.47
  -3   3 -32    0.00    7.26
   3   3  33    3.15    5.40
  -3  -3 -33    0.00    5.68
  -3   3  33    0.65    7.78
   3  -3 -33   -0.13    8.17
  -3  -3  33    1.24    9.19
   3   3 -33    0.29    9.80
   3  -3  33    4.61    8.52
   3   3  34    7.97    5.68
  -3  -3 -34    5.26    6.08
  -3   3  34    5.48    7.46
   3  -3 -34    6.86    8.44
  -3  -3  34   15.39    9.51
   3   3 -34    8.66   10.02
   3  -3  34    7.11    8.69
   3   3  35    6.04    5.81
  -3  -3 -35    1.76    6.26
   3  -3 -35    5.85    8.41
  -3  -3  35    9.74    9.47
   3   3 -35    4.64   10.00
   3  -3  35    4.23    8.78
   3   3  36    0.55    5.88
  -3  -3 -36   -1.39    6.42
   3  -3 -36    2.23    8.32
  -3  -3  36    3.47    9.42
   3   3 -36    0.56   10.09
   3  -3  36    4.04    8.79
   3   3  37   -2.49    6.10
  -3  -3 -37   -1.10    6.59
   3  -3 -37   -0.13    8.41
  -3  -3  37    2.96    9.59
   3   3 -37   -2.63   10.35
   3  -3  37   -1.63    8.98
   3   3  38   14.72    6.27
  -3  -3 -38   16.94    6.98
   3  -3 -38   18.56    8.76
  -3  -3  38   16.03    9.83
   3   3 -38   17.64   10.76
   3  -3  38   19.67    9.31
   3   3  39    7.00    6.34
  -3  -3 -39    8.32    7.24
   3  -3 -39    8.29    8.66
  -3  -3  39   16.65   10.01
   3   3 -39   17.22   10.84
   3  -3  39    5.07    9.23
   3   3  40    1.68    6.38
  -3  -3 -40    0.74    7.14
   3  -3 -40    1.15    8.53
  -3  -3  40    0.67    9.82
   3   3 -40    0.71   10.90
   3  -3  40   -0.48    9.08
   3   3  41   -0.74    6.38
  -3  -3 -41   -2.94    7.40
   3  -3 -41   -1.08    8.58
  -3  -3  41    0.15    9.90
   3   3 -41    1.44   10.92
   3  -3  41   -0.21    9.29
   3   3  42    3.20    6.53
  -3  -3 -42    4.82    7.43
   3  -3 -42    4.45    8.63
  -3  -3  42    7.64   10.13
   3   3 -42    7.18   11.33
   3  -3  42    4.10    9.49
   3   3  43    0.91    6.59
  -3  -3 -43    6.11    7.70
   3  -3 -43    6.64    8.75
  -3  -3  43    3.10   10.16
   3   3 -43    4.75   11.54
   3  -3  43    4.89    9.60
   3   3  44   -0.85    6.84
  -3  -3 -44   -0.31    7.90
   3  -3 -44   -1.17    8.73
  -3  -3  44   -1.62   10.28
   3   3 -44   -2.04   11.28
   3  -3  44   -2.70    9.64
   3   3  45    2.28    6.96
  -3  -3 -45    2.55    8.14
   3  -3 -45    0.02    8.45
  -3  -3  45   -0.11   10.19
   3   3 -45    0.47   11.39
   3  -3  45    0.82    9.74
   3   3  46    3.53    7.00
  -3  -3 -46   -0.98    8.25
  -3   3  46    2.04    8.17
   3  -3 -46    0.54    8.58
  -3  -3  46    3.32   10.25
   3   3 -46   -1.71   11.65
   3  -3  46   -0.55    9.79
   3   3  47   -0.26    7.03
  -3  -3 -47    0.29    8.33
  -3   3  47    1.78    8.67
   3  -3 -47   -2.08    8.76
  -3  -3  47   -2.10   10.33
   3   3 -47   -2.07   12.06
   3  -3  47    1.30    9.91
   3   3  48   -3.26    7.27
  -3  -3 -48   -1.39    8.51
  -3   3  48   -4.51    8.92
   3  -3 -48   -4.92    8.84
  -3  -3  48   -4.01   10.72
   3   3 -48    1.40   12.13
   3  -3  48   -3.90   10.27
  -3   3 -48    0.00    9.24
   3   3  49    4.40    7.27
  -3   3  49   -1.42    8.95
   3  -3 -49   -1.06    8.79
  -3  -3  49    3.06   10.64
   3   3 -49    2.33   12.46
   3  -3  49   -1.21   10.28
  -3   3 -49    1.29    9.81
   3   3  50   -1.97    7.53
  -3   3  50    2.27    8.97
   3  -3 -50   -0.12    8.75
  -3  -3  50    0.77   10.85
   3   3 -50    1.75   12.63
   3  -3  50    3.21   10.36
  -3   3 -50    1.72   10.03
   3   3  51   -0.18    7.53
  -3   3  51   -1.70    9.06
   3  -3 -51    0.94    8.82
  -3  -3  51   -4.31   11.04
   3   3 -51   -2.03   13.09
   3  -3  51    1.44   10.33
  -3   3 -51   -1.45   10.22
   4   0   0 9346.10  218.61
  -4   0   0 9306.69  217.71
   0   4   0 9103.59  212.43
   4   0   1  127.57    7.41
  -4   0  -1  156.17    7.50
   0   4   1  188.34    7.29
  -4   0   1  163.94    8.36
   4   0  -1  161.04    8.26
   0  -4   1  170.72    7.24
   0   4  -1  183.53    7.81
   4   0   2  667.09   18.40
   0  -4  -2  709.43   18.74
  -4   0   2  688.83   19.33
   4   0  -2  688.91   19.32
   0  -4   2  688.55   18.65
   0   4  -2  697.68   18.82
   4   0   3  177.21    7.68
   0  -4  -3  152.28    6.99
  -4   0   3  167.85    8.71
   4   0  -3  160.80    8.62
   0  -4   3  165.24    7.88
   0   4  -3  163.83    7.77
  -4   0  -4 2668.30   64.05
   0   4   4 2619.22   62.30
   0  -4  -4 2586.14   61.67
  -4   0   4 2666.25   64.71
   4   0  -4 2740.25   66.45
   0  -4   4 2639.48   63.56
   0   4  -4 2689.36   64.68
  -4   0  -5   50.22    6.45
   0   4   5   57.80    5.51
   0  -4  -5   49.16    5.55
  -4   0   5   68.21    7.63
   4   0  -5   74.51    8.00
   0  -4   5   81.31    7.09
   0   4  -5   78.31    7.12
  -4   0  -6 2775.33   66.47
   0   4   6 2944.75   69.76
   0  -4  -6 2849.42   67.67
  -4   0   6 2799.26   67.97
   4   0  -6 2886.74   70.05
   0  -4   6 2855.37   68.79
   0   4  -6 2864.21   68.97
   4   0   7   53.73    5.84
  -4   0  -7   33.61    6.16
   0   4   7   36.25    5.20
   0  -4  -7   34.78    5.47
  -4   0   7   37.30    7.64
   4   0  -7   41.23    7.94
   0  -4   7   37.34    6.98
   0   4  -7   42.18    7.07
   4   0   8   86.43    6.43
  -4   0  -8   84.67    6.79
   0   4   8   89.37    5.81
  -4   0   8   83.03    8.26
   4   0  -8   85.00    8.66
   0  -4   8   78.12    7.67
   0   4  -8   83.16    7.80
   4   0   9  143.99    7.03
  -4   0  -9  144.65    7.85
   0   4   9  139.45    6.77
  -4   0   9  154.37    9.75
   4   0  -9  148.88    9.96
   0  -4   9  143.30    9.08
   0   4  -9  145.95    9.04
  -4   0 -10 3031.39   72.40
  -4   0 -10 2939.91   70.38
   0   4  10 3047.01   72.05
   4   0 -10 3035.43   73.97
   0  -4  10 3029.46   73.36
   0   4 -10 3049.31   73.76
  -4   0 -11  237.87   10.08
  -4   0 -11  261.46   10.85
   0   4  11  197.83    8.10
   0   4  11  246.45    8.59
   4   0 -11  251.97   12.92
   0  -4  11  250.83   12.03
   0   4 -11  250.20   11.96
  -4   0 -12 9878.26  230.51
  -4   0 -12 9533.98  222.68
   0   4  12 9653.52  224.56
   0  -4 -12 9351.27  217.25
   4   0 -12 9999.00  234.94
   0  -4  12 9841.64  230.90
   0   4 -12 9978.33  233.98
  -4   0 -13  178.85    9.54
  -4   0 -13  159.05    9.69
   0   4  13  168.84    7.95
   0  -4 -13  160.36    7.75
   4   0 -13  182.45   12.83
   0  -4  13  174.66   11.87
   0   4 -13  195.42   11.81
  -4   0 -14 7541.28  176.24
  -4   0 -14 7049.13  165.25
   0   4  14 7047.42  164.42
   0  -4 -14 7140.83  166.50
   4   0 -14 7273.24  172.20
   0  -4  14 7115.92  168.15
   0   4 -14 7300.43  172.33
  -4   0 -15   -0.59    6.69
   0   4  15    3.57    5.57
   0  -4 -15   -4.74    5.32
  -4   0  15   -2.80    8.89
   4   0 -15    2.19    9.37
   0  -4  15   -1.57    8.81
   0   4 -15    2.87    8.59
  -4   0 -16   89.82    7.04
   0   4  16   94.33    6.19
   0  -4 -16   96.17    5.95
  -4   0  16   91.83    9.36
   4   0 -16   96.40   10.16
   0  -4  16   85.30    9.05
   0   4 -16   92.20    9.14
  -4   0 -17   72.95    6.72
   0   4  17   59.49    5.67
   0  -4 -17   59.07    5.43
  -4   0  17   70.22    9.01
   4   0 -17   74.05    9.71
   0  -4  17   71.75    8.89
   0   4 -17   70.66    8.76
  -4   0 -18  237.42    9.42
   0   4  18  241.43    8.62
   0  -4 -18  222.15    8.08
  -4   0  18  227.98   11.66
   4   0 -18  236.81   12.27
   0  -4  18  236.28   11.62
   0   4 -18  240.89   11.67
  -4   0 -19   13.86    6.09
   0   4  19    1.83    5.27
   0  -4 -19   10.40    5.36
  -4   0  19   12.83    8.30
   4   0 -19   12.95    9.37
   0  -4  19    6.94    8.41
   0   4 -19   13.44    8.26
  -4   0 -20  525.19   15.35
   0  -4 -20  529.06   14.68
  -4   0  20  515.79   17.48
   4   0 -20  553.13   18.80
   0  -4  20  516.63   17.41
   0   4 -20  520.26   17.36
   0  -4 -22   55.17    5.88
   4   0 -22   55.06    8.96
   0  -4  22   51.94    8.53
   0   4 -22   61.80    8.94
   4   0  23   56.81    7.57
  -4   0 -23   88.97    7.57
   0   4  23   72.91    5.94
  -4   0  23   87.48   10.03
   4   0  24  459.69   15.05
  -4   0 -24  502.10   15.28
   0   4  24  514.16   14.67
   0  -4 -24  468.28   13.91
  -4   0  24  493.74   17.58
   4   0 -24  515.42   18.72
   0  -4  24  484.67   17.35
   0   4 -24  509.30   17.69
  -4   0 -25    5.00    6.47
  -4   0  25   -0.27    8.54
   4   0 -25    0.81    9.69
   4   0  26    4.83    7.02
  -4   0 -26    7.95    6.34
   0   4  26    6.94    5.50
   0  -4 -26    8.40    5.96
  -4   0  26    8.20    8.58
   4   0 -26    7.45    9.24
   0  -4  26   13.39    8.82
   0   4 -26    9.39    8.61
  -4   0  27   -4.19    9.06
   4   0 -27   -6.15   10.07
   0  -4  27   -0.99    9.01
   0   4 -27   -1.95    8.88
   4   0  28  119.63    8.94
  -4   0 -28  131.62    8.55
   0   4  28  132.69    7.59
   0  -4 -28  111.08    7.53
  -4   0  28  134.14   10.94
   4   0 -28  123.75   11.82
   0  -4  28  122.68   11.10
   0   4 -28  120.44   10.90
   4   0  29   42.14    7.92
  -4   0 -29   48.65    7.64
   0   4  29   37.44    6.44
   0  -4 -29   34.75    6.73
  -4   0  29   39.37    9.74
   4   0 -29   51.00   10.84
   0  -4  29   41.90    9.93
   0   4 -29   44.92    9.82
   4   0  30    8.76    7.66
  -4   0 -30    6.73    7.19
   0   4  30    7.50    6.17
   0  -4 -30    3.05    6.55
  -4   0  30   10.19    9.40
   4   0 -30    9.09   10.36
   0  -4  30    5.69    9.24
   0   4 -30    4.32    9.25
   4   0  31   19.88    8.03
  -4   0 -31   28.14    7.60
   0   4  31   23.85    6.38
   0  -4 -31   16.95    6.93
  -4   0  31   22.77    9.62
   4   0 -31   24.77   10.90
   0  -4  31   22.16    9.85
   0   4 -31   19.74    9.95
   4   0  32  153.99   10.01
  -4   0 -32  171.08    9.64
   0   4  32  168.73    8.50
   0  -4 -32  154.11    8.86
  -4   0  32  163.31   11.91
   4   0 -32  171.13   13.25
   0  -4  32  152.28   11.94
   0   4 -32  162.36   12.03
   4   0  33   41.33    8.36
  -4   0 -33   44.57    7.89
   0   4  33   35.09    6.72
   0  -4 -33   27.92    7.13
  -4   0  33   46.74   10.36
   4   0 -33   47.45   11.56
   0  -4  33   38.01   10.18
   0   4 -33   41.50   10.26
   4   0  34   27.43    8.41
  -4   0 -34   29.78    7.78
   0   4  34   35.23    6.83
   0  -4 -34   24.25    7.20
  -4   0  34   27.92   10.09
   4   0 -34   33.24   11.49
   0  -4  34   33.03   10.07
   0   4 -34   36.33   10.26
   4   0  35   54.28    8.60
  -4   0 -35   61.78    8.26
   0   4  35   58.99    7.34
   0  -4 -35   45.65    7.46
  -4   0  35   63.80   10.56
   4   0 -35   65.25   11.97
   0  -4  35   53.25   10.46
   0   4 -35   58.65   10.72
   4   0  36   29.76    8.34
  -4   0 -36   35.42    7.96
   0   4  36   32.94    6.89
   0  -4 -36   32.39    7.28
  -4   0  36   35.01    9.95
   4   0 -36   36.98   11.40
   0  -4  36   33.15   10.36
   0   4 -36   39.31   10.21
   4   0  37    8.52    8.07
  -4   0 -37   10.29    7.64
   0   4  37   11.12    6.70
   0  -4 -37   10.87    7.03
  -4   0  37   12.50    9.53
   4   0 -37    9.45   11.03
   0  -4  37   17.18    9.88
   0   4 -37    9.96    9.80
   4   0  38   12.38    8.15
  -4   0 -38   11.83    7.74
   0   4  38   15.35    6.80
   0  -4 -38   10.86    7.11
  -4   0  38   13.45    9.72
   4   0 -38    9.91   11.17
   0  -4  38   15.62    9.99
   0   4 -38   12.91    9.86
   4   0  39   -1.60    8.16
  -4   0 -39    3.60    7.80
   0   4  39    4.47    6.84
   0  -4 -39   -0.61    7.09
  -4   0  39    0.50    9.63
   4   0 -39    2.77   11.28
   0  -4  39    5.35   10.00
   0   4 -39    3.70    9.94
   4   0  40   39.05    8.62
  -4   0 -40   39.52    8.26
   0   4  40   40.37    7.23
   0  -4 -40   32.17    7.37
  -4   0  40   41.31   10.05
   4   0 -40   47.05   11.91
   0  -4  40   39.84   10.32
   0   4 -40   42.29   10.57
   4   0  41   -2.62    8.20
  -4   0 -41   -2.84    7.89
   0  -4 -41   -1.96    7.21
  -4   0  41    1.10    9.54
   4   0 -41    1.24   11.33
   0  -4  41    3.69    9.85
   0   4 -41    2.13   10.03
   4   0  42    1.96    8.45
  -4   0 -42    1.64    8.13
   0   4  42    1.75    7.02
   0  -4 -42    4.29    7.16
  -4   0  42   -0.87    9.59
   4   0 -42    3.21   11.36
   0  -4  42    2.01   10.08
   0   4 -42    3.95   10.29
   4   0  43   26.14    8.72
  -4   0 -43   21.00    8.43
   0   4  43   15.77    7.35
   0  -4 -43   16.97    7.22
  -4   0  43   29.10   10.13
   4   0 -43   29.48   12.02
   0  -4  43   17.28   10.45
   0   4 -43   23.18   10.60
   4   0  44    0.45    8.54
  -4   0 -44    1.82    8.30
   0   4  44    3.90    7.22
   0  -4 -44    3.20    7.17
  -4   0  44    4.63    9.82
   4   0 -44    5.08   11.64
   0  -4  44    1.49   10.35
   0   4 -44    0.09   10.17
   4   0  45    2.81    8.40
  -4   0 -45    7.80    8.19
   0   4  45    2.42    7.12
   0  -4 -45   -0.23    7.18
  -4   0  45    0.37    9.48
   4   0 -45   -1.67   11.33
   0  -4  45    7.22   10.08
   0   4 -45    3.89   10.21
   4   0  46   -3.70    8.50
  -4   0 -46    2.48    8.31
   0   4  46    3.02    7.02
   0  -4 -46    1.70    7.15
  -4   0  46   -0.19    9.70
   4   0 -46   -3.16   11.60
   0  -4  46   -4.51   10.25
   0   4 -46   -0.05   10.19
   4   0  47   -0.78    8.67
  -4   0 -47    0.14    8.49
   0   4  47    0.44    7.22
   0  -4 -47   -0.94    7.10
  -4   0  47   -2.12    9.96
   4   0 -47    3.52   11.71
   0   4 -47   -0.94   10.30
   4   0  48    8.21    9.04
  -4   0 -48    5.84    8.62
   0   4  48    1.22    7.29
   0  -4 -48    2.91    7.22
  -4   0  48    2.90   10.13
   4   0 -48    0.00   12.05
   0  -4  48    1.93   10.45
   0   4 -48    3.60   10.55
   4   0  49    0.00    8.84
  -4   0 -49   -2.21    8.84
   0   4  49   -1.01    7.49
   0  -4 -49   -1.82    7.31
  -4   0  49    1.02   10.05
   4   0 -49   -2.30   12.05
   0  -4  49   -1.15   10.72
   0   4 -49   -1.60   10.75
   4   0  50    1.51    9.07
  -4   0 -50    1.22    8.93
   0   4  50    0.04    7.56
   0  -4 -50   -0.75    7.31
  -4   0  50   -4.42   10.07
   4   0 -50   -2.13   12.26
   0  -4  50   -2.79   10.70
   0   4 -50    1.98   11.01
   4   0  51    7.49    9.31
  -4   0 -51    6.79    9.13
   0   4  51    7.13    7.60
   0  -4 -51    4.42    7.42
  -4   0  51    4.67   10.37
   4   0 -51    7.81   12.53
   0  -4  51    0.47   10.73
   0   4 -51    0.75   11.14
   4   1   0   21.21    5.92
  -4  -1   0   20.97    4.96
  -1   4   0   21.27    5.41
   1  -4   0   36.87    5.21
   4  -1   0   20.67    5.85
  -4   1   0   20.87    6.08
   1   4   0   35.22    4.76
   4   1   1   42.50    5.93
  -1   4   1   45.55    5.70
  -4  -1   1   46.30    6.21
   4   1  -1   39.10    6.23
   1  -4   1   43.17    5.96
  -1   4  -1   46.49    5.81
   4  -1  -1   38.12    6.25
  -4   1   1   38.13    6.36
  -1  -4  -1   54.12    5.11
  -4   1  -1   37.93    6.12
   4  -1   1   36.53    5.98
   1   4  -1   44.62    5.39
   4   1   2  221.86    8.41
  -4  -1  -2  265.59    9.37
  -1   4   2  277.33    9.54
  -4  -1   2  244.60    9.78
   4   1  -2  249.07   10.00
   1  -4   2  254.66    9.75
  -1   4  -2  255.36    9.52
   4  -1  -2  242.16    9.88
  -4   1   2  249.20   10.06
  -1  -4  -2  252.72    8.63
  -4   1  -2  259.92    9.75
   4  -1   2  238.92    9.34
   1   4  -2  258.86    9.38
  -1  -4   2  281.06    9.63
  -4  -1  -3  317.99   10.86
   1  -4  -3  331.59   10.87
  -4  -1   3  314.49   11.36
   4   1  -3  325.49   11.72
   1  -4   3  312.63   11.01
  -1   4  -3  310.04   10.76
   4  -1  -3  325.03   11.67
  -4   1   3  311.64   11.44
  -1  -4  -3  307.29    9.59
   1   4   3  338.76   10.12
  -4   1  -3  323.95   10.77
   4  -1   3  309.41   10.80
   1   4  -3  316.78   10.75
  -1  -4   3  313.69   10.76
   4   1   4   38.72    4.82
  -4  -1  -4   54.67    6.20
   1  -4  -4   49.36    6.19
  -4  -1   4   57.35    7.01
   4   1  -4   55.73    7.20
   1  -4   4   52.30    6.56
  -1   4  -4   52.74    6.36
   4  -1  -4   58.16    7.22
  -4   1   4   53.70    7.06
  -1  -4  -4   53.31    4.94
   1   4   4   54.66    4.95
   4  -1   4   49.66    6.16
   1   4  -4   51.46    6.32
  -1  -4   4   48.12    6.35
   4   1   5   60.40    5.80
  -4  -1  -5   39.37    5.89
  -1   4   5   62.31    5.57
   1  -4  -5   37.94    4.86
  -4  -1   5   16.01    6.67
   4   1  -5   43.98    7.23
   1  -4   5   42.58    6.59
  -1   4  -5   48.47    6.54
   4  -1  -5   44.12    7.26
  -4   1   5   45.50    7.22
  -1  -4  -5   40.88    4.71
   1   4   5   43.10    4.68
   4  -1   5   55.71    6.03
   1   4  -5   45.15    6.51
  -1  -4   5   44.25    6.54
   4   1   6   42.98    5.67
  -4  -1  -6   47.04    6.05
  -1   4   6   43.31    5.55
  -1   4   6   55.42    6.01
  -4  -1   6   21.62    7.03
   4   1  -6   47.10    7.60
   1  -4   6   50.15    6.89
  -1   4  -6   49.21    6.81
   4  -1  -6   45.98    7.47
  -4   1   6   45.82    7.66
  -1  -4  -6   46.80    4.74
   1   4   6   48.00    4.65
  -4   1  -6   65.60    6.18
   4  -1   6   53.58    5.42
   1   4  -6   51.27    6.81
  -1  -4   6   50.65    6.86
   4   1   7  202.12    8.11
  -4  -1  -7  205.52    8.43
  -1   4   7  210.45    8.37
  -1   4   7  202.73    8.60
   4   1  -7  204.45   10.28
   1  -4   7  198.69    9.40
  -1   4  -7  207.84    9.48
   4  -1  -7  212.05   10.35
  -4   1   7  204.10   10.13
  -1  -4  -7  209.84    7.36
   1   4   7  216.50    7.28
  -4   1  -7  210.83    9.15
   1   4  -7  199.91    9.43
  -1  -4   7  197.35    9.43
   4   1   8  308.12   10.12
  -4  -1  -8  334.80   10.90
  -1   4   8  328.30   10.72
  -1   4   8  329.94   10.20
   1  -4  -8  408.26   16.72
   4   1  -8  345.68   13.22
   1  -4   8  334.03   12.21
  -1   4  -8  352.91   12.50
   4  -1  -8  339.95   12.97
  -4   1   8  327.81   12.68
  -1  -4  -8  322.46    9.56
   1   4   8  355.09   10.01
  -4   1  -8  322.97   11.44
   1   4  -8  352.58   12.58
  -1  -4   8  346.48   12.62
   4   1   9  325.80   10.46
  -4  -1  -9  335.14   10.84
  -1   4   9  322.55   10.63
   1  -4  -9  334.96   10.73
   4   1  -9  352.62   13.59
   1  -4   9  356.29   12.83
  -1   4  -9  367.15   13.00
   4  -1  -9  349.95   13.38
  -4   1   9  354.75   13.39
  -1  -4  -9  349.35   10.04
   1   4   9  363.58   10.07
  -4   1  -9  333.27   11.66
   1   4  -9  351.16   12.81
  -1  -4   9  351.38   12.85
   4   1  10  249.61    8.87
  -4  -1 -10  251.53    9.20
  -1   4  10  246.05    9.15
   1  -4 -10  264.30    9.48
   4   1 -10  260.08   12.07
   1  -4  10  269.65   11.36
  -1   4 -10  273.65   11.39
   4  -1 -10  264.01   11.96
  -4   1  10  237.92   11.30
  -1  -4 -10  236.52    6.99
   1   4  10  270.12    8.02
  -4   1 -10  254.07   10.13
   1   4 -10  264.56   11.35
  -1  -4  10  263.65   11.34
   4   1  11  117.82    5.88
  -4  -1 -11  124.98    7.06
   1  -4 -11  126.78    7.29
  -4  -1  11  124.87    9.60
   1  -4  11  128.10    9.12
  -1   4 -11  135.04    9.15
   4  -1 -11  134.30   10.02
  -4   1  11  120.41    9.54
   1   4  11  117.38    5.13
   1   4  11  129.98    5.35
  -4   1 -11  126.51    6.82
   1   4 -11  128.31    9.38
  -1  -4  11  132.82    9.38
  -4  -1 -12   42.11    6.07
  -4  -1 -12   42.26    6.33
   1  -4 -12   39.03    6.26
  -4  -1  12   42.25    8.87
   4   1 -12   14.84    9.02
   1  -4  12   43.74    8.34
  -1   4 -12   44.71    8.27
   4  -1 -12   47.15    9.12
  -4   1  12   45.83    8.83
   1   4  12   41.53    4.22
   1   4  12   41.60    4.20
   4  -1  12   38.76    7.43
   1   4 -12   44.45    8.38
  -1  -4  12   43.49    8.43
  -4  -1 -13   80.42    6.73
  -4  -1 -13   83.52    6.85
   1  -4 -13   71.90    6.87
  -4  -1  13   77.81    9.49
   1  -4  13   81.34    9.00
  -1   4 -13   84.77    9.07
   4  -1 -13   76.12    9.82
  -4   1  13   76.16    9.40
   1   4  13   80.94    4.73
   1   4  13   97.16    3.77
   4  -1  13   68.28    8.46
   1   4 -13   81.99    9.36
  -1  -4  13   75.23    9.10
  -4  -1 -14  442.22   13.11
  -4  -1 -14  463.57   13.63
   1  -4 -14  499.29   14.64
  -4  -1  14  485.03   16.74
   1  -4  14  497.53   16.61
  -1   4 -14  513.48   16.86
   4  -1 -14  473.60   16.69
  -4   1  14  461.78   16.29
  -4   1 -14  452.26   14.56
   4  -1  14  459.85   15.22
   1   4 -14  499.09   16.75
  -1  -4  14  490.26   16.59
  -4  -1 -15   85.37    6.44
  -4  -1 -15   81.40    6.52
   1  -4 -15   78.87    6.90
  -4  -1  15   75.87    9.34
   4   1 -15   35.70    9.68
   1  -4  15   82.43    9.06
  -1   4 -15   96.25    9.23
   4  -1 -15   79.62    9.81
  -4   1  15   28.15    8.81
   1   4  15   83.57    3.95
  -4   1 -15   75.40    7.95
   4  -1  15   68.40    8.28
   1   4 -15   83.61    9.31
  -1  -4  15   79.10    9.22
  -4  -1 -16   72.27    6.10
  -4  -1 -16   74.17    6.16
  -1   4  16   60.48    5.96
   1  -4 -16   78.92    6.68
  -4  -1  16   74.10    9.19
   4   1 -16   25.73    8.99
   1  -4  16   81.22    8.91
  -1   4 -16   81.52    8.75
   4  -1 -16   83.48    9.52
  -4   1  16   23.95    8.41
  -1  -4 -16   78.17    3.73
  -4   1 -16   72.34    7.57
   4  -1  16   62.80    7.80
   1   4 -16   74.98    8.83
  -1  -4  16   75.99    8.88
  -4  -1 -17    2.48    5.22
  -1   4  17    6.04    6.07
   1  -4 -17    5.98    5.80
  -4  -1  17    1.12    7.88
   4   1 -17    1.80    8.59
   1  -4  17    3.82    7.69
  -1   4 -17    2.83    7.62
   4  -1 -17    3.04    8.41
  -4   1  17    0.36    8.07
  -1  -4 -17    4.04    3.45
  -4   1 -17    2.36    6.33
   4  -1  17    0.08    6.98
   1   4 -17    1.16    7.87
  -1  -4  17    0.51    7.96
   4   1  18    4.08    4.52
  -4  -1 -18    7.02    5.17
  -1   4  18    4.93    6.18
   1  -4 -18    5.61    5.95
  -4  -1  18    7.31    8.24
   4   1 -18    1.90    8.67
   1  -4  18    9.10    7.68
  -1   4 -18    5.61    7.69
   4  -1 -18    3.40    8.36
  -4   1  18    0.57    8.07
   1   4  18   -7.41    2.13
  -4   1 -18    8.15    6.41
   4  -1  18    3.24    7.14
   1   4 -18    6.89    8.04
  -1  -4  18    3.48    7.82
   4   1  19   85.05    6.41
  -4  -1 -19   92.66    6.22
  -1   4  19   97.49    7.20
   1  -4 -19   92.24    6.93
  -4  -1  19   92.56    9.17
   4   1 -19   40.70    9.14
   1  -4  19   97.80    9.00
  -1   4 -19   96.02    8.89
   4  -1 -19   93.51    9.59
  -4   1 -19   90.79    7.38
   4  -1  19   84.54    8.04
   1   4 -19   93.69    9.17
  -1  -4  19   92.22    9.02
   4   1  20    8.54    6.06
  -4  -1 -20   10.95    5.18
  -1   4  20    8.59    6.33
   1  -4 -20    7.35    5.91
  -4  -1  20    8.94    8.24
   4   1 -20    1.89    8.76
   1  -4  20   12.03    7.86
  -1   4 -20   12.62    7.86
   4  -1 -20    6.72    8.54
  -4   1  20   -0.15    7.89
   1   4  20   13.00    2.35
  -4   1 -20   10.35    6.53
   4  -1  20    7.17    7.15
   1   4 -20    8.54    8.07
  -1  -4  20   10.21    7.99
   4   1  21   16.27    5.58
  -4  -1 -21   17.66    5.41
   1  -4 -21   17.92    6.15
  -4  -1  21   19.14    8.28
   4   1 -21    2.77    8.78
   1  -4  21   22.01    7.96
  -1   4 -21   17.89    8.00
   4  -1 -21   23.29    8.76
  -4   1  21   14.04    7.49
  -1  -4 -21   17.80    4.17
   1   4  21   21.36    3.95
   1   4 -21   24.47    8.18
  -1  -4  21   21.00    8.17
   4   1 -22    5.68    9.19
  -1   4 -22   16.43    7.90
   4  -1  22   15.38    7.43
   1   4 -22   18.85    8.36
  -1  -4  22   14.64    8.27
   4   1  23   17.12    6.36
  -4  -1 -23   14.28    5.21
  -1   4  23    9.00    6.33
   1  -4 -23   15.46    6.33
   1  -4  23   15.51    7.79
   4  -1 -23   17.07    8.79
  -4   1  23   21.12    8.57
  -1  -4 -23   12.37    3.13
  -4   1 -23   19.16    6.83
   4  -1  23   11.47    7.60
   4   1  24   85.55    7.19
  -4  -1 -24   98.20    6.70
  -1   4  24  114.11    7.59
   1  -4 -24   89.84    7.35
  -4  -1  24  101.25    9.84
   4   1 -24   49.82    9.73
   1  -4  24  101.30    9.73
  -1   4 -24  101.12    9.33
   4  -1 -24  105.91   10.31
  -4   1  24   96.77    9.55
   1   4  24  105.92    5.46
  -4   1 -24  104.72    8.09
   4  -1  24   87.43    8.22
   1   4 -24   74.74    8.72
  -1  -4  24   98.98    9.86
   4   1  25   -0.79    6.33
  -4  -1 -25    0.10    5.69
  -1   4  25    0.92    6.11
   1  -4 -25    0.38    6.36
  -4  -1  25    4.74    8.79
   4   1 -25   -1.94    9.54
   1  -4  25    3.02    8.37
  -1   4 -25    0.95    8.13
   4  -1 -25   -0.73    9.03
  -4   1  25    0.44    8.40
  -1  -4 -25    1.62    4.83
  -4   1 -25    0.53    6.90
   4  -1  25    0.00    6.70
   1   4 -25    1.34    8.68
  -1  -4  25    0.63    8.70
   4   1  26    6.82    6.33
  -4  -1 -26    6.32    5.84
  -1   4  26    4.89    6.33
   1  -4 -26    3.96    6.43
  -4  -1  26   11.06    8.82
   4   1 -26    5.10    9.42
   1  -4  26    5.86    8.59
  -1   4 -26    6.76    8.35
   4  -1 -26    6.03    9.06
  -4   1  26    4.48    8.45
  -1  -4 -26    5.10    4.96
   1   4  26    3.35    4.55
  -4   1 -26    3.46    6.93
   1   4 -26    6.18    8.68
  -1  -4  26    1.48    8.66
   4   1  27   21.31    6.70
  -4  -1 -27   29.53    6.26
  -1   4  27   29.30    6.74
   1  -4 -27   24.67    6.90
  -4  -1  27   31.45    9.20
   4   1 -27   10.80    9.98
   1  -4  27   26.78    9.07
  -1   4 -27   28.47    8.84
   4  -1 -27   23.93    9.60
  -4   1  27   24.49    8.91
  -1  -4 -27   20.31    5.41
   1   4  27   29.40    5.05
  -4   1 -27   27.72    7.44
   1   4 -27   26.77    9.24
  -1  -4  27   26.09    9.29
   4   1  28   31.79    6.97
  -4  -1 -28   33.25    6.57
  -1   4  28   41.47    6.99
   1  -4 -28   35.44    7.27
  -4  -1  28   42.53    9.83
   4   1 -28   17.45   10.26
   1  -4  28   36.81    9.44
  -1   4 -28   34.45    9.15
   4  -1 -28   37.89   10.00
  -4   1  28   36.98    9.28
  -1  -4 -28   29.32    4.86
   1   4  28   35.90    4.67
  -4   1 -28   34.67    7.88
   1   4 -28   41.18    9.76
  -1  -4  28   28.96    9.58
   4   1  29   26.41    7.21
  -4  -1 -29   31.84    6.78
  -1   4  29   33.82    7.01
   1  -4 -29   26.30    7.26
  -4  -1  29   37.29    9.70
   4   1 -29   32.87   10.72
   1  -4  29   29.56    9.41
  -1   4 -29   36.39    9.45
   4  -1 -29   33.74   10.20
  -4   1  29   36.91    9.27
  -1  -4 -29   27.74    5.84
   1   4  29   38.44    5.57
  -4   1 -29   34.73    7.81
   1   4 -29   38.55    9.89
  -1  -4  29   35.68    9.77
   4   1  30   34.21    7.21
  -4  -1 -30   45.58    6.98
  -1   4  30   48.30    7.14
   1  -4 -30   35.65    7.39
  -4  -1  30   45.98    9.87
   4   1 -30   42.09   10.85
   1  -4  30   44.35    9.71
  -1   4 -30   42.96    9.50
   4  -1 -30   45.40   10.54
  -4   1  30   46.10    9.43
  -1  -4 -30   35.64    6.07
   1   4  30   39.75    5.64
  -4   1 -30   45.92    7.90
   1   4 -30   46.91   10.23
  -1  -4  30   37.66    9.96
   4   1  31   24.43    7.13
  -4  -1 -31   23.26    6.81
  -1   4  31   25.38    6.93
   1  -4 -31   21.21    7.27
  -4  -1  31   26.01    9.60
   4   1 -31   16.65   10.69
   1  -4  31   21.74    9.46
  -1   4 -31   23.11    9.26
   4  -1 -31   22.58   10.14
  -4   1  31   21.27    9.13
  -1  -4 -31   17.38    5.97
   1   4  31   23.10    5.63
  -4   1 -31   23.06    7.86
   1   4 -31   22.29    9.71
  -1  -4  31   24.85    9.53
   4   1  32    8.32    7.03
  -4  -1 -32   13.77    6.74
  -1   4  32    7.05    6.71
   1  -4 -32    7.52    7.22
  -4  -1  32   12.58    9.52
   4   1 -32    3.77   10.62
   1  -4  32    5.36    9.26
  -1   4 -32    8.99    9.01
   4  -1 -32    6.83   10.02
  -4   1  32    8.68    8.97
  -1  -4 -32    8.14    5.93
   1   4  32    4.78    5.46
  -4   1 -32    6.24    7.54
   1   4 -32   11.19    9.52
  -1  -4  32    8.63    9.40
   4   1  33    0.85    6.90
  -4  -1 -33    9.70    6.66
  -1   4  33    8.16    6.78
   1  -4 -33    2.25    7.22
  -4  -1  33   11.48    9.47
   4   1 -33    7.92   10.54
   1  -4  33    4.36    9.22
  -1   4 -33    3.56    9.14
   4  -1 -33    7.06    9.95
  -4   1  33   14.92    8.95
  -1  -4 -33    5.15    5.94
   1   4  33    4.66    5.54
  -4   1 -33   10.14    7.67
   1   4 -33    8.23    9.62
  -1  -4  33    5.23    9.33
   4   1  34    6.09    7.12
  -4  -1 -34    8.45    6.92
  -1   4  34    4.37    6.99
   1  -4 -34    3.37    7.18
  -4  -1  34    5.61    9.45
   4   1 -34    4.03   10.69
   1  -4  34    0.50    9.17
  -1   4 -34    4.72    9.19
   4  -1 -34   -0.05    9.91
  -4   1  34    0.90    8.94
  -1  -4 -34    0.11    6.03
   1   4  34   -0.34    5.70
  -4   1 -34    4.14    7.57
   1   4 -34    3.94    9.62
  -1  -4  34    2.79    9.36
   4   1  35    9.26    7.20
  -4  -1 -35    8.70    6.89
  -1   4  35    9.38    7.05
   1  -4 -35    7.81    7.31
  -4  -1  35   12.15    9.67
   4   1 -35    8.12   10.89
   1  -4  35    3.06    9.56
  -1   4 -35   13.28    9.42
   4  -1 -35    4.79   10.14
  -4   1  35    8.80    9.19
  -1  -4 -35   10.32    6.35
   1   4  35   13.85    6.04
  -4   1 -35   10.91    7.83
   1   4 -35   12.03    9.99
  -1  -4  35    5.56    9.61
   4   1  36   23.77    7.65
  -4  -1 -36   29.16    7.31
  -1   4  36   29.99    7.43
   1  -4 -36   21.14    7.56
  -4  -1  36   27.22    9.98
   4   1 -36   24.75   11.31
   1  -4  36   25.23    9.93
  -1   4 -36   30.39    9.84
   4  -1 -36   26.37   10.60
  -4   1  36   27.73    9.52
  -1  -4 -36   23.03    6.64
   1   4  36   28.91    6.21
  -4   1 -36   29.50    8.19
   1   4 -36   27.99   10.23
  -1  -4  36   24.52   10.03
   4   1  37   16.93    7.61
  -4  -1 -37   21.14    7.30
  -1   4  37   22.84    7.25
   1  -4 -37   19.13    7.60
  -4  -1  37   18.67    9.89
   4   1 -37   15.64   11.24
   1  -4  37   13.46    9.80
  -1   4 -37   20.62    9.62
   4  -1 -37   16.53   10.56
  -4   1  37   19.08    9.47
  -1  -4 -37   16.84    6.59
   1   4  37   22.27    6.27
  -4   1 -37   19.40    8.08
   1   4 -37   23.32   10.16
  -1  -4  37   21.69    9.96
   4   1  38    3.71    7.46
  -4  -1 -38    3.79    7.26
  -1   4  38    3.37    7.18
   1  -4 -38    5.83    7.49
  -4  -1  38    9.35    9.84
   4   1 -38    1.35   11.23
   1  -4  38    0.91    9.64
  -1   4 -38    6.93    9.67
   4  -1 -38    4.24   10.52
  -4   1  38    8.24    9.33
  -1  -4 -38    1.49    6.48
   1   4  38    9.45    6.24
  -4   1 -38    4.12    8.00
   4  -1  38    0.00    7.82
   1   4 -38    4.37   10.01
  -1  -4  38   -2.82    9.93
   4   1  39   19.08    7.70
  -4  -1 -39   26.18    7.55
  -1   4  39   18.12    7.30
   1  -4 -39   22.30    7.73
  -4  -1  39   20.40   10.13
   4   1 -39   24.64   11.69
   1  -4  39   14.51    9.92
  -1   4 -39   25.01    9.91
   4  -1 -39   28.04   10.97
  -4   1  39   16.96    9.49
  -1  -4 -39   15.85    6.70
   1   4  39   22.40    6.40
  -4   1 -39   21.33    8.36
   4  -1  39   15.75    8.65
   1   4 -39   20.85   10.36
  -1  -4  39   20.72   10.19
   4   1  40    5.57    7.65
  -4  -1 -40    6.34    7.43
  -1   4  40    6.81    7.28
   1  -4 -40    3.32    7.64
  -4  -1  40    4.88    9.92
   4   1 -40    7.36   11.65
   1  -4  40    5.75    9.69
  -1   4 -40    8.67    9.88
   4  -1 -40   11.49   10.63
  -4   1  40    6.44    9.28
  -1  -4 -40    4.59    6.77
   1   4  40    6.16    6.40
  -4   1 -40    5.96    8.22
   4  -1  40    5.21    8.63
   1   4 -40    7.56   10.33
  -1  -4  40    6.29   10.13
   4   1  41   11.74    7.81
  -4  -1 -41   19.69    7.59
  -1   4  41   16.67    7.44
   1  -4 -41   14.00    7.64
  -4  -1  41   17.49   10.12
   4   1 -41   19.99   11.91
   1  -4  41   16.74    9.85
  -1   4 -41   20.16   10.11
   4  -1 -41    5.94   10.09
  -4   1  41   20.46    9.45
  -1  -4 -41   11.30    6.74
   1   4  41   16.69    6.61
  -4   1 -41   17.35    8.50
   4  -1  41   15.32    8.89
   1   4 -41   18.70   10.50
  -1  -4  41   18.10   10.33
   4   1  42    0.57    7.68
  -4  -1 -42    5.96    7.56
  -1   4  42    1.65    7.19
   1  -4 -42    3.57    7.53
  -4  -1  42   -1.28    9.97
   4   1 -42    1.62   11.90
   1  -4  42    0.34    9.73
  -1   4 -42    1.66    9.95
  -4   1  42   -0.60    9.43
  -1  -4 -42    3.31    6.72
   1   4  42    2.21    6.49
  -4   1 -42    3.22    8.34
   4  -1  42    2.80    8.60
   1   4 -42    5.96   10.51
  -1  -4  42    3.97   10.16
   4   1  43    2.79    7.91
  -4  -1 -43    1.77    7.70
  -1   4  43    2.02    7.41
   1  -4 -43   -2.25    7.53
  -4  -1  43    3.37   10.10
   4   1 -43    1.63   11.84
   1  -4  43    8.74   10.00
  -1   4 -43    1.22    9.86
  -4   1  43    5.46    9.36
  -1  -4 -43    0.63    6.70
   1   4  43    0.57    6.59
  -4   1 -43    3.26    8.29
   4  -1  43    3.68    8.78
   1   4 -43    0.38   10.37
  -1  -4  43    1.02   10.19
   4   1  44    6.31    7.97
  -4  -1 -44    6.52    7.83
  -1   4  44    5.89    7.50
   1  -4 -44    4.02    7.46
  -4  -1  44    1.33   10.09
   4   1 -44    2.75   12.16
   1  -4  44    0.55    9.95
  -1   4 -44    5.49    9.99
  -4   1  44    7.94    9.49
  -1  -4 -44   -0.20    6.77
   1   4  44    3.85    6.61
  -4   1 -44    5.66    8.56
   4  -1  44   -0.77    8.62
   1   4 -44    1.86   10.37
  -1  -4  44    3.84   10.14
   4   1  45    4.72    8.01
  -4  -1 -45   -0.44    7.88
  -1   4  45    1.89    7.47
   1  -4 -45    1.11    7.40
  -4  -1  45    1.37   10.05
   4   1 -45    1.28   11.96
   1  -4  45   15.87   10.10
  -1   4 -45   13.64   10.04
  -4   1  45    2.30    9.43
  -1  -4 -45    0.60    6.84
   1   4  45    1.73    6.64
  -4   1 -45   -0.53    8.31
   4  -1  45    3.39    8.77
   1   4 -45    4.36   10.47
  -1  -4  45    0.84   10.11
   4   1  46    0.59    8.08
  -4  -1 -46    1.10    7.99
  -1   4  46   -0.15    7.50
   1  -4 -46   -0.28    7.37
  -4  -1  46    1.87   10.04
   4   1 -46    1.90   12.16
   1  -4  46    2.78    9.91
  -1   4 -46   -2.79    9.86
  -4   1  46    2.20    9.38
  -1  -4 -46    0.28    6.85
   1   4  46    2.13    6.67
  -4   1 -46    0.21    8.37
   4  -1  46   -0.78    8.78
   1   4 -46    4.25   10.50
  -1  -4  46    4.82   10.18
   4   1  47    2.09    8.22
  -4  -1 -47    3.17    8.06
  -1   4  47    4.28    7.65
   1  -4 -47    2.85    7.54
  -4  -1  47   -1.07   10.04
   4   1 -47    0.00   12.07
   1  -4  47    0.97   10.12
  -1   4 -47   -0.26   10.05
  -4   1  47    2.45    9.49
  -1  -4 -47    2.93    6.96
   1   4  47    0.71    6.75
  -4   1 -47   -2.20    8.75
   4  -1  47   -0.67    9.06
   1   4 -47    3.60   10.73
  -1  -4  47   -2.25   10.33
   4   1  48   -2.04    8.42
  -4  -1 -48    0.65    8.49
  -1   4  48    1.81    7.85
   1  -4 -48    1.86    7.57
  -4  -1  48   -1.29   10.40
   4   1 -48    0.78   12.57
   1  -4  48   -2.64   10.23
  -1   4 -48    3.02   10.25
  -4   1  48   -2.24    9.78
  -1  -4 -48   -1.30    6.90
   1   4  48    1.43    6.89
  -4   1 -48    1.50    8.84
   4  -1  48   -2.98    9.41
   1   4 -48   -1.20   11.03
  -1  -4  48    2.21   10.44
   4   1  49   11.03    8.55
  -4  -1 -49    4.63    8.67
  -1   4  49    3.05    7.95
   1  -4 -49   -2.52    7.65
  -4  -1  49    1.13   10.15
   4   1 -49    7.82   12.86
   1  -4  49    5.63   10.50
  -1   4 -49    3.00   10.37
  -4   1  49    1.12    9.85
  -1  -4 -49    2.05    6.91
   1   4  49    8.73    7.11
  -4   1 -49    6.92    9.06
   4  -1  49    5.10    9.41
   1   4 -49    5.92   11.27
  -1  -4  49    3.34   10.70
   4   1  50    0.00    8.55
  -4  -1 -50   -0.95    8.86
  -1   4  50   -3.29    8.07
   1  -4 -50    1.89    7.56
  -4  -1  50    2.28   10.47
   4   1 -50    3.51   12.97
   1  -4  50   -1.55   10.33
  -1   4 -50   -1.34   10.52
  -4   1  50   -0.07    9.84
  -1  -4 -50   -3.04    7.07
   1   4  50   -1.37    7.14
  -4   1 -50   -1.15    9.16
   4  -1  50    3.44    9.42
   1   4 -50    0.74   11.38
  -1  -4  50    5.66   10.78
   4   1  51    1.51    8.70
  -4  -1 -51    4.90    9.16
  -1   4  51    0.67    8.07
   1  -4 -51    2.33    7.67
  -4  -1  51   -0.58   10.55
   4   1 -51    6.19   13.10
   1  -4  51    4.85   10.68
  -1   4 -51   -4.84   10.76
  -4   1  51    3.11   10.07
  -1  -4 -51   -0.82    7.13
   1   4  51    2.18    7.22
  -4   1 -51   -1.72    9.31
   4  -1  51    1.63    9.64
   1   4 -51    1.68   11.57
  -1  -4  51    7.63   11.03
   4   2   0   10.51    6.13
  -2   4   0   16.57    6.29
   2  -4   0   17.79    6.49
   4  -2   0   14.89    6.29
  -4   2   0   17.09    6.42
  -2  -4   0   24.52    4.79
   2   4   0   26.40    4.92
   4   2   1  534.59   15.38
  -2   4   1  541.09   16.11
   2  -4  -1  553.05   16.48
   4   2  -1  550.03   16.25
   2  -4   1  533.29   16.15
  -2   4  -1  536.54   16.04
   4  -2  -1  557.68   16.56
  -4   2   1  546.55   16.41
  -2  -4  -1  521.02   14.66
  -4   2  -1  549.05   16.39
   4  -2   1  556.85   16.48
   2   4  -1  525.17   15.11
  -4  -2  -2   80.67    6.70
  -2   4   2   84.92    7.24
   2  -4  -2   83.79    6.31
   4   2  -2   85.99    7.45
   2  -4   2   87.52    7.57
  -2   4  -2   83.12    7.37
   4  -2  -2   85.86    7.42
  -4   2   2   82.11    7.43
  -2  -4  -2   82.81    5.95
   2   4   2   87.05    5.40
  -4   2  -2   87.25    7.46
   4  -2   2   87.05    7.21
   2   4  -2   87.97    6.85
  -2  -4   2  102.26    6.52
  -4  -2  -3  583.04   16.46
  -2   4   3  570.86   16.32
  -2   4   3  565.85   16.68
   2  -4   3  572.70   17.14
  -2   4  -3  599.39   17.56
   4  -2  -3  596.37   17.61
  -4   2   3  599.23   17.76
  -2  -4  -3  576.24   15.61
   2   4   3  575.96   15.59
  -4   2  -3  595.45   17.43
   4  -2   3  593.22   17.22
   2   4  -3  578.76   16.67
  -2  -4   3  575.19   16.53
   4   2   4   82.19    6.53
  -4  -2  -4   71.79    6.62
  -2   4   4   79.01    6.84
  -4  -2   4   48.57    7.25
   4   2  -4   78.62    7.90
   2  -4   4   84.03    7.87
  -2   4  -4   99.03    7.92
   4  -2  -4   89.51    7.96
  -4   2   4   85.90    7.88
  -2  -4  -4   73.98    5.68
   2   4   4   75.23    5.68
  -4   2  -4   79.29    7.43
   4  -2   4   81.24    7.06
   2   4  -4   84.32    7.45
  -2  -4   4   88.64    7.42
   4   2   5 3422.06   81.26
  -4  -2  -5 3390.49   80.47
  -2   4   5 3380.53   80.68
   2  -4  -5 3149.14   78.05
  -4  -2   5 3403.64   81.78
   2  -4   5 3411.54   82.07
  -2   4  -5 3447.93   82.76
   4  -2  -5 3398.74   81.75
  -4   2   5 3380.84   81.43
  -2  -4  -5 3490.44   82.16
   2   4   5 3438.57   80.97
  -4   2  -5 3449.15   82.64
   4  -2   5 3402.02   81.15
   2   4  -5 3444.57   82.48
  -2  -4   5 3395.21   81.29
   4   2   6   80.54    6.45
  -4  -2  -6   82.92    6.53
  -2   4   6   81.84    6.99
  -4  -2   6   91.59    8.15
   2  -4   6   99.97    8.29
  -2   4  -6  100.50    8.11
   4  -2  -6   96.87    8.30
  -4   2   6   93.49    8.33
  -2  -4  -6   84.00    5.32
   2   4   6   81.84    5.29
  -4   2  -6   79.23    6.73
  -4   2  -6   97.95    8.37
   2   4  -6   92.76    7.94
  -2  -4   6   91.52    7.81
   4   2   7   26.27    5.56
  -4  -2  -7   23.04    5.73
  -2   4   7   26.40    6.35
  -4  -2   7   26.15    7.39
   4   2  -7    6.70    7.53
   2  -4   7   25.80    7.54
  -2   4  -7   27.18    7.03
   4  -2  -7   30.72    7.56
  -4   2   7   22.29    7.54
  -2  -4  -7   25.03    4.37
   2   4   7   20.65    4.34
  -4   2  -7   29.15    7.50
   2   4  -7   21.43    7.16
  -2  -4   7   22.59    7.03
   4   2   8   92.57    6.18
  -4  -2  -8   99.80    6.56
  -2   4   8  103.39    7.40
  -4  -2   8  101.53    8.59
   2  -4   8  104.45    8.63
  -2   4  -8  107.33    8.29
   4  -2  -8  106.51    8.82
  -4   2   8   94.32    8.64
  -2  -4  -8  102.89    5.09
   2   4   8  102.75    5.11
  -4   2  -8  103.84    8.40
   2   4  -8  105.78    8.55
  -2  -4   8  103.94    8.26
   4   2   9  488.02   13.73
  -4  -2  -9  504.25   14.22
  -2   4   9  467.66   14.42
  -4  -2   9  488.70   16.09
   2  -4   9  494.23   16.17
  -2   4  -9  492.59   15.75
   4  -2  -9  515.53   16.79
  -4   2   9  490.54   16.21
  -2  -4  -9  479.78   12.48
   2   4   9  479.09   12.48
  -4   2  -9  500.41   15.94
   4  -2   9  492.09   15.53
   2   4  -9  476.45   15.67
  -2  -4   9  464.77   15.31
   4   2  10  153.21    6.90
  -4  -2 -10  146.21    7.17
  -2   4  10  153.55    8.50
   2  -4 -10  134.68    7.61
  -4  -2  10  151.70    9.88
   2  -4  10  157.38    9.84
  -2   4 -10  163.59    9.59
   4  -2 -10  152.18   10.00
  -4   2  10  156.99   10.06
  -4   2 -10  145.08    9.27
   4  -2  10  142.12    9.54
   2   4 -10  154.75    9.88
  -2  -4  10  148.62    9.58
   4   2  11  170.42    7.10
  -4  -2 -11  166.08    7.42
  -2   4  11  158.94    8.83
   2  -4 -11  152.49    8.64
  -4  -2  11  165.44   10.38
   2  -4  11  157.69   10.08
  -2   4 -11  175.30   10.20
   4  -2 -11  187.23   10.77
  -4   2  11  181.57   10.68
  -4   2 -11  168.74    9.87
   4  -2  11  157.67    9.88
   2   4 -11  157.91   10.22
  -2  -4  11  148.16    9.89
   4   2  12   35.31    5.20
  -4  -2 -12   32.43    5.67
  -2   4  12   25.09    7.57
   2  -4 -12   21.30    7.45
  -4  -2  12   31.64    9.04
   4   2 -12   16.09    9.32
   2  -4  12   31.16    8.76
  -2   4 -12   31.75    8.40
   4  -2 -12   28.42    9.09
  -4   2  12   28.69    9.01
  -2  -4 -12   34.11    2.05
  -4   2 -12   29.50    8.29
   4  -2  12   24.23    8.65
   2   4 -12   25.88    8.96
  -2  -4  12   29.47    8.79
   4   2  13 1976.09   46.93
  -4  -2 -13 1955.57   46.86
  -4  -2 -13 1768.97   44.94
  -2   4  13 1887.43   46.68
   2  -4 -13 1933.57   47.58
  -4  -2  13 1912.34   48.58
   2  -4  13 1954.55   49.28
  -2   4 -13 2006.66   50.24
   4  -2 -13 2004.28   50.54
  -4   2  13 1944.57   49.17
   2   4  13 1717.62   40.00
  -4   2 -13 2000.32   49.76
   4  -2  13 1916.69   48.16
   2   4 -13 1958.02   49.54
  -2  -4  13 1900.84   48.12
  -4  -2 -14   19.48    5.48
  -4  -2 -14   26.95    5.62
  -2   4  14    2.58    7.85
   2  -4 -14    1.60    7.87
  -4  -2  14   19.01    9.19
   4   2 -14    3.14    9.80
   2  -4  14   18.78    9.27
  -2   4 -14   19.47    8.73
   4  -2 -14   14.18    9.53
  -4   2  14   17.12    9.25
  -4   2 -14   12.93    7.78
   4  -2  14    3.54    8.99
   2   4 -14   17.78    9.48
  -2  -4  14   14.81    9.13
  -4  -2 -15 1948.47   46.61
  -4  -2 -15 1935.07   46.29
  -2   4  15 1934.73   47.87
   2  -4 -15 1956.78   48.19
  -4  -2  15 1920.49   48.93
   2  -4  15 1910.95   48.45
  -2   4 -15 1965.13   49.43
   4  -2 -15 2005.25   50.71
  -4   2  15 1917.97   48.67
   4  -2  15 1860.24   46.94
   2   4 -15 1966.00   49.97
  -2  -4  15 1914.02   48.63
  -4  -2 -16   68.56    5.47
  -4  -2 -16   72.38    5.45
  -2   4  16   53.62    7.79
   2  -4 -16   55.25    7.56
  -4  -2  16   68.23    9.22
   4   2 -16   11.53    9.37
   2  -4  16   67.50    9.21
  -2   4 -16   69.74    8.71
   4  -2 -16   64.02    9.44
  -4   2  16   61.38    9.23
   4  -2  16   60.03    8.67
   2   4 -16   70.91    9.56
  -2  -4  16   64.47    9.13
  -4  -2 -17   23.29    4.57
  -4  -2 -17   31.94    4.74
   2  -4 -17   23.89    6.86
  -4  -2  17   24.10    8.63
   4   2 -17    9.12    8.78
   2  -4  17   28.70    8.19
  -2   4 -17   28.80    7.98
   4  -2 -17   31.00    8.66
  -4   2  17   32.62    8.42
   4  -2  17   28.16    7.88
   2   4 -17   27.15    8.66
  -2  -4  17   26.50    8.31
  -4  -2 -18   44.08    5.10
  -4  -2 -18   55.30    4.97
   2  -4 -18   44.47    7.30
  -4  -2  18   46.65    8.91
   4   2 -18    9.75    9.05
   2  -4  18   44.07    8.55
  -2   4 -18   53.84    8.71
   4  -2 -18   44.10    9.06
  -4   2  18   52.94    8.87
   4  -2  18   41.32    8.19
   2   4 -18   51.11    9.19
  -2  -4  18   47.43    8.81
  -4  -2 -19  408.12   11.55
  -4  -2 -19  466.78   12.77
   2  -4 -19  447.22   14.51
  -4  -2  19  427.61   15.87
   4   2 -19  460.23   17.10
   2  -4  19  433.07   15.62
  -2   4 -19  467.15   16.18
   4  -2 -19  472.25   16.71
   4  -2  19  424.63   15.07
   2   4 -19  445.20   16.43
  -2  -4  19  433.17   15.90
  -4  -2 -20   18.43    4.76
   2  -4 -20    3.63    7.34
  -4  -2  20   14.63    8.90
   4   2 -20   11.32    9.64
   2  -4  20    8.06    8.70
  -2   4 -20   14.51    8.32
   4  -2 -20    6.09    9.16
  -4   2  20   -0.09    8.48
   4  -2  20    2.83    7.51
   2   4 -20   11.54    9.14
  -2  -4  20   12.27    8.85
  -4  -2 -21  470.73   12.98
  -4  -2  21  441.64   16.44
   4   2 -21  465.57   17.43
   2  -4  21  423.80   15.56
  -2   4 -21  466.41   16.34
   2   4  21  455.43   11.59
   2   4 -21  471.47   17.17
  -2  -4  21  452.14   16.56
  -4  -2 -22   35.91    4.62
   2  -4 -22   28.89    6.65
  -4  -2  22   28.19    8.80
   4   2 -22   34.23    9.68
  -4   2  22   26.96    8.36
   4  -2  22   42.17    8.30
   2   4 -22   31.07    9.12
  -2  -4  22   25.77    9.01
   4   2  23    3.57    4.44
   2  -4 -23    3.11    6.84
   2  -4  23    1.95    8.18
  -2   4 -23    4.94    7.69
   4  -2 -23    1.75    8.48
  -4   2  23    4.91    8.39
   4  -2  23    6.04    7.91
   2   4 -23    0.81    7.51
   4   2  24   38.43    5.94
  -4  -2 -24   41.76    5.23
   2  -4 -24   30.79    7.33
  -4  -2  24   40.91    9.35
   4   2 -24   37.83    9.93
   2  -4  24   34.15    8.72
  -2   4 -24   39.05    8.59
   4  -2 -24   33.89    9.08
  -4   2  24   24.15    8.77
   4  -2  24   36.48    8.46
  -2  -4  24   36.56    9.27
   4   2  25  131.07    7.22
  -4  -2 -25  153.27    6.67
   2  -4 -25  151.97    9.17
  -4  -2  25  151.84   11.31
   4   2 -25  107.09   11.19
   2  -4  25  138.73   10.72
  -2   4 -25  155.63   10.50
   4  -2 -25  150.76   10.99
  -4   2  25  162.54   10.85
   4  -2  25  147.57   10.36
   2   4 -25  159.42   11.53
  -2  -4  25  151.66   11.13
   4   2  26    5.98    5.40
  -4  -2 -26    9.98    5.27
   2  -4 -26    5.86    7.65
  -4  -2  26   12.49    9.41
   4   2 -26    3.99   10.07
   2  -4  26    8.66    9.06
  -2   4 -26   12.36    8.67
   4  -2 -26    1.88    9.41
  -4   2  26   11.75    8.93
   4  -2  26    7.54    8.68
   2   4 -26   11.17    9.53
  -2  -4  26   13.61    9.27
   4   2  27  115.52    7.21
  -4  -2 -27  139.87    7.00
  -2   4  27  142.38    9.05
   2  -4 -27  126.62    9.04
  -4  -2  27  135.97   11.29
   4   2 -27   83.20   10.82
   2  -4  27  121.30   10.48
  -2   4 -27  135.38   10.42
   4  -2 -27  126.54   10.48
  -4   2  27  151.16   10.94
  -4   2 -27  125.03    9.01
   4  -2  27  137.82   10.28
   2   4 -27  135.32   11.37
  -2  -4  27  130.18   10.98
   4   2  28   19.99    6.13
  -4  -2 -28   29.92    5.68
  -2   4  28   26.34    7.66
   2  -4 -28   26.33    7.65
  -4  -2  28   31.36    9.61
   4   2 -28   10.09   10.03
   2  -4  28   23.14    9.18
  -2   4 -28   31.82    8.78
   4  -2 -28   18.73    8.57
  -4   2  28   27.08    9.15
  -2  -4 -28   20.85    3.18
  -4   2 -28   25.57    8.02
   4  -2  28   24.00    8.73
   2   4 -28   30.10    9.84
  -2  -4  28   27.61    9.58
   4   2  29    2.47    6.01
  -4  -2 -29    7.15    5.59
  -2   4  29    5.75    7.26
   2  -4 -29    3.98    7.42
  -4  -2  29    1.67    9.38
   4   2 -29    1.31   10.01
   2  -4  29    2.87    8.89
  -2   4 -29    2.70    8.58
  -4   2  29    7.89    8.67
  -2  -4 -29    3.48    4.73
  -4   2 -29    2.58    7.86
   4  -2  29    6.40    8.38
   2   4 -29    5.80    9.56
  -2  -4  29    5.36    9.28
   4   2  30   19.81    6.13
  -4  -2 -30   28.76    5.92
  -2   4  30   27.24    7.43
   2  -4 -30   25.43    7.72
  -4  -2  30   30.55    9.60
   4   2 -30   12.38   10.19
   2  -4  30   24.25    9.24
  -2   4 -30   27.61    9.08
  -4   2  30   29.10    8.95
  -2  -4 -30   25.65    5.07
  -4   2 -30   25.53    8.05
   4  -2  30   24.50    8.69
   2   4 -30   29.53    9.91
  -2  -4  30   25.27    9.66
   4   2  31   12.03    6.14
  -4  -2 -31   16.50    5.92
  -2   4  31   18.33    7.48
   2  -4 -31   12.30    7.69
  -4  -2  31   17.48    9.51
   4   2 -31    6.26   10.15
   2  -4  31   15.35    9.27
  -2   4 -31   11.94    8.92
  -4   2  31   18.25    9.00
  -2  -4 -31   13.68    5.17
  -4   2 -31   12.02    8.19
   4  -2  31   12.69    8.65
   2   4 -31   16.54    9.96
  -2  -4  31   15.33    9.84
   4   2  32   38.80    6.55
  -4  -2 -32   50.87    6.40
  -2   4  32   42.06    7.80
   2  -4 -32   34.40    8.06
  -4  -2  32   48.69   10.22
   4   2 -32   30.11   10.97
   2  -4  32   40.60    9.62
  -2   4 -32   50.00    9.61
  -4   2  32   53.99    9.63
  -2  -4 -32   31.92    5.40
  -4   2 -32   49.62    8.65
   4  -2  32   40.89    9.38
   2   4 -32   46.15   10.47
  -2  -4  32   43.46   10.08
   4   2  33   18.11    6.57
  -4  -2 -33   24.38    6.38
  -2   4  33   30.39    7.80
   2  -4 -33   25.20    7.90
  -4  -2  33   22.45   10.00
   4   2 -33   11.78   10.84
   2  -4  33   28.66    9.58
  -2   4 -33   28.49    9.33
  -4   2  33   21.57    9.20
  -2  -4 -33   19.77    5.54
   2   4  33   18.70    4.50
  -4   2 -33   29.89    8.50
   4  -2  33   18.05    9.02
   2   4 -33   25.36   10.30
  -2  -4  33   20.33    9.87
   4   2  34   35.99    6.88
  -4  -2 -34   36.25    6.54
  -2   4  34   37.97    7.90
   2  -4 -34   29.27    7.93
  -4  -2  34   41.28   10.07
   4   2 -34   26.32   11.03
   2  -4  34   29.84    9.60
  -2   4 -34   33.11    9.39
  -4   2  34   46.33    9.46
  -2  -4 -34   24.62    5.76
   2   4  34   28.58    4.65
  -4   2 -34   38.20    8.53
   4  -2  34   38.67    9.16
   2   4 -34   32.94   10.35
  -2  -4  34   46.06   10.27
   4   2  35   -1.87    6.59
  -4  -2 -35    1.81    6.21
  -2   4  35    2.71    7.49
   2  -4 -35    2.89    7.60
  -4  -2  35    1.19    9.62
   4   2 -35    2.77   10.80
   2  -4  35    3.80    9.34
  -2   4 -35    1.69    9.03
  -4   2  35    5.40    8.94
  -2  -4 -35    2.66    5.71
   2   4  35    4.44    4.53
  -4   2 -35    1.56    8.14
   4  -2  35    0.97    8.85
   2   4 -35    0.96   10.02
  -2  -4  35   -0.19    9.75
   4   2  36   11.51    6.89
  -4  -2 -36   12.22    6.44
  -2   4  36   16.47    7.75
   2  -4 -36   10.99    7.74
  -4  -2  36   16.09    9.67
   4   2 -36    7.45   10.95
   2  -4  36   13.46    9.51
  -2   4 -36   15.63    9.26
  -4   2  36   15.26    9.19
  -2  -4 -36    7.66    5.83
   2   4  36   -5.08    3.04
  -4   2 -36   14.89    8.28
   4  -2  36   11.22    8.96
   2   4 -36   14.60   10.18
  -2  -4  36   19.23    9.81
   4   2  37   15.65    6.98
  -4  -2 -37   21.05    6.71
  -2   4  37   23.78    7.94
   2  -4 -37   22.16    7.97
  -4  -2  37   26.15   10.10
   4   2 -37   15.30   11.31
   2  -4  37   20.98    9.83
  -2   4 -37   26.96    9.55
  -4   2  37   22.67    9.39
  -2  -4 -37   15.50    6.10
   2   4  37   22.02    5.71
  -4   2 -37   27.03    8.64
   4  -2  37   13.38    9.23
   2   4 -37   26.48   10.41
  -2  -4  37   24.52   10.17
   4   2  38   13.98    7.10
  -4  -2 -38   13.59    6.75
  -2   4  38   21.47    7.86
   2  -4 -38   16.85    7.89
  -4  -2  38   14.87   10.01
   4   2 -38   14.91   11.41
   2  -4  38   22.70    9.87
  -2   4 -38   17.25    9.45
  -4   2  38   18.76    9.33
  -2  -4 -38   14.28    6.15
   2   4  38   17.57    5.81
  -4   2 -38   19.26    8.56
   4  -2  38   12.39    9.20
   2   4 -38   21.09   10.71
  -2  -4  38   15.66   10.09
   4   2  39   11.09    7.16
  -4  -2 -39    7.08    6.90
  -2   4  39    3.80    7.67
   2  -4 -39    4.37    7.87
  -4  -2  39    7.37    9.91
   4   2 -39    4.89   11.32
   2  -4  39    4.98    9.61
  -2   4 -39    7.70    9.49
  -4   2  39    7.27    9.02
  -2  -4 -39    6.59    6.23
   2   4  39    7.19    5.80
  -4   2 -39    7.01    8.48
   4  -2  39    8.28    9.15
   2   4 -39    3.43   10.48
  -2  -4  39    9.09   10.21
   4   2  40   13.63    7.13
  -4  -2 -40   11.51    7.01
  -2   4  40   12.81    7.70
   2  -4 -40    8.97    7.82
  -4  -2  40    5.69   10.02
   4   2 -40   10.82   11.53
   2  -4  40    8.34    9.71
  -2   4 -40   13.89    9.61
  -4   2  40   10.98    9.02
  -2  -4 -40    7.77    6.30
   2   4  40   10.92    5.88
  -4   2 -40   12.57    8.45
   4  -2  40    7.30    8.43
   2   4 -40    8.42   10.56
  -2  -4  40    6.96   10.11
   4   2  41    4.64    7.19
  -4  -2 -41   -2.53    6.99
  -2   4  41   -0.28    7.74
   2  -4 -41   -0.27    7.78
  -4  -2  41    0.67   10.11
   4   2 -41   -0.59   11.74
   2  -4  41    3.66    9.76
  -2   4 -41    2.30    9.57
  -4   2  41    4.37    9.11
  -2  -4 -41   -1.85    6.25
   2   4  41    1.45    6.01
  -4   2 -41    3.21    8.47
   2   4 -41    2.87   10.76
  -2  -4  41    0.59   10.18
   4   2  42    9.81    7.30
  -4  -2 -42   11.38    7.24
  -2   4  42   12.76    7.92
   2  -4 -42    6.64    7.88
  -4  -2  42    9.28   10.24
   4   2 -42    6.84   11.87
   2  -4  42    9.67    9.99
  -2   4 -42   11.10    9.78
  -4   2  42   11.51    9.41
  -2  -4 -42    6.63    6.39
   2   4  42    9.83    6.16
  -4   2 -42   12.91    8.81
   2   4 -42   11.94   10.70
  -2  -4  42    8.86   10.26
  -4  -2 -43   -0.81    7.31
  -2   4  43    0.11    7.86
   2  -4 -43   -1.83    7.98
  -4  -2  43   -2.90   10.29
   4   2 -43    1.56   12.04
   2  -4  43    1.91    9.97
  -2   4 -43    0.00    9.67
  -4   2  43    1.01    9.29
  -2  -4 -43    0.16    6.51
   2   4  43   -0.82    6.14
  -4   2 -43    2.26    8.68
   2   4 -43   -1.06   10.98
  -2  -4  43   -0.99   10.15
   4   2  44   16.07    7.68
  -4  -2 -44   10.94    7.80
  -2   4  44   10.85    8.00
   2  -4 -44    5.24    7.99
  -4  -2  44    6.15   10.37
   4   2 -44    4.54   12.33
   2  -4  44   11.59    9.98
  -2   4 -44   15.87   10.11
   4  -2 -44    4.43    8.91
  -4   2  44   12.55    9.47
  -2  -4 -44    4.34    6.60
   2   4  44    7.50    6.27
  -4   2 -44   11.50    8.92
   2   4 -44    9.96   11.16
  -2  -4  44   11.50   10.56
   4   2  45    4.71    7.49
  -4  -2 -45    8.97    7.99
  -2   4  45   13.52    8.00
   2  -4 -45   10.95    8.04
  -4  -2  45    7.38   10.44
   4   2 -45    9.78   12.51
   2  -4  45   13.54   10.28
  -2   4 -45   11.34   10.03
   4  -2 -45    9.20    9.68
  -4   2  45   14.06    9.43
  -2  -4 -45    8.79    6.67
   2   4  45    9.80    6.51
  -4   2 -45   11.95    8.97
   2   4 -45    8.73   11.03
  -2  -4  45   11.71   10.48
   4   2  46    0.00    7.52
  -4  -2 -46    0.35    8.04
  -2   4  46    5.76    8.04
   2  -4 -46    3.25    7.89
  -4  -2  46    3.51   10.53
   4   2 -46    2.68   12.37
   2  -4  46   -1.94   10.06
  -2   4 -46    3.64    9.95
   4  -2 -46    1.65    9.87
  -4   2  46    2.43    9.41
   2   4  46    4.08    6.43
  -4   2 -46    1.12    8.83
   2   4 -46    1.74   11.14
  -2  -4  46    3.71   10.42
   4   2  47    3.65    7.59
  -4  -2 -47    2.84    8.18
  -2   4  47    4.28    8.06
   2  -4 -47    2.67    7.94
  -4  -2  47   -0.27   10.70
   4   2 -47    1.21   12.56
   2  -4  47    6.48   10.37
  -2   4 -47   -1.21   10.07
   4  -2 -47   -0.29    9.95
  -4   2  47   10.40    9.67
   2   4  47    1.97    6.57
  -4   2 -47    3.00    9.10
   2   4 -47    0.82   11.24
  -2  -4  47    4.88   10.63
   4   2  48   -1.56    7.71
  -4  -2 -48   -0.43    8.37
  -2   4  48    2.86    8.31
   2  -4 -48    3.46    7.91
  -4  -2  48    1.49   10.54
   4   2 -48    4.64   13.10
   2  -4  48   -1.07   10.39
  -2   4 -48   -0.65   10.15
   4  -2 -48   -2.56   10.11
  -4   2  48    1.04    9.69
   2   4  48    2.36    6.65
  -4   2 -48    2.64    9.26
   2   4 -48    4.44   11.61
  -2  -4  48    3.98   10.85
   4   2  49    4.94    7.76
  -4  -2 -49    0.96    8.77
  -2   4  49    2.62    8.38
   2  -4 -49    1.77    7.93
  -4  -2  49    1.49   10.74
   4   2 -49    2.76   13.16
   2  -4  49    6.62   10.53
  -2   4 -49    5.46   10.26
   4  -2 -49    3.78    9.83
  -4   2  49    6.94    9.70
   2   4  49    0.33    6.83
  -4   2 -49    3.91    9.31
   2   4 -49    4.46   11.86
  -2  -4  49   -2.81   10.70
   4   2  50   -0.74    7.90
  -4  -2 -50   -0.83    9.10
  -2   4  50    3.64    8.40
   2  -4 -50   -0.78    7.88
  -4  -2  50    6.25   10.87
   4   2 -50    0.93   13.36
   2  -4  50    2.09   10.55
  -2   4 -50    3.49   10.29
   4  -2 -50    2.80   10.04
  -4   2  50    1.69    9.84
   2   4  50    0.25    6.98
  -4   2 -50    4.65    9.54
   4  -2  50    0.00    8.91
   2   4 -50    4.02   11.95
  -2  -4  50    2.87   10.71
   4   2  51    3.60    8.02
  -4  -2 -51    0.00    9.29
  -2   4  51    0.53    8.45
   2  -4 -51   -0.15    7.88
  -4  -2  51   -1.04   10.88
   4   2 -51   -1.12   13.62
   2  -4  51    0.59   10.68
  -2   4 -51    2.32   10.49
   4  -2 -51   -4.19   10.00
  -4   2  51    0.74    9.77
   2   4  51   -0.81    7.09
  -4   2 -51   -1.15    9.63
   4  -2  51    3.82    9.98
   2   4 -51    0.16   12.14
  -2  -4  51    0.36   10.86
   4   3   0   34.80    6.51
  -3   4   0   37.19    6.64
  -3   4   0   41.40    7.75
   4  -3   0   44.08    7.13
  -4   3   0   40.08    7.15
  -3  -4   0   50.20    5.86
   3   4   0   58.18    5.98
  -4  -3  -1  235.75    9.45
  -3   4   1  221.98    9.81
  -3   4   1  227.62   10.56
   4   3  -1  167.39    8.87
   3  -4   1  221.93    9.92
  -3   4  -1  234.16   10.68
   4  -3  -1  228.98   10.23
  -4   3   1  206.08    9.91
  -3  -4  -1  220.04    9.04
  -4   3  -1  205.04    9.92
   4  -3   1  211.89    9.72
   3   4  -1  215.50    9.41
  -4  -3  -2  748.66   20.29
  -3   4   2  746.17   20.89
  -3   4   2  766.69   21.52
  -4  -3   2  775.39   21.31
   3  -4   2  765.01   21.97
  -3   4  -2  782.89   22.21
   4  -3  -2  779.40   21.87
  -4   3   2  758.01   21.48
  -3  -4  -2  762.36   20.29
   3   4   2  710.17   18.99
  -4   3  -2  748.67   21.22
   4  -3   2  751.42   21.01
   3   4  -2  765.00   21.09
  -3  -4   2  749.06   20.43
   4   3   3  144.01    7.55
  -4  -3  -3  160.62    8.04
  -3   4   3  164.60    8.85
   3  -4  -3  173.64    8.76
  -4  -3   3  162.55    8.95
   3  -4   3  165.78    9.69
  -3   4  -3  168.30    9.56
   4  -3  -3  164.71    9.14
  -4   3   3  162.99    9.24
  -3  -4  -3  173.59    7.74
   3   4   3  167.50    7.73
  -4   3  -3  161.52    9.07
  -4   3  -3  132.02    7.87
   3   4  -3  169.89    9.07
  -3  -4   3  172.55    8.90
   4   3   4   15.93    6.10
  -4  -3  -4   17.77    5.82
  -3   4   4   18.56    6.78
   3  -4  -4   20.82    6.65
  -4  -3   4   19.89    7.05
   4   3  -4   17.45    7.23
   3  -4   4   22.17    7.65
  -3   4  -4   22.01    7.40
   4  -3  -4   22.03    7.19
  -4   3   4   22.70    7.22
  -3  -4  -4   16.83    5.37
   3   4   4   16.51    5.44
  -4   3  -4   20.58    7.06
  -4   3  -4   20.65    7.64
   3   4  -4   15.77    6.99
  -3  -4   4   18.05    6.79
   4   3   5  132.43    7.38
  -3   4   5  148.74    8.71
   3  -4  -5  154.83    8.75
  -4  -3   5  144.67    8.97
   4   3  -5  141.86    9.13
   3  -4   5  140.13    9.39
  -3   4  -5  146.71    9.44
   4  -3  -5  144.30    9.00
  -4   3   5  131.77    8.89
  -3  -4  -5  145.55    6.89
   3   4   5  137.00    6.89
  -4   3  -5  140.98    8.63
  -4   3  -5  148.09    9.64
   3   4  -5  146.15    8.97
  -3  -4   5  141.19    8.74
   4   3   6  337.41   11.09
  -3   4   6  343.72   12.40
   3  -4  -6  380.52   13.09
  -4  -3   6  336.93   12.73
   4   3  -6  346.25   13.14
   3  -4   6  346.70   13.30
  -3   4  -6  362.95   13.40
   4  -3  -6  368.89   13.31
  -4   3   6  361.42   13.32
  -3  -4  -6  345.84   10.54
   3   4   6  339.08   10.52
  -4   3  -6  335.37   11.45
  -4   3  -6  358.68   13.42
   3   4  -6  346.93   13.04
  -3  -4   6  345.29   12.71
   4   3   7  380.35   11.82
  -3   4   7  407.06   13.73
   3  -4  -7  433.87   14.22
  -4  -3   7  394.47   13.98
   4   3  -7  407.99   14.65
   3  -4   7  385.04   14.16
  -3   4  -7  406.42   14.33
   4  -3  -7  415.04   14.47
  -4   3   7  406.75   14.30
  -3  -4  -7  394.43   11.35
   3   4   7  391.11   11.42
  -4   3  -7  397.54   14.22
   4  -3   7  383.74   14.21
   3   4  -7  403.87   14.25
  -3  -4   7  394.85   13.86
   4   3   8   27.29    5.62
  -4  -3  -8   11.27    5.32
  -3   4   8   30.54    7.22
   3  -4  -8   33.30    7.33
  -4  -3   8   28.63    8.01
   4   3  -8   33.22    8.25
   3  -4   8   28.39    8.10
  -3   4  -8   30.97    7.85
   4  -3  -8   31.66    7.82
  -4   3   8   33.06    7.91
  -3  -4  -8   27.99    4.65
   3   4   8   24.33    4.81
  -4   3  -8   35.95    7.97
   4  -3   8   29.04    8.24
   3   4  -8   29.34    8.11
  -3  -4   8   29.62    7.72
   4   3   9   64.62    5.98
  -3   4   9   73.93    7.97
   3  -4  -9   67.63    7.88
  -4  -3   9   67.03    8.60
   4   3  -9   70.16    8.92
   3  -4   9   67.45    8.87
  -3   4  -9   72.10    8.49
   4  -3  -9   70.99    8.57
  -4   3   9   66.21    8.55
  -3  -4  -9   67.08    4.85
   3   4   9   66.14    5.07
  -4   3  -9   70.25    8.61
   4  -3   9   66.59    8.83
   3   4  -9   67.10    8.70
  -3  -4   9   69.14    8.44
   4   3  10  255.73    8.80
  -3   4  10  270.21   11.41
   3  -4 -10  251.48   10.61
  -4  -3  10  252.58   11.86
   4   3 -10  274.24   12.64
   3  -4  10  263.32   12.24
  -3   4 -10  281.99   12.17
   4  -3 -10  280.36   12.16
  -4   3  10  263.32   11.93
  -3  -4 -10  266.84    8.05
  -4   3 -10  266.37   11.92
   4  -3  10  259.88   12.22
   3   4 -10  262.95   12.25
  -3  -4  10  259.61   11.87
   4   3  11  114.07    6.16
  -4  -3 -11  115.01    6.23
  -3   4  11  120.76    9.00
  -4  -3  11  120.32    9.84
   4   3 -11  117.96   10.18
   3  -4  11  122.13   10.01
  -3   4 -11  128.13    9.64
   4  -3 -11  125.19    9.75
  -4   3  11  117.95    9.68
  -4   3 -11  124.36    9.60
   4  -3  11  114.95    9.85
   3   4 -11  120.01   10.04
  -3  -4  11  122.53    9.68
   4   3  12   26.24    4.73
  -4  -3 -12   25.04    5.06
  -3   4  12   22.72    7.82
  -4  -3  12   27.52    8.72
   4   3 -12   29.65    9.16
   3  -4  12   26.95    9.07
  -3   4 -12   32.35    8.25
   4  -3 -12   30.25    8.57
  -4   3  12   24.07    8.49
  -3  -4 -12   29.35    3.52
  -4   3 -12   25.30    8.27
   4  -3  12   29.84    8.75
   3   4 -12   31.89    8.98
  -3  -4  12   24.02    8.61
   4   3  13   71.58    4.66
  -4  -3 -13   95.25    3.84
  -3   4  13   70.76    8.39
  -4  -3  13   71.27    9.28
   4   3 -13   71.78    9.94
   3  -4  13   70.45    9.27
  -3   4 -13   70.89    8.82
   4  -3 -13   75.98    9.08
  -4   3  13   76.18    9.27
  -4   3 -13   71.10    8.89
   4  -3  13   63.22    9.08
   3   4 -13   69.78    9.43
  -3  -4  13   69.09    9.09
   4   3  14   69.96    4.32
  -3   4  14   65.96    8.46
  -4  -3  14   67.59    9.36
   4   3 -14   71.80    9.86
   3  -4  14   71.30    9.56
  -3   4 -14   74.46    8.77
   4  -3 -14   74.80    9.09
  -4   3  14   75.42    9.25
  -4   3 -14   77.46    8.87
   4  -3  14   64.29    9.23
   3   4 -14   70.06    9.62
  -3  -4  14   64.13    9.10
  -4  -3 -15  212.24    7.11
  -4  -3 -15  212.93    6.76
  -3   4  15  213.29   10.57
  -4  -3  15  222.00   11.83
   4   3 -15  237.70   12.61
   3  -4  15  222.40   11.72
  -3   4 -15  233.47   11.47
   4  -3 -15  227.40   11.43
  -4   3  15  207.69   11.29
  -4   3 -15  223.56   10.89
   4  -3  15  207.06   11.30
   3   4 -15  231.13   12.17
  -3  -4  15  221.39   11.62
  -4  -3 -16  108.21    4.97
  -3   4  16  110.93    8.81
  -4  -3  16  102.47    9.76
   4   3 -16  108.73   10.56
   3  -4  16  107.29    9.66
  -3   4 -16  116.33    9.29
   4  -3 -16  107.17    9.50
  -4   3  16  109.77    9.72
  -4   3 -16  109.77    9.05
   4  -3  16   94.80    9.32
   3   4 -16  120.75   10.19
  -3  -4  16  110.72    9.84
  -4  -3 -17   56.25    4.25
  -4  -3 -17   65.05    4.08
  -3   4  17   68.34    8.12
   3  -4 -17   48.51    6.96
  -4  -3  17   62.67    9.31
   4   3 -17   64.16    9.67
   3  -4  17   62.79    8.96
  -3   4 -17   71.53    8.40
   4  -3 -17   61.56    8.77
  -4   3  17   53.31    8.54
  -4   3 -17   68.61    8.14
   4  -3  17   62.38    8.78
   3   4 -17   61.77    9.38
  -3  -4  17   66.51    8.95
  -4  -3 -18   42.02    2.62
  -3   4  18   39.35    7.87
   3  -4 -18   32.93    7.70
  -4  -3  18   35.37    8.88
   4   3 -18   38.31    9.30
   3  -4  18   36.96    8.54
  -3   4 -18   41.53    8.09
   4  -3 -18   30.91    8.29
  -4   3  18   36.69    8.46
  -4   3 -18   37.66    7.86
   4  -3  18   32.13    8.37
   3   4 -18   37.05    8.98
  -3  -4  18   36.29    8.50
  -4  -3 -19   39.24    2.52
  -3   4  19   38.24    7.67
   3  -4 -19   40.73    7.82
  -4  -3  19   39.94    8.82
   4   3 -19   43.72    9.42
   3  -4  19   42.14    8.65
  -3   4 -19   47.42    8.30
   4  -3 -19   36.93    8.52
  -4   3  19   37.07    8.46
  -4   3 -19   41.36    7.81
   4  -3  19   39.38    8.45
   3   4 -19   46.47    9.19
  -3  -4  19   45.13    8.86
  -4  -3  20   22.12    8.57
   4   3 -20   19.49    9.18
   3  -4  20   12.22    8.34
  -3   4 -20   21.68    8.03
   4  -3 -20   11.20    7.23
  -4   3 -20   17.47    7.55
   3   4 -20   20.28    8.89
  -3  -4  20   20.05    8.71
  -4  -3 -21   33.12    2.38
  -3   4  21   36.53    7.99
  -4  -3  21   32.38    8.77
   4   3 -21   29.71    9.29
  -4   3  21   33.83    8.49
   4  -3  21   21.67    7.51
   3   4 -21   28.02    9.02
  -3  -4  21   34.25    8.84
  -3   4  22    3.48    7.88
   3  -4 -22    1.38    7.29
  -4  -3  22   -0.63    8.46
   4   3 -22   -0.06    9.13
   3  -4  22    3.64    8.38
  -4   3  22    0.02    8.50
  -4   3 -22    3.90    7.35
   4  -3  22   -1.31    8.22
   3   4 -22    0.83    8.96
  -3  -4  22   -0.48    8.62
  -3   4  23   37.57    8.44
   3  -4 -23   32.25    7.82
   3  -4  23   25.93    8.64
  -3   4 -23   41.34    8.47
  -4   3  23   19.99    8.75
  -4   3 -23   38.01    8.00
   4  -3  23   39.43    8.84
  -4  -3 -24   85.38    4.44
  -4  -3 -24   79.88    3.43
  -3   4  24   79.77    9.07
   3  -4 -24   95.48    8.87
  -4  -3  24   98.38   10.33
   4   3 -24   97.53   10.44
   3  -4  24   88.29    9.79
  -3   4 -24  106.76    9.61
  -4   3  24   79.48    9.61
  -4   3 -24   94.86    8.99
   4  -3  24   92.00    9.72
  -3  -4  24  103.79   10.43
  -4  -3 -25   25.37    3.60
  -3   4  25   25.00    8.40
   3  -4 -25   28.69    8.03
  -4  -3  25   33.31    9.41
   4   3 -25   33.31   10.17
   3  -4  25   26.48    8.98
  -3   4 -25   31.84    8.53
  -4   3  25   15.86    8.84
  -4   3 -25   35.50    8.16
   4  -3  25   33.17    9.03
   3   4 -25   38.65    9.80
  -3  -4  25   30.38    9.45
  -4  -3 -26   11.57    3.18
  -4  -3 -26   13.68    4.20
  -3   4  26    5.64    8.23
   3  -4 -26   10.94    7.80
  -4  -3  26   13.44    9.19
   4   3 -26   12.72    9.78
   3  -4  26   11.24    8.64
  -3   4 -26   15.21    8.47
  -4   3  26    5.86    8.68
  -4   3 -26   10.90    7.96
   4  -3  26    9.03    8.65
   3   4 -26   17.59    9.71
  -3  -4  26   14.53    9.26
   4   3  27   11.09    3.26
  -4  -3 -27    9.13    4.23
  -3   4  27    0.00    7.35
   3  -4 -27    9.58    7.54
  -4  -3  27    8.41    9.27
   4   3 -27    8.59    9.87
   3  -4  27    7.53    8.63
  -3   4 -27    6.50    8.33
  -4   3  27    4.40    8.47
  -4   3 -27    8.16    7.86
   4  -3  27   12.00    8.71
   3   4 -27    8.77    9.55
  -3  -4  27   10.25    9.20
   4   3  28    1.90    4.15
   3  -4 -28    0.94    7.41
  -4  -3  28    6.34    9.26
   4   3 -28    4.18    9.86
   3  -4  28    3.97    8.59
  -3   4 -28    1.82    8.45
  -4   3  28    4.07    8.59
  -3  -4 -28    3.33    1.90
  -4   3 -28   11.35    7.60
   4  -3  28    8.88    8.60
   3   4 -28    6.93    9.66
  -3  -4  28    4.97    9.28
   4   3  29    0.00    4.58
   3  -4 -29    1.48    7.48
  -4  -3  29    0.91    9.27
   4   3 -29   -1.33    9.91
   3  -4  29   -1.97    8.61
  -3   4 -29    0.68    8.30
  -4   3  29    7.52    8.51
   3   4  29   -2.07    2.05
  -4   3 -29    0.00    6.98
   4  -3  29    0.31    8.62
   3   4 -29    5.44    9.77
  -3  -4  29    2.03    9.21
   4   3  30   -1.66    2.01
   3  -4 -30    1.27    7.50
  -4  -3  30    5.56    9.29
   4   3 -30    1.04    9.96
   3  -4  30    4.19    8.76
  -3   4 -30    0.11    8.33
  -4   3  30    3.21    8.41
   3   4  30    5.07    2.34
   4  -3  30    0.00    8.68
   3   4 -30    2.69    9.59
  -3  -4  30    2.39    9.19
   4   3  31    6.78    4.05
  -4  -3 -31    8.33    4.86
   3  -4 -31    9.68    7.72
  -4  -3  31   11.25    9.31
   4   3 -31   10.50   10.19
   3  -4  31   12.23    8.99
  -3   4 -31   10.44    8.70
  -4   3  31   10.00    8.81
   4  -3  31   11.27    8.99
   3   4 -31    8.34    9.90
  -3  -4  31    5.53    9.19
  -4  -3 -32    6.86    5.01
   3  -4 -32    5.00    7.86
  -4  -3  32    7.09    9.39
   4   3 -32    7.83   10.29
   3  -4  32    5.74    9.11
  -3   4 -32    7.08    8.55
  -4   3  32   15.75    8.89
   4  -3  32   11.90    9.08
   3   4 -32   12.84    9.93
  -3  -4  32    9.59    9.46
   4   3  33    1.81    5.53
  -4  -3 -33    5.89    5.24
   3  -4 -33    4.86    7.96
  -4  -3  33    2.33    9.55
   4   3 -33    2.91   10.44
   3  -4  33    0.21    9.20
  -3   4 -33    5.47    8.59
  -4   3  33    1.99    8.58
   4  -3  33    2.93    8.98
   3   4 -33    1.58   10.01
  -3  -4  33    4.80    9.59
   4   3  34   11.09    5.68
  -4  -3 -34   20.13    5.57
   3  -4 -34   20.25    8.00
  -4  -3  34   22.79    9.83
   4   3 -34   21.84   10.81
   3  -4  34   18.37    9.29
  -3   4 -34   22.39    8.87
   4  -3 -34   11.82    7.71
  -4   3  34   24.23    9.00
   4  -3  34   17.88    9.31
   3   4 -34   23.03   10.53
  -3  -4  34   22.71    9.70
   4   3  35   -3.04    5.70
  -4  -3 -35   -1.69    5.64
   3  -4 -35   -1.00    7.96
  -4  -3  35   -4.57    9.48
   4   3 -35    0.00   10.78
   3  -4  35   -1.71    9.25
  -3   4 -35   -3.08    8.75
   4  -3 -35    0.55    8.31
  -4   3  35   -2.35    8.73
   4  -3  35   -0.13    9.21
   3   4 -35   -0.62   10.43
  -3  -4  35   -3.31    9.75
   4   3  36   19.96    6.06
  -4  -3 -36   26.48    5.18
   3  -4 -36   23.82    8.15
  -4  -3  36   29.22    9.96
   4   3 -36   29.81   11.26
   3  -4  36   29.38    9.69
  -3   4 -36   28.28    9.27
   4  -3 -36   27.65    9.09
  -4   3  36   35.37    9.12
   3   4  36   20.32    5.33
   4  -3  36   23.11    9.54
   3   4 -36   34.45   10.94
  -3  -4  36   29.49   10.07
   4   3  37    7.76    6.05
  -4  -3 -37    8.63    5.11
   3  -4 -37    6.70    8.09
  -4  -3  37   11.49    9.95
   4   3 -37   13.84   11.23
   3  -4  37    9.86    9.57
  -3   4 -37   13.74    9.21
   4  -3 -37    6.65    8.94
  -4   3  37   16.30    8.96
   3   4  37   10.81    5.44
   4  -3  37   12.95    9.41
   3   4 -37   13.92   10.82
  -3  -4  37   12.42    9.87
   4   3  38    3.18    6.12
  -4  -3 -38    3.50    6.16
  -3   4  38    0.00    7.21
   3  -4 -38    5.08    8.02
  -4  -3  38    2.05   10.01
   4   3 -38    2.68   11.12
   3  -4  38    1.52    9.53
  -3   4 -38    6.94    9.14
   4  -3 -38    0.90    8.81
  -4   3  38    3.05    8.76
  -3  -4 -38    1.37    4.74
   3   4  38    3.73    5.46
   4  -3  38   -1.53    9.34
   3   4 -38    6.07   10.79
  -3  -4  38    2.39   10.04
   4   3  39    1.66    6.24
  -4  -3 -39   -1.11    6.45
  -3   4  39    2.91    8.02
   3  -4 -39    2.02    8.02
  -4  -3  39    3.32    9.98
   4   3 -39    5.90   11.42
   3  -4  39    4.95    9.68
  -3   4 -39   -0.85    9.12
   4  -3 -39    2.63    8.82
  -4   3  39    6.60    8.82
  -3  -4 -39    0.00    4.25
   3   4  39    0.39    5.66
   4  -3  39    0.98    9.32
   3   4 -39    5.06   10.87
  -3  -4  39    5.38   10.07
   4   3  40    2.94    6.31
  -4  -3 -40    4.75    6.70
  -3   4  40    6.72    8.26
   3  -4 -40    4.31    8.11
  -4  -3  40    6.11   10.01
   4   3 -40    0.75   11.50
   3  -4  40    1.09    9.65
  -3   4 -40    4.71    9.13
   4  -3 -40    2.95    8.94
  -4   3  40    4.45    8.81
   3   4  40    4.81    5.76
   4  -3  40    4.28    9.55
   3   4 -40    3.63   11.07
  -3  -4  40    4.35   10.19
   4   3  41    1.62    6.43
  -4  -3 -41   -0.76    6.80
  -3   4  41   -0.49    8.28
   3  -4 -41    2.59    8.05
  -4  -3  41    1.30   10.09
   4   3 -41    0.79   11.80
   3  -4  41    3.33    9.64
  -3   4 -41    4.19    9.26
   4  -3 -41    2.12    8.94
  -4   3  41    0.08    9.01
   3   4  41    3.19    5.85
   4  -3  41    3.98    9.71
   3   4 -41    5.33   11.26
  -3  -4  41    3.40   10.29
   4   3  42    3.78    6.48
  -4  -3 -42    1.98    6.99
  -3   4  42    8.71    8.32
   3  -4 -42    2.22    8.05
  -4  -3  42    7.80   10.38
   4   3 -42    1.40   11.84
   3  -4  42    6.00    9.90
  -3   4 -42    7.76    9.60
   4  -3 -42    3.77    8.98
  -4   3  42    7.90    9.16
   3   4  42    3.35    5.98
   4  -3  42   10.28    9.75
   3   4 -42    3.54   11.20
  -3  -4  42    6.01   10.51
   4   3  43   -1.35    6.53
  -4  -3 -43    0.61    7.29
  -3   4  43   -3.53    8.43
   3  -4 -43   -0.99    7.99
  -4  -3  43    3.16   10.32
   4   3 -43   -1.89   12.15
   3  -4  43   -1.41    9.88
  -3   4 -43   -1.13    9.63
   4  -3 -43   -1.02    8.81
  -4   3  43   -0.71    9.23
   3   4  43    0.00    5.96
  -4   3 -43    0.00    8.11
   4  -3  43   -1.88    9.76
   3   4 -43   -3.29   11.58
  -3  -4  43    1.39   10.40
   4   3  44    7.67    6.66
  -4  -3 -44    0.00    7.11
  -3   4  44   14.91    8.44
   3  -4 -44   12.97    8.16
  -4  -3  44   13.26   10.61
   4   3 -44    7.73   12.33
   3  -4  44   14.06   10.36
  -3   4 -44   13.91    9.73
   4  -3 -44    9.60    8.82
  -4   3  44   13.15    9.39
   3   4  44   10.62    6.31
  -4   3 -44   11.76    9.05
   4  -3  44    8.09    9.88
   3   4 -44   13.81   11.78
  -3  -4  44   12.93   10.79
   4   3  45   -2.33    6.84
  -3   4  45   -0.61    8.35
   3  -4 -45    1.80    8.02
  -4  -3  45   -3.27   10.66
   4   3 -45   -0.30   12.22
   3  -4  45   -0.87   10.07
  -3   4 -45   -0.99    9.72
   4  -3 -45   -1.28    8.72
  -4   3  45    0.00    9.02
   3   4  45    2.61    6.29
  -4   3 -45   -0.73    9.21
   4  -3  45    1.14    9.91
   3   4 -45   -2.02   11.50
  -3  -4  45    0.84   10.60
   4   3  46    3.91    6.81
  -3   4  46    8.84    8.50
   3  -4 -46    1.63    7.96
  -4  -3  46    5.40   10.52
   4   3 -46    2.93   12.38
   3  -4  46    3.77   10.19
  -3   4 -46    5.66    9.69
   4  -3 -46    2.48    8.75
  -3  -4 -46    1.73    5.67
   3   4  46    5.19    6.40
  -4   3 -46    6.05    9.44
   4  -3  46    0.88    9.97
   3   4 -46    7.07   11.84
  -3  -4  46    7.48   10.65
   4   3  47    0.07    6.89
  -3   4  47    4.08    8.62
   3  -4 -47    3.53    8.17
  -4  -3  47    0.21   10.61
   4   3 -47   -4.35   12.91
   3  -4  47    6.37   10.52
  -3   4 -47    2.48    9.96
   4  -3 -47    3.45    8.92
  -3  -4 -47    0.90    6.22
   3   4  47   -0.38    6.51
  -4   3 -47    2.54    9.56
   4  -3  47   -0.43   10.31
   3   4 -47   -0.14   12.14
  -3  -4  47   -0.89   10.79
   4   3  48    1.46    7.04
  -3   4  48    6.67    8.75
   3  -4 -48    3.01    8.23
  -4  -3  48    4.56   10.86
   4   3 -48    7.00   13.21
   3  -4  48    3.92   10.55
  -3   4 -48    5.80   10.18
   4  -3 -48    0.95    9.02
  -3  -4 -48    4.25    6.22
   3   4  48    3.42    6.56
  -4   3 -48    1.86    9.65
   4  -3  48    0.00   10.34
   3   4 -48    3.86   12.21
  -3  -4  48    7.59   10.96
   4   3  49    2.19    7.12
  -3   4  49    0.31    8.76
   3  -4 -49    1.19    8.17
  -4  -3  49    3.31   11.01
   4   3 -49   -1.20   13.20
   3  -4  49    0.89   10.76
  -3   4 -49    0.00   10.00
   4  -3 -49    0.49    8.90
  -3  -4 -49   -1.13    6.29
   3   4  49   -2.13    6.78
  -4   3 -49   -1.37    9.78
   4  -3  49   -0.38   10.54
   3   4 -49   -4.53   12.63
  -3  -4  49   -0.90   11.00
   4   3  50   -0.48    7.27
  -4  -3 -50    0.00    7.70
  -3   4  50   -1.62    8.81
   3  -4 -50    1.77    8.16
  -4  -3  50    4.01   10.96
   4   3 -50    0.47   13.49
   3  -4  50    3.08   10.79
  -3   4 -50    0.00    9.11
   4  -3 -50    0.40    8.91
  -3  -4 -50    2.42    6.28
   3   4  50   -0.77    6.84
  -4   3 -50    0.00    9.86
   4  -3  50    0.15   10.69
   3   4 -50    2.42   12.73
  -3  -4  50   -1.36   11.04
   4   3  51   -0.34    7.42
  -4  -3 -51   -0.94    8.54
  -3   4  51    3.45    8.85
   3  -4 -51   -0.64    8.22
  -4  -3  51    3.83   11.01
   4   3 -51    6.73   13.84
   3  -4  51    4.11   10.91
   4  -3 -51   -0.73    9.09
  -3  -4 -51   -1.49    6.27
   3   4  51    0.00    6.12
  -4   3 -51    0.69    9.98
   4  -3  51    4.04   10.73
   3   4 -51    0.37   13.16
  -3  -4  51   -1.22   11.12
   4   4   0 4419.30  105.07
  -4  -4   0 3810.27   90.89
  -4   4   0 4503.75  107.68
   4  -4   0 4428.53  105.43
  -4  -4  -1  162.17    8.74
  -4   4   1  180.88    9.97
   4  -4  -1  203.93   10.03
  -4  -4   1  132.21    8.11
   4   4  -1  174.05    9.46
  -4   4  -1  190.96   10.08
  -4   4  -1  185.68   10.83
   4   4   2   17.45    5.45
  -4  -4  -2   12.05    6.28
  -4   4   2   13.83    7.33
   4  -4  -2   17.39    7.22
  -4  -4   2   22.43    6.70
   4   4  -2   13.45    7.16
  -4   4  -2   17.86    7.25
  -4   4  -2   16.41    8.04
   4   4   3  102.44    7.27
  -4  -4  -3   93.38    7.19
  -4   4   3   99.19    8.56
   4  -4  -3  112.52    8.66
  -4  -4   3   99.68    8.26
   4   4  -3  103.36    8.48
  -4   4  -3  105.36    8.40
  -4   4  -3  105.29    9.49
  -4  -4  -4  765.58   20.54
  -4   4   4  802.57   22.85
   4  -4  -4  825.31   23.24
  -4  -4   4  769.19   21.84
   4   4  -4  797.02   22.64
  -4   4  -4  784.04   21.61
  -4   4  -4  761.18   22.39
   4   4   5   18.78    6.14
  -4  -4  -5   27.14    6.00
  -4   4   5   29.20    7.73
   4  -4  -5   33.87    7.73
  -4  -4   5   28.25    7.69
   4   4  -5   24.47    7.80
   4  -4   5   26.55    8.49
  -4   4  -5   30.56    8.33
   4   4   6    1.31    5.92
  -4  -4  -6    4.75    5.69
  -4   4   6   14.38    7.65
   4  -4  -6    9.61    7.56
  -4  -4   6    6.25    7.62
   4   4  -6    8.54    7.92
   4  -4   6    7.98    8.42
  -4   4  -6   13.13    8.14
  -4  -4  -7  258.22    9.49
  -4   4   7  255.67   11.74
   4  -4  -7  280.77   12.11
  -4  -4   7  263.43   11.97
   4   4  -7  267.86   12.45
   4  -4   7  280.23   12.90
  -4   4  -7  283.92   12.65
   4   4   8 3136.25   74.53
  -4  -4  -8 3086.77   73.15
  -4   4   8 3041.49   74.11
   4  -4  -8 3149.38   76.48
  -4  -4   8 3028.93   74.01
   4   4  -8 3098.51   75.80
   4  -4   8 3011.62   74.03
  -4   4  -8 3077.94   75.27
   4   4   9  195.24    8.20
  -4  -4  -9  204.64    7.94
  -4   4   9  220.54   11.19
   4  -4  -9  220.72   11.07
  -4  -4   9  219.54   11.52
   4   4  -9  224.37   11.90
   4  -4   9  210.45   11.78
  -4   4  -9  224.07   11.83
   4   4  10    5.19    5.30
  -4  -4 -10    6.14    4.99
  -4   4  10   14.31    8.16
   4  -4 -10    8.39    7.91
  -4  -4  10    4.09    8.31
   4   4 -10    1.74    8.65
   4  -4  10    6.09    8.70
  -4   4 -10    8.64    8.28
   4   4  11    7.52    5.17
  -4  -4 -11    5.30    4.74
  -4   4  11    9.00    8.19
   4  -4 -11    3.96    8.11
  -4  -4  11    8.35    8.55
   4   4 -11    4.13    8.97
   4  -4  11   11.68    9.02
  -4   4 -11   13.99    8.44
   4   4  12  889.41   22.15
  -4  -4 -12  921.90   22.79
  -4   4  12  881.91   25.10
   4  -4 -12  916.11   25.62
  -4  -4  12  890.83   25.74
   4   4 -12  924.43   26.82
   4  -4  12  897.10   26.05
  -4   4 -12  947.82   26.77
   4   4  13   56.49    4.80
  -4   4  13   61.42    8.79
   4  -4 -13   69.85    8.87
  -4  -4  13   64.59    9.33
   4   4 -13   70.39    9.82
   4  -4  13   64.30    9.40
  -4   4 -13   67.14    9.18
   4   4  14   18.06    2.38
  -4   4  14   17.58    7.90
   4  -4 -14   13.72    7.83
  -4  -4  14   17.66    8.35
   4   4 -14   19.28    8.84
   4  -4  14   13.28    8.55
  -4   4 -14   22.55    8.05
   4   4  15   12.26    1.96
  -4   4  15    7.23    7.73
   4  -4 -15    8.78    7.63
  -4  -4  15   10.39    8.19
   4   4 -15    7.72    8.73
   4  -4  15   10.56    8.40
  -4   4 -15   12.19    7.80
   4   4  16    9.35    1.86
  -4   4  16   11.65    7.79
   4  -4 -16    9.04    7.63
  -4  -4  16   13.87    8.25
   4   4 -16   11.81    8.65
   4  -4  16    6.71    8.27
  -4   4 -16   10.01    7.83
  -4   4  17   29.52    8.02
   4  -4 -17   25.06    7.74
  -4  -4  17   24.82    8.48
   4   4 -17   21.48    8.88
   4  -4  17   22.52    8.46
  -4   4 -17   28.83    7.86
  -4   4  18   11.22    8.00
  -4  -4  18   11.88    8.51
   4   4 -18   10.65    9.00
   4  -4  18    7.69    8.70
  -4   4 -18   11.00    7.83
  -4  -4  19   10.66    9.02
   4   4 -19   14.81    9.68
   4  -4  19   20.67    8.94
  -4   4 -19   16.54    8.41
  -4   4  20  939.76   26.89
  -4  -4  20  902.85   26.84
   4   4 -20  957.71   28.53
  -4   4  21   -1.61    8.53
  -4  -4  21   -1.52    8.91
   4   4 -21   -2.01    9.68
   4  -4  21    9.91    8.66
  -4   4  22    6.25    8.51
  -4  -4  22    4.11    8.69
   4   4 -22    2.86    9.43
   4  -4  22   -0.61    8.71
  -4   4 -22    5.21    7.99
  -4   4  23   86.29    9.73
   4  -4  23   76.47   10.13
  -4   4 -23   84.06    9.26
  -4   4  24  137.59   10.69
  -4  -4  24  140.94   11.42
   4   4 -24  119.66   10.79
   4  -4  24  127.11   10.77
  -4   4 -24  133.88   10.04
  -4   4  25    0.00    8.78
  -4  -4  25    5.17    9.39
   4   4 -25   -0.08    9.87
   4  -4  25    0.86    9.07
  -4   4 -25    1.09    8.18
  -4   4  26    2.20    8.78
  -4  -4  26    5.69    9.16
   4   4 -26   -0.03    9.63
   4  -4  26    3.58    9.04
  -4   4 -26    1.48    8.01
  -4   4  27    2.37    8.86
  -4  -4  27    5.95    9.47
   4   4 -27    3.60   10.01
   4  -4  27    1.96    9.07
  -4   4 -27    2.46    8.26
  -4  -4 -28   33.91    3.69
  -4   4  28   24.44    8.96
   4  -4 -28   27.85    8.01
  -4  -4  28   35.34    9.77
   4   4 -28   36.22   10.49
   4  -4  28   33.95    9.63
  -4   4 -28   41.89    8.82
  -4   4  29    1.27    8.70
   4  -4 -29    4.00    8.33
  -4  -4  29    6.37    9.64
   4   4 -29   10.06   10.33
   4  -4  29    7.10    9.27
  -4   4 -29   10.71    8.34
  -4   4  30    2.90    8.70
   4  -4 -30    5.94    8.38
  -4  -4  30    7.32    9.58
   4   4 -30   10.55   10.39
   4  -4  30    6.50    9.20
  -4   4 -30    4.84    8.64
  -4  -4 -31   31.46    3.09
  -4   4  31   59.69    9.49
   4  -4 -31   45.48    8.78
  -4  -4  31   54.44   10.41
   4   4 -31   53.57   11.19
   4  -4  31   46.24   10.04
  -4   4 -31   54.38    9.35
  -4  -4 -32    1.64    2.74
  -4   4  32   -1.74    8.98
   4  -4 -32    1.65    8.38
  -4  -4  32    2.85    9.81
   4   4 -32    2.02   10.58
   4  -4  32    3.98    9.57
  -4   4 -32    6.18    8.82
   4   4  33   20.70    7.32
  -4  -4 -33   15.85    2.58
  -4   4  33   41.77    9.39
   4  -4 -33   39.18    8.77
  -4  -4  33   36.74   10.26
   4   4 -33   36.27   11.11
   4  -4  33   34.66    9.81
  -4   4 -33   42.18    9.24
   4   4  34   -1.53    3.38
  -4   4  34    1.57    8.79
   4  -4 -34    2.88    8.22
  -4  -4  34    1.80    9.99
   4   4 -34    1.14   10.55
   4  -4  34    2.15    9.47
  -4   4 -34    2.05    8.61
   4   4  35    6.99    3.56
  -4   4  35   13.22    8.89
   4  -4 -35    8.12    8.30
  -4  -4  35   14.35    9.92
   4   4 -35   11.57   10.96
   4  -4  35    8.22    9.60
  -4   4 -35   14.71    8.83
   4   4  36    4.55    1.90
  -4   4  36   13.96    9.03
   4  -4 -36   12.51    8.37
  -4  -4  36   16.51   10.12
   4   4 -36   13.73   10.92
   4  -4  36   11.23    9.82
  -4   4 -36   20.23    9.03
   4   4  37    3.65    3.27
  -4   4  37    6.78    8.78
   4  -4 -37    9.95    8.40
  -4  -4  37    7.97   10.01
   4   4 -37    5.52   10.97
   4  -4  37    6.54    9.78
  -4   4 -37    8.49    8.83
  -4   4  38    0.00    8.24
   4  -4 -38   -3.71    8.45
  -4  -4  38   -2.95   10.31
   4   4 -38   -1.04   11.13
   4  -4  38   -2.43    9.87
  -4   4 -38   -0.93    8.93
   4  -4 -39   17.71    8.60
  -4  -4  39   22.70   10.62
   4   4 -39   23.88   11.72
   4  -4  39   21.72   10.20
  -4   4 -39   26.31    9.42
  -4  -4 -40    0.00    3.66
   4  -4 -40    7.50    8.45
  -4  -4  40   10.36   10.58
   4   4 -40   11.15   11.74
   4  -4  40   10.45   10.33
  -4   4 -40    9.71    9.58
  -4  -4 -41    8.75    3.64
   4  -4 -41   13.38    8.63
  -4  -4  41   26.09   11.03
   4   4 -41   25.63   12.18
   4  -4  41   12.39   10.18
  -4   4 -41   22.18    9.70
  -4  -4 -42  -10.56    3.17
   4  -4 -42    2.61    8.42
  -4  -4  42    1.35   10.68
   4   4 -42    0.81   11.86
   4  -4  42    0.53   10.16
  -4   4 -42   -1.20    9.39
   4  -4 -43    8.16    8.42
  -4  -4  43   17.41   10.85
   4   4 -43   12.31   12.13
   4  -4  43    7.20   10.08
  -4   4 -43    8.06    9.59
   4  -4 -44    1.62    8.24
  -4  -4  44    4.62   10.85
   4   4 -44   -3.94   12.40
   4  -4  44    1.38   10.19
  -4   4 -44    7.29    9.57
  -4  -4 -45    5.12    4.19
   4  -4 -45    8.57    8.28
  -4  -4  45    6.15   10.84
   4   4 -45    3.20   12.21
   4  -4  45   10.46   10.35
  -4   4 -45   12.12    9.25
   4  -4 -46   -2.34    8.27
  -4  -4  46    0.91   10.92
   4   4 -46   -2.80   12.51
   4  -4  46    3.11   10.39
   4  -4 -47   -2.02    8.25
  -4  -4  47   -0.94   11.14
   4   4 -47   -0.24   12.75
   4  -4  47   -5.94   10.83
  -4   4  48    2.86    8.87
   4  -4 -48    4.47    8.38
  -4  -4  48   -0.01   11.08
   4   4 -48   -1.85   13.12
   4  -4  48    3.33   10.72
  -4   4  49   -1.61    9.18
   4  -4 -49    1.61    8.43
  -4  -4  49    3.40   11.17
   4   4 -49   -2.01   13.28
   4  -4  49   -0.82   10.87
  -4  -4 -50    0.22    5.94
  -4   4  50    1.07    9.37
   4  -4 -50   -1.45    8.50
  -4  -4  50    5.07   11.25
   4   4 -50   -0.75   13.52
   4  -4  50    0.83   10.98
   5   0   0   68.46    8.13
  -5   0   0   73.90    8.41
   0   5   0   94.96    7.50
   5   0   1 3436.61   82.68
  -5   0  -1 3494.44   84.05
   0   5   1 3421.90   81.59
  -5   0   1 3480.00   83.91
   5   0  -1 3446.47   83.09
   0  -5   1 3417.81   81.74
   0   5  -1 3420.13   81.77
   5   0   2 1574.70   39.82
  -5   0  -2 1498.30   37.98
   0  -5  -2 1618.43   40.16
  -5   0   2 1640.76   41.75
   5   0  -2 1628.33   41.45
   0  -5   2 1516.15   38.18
   0   5  -2 1572.83   39.40
   5   0   3  534.48   16.39
   0  -5  -3  522.49   15.52
  -5   0   3  562.03   17.73
   5   0  -3  538.03   17.21
   0  -5   3  535.09   16.28
   0   5  -3  561.43   16.81
   5   0   4  750.09   20.77
   0   5   4  738.72   19.72
   0  -5  -4  690.59   19.05
  -5   0   4  730.75   21.44
   5   0  -4  729.41   21.45
   0  -5   4  679.77   19.53
   0   5  -4  699.19   19.90
  -5   0  -5  440.04   14.21
   0   5   5  435.32   13.14
   0  -5  -5  423.94   13.17
  -5   0   5  422.89   14.95
   5   0  -5  431.14   15.29
   0  -5   5  422.70   14.12
   0   5  -5  422.21   14.07
  -5   0  -6    8.03    6.93
   0   5   6    5.82    5.77
   0  -5  -6    8.28    6.03
  -5   0   6   11.73    7.98
   5   0  -6   13.60    8.23
   0  -5   6   10.72    7.22
   0   5  -6    9.54    7.19
   5   0   7  545.65   15.92
  -5   0  -7  573.25   17.09
   0   5   7  571.07   16.04
   0  -5  -7  581.45   16.56
  -5   0   7  564.05   18.17
   5   0  -7  591.37   18.91
   0  -5   7  574.17   17.70
   0   5  -7  573.13   17.64
   5   0   8  795.80   21.72
  -5   0  -8  777.38   21.60
   0   5   8  767.72   20.42
   0  -5  -8  708.53   19.32
  -5   0   8  753.93   22.48
   5   0  -8  809.72   23.87
   0  -5   8  744.08   21.63
   0   5  -8  759.80   21.93
   5   0   9  991.93   26.21
  -5   0  -9 1018.62   27.01
   0   5   9 1054.11   26.84
   0  -5  -9 1031.31   26.31
  -5   0   9 1004.67   28.19
   5   0  -9 1021.28   28.76
   0  -5   9  993.34   27.36
   0   5  -9 1010.31   27.70
   5   0  10  341.67   12.22
  -5   0 -10  324.79   12.37
   0   5  10  308.05   10.80
  -5   0  10  330.07   14.36
   5   0 -10  339.94   14.90
   0  -5  10  300.24   13.22
   0   5 -10  298.60   13.17
   5   0  11 2186.94   53.11
  -5   0 -11 2201.08   53.92
   0   5  11 2229.04   53.63
  -5   0  11 2212.53   55.80
   5   0 -11 2253.88   56.92
   0  -5  11 2163.81   54.20
   0   5 -11 2192.40   54.80
  -5   0 -12   13.48    7.99
  -5   0 -12    9.02    7.73
   0   5  12   12.75    6.21
   0   5  12   12.68    6.54
  -5   0  12    3.94    9.93
   5   0 -12   18.32   10.61
   0  -5  12   17.87    9.56
   0   5 -12   20.83    9.57
  -5   0 -13 1723.77   43.02
  -5   0 -13 1736.08   43.37
   0   5  13 1694.28   41.15
   0   5  13 1740.05   42.37
   5   0 -13 1799.19   46.77
   0  -5  13 1719.46   44.28
   0   5 -13 1747.55   44.82
  -5   0 -14  213.87   10.27
   0   5  14  209.54    8.37
   0   5  14  226.33    9.03
   5   0 -14  227.97   13.20
   0  -5  14  211.96   11.89
   0   5 -14  222.91   11.89
  -5   0 -15  386.89   13.19
   0   5  15  375.01   11.52
   0   5  15  392.78   11.54
   5   0 -15  373.72   15.53
   0  -5  15  369.46   14.53
   0   5 -15  372.54   14.56
  -5   0 -16   60.86    7.32
   0   5  16   59.03    5.85
   0  -5 -16   55.88    4.66
  -5   0  16    8.88    8.82
   5   0 -16   68.18   10.14
   0  -5  16   55.06    8.82
   0   5 -16   64.24    9.04
  -5   0 -17   43.69    6.02
  -5   0 -17   47.82    6.91
   0   5  17   44.34    5.66
   0  -5 -17   43.31    5.17
  -5   0  17   10.79    8.66
   5   0 -17   41.75    9.52
   0  -5  17   47.61    8.84
   0   5 -17   49.40    8.70
  -5   0 -18   30.28    5.55
  -5   0 -18   26.99    6.69
   0   5  18   28.96    5.43
   0  -5 -18   27.41    5.15
  -5   0  18    5.04    8.68
   5   0 -18   27.59    9.42
   0  -5  18   25.17    8.38
   0   5 -18   25.60    8.46
  -5   0 -19   88.43    5.57
  -5   0 -19   76.37    7.41
   0   5  19   76.40    6.18
   0  -5 -19   67.61    5.66
  -5   0  19   74.47    9.65
   5   0 -19   79.07   10.45
   0  -5  19   68.82    9.32
   0   5 -19   71.78    9.26
   0   5  20  116.59    6.94
   0  -5 -20  103.62    6.56
  -5   0  20  117.00   10.74
   5   0 -20  113.08   11.55
   0  -5  20  105.48   10.34
   0   5 -20  114.85   10.38
   0  -5 -21  734.96   19.28
  -5   0  21  719.68   22.39
   5   0 -21  809.69   25.42
   0  -5  21  745.58   23.14
   0   5 -21  767.27   23.48
  -5   0 -22    1.37    6.86
   0   5  22   -1.07    5.47
   0   5 -22   -2.66    9.29
  -5   0 -23  556.15   16.54
   0  -5 -23  503.23   14.26
  -5   0  23  560.39   19.48
   5   0 -23  584.18   20.58
   0   5  24   -0.04    5.61
   0  -5  24   14.34    9.45
   0   5 -24   31.15    9.24
   5   0  25   10.86    7.42
  -5   0 -25   16.61    6.61
   0   5  25   16.14    5.58
   0  -5 -25    9.22    5.50
  -5   0  25   17.70    9.22
   5   0 -25   16.44    9.95
   0  -5  25   14.52    9.15
   0   5 -25   14.39    8.97
   5   0  26   45.64    7.98
  -5   0 -26   58.87    7.33
   0   5  26   57.09    6.01
   0  -5 -26   43.87    5.99
  -5   0  26   58.46   10.13
   5   0 -26   57.81   10.84
   0  -5  26   49.53    9.77
   0   5 -26   53.68    9.66
   5   0  27    5.89    8.01
  -5   0 -27   15.44    7.12
   0   5  27   16.76    5.97
   0  -5 -27   10.04    5.98
  -5   0  27   16.97    9.97
   5   0 -27   15.48   10.83
   0  -5  27   10.59    9.80
   0   5 -27   13.84    9.72
   5   0  28  121.91    9.57
  -5   0 -28  150.76    9.19
   0   5  28  162.17    8.01
   0  -5 -28  125.08    7.51
  -5   0  28  144.37   11.93
   5   0 -28  162.13   13.31
   0  -5  28  134.22   11.95
   0   5 -28  140.81   11.90
   5   0  29  120.19    9.47
  -5   0 -29  145.86    9.17
   0   5  29  147.70    7.84
   0  -5 -29  124.08    7.64
  -5   0  29  147.72   12.06
   5   0 -29  142.87   13.05
   0  -5  29  118.40   11.61
   0   5 -29  134.86   11.69
  -5   0  30    7.18    9.89
   5   0 -30    0.24   10.82
   0  -5  30    2.54    9.78
   0   5 -30    1.36    9.82
   5   0  31   58.62    8.29
  -5   0 -31   70.77    7.88
   0   5  31   65.35    6.50
   0  -5 -31   56.01    6.60
  -5   0  31   70.09   10.66
   5   0 -31   67.15   11.77
   0  -5  31   58.69   10.42
   0   5 -31   62.23   10.49
   5   0  32   -1.66    7.87
  -5   0 -32    2.03    7.17
   0   5  32    1.28    6.07
   0  -5 -32    1.37    6.25
  -5   0  32    6.29    9.80
   5   0 -32    0.03   10.88
   0  -5  32    5.72    9.70
   0   5 -32    3.30    9.81
   5   0  33   20.19    8.20
  -5   0 -33   33.03    7.58
   0   5  33   21.18    6.32
   0  -5 -33   23.68    6.42
  -5   0  33   40.24   10.34
   5   0 -33   32.28   11.42
   0  -5  33   28.03   10.28
   0   5 -33   27.15   10.16
   5   0  34   34.41    8.28
  -5   0 -34   44.49    7.84
   0   5  34   42.15    6.64
   0  -5 -34   33.49    6.58
  -5   0  34   47.84   10.39
   5   0 -34   50.23   11.84
   0  -5  34   35.57   10.39
   0   5 -34   38.82   10.57
   5   0  35    8.69    8.03
  -5   0 -35   15.61    7.41
   0   5  35   10.37    6.33
   0  -5 -35   10.81    6.29
  -5   0  35   22.11    9.99
   5   0 -35   14.85   11.15
   0  -5  35   10.95    9.78
   0   5 -35   14.59   10.06
   5   0  36   -1.65    7.83
  -5   0 -36   -2.15    7.22
   0  -5 -36    0.45    6.10
  -5   0  36    1.15    9.61
   5   0 -36   -2.43   10.93
   0  -5  36   -2.48    9.63
   0   5 -36    1.84    9.72
   5   0  37   -1.73    7.90
  -5   0 -37   -1.73    7.34
   0   5  37    3.65    6.19
   0  -5 -37   -1.35    6.10
  -5   0  37   -0.21    9.70
   5   0 -37   -2.97   10.93
   0  -5  37    0.28    9.56
   0   5 -37   -1.75    9.89
   5   0  38   -0.01    7.96
  -5   0 -38    5.76    7.48
   0   5  38    2.80    6.39
   0  -5 -38    1.78    6.27
  -5   0  38    4.92    9.83
   5   0 -38    5.93   11.11
   0  -5  38    1.96    9.88
   0   5 -38    3.73    9.94
   5   0  39   14.66    8.09
  -5   0 -39   12.85    7.78
   0   5  39   24.28    6.57
   0  -5 -39   16.04    6.44
  -5   0  39   18.12   10.03
   5   0 -39   24.09   11.67
   0  -5  39   10.55   10.22
   0   5 -39   17.42   10.47
   5   0  40    0.25    8.20
  -5   0 -40   -0.58    7.77
   0   5  40    0.20    6.62
   0  -5 -40   -0.07    6.41
  -5   0  40   -1.28   10.25
   5   0 -40    0.66   11.57
   0  -5  40    2.32   10.24
   0   5 -40    0.93   10.27
   5   0  41   36.01    8.72
  -5   0 -41   44.26    8.39
   0   5  41   38.20    7.04
   0  -5 -41   31.66    6.67
  -5   0  41   39.21   10.75
   5   0 -41   45.51   12.35
   0  -5  41   38.35   10.85
   0   5 -41   39.60   10.96
   5   0  42   -1.48    8.45
  -5   0 -42    2.44    8.14
   0  -5 -42   -1.84    6.49
  -5   0  42   -3.52   10.23
   5   0 -42   -1.98   11.75
   0  -5  42    0.85   10.58
   0   5 -42   -1.22   10.43
   5   0  43    2.78    8.34
  -5   0 -43   10.65    8.08
   0   5  43    0.00    6.64
   0  -5 -43    1.58    6.37
  -5   0  43    1.07   10.00
   5   0 -43    2.38   11.54
   0  -5  43    7.93   10.48
   0   5 -43    2.01   10.47
   5   0  44    0.60    8.29
  -5   0 -44   -0.52    8.10
   0   5  44    2.23    6.64
   0  -5 -44    1.34    6.44
  -5   0  44   -4.02   10.23
   5   0 -44   -2.89   11.58
   0  -5  44    0.82   10.18
   0   5 -44    0.48   10.27
   5   0  45    0.15    8.45
  -5   0 -45   -2.85    8.09
   0   5  45   -2.64    6.71
   0  -5 -45   -1.68    6.37
  -5   0  45   -0.54   10.21
   5   0 -45    0.79   11.50
   0  -5  45   -1.11   10.18
   0   5 -45   -3.53   10.24
   5   0  46   -3.27    8.46
  -5   0 -46   -1.22    8.02
   0   5  46    1.23    6.70
   0  -5 -46   -0.69    6.41
  -5   0  46   -4.24   10.20
   5   0 -46   -0.43   11.39
   0  -5  46   -0.92   10.24
   0   5 -46    2.71   10.29
   5   0  47    0.44    8.67
  -5   0 -47    0.88    8.37
   0   5  47    4.36    6.82
   0  -5 -47    1.67    6.50
  -5   0  47    9.24   10.44
   5   0 -47    3.77   11.70
   0  -5  47    1.85   10.41
   0   5 -47    5.24   10.54
   5   0  48    0.01    8.72
  -5   0 -48   -2.28    8.34
   0   5  48   -2.42    6.89
   0  -5 -48   -0.28    6.45
  -5   0  48   -1.86   10.39
   5   0 -48   -2.40   11.91
   0  -5  48   -1.44   10.83
   0   5 -48   -1.47   10.80
   5   0  49   -1.13    8.93
  -5   0 -49    0.95    8.49
   0   5  49    1.71    7.07
   0  -5 -49   -0.27    6.60
  -5   0  49    0.05   10.36
   5   0 -49    1.94   12.00
   0  -5  49    0.15   10.81
   0   5 -49   -1.09   10.85
   5   0  50    0.91    8.93
  -5   0 -50    4.21    8.69
   0   5  50    1.82    7.03
   0  -5 -50   -0.25    6.62
  -5   0  50   -1.32   10.49
   5   0 -50    1.80   11.97
   0  -5  50    4.52   10.92
   0   5 -50    2.13   11.10
   5   0  51   -2.05    9.07
  -5   0 -51    1.97    8.83
   0   5  51    0.67    7.13
   0  -5 -51    0.00    5.99
  -5   0  51    0.90   10.55
   5   0 -51    1.01   12.17
   0  -5  51   -5.87   11.17
   0   5 -51    3.63   11.32
   5   1   0  316.92   12.37
  -5  -1   0  344.42   12.50
  -1   5   0  316.95   11.60
   1  -5   0  336.75   12.03
   5  -1   0  316.85   12.20
  -5   1   0  317.39   12.39
   1   5   0  333.47   11.43
   5   1   1  300.59   11.88
  -1   5   1  315.29   11.50
  -5  -1   1  308.44   12.13
   5   1  -1  312.25   12.32
   1  -5   1  303.81   11.66
  -1   5  -1  302.34   11.34
   5  -1  -1  309.90   12.17
  -5   1   1  306.27   12.25
  -1  -5  -1  322.09   10.94
  -5   1  -1  320.27   12.34
   5  -1   1  310.25   11.97
   1   5  -1  300.28   10.99
   5   1   2  163.22    9.16
  -1   5   2  176.91    8.69
  -5  -1   2  151.53    9.38
   5   1  -2  165.79    9.75
   1  -5   2  164.15    9.15
  -1   5  -2  162.69    8.78
   5  -1  -2  160.47    9.52
  -5   1   2  151.93    9.50
  -1  -5  -2  148.59    7.73
  -5   1  -2  162.98    9.34
   5  -1   2  150.98    8.88
   1   5  -2  156.38    8.50
  -1  -5   2  171.24    8.56
   5   1   3   81.75    6.64
  -5  -1  -3  110.96    7.80
  -1   5   3   75.59    6.21
   1  -5  -3  108.99    7.51
  -5  -1   3   90.71    8.50
   5   1  -3   92.30    8.70
   1  -5   3   91.02    7.98
  -1   5  -3   90.40    7.66
   5  -1  -3   96.74    8.65
  -5   1   3   92.27    8.58
  -1  -5  -3   83.82    6.53
   1   5   3  115.56    6.54
  -5   1  -3  107.91    8.18
   5  -1   3   96.72    7.97
   1   5  -3   91.43    7.63
  -1  -5   3   88.94    7.60
  -5  -1  -4  127.47    8.38
   1  -5  -4  126.26    8.15
  -5  -1   4  129.37    9.15
   5   1  -4  129.26    9.40
   1  -5   4  132.61    8.69
  -1   5  -4  131.74    8.42
   5  -1  -4  132.30    9.33
  -5   1   4  129.56    9.25
  -1  -5  -4  124.51    6.97
   1   5   4  128.02    7.01
  -5   1  -4  115.50    7.81
   5  -1   4  125.80    8.30
   1   5  -4  130.00    8.33
  -1  -5   4  131.63    8.42
   5   1   5   55.19    5.99
  -5  -1  -5   52.78    7.32
  -1   5   5   56.98    6.00
   1  -5  -5   55.24    7.07
  -5  -1   5   51.68    8.11
   5   1  -5   54.36    8.45
   1  -5   5   49.87    7.57
  -1   5  -5   51.53    7.43
   5  -1  -5   56.64    8.37
  -5   1   5   53.80    8.24
  -1  -5  -5   49.42    5.79
   1   5   5   46.52    5.85
   5  -1   5   53.15    7.22
   1   5  -5   50.39    7.41
  -1  -5   5   50.44    7.37
   5   1   6   73.98    6.91
  -5  -1  -6   67.63    7.28
  -1   5   6   79.35    7.15
   1  -5  -6   61.16    7.26
  -5  -1   6   67.88    8.48
   5   1  -6   66.90    8.85
   1  -5   6   72.03    8.00
  -1   5  -6   73.97    7.86
   5  -1  -6   70.98    8.74
  -5   1   6   70.40    8.74
  -1  -5  -6   64.72    5.97
   1   5   6   66.91    5.85
  -5   1  -6   45.84    6.91
   5  -1   6   91.94    7.27
   1   5  -6   72.56    8.06
  -1  -5   6   68.92    7.89
   5   1   7  280.25   10.56
  -5  -1  -7  281.31   10.84
  -1   5   7  280.75    9.39
  -1   5   7  284.14   10.75
   5   1  -7  289.43   12.80
   1  -5   7  290.07   12.06
  -1   5  -7  295.04   11.87
   5  -1  -7  296.86   12.78
  -5   1   7  291.27   12.62
  -1  -5  -7  274.90    9.52
   1   5   7  288.83    9.58
  -5   1  -7  299.19   11.62
   1   5  -7  285.76   11.77
  -1  -5   7  283.61   11.77
   5   1   8  348.53   11.91
  -5  -1  -8  366.88   12.54
  -1   5   8  362.40   11.90
  -1   5   8  356.45   12.26
   5   1  -8  364.68   14.46
   1  -5   8  362.71   13.58
  -1   5  -8  374.60   13.65
   5  -1  -8  367.87   14.39
  -5   1   8  358.46   14.18
  -1  -5  -8  336.52   10.74
   1   5   8  361.22   10.95
  -5   1  -8  369.39   13.20
   1   5  -8  361.21   13.50
  -1  -5   8  356.75   13.46
   5   1   9  224.02    9.48
  -5  -1  -9  240.67   10.11
  -1   5   9  228.58    9.39
  -1   5   9  235.06    9.97
   5   1  -9  242.35   12.41
   1  -5   9  225.90   11.20
  -1   5  -9  232.26   11.15
   5  -1  -9  241.31   12.21
  -5   1   9  236.50   12.08
  -1  -5  -9  216.23    8.32
   1   5   9  237.46    8.34
  -5   1  -9  240.89   10.80
   1   5  -9  224.07   11.13
  -1  -5   9  230.19   11.21
   5   1  10   66.80    6.98
  -5  -1 -10   58.33    7.34
  -1   5  10   57.05    6.83
  -1   5  10   57.52    7.34
  -5  -1  10   20.67    8.89
   5   1 -10   59.09    9.83
   1  -5  10   53.21    8.79
  -1   5 -10   53.38    8.70
   5  -1 -10   58.09    9.65
  -5   1  10   59.86    9.58
  -1  -5 -10   55.83    5.89
   1   5  10   56.15    5.42
  -5   1 -10   62.72    8.04
   1   5 -10   62.42    8.96
  -1  -5  10   70.16    9.01
   5   1  11  121.76    7.77
  -5  -1 -11  126.76    8.16
  -1   5  11  111.54    7.35
  -1   5  11  138.17    7.74
   5   1 -11  133.24   11.12
   1  -5  11  130.65   10.07
  -1   5 -11  136.77   10.14
   5  -1 -11  129.79   10.96
  -5   1  11  122.77   10.61
  -1  -5 -11  135.31    6.61
   1   5  11  134.91    6.42
  -5   1 -11  120.26    9.04
   1   5 -11  137.70   10.23
  -1  -5  11  143.53   10.30
   5   1  12  547.89   15.82
  -5  -1 -12  548.29   16.19
   1  -5 -12  518.77   14.55
   5   1 -12  597.48   20.04
   1  -5  12  574.45   18.64
  -1   5 -12  594.41   18.98
   5  -1 -12  582.39   19.48
  -5   1  12  545.85   18.59
   1   5  12  531.79   13.98
   1   5  12  571.61   15.12
  -5   1 -12  542.91   16.94
   1   5 -12  577.72   18.70
  -1  -5  12  571.40   18.64
   5   1  13  120.54    6.23
  -5  -1 -13  123.28    8.05
   1  -5 -13  119.07    7.58
   5   1 -13  130.42   11.45
   1  -5  13  119.89   10.11
  -1   5 -13  135.14   10.23
   5  -1 -13  142.50   11.45
  -5   1  13  118.35   10.68
   1   5  13  116.09    5.88
   1   5  13  128.42    6.08
   1   5 -13  126.89   10.33
  -1  -5  13  123.22   10.37
  -5  -1 -14  222.08    9.54
  -5  -1 -14  227.66    9.70
   1  -5 -14  241.68    9.46
  -5  -1  14  237.79   12.34
   5   1 -14  246.58   13.11
   1  -5  14  242.27   11.92
  -1   5 -14  244.42   11.95
   5  -1 -14  246.64   12.77
  -5   1  14  234.54   12.43
   1   5  14  240.08    7.85
   1   5  14  250.51    8.07
   1   5 -14  243.30   12.03
  -1  -5  14  235.87   11.96
  -5  -1 -15    4.77    6.35
   1  -5 -15   -1.96    5.93
  -5  -1  15    1.21    8.56
   5   1 -15    1.99    9.44
   1  -5  15    3.07    8.03
  -1   5 -15    3.97    8.12
   5  -1 -15    4.44    8.95
  -5   1  15    6.08    8.80
   1   5  15    2.75    4.16
   1   5 -15    4.93    8.31
  -1  -5  15    3.34    8.25
  -5  -1 -16   38.18    6.38
  -1   5  16   31.47    5.96
   1  -5 -16   38.05    6.06
  -5  -1  16   40.39    8.96
   5   1 -16   40.61    9.68
   1  -5  16   38.98    8.57
  -1   5 -16   36.14    8.44
   5  -1 -16   36.27    9.41
  -5   1  16   15.40    8.76
   1   5  16   36.28    4.40
  -5   1 -16   24.52    6.75
   5  -1  16   28.36    6.09
   1   5 -16   38.77    8.54
  -1  -5  16   34.92    8.55
  -5  -1 -17   45.14    6.35
  -1   5  17   47.89    6.47
   1  -5 -17   47.00    6.29
  -5  -1  17   51.73    9.04
   5   1 -17   47.65   10.00
   1  -5  17   48.70    8.67
  -1   5 -17   47.38    8.66
   5  -1 -17   46.95    9.42
  -5   1  17   18.55    8.84
   1   5  17   44.53    4.44
  -5   1 -17   45.06    7.51
   5  -1  17   38.37    7.43
   1   5 -17   52.11    8.84
  -1  -5  17   50.19    8.82
  -5  -1 -18   43.94    6.33
  -1   5  18   40.63    6.64
   1  -5 -18   42.22    6.36
  -5  -1  18   42.46    9.15
   5   1 -18   41.40    9.96
   1  -5  18   45.39    8.83
  -1   5 -18   45.63    8.86
   5  -1 -18   42.99    9.56
  -5   1  18   20.32    9.08
   1   5  18   42.89    3.57
  -5   1 -18   39.09    7.45
   5  -1  18   39.41    8.15
   1   5 -18   44.33    9.13
  -1  -5  18   42.67    8.88
  -5  -1 -19  177.85    8.30
  -5  -1 -19  181.81    8.46
  -1   5  19  189.93    9.00
   1  -5 -19  172.55    8.24
  -5  -1  19  175.89   11.32
   1  -5  19  175.95   10.97
  -1   5 -19  179.75   10.98
   5  -1 -19  176.12   11.73
   1   5  19  184.92    6.71
   1   5  19  175.14    5.97
  -5   1 -19  167.61    9.40
   5  -1  19  145.64    9.10
   1   5 -19  182.28   11.45
  -1  -5  19  179.36   11.18
  -5  -1 -20   83.28    6.83
  -5  -1 -20   83.86    6.67
   1  -5 -20   75.00    6.80
  -5  -1  20   88.59   10.02
   5   1 -20   30.52    9.95
   1  -5  20   86.36    9.69
  -1   5 -20   94.47    9.60
   5  -1 -20   83.60   10.19
  -1  -5 -20   79.70    3.84
   1   5 -20   84.41    9.92
  -1  -5  20   87.35    9.78
  -5  -1 -21   12.01    6.05
  -1   5  21   11.62    5.82
  -5  -1  21   15.12    8.96
   5   1 -21    2.19    9.74
   1  -5  21   13.07    8.54
  -1   5 -21   15.70    8.62
  -1  -5 -21   12.92    3.37
  -5   1 -21   12.22    6.29
   5  -1  21   14.66    7.80
   1   5 -21   15.57    8.91
  -1  -5  21   18.90    8.84
  -5  -1 -22   21.72    5.07
  -5  -1 -22   23.99    5.88
  -1   5  22   27.39    6.80
   1  -5 -22   23.36    6.11
  -5   1  22   12.99    8.89
  -1  -5 -22   23.32    3.99
  -5   1 -22   25.50    7.20
   5  -1  22   17.90    7.91
   1   5 -22   18.57    9.05
  -1  -5  22   23.41    8.82
   5   1  23   56.88   12.57
  -5  -1 -23   64.19    4.81
  -5  -1 -23   67.86    6.33
  -1   5  23   70.46    7.29
   1  -5 -23   61.14    6.67
  -5  -1  23   71.48    9.80
   1  -5  23   66.47    9.37
   5  -1 -23   64.31   10.05
  -5   1  23   65.01    9.76
  -5   1 -23   63.94    7.52
   5  -1  23   56.31    8.39
   5   1  24   -1.97    5.04
  -5  -1 -24    0.47    5.71
   1  -5 -24   -2.82    6.05
  -5  -1  24   -0.68    9.03
   5   1 -24    1.76    9.79
   1  -5  24   -1.99    8.76
  -1   5 -24    0.25    8.58
   5  -1 -24    1.34    9.24
  -5   1  24    0.18    8.91
  -5   1 -24   -1.40    6.81
   1   5 -24    5.43    8.73
  -1  -5  24    3.23    9.01
   5   1  25    7.64    6.15
  -5  -1 -25    5.37    5.70
  -1   5  25    6.56    6.47
   1  -5 -25    4.93    6.10
  -5  -1  25    6.58    9.00
   5   1 -25    9.21    9.96
   1  -5  25    6.68    8.81
  -1   5 -25    5.24    8.48
   5  -1 -25    9.96    9.33
  -5   1  25    0.95    8.79
  -1  -5 -25    5.90    4.11
   1   5  25    4.02    4.24
  -5   1 -25    6.39    6.90
   5  -1  25    0.00    6.76
   1   5 -25    3.96    8.93
  -1  -5  25    4.08    8.89
   5   1  26    0.41    6.61
  -5  -1 -26    3.39    5.89
  -1   5  26    0.07    6.43
   1  -5 -26    2.14    6.22
  -5  -1  26    4.70    9.11
   5   1 -26    1.33   10.06
   1  -5  26    3.34    8.94
  -1   5 -26    3.31    8.72
   5  -1 -26    1.40    9.40
  -5   1  26    1.61    8.95
  -5   1 -26    1.62    7.01
   1   5 -26    2.50    9.07
  -1  -5  26    6.00    9.07
   5   1  27   12.47    6.87
  -5  -1 -27    9.48    6.26
  -1   5  27   13.95    6.50
   1  -5 -27    7.66    6.43
  -5  -1  27   10.34    9.38
   5   1 -27    6.56   10.41
   1  -5  27   10.34    9.17
  -1   5 -27   15.02    8.84
   5  -1 -27   11.00    9.73
  -5   1  27   17.31    9.27
  -5   1 -27   11.23    7.12
   1   5 -27   11.82    9.39
  -1  -5  27    8.61    9.33
   5   1  28    5.35    6.99
  -5  -1 -28   10.45    6.37
  -1   5  28   10.30    6.59
   1  -5 -28    7.84    6.63
  -5  -1  28   11.35    9.50
   5   1 -28    6.36   10.68
   1  -5  28   10.30    9.47
  -1   5 -28    6.63    9.13
   5  -1 -28    6.70    9.91
  -5   1  28    0.00    9.19
  -1  -5 -28    7.35    4.00
   1   5  28   10.60    4.71
  -5   1 -28    6.82    7.35
   1   5 -28    7.63    9.73
  -1  -5  28   10.03    9.67
   5   1  29    9.30    6.93
  -5  -1 -29   11.30    6.38
  -1   5  29   15.39    6.70
   1  -5 -29   12.10    6.74
  -5  -1  29   11.65    9.64
   5   1 -29   14.13   10.84
   1  -5  29   11.31    9.56
  -1   5 -29   14.77    9.36
   5  -1 -29   11.57   10.10
  -5   1  29   10.04    9.40
  -1  -5 -29   13.58    4.99
   1   5  29   16.23    4.85
  -5   1 -29   14.21    7.69
   1   5 -29   14.68    9.88
  -1  -5  29   11.29    9.78
   5   1  30   26.52    7.15
  -5  -1 -30   31.66    6.71
  -1   5  30   33.43    6.77
   1  -5 -30   26.97    6.88
  -5  -1  30   32.38    9.98
   5   1 -30   30.74   11.15
   1  -5  30   30.49    9.77
  -1   5 -30   33.41    9.67
   5  -1 -30   27.28   10.26
  -5   1  30   30.11    9.66
  -1  -5 -30   22.40    5.21
   1   5  30   30.46    5.04
  -5   1 -30   39.61    7.89
   1   5 -30   28.85   10.11
  -1  -5  30   31.57   10.06
   5   1  31   -2.47    7.12
  -5  -1 -31    3.44    6.57
  -1   5  31    0.24    6.53
   1  -5 -31    2.90    6.64
  -5  -1  31    0.06    9.53
   5   1 -31    2.04   10.83
   1  -5  31   -1.10    9.37
  -1   5 -31   -1.30    9.21
   5  -1 -31    0.60   10.07
  -5   1  31   -2.16    9.35
  -1  -5 -31   -0.21    5.06
  -5   1 -31   -1.19    7.49
   1   5 -31    1.95    9.83
  -1  -5  31   -1.49    9.82
   5   1  32    5.57    7.15
  -5  -1 -32    9.82    6.59
  -1   5  32    8.67    6.63
   1  -5 -32    5.92    6.71
  -5  -1  32    4.68    9.68
   5   1 -32    7.06   10.99
   1  -5  32    8.54    9.67
  -1   5 -32    8.21    9.39
   5  -1 -32    9.23   10.34
  -5   1  32   11.38    9.53
  -1  -5 -32    4.90    5.25
   1   5  32    7.82    3.87
  -5   1 -32    8.52    7.54
   1   5 -32    7.47    9.98
  -1  -5  32   11.94    9.79
   5   1  33   23.64    7.52
  -5  -1 -33   31.72    6.96
  -1   5  33   33.01    6.98
   1  -5 -33   21.10    7.00
  -5  -1  33   29.24   10.24
   5   1 -33   24.16   11.38
   1  -5  33   31.74   10.06
  -1   5 -33   27.43    9.77
   5  -1 -33   29.56   10.69
  -5   1  33   23.46    9.82
  -1  -5 -33   20.76    4.61
   1   5  33   25.44    5.39
  -5   1 -33   28.10    7.95
   1   5 -33   29.71   10.42
  -1  -5  33   26.43   10.17
   5   1  34    6.08    7.41
  -5  -1 -34    4.96    6.73
  -1   5  34    7.93    6.74
   1  -5 -34    2.30    6.74
  -5  -1  34    6.21    9.84
   5   1 -34    8.02   11.11
   1  -5  34    0.59    9.71
  -1   5 -34    7.70    9.54
   5  -1 -34    2.94   10.41
  -5   1  34    9.34    9.54
  -1  -5 -34    4.44    4.59
   1   5  34    4.73    5.32
  -5   1 -34    3.74    7.75
   1   5 -34    6.27   10.14
  -1  -5  34    6.62   10.08
   5   1  35    8.39    7.40
  -5  -1 -35   10.80    6.72
  -1   5  35   11.95    6.84
   1  -5 -35    6.28    6.81
  -5  -1  35   11.16    9.80
   5   1 -35    5.32   11.23
   1  -5  35   10.50    9.64
  -1   5 -35   12.72    9.61
   5  -1 -35    8.85   10.25
  -5   1  35   11.41    9.47
  -1  -5 -35    6.72    5.36
   1   5  35    8.07    5.41
  -5   1 -35   13.07    7.75
   1   5 -35    9.18   10.11
  -1  -5  35   11.04    9.87
   5   1  36    3.68    7.27
  -5  -1 -36    3.98    6.78
  -1   5  36    5.96    6.81
   1  -5 -36    2.87    6.73
  -5  -1  36    1.15    9.54
   5   1 -36    2.27   11.24
   1  -5  36    4.01    9.57
  -1   5 -36    5.41    9.52
   5  -1 -36    4.52   10.27
  -5   1  36    2.42    9.51
  -1  -5 -36    3.10    5.39
   1   5  36    5.17    5.42
  -5   1 -36    3.88    7.61
   5  -1  36    0.24    8.13
   1   5 -36    0.22   10.08
  -1  -5  36    6.14    9.77
   5   1  37    3.04    7.37
  -5  -1 -37    3.45    6.74
  -1   5  37    2.71    6.79
   1  -5 -37    3.18    6.74
  -5  -1  37    0.62    9.68
   5   1 -37    4.73   11.43
   1  -5  37   -0.24    9.67
  -1   5 -37    6.60    9.63
   5  -1 -37    1.88   10.17
  -5   1  37    4.14    9.50
  -1  -5 -37    2.50    5.40
   1   5  37    4.51    5.47
  -5   1 -37    3.89    7.69
   5  -1  37    4.91    8.46
   1   5 -37    6.10   10.09
  -1  -5  37    5.44    9.82
   5   1  38    4.18    7.41
  -5  -1 -38    1.65    6.85
  -1   5  38    2.07    6.77
   1  -5 -38    0.59    6.65
  -5  -1  38    6.24    9.95
   5   1 -38    0.32   11.40
   1  -5  38    5.27    9.83
  -1   5 -38    3.29    9.70
   5  -1 -38    5.84   10.43
  -5   1  38    3.14    9.41
  -1  -5 -38    1.58    5.47
   1   5  38    0.64    5.51
  -5   1 -38    2.64    7.71
   5  -1  38   -1.87    8.47
   1   5 -38   -0.81   10.11
  -1  -5  38    3.23    9.84
   5   1  39   -1.55    7.53
  -5  -1 -39   -0.08    7.01
  -1   5  39   -1.89    6.93
   1  -5 -39   -0.50    6.77
  -5  -1  39   -2.20   10.02
   5   1 -39    1.36   11.60
   1  -5  39   -2.22    9.91
  -1   5 -39   -1.19    9.78
   5  -1 -39    0.09   10.36
  -5   1  39   -0.36    9.43
  -1  -5 -39    1.42    5.58
   1   5  39    1.58    4.76
  -5   1 -39    0.20    7.90
   5  -1  39    3.33    8.47
   1   5 -39   -1.29   10.36
  -1  -5  39    2.84   10.00
   5   1  40   10.05    7.71
  -5  -1 -40   12.28    7.29
  -1   5  40    5.51    7.01
   1  -5 -40    2.29    6.79
  -5  -1  40   10.91   10.30
   5   1 -40    9.93   11.99
   1  -5  40    6.77   10.10
  -1   5 -40   10.09    9.96
   5  -1 -40   11.36   10.64
  -5   1  40   11.02    9.82
  -1  -5 -40    6.64    5.71
   1   5  40    6.98    5.42
  -5   1 -40    8.73    8.12
   5  -1  40    6.84    8.65
   1   5 -40    7.58   10.65
  -1  -5  40   10.67   10.31
   5   1  41    7.46    7.74
  -5  -1 -41    8.24    7.32
  -1   5  41    4.74    7.02
   1  -5 -41    4.99    6.82
  -5  -1  41    7.36   10.32
   5   1 -41   10.66   12.00
   1  -5  41    3.24   10.17
  -1   5 -41   11.35   10.07
   5  -1 -41    4.67   10.54
  -5   1  41    7.48    9.65
  -1  -5 -41    0.96    5.69
   1   5  41    6.04    5.95
  -5   1 -41    7.01    8.15
   5  -1  41    4.55    8.59
   1   5 -41    7.39   10.78
  -1  -5  41    5.09   10.21
   5   1  42   -1.70    7.80
  -5  -1 -42    0.80    7.27
  -1   5  42   -2.03    7.02
   1  -5 -42   -0.02    6.85
  -5  -1  42   -3.88   10.44
   5   1 -42    4.24   12.18
   1  -5  42    0.14   10.07
  -1   5 -42    1.11   10.12
   5  -1 -42   -5.59   10.80
  -5   1  42    0.88    9.67
  -1  -5 -42   -2.23    5.84
   1   5  42    0.44    5.80
  -5   1 -42   -0.48    8.13
   5  -1  42    0.98    8.79
   1   5 -42   -2.23   10.49
  -1  -5  42   -4.38   10.24
   5   1  43    1.70    7.80
  -5  -1 -43    1.01    7.35
  -1   5  43    2.59    7.18
   1  -5 -43   -0.04    6.79
  -5  -1  43   -1.43   10.31
   5   1 -43    4.78   12.15
   1  -5  43    0.35   10.24
  -1   5 -43    6.10   10.27
   5  -1 -43    4.52   10.68
  -5   1  43   -2.37    9.81
  -1  -5 -43    0.79    5.72
   1   5  43    0.73    6.03
  -5   1 -43    1.24    8.16
   5  -1  43    0.25    8.69
   1   5 -43    0.93   10.75
  -1  -5  43    2.66   10.20
   5   1  44   -1.19    7.97
  -5  -1 -44    1.97    7.51
  -1   5  44    1.41    7.19
   1  -5 -44    1.90    6.94
  -5  -1  44    3.08   10.25
   5   1 -44    6.04   12.32
   1  -5  44    3.59   10.43
  -1   5 -44    1.66   10.18
   5  -1 -44    3.57   10.73
  -5   1  44    3.00    9.92
  -1  -5 -44   -3.39    5.78
   1   5  44    2.64    5.94
  -5   1 -44    3.34    8.23
   5  -1  44    3.69    8.66
   1   5 -44    2.10   10.75
  -1  -5  44    0.17   10.48
   5   1  45   -2.99    7.88
  -5  -1 -45    0.02    7.41
  -1   5  45   -1.78    7.32
   1  -5 -45   -2.65    6.78
  -5  -1  45   -3.48   10.30
   5   1 -45   -2.77   12.23
   1  -5  45   -4.02   10.46
  -1   5 -45   -1.73   10.12
   5  -1 -45    2.64   10.56
  -5   1  45    0.02    9.75
   1   5  45   -2.27    6.11
  -5   1 -45   -2.80    8.30
   5  -1  45    2.58    8.76
   1   5 -45   -6.34   10.66
  -1  -5  45   -0.95   10.34
   5   1  46    1.84    7.96
  -5  -1 -46   -0.55    7.71
  -1   5  46    2.14    7.24
   1  -5 -46    1.12    6.92
  -5  -1  46   -1.62   10.47
   5   1 -46   -2.91   12.36
   1  -5  46    0.24   10.44
  -1   5 -46    2.27   10.15
   5  -1 -46    0.00   10.64
  -5   1  46   -3.69    9.98
   1   5  46    0.00    6.11
  -5   1 -46   -2.82    8.40
   5  -1  46    1.49    8.86
   1   5 -46    2.78   10.82
  -1  -5  46   -1.42   10.28
   5   1  47    0.04    8.11
  -5  -1 -47    1.03    7.91
  -1   5  47    1.52    7.24
   1  -5 -47   -0.86    6.96
  -5  -1  47    4.45   10.60
   5   1 -47    1.60   12.36
   1  -5  47    1.11   10.48
  -1   5 -47   -1.24   10.22
   5  -1 -47    3.32   10.90
  -5   1  47    2.80   10.09
   1   5  47   -0.06    6.26
  -5   1 -47    0.02    8.56
   5  -1  47    4.56    9.12
   1   5 -47   -5.51   11.17
  -1  -5  47   -0.12   10.62
   5   1  48    2.44    8.40
  -5  -1 -48    4.58    7.98
  -1   5  48   -1.69    7.53
   1  -5 -48    3.57    6.97
  -5  -1  48   -2.34   10.65
   5   1 -48    4.82   12.81
   1  -5  48   -0.74   10.90
  -1   5 -48    1.67   10.51
   5  -1 -48    3.67   10.97
  -5   1  48   -0.34   10.24
   1   5  48   -1.64    6.44
  -5   1 -48    0.01    8.65
   5  -1  48   -1.90    9.27
   1   5 -48    0.61   11.00
  -1  -5  48   -0.45   10.88
   5   1  49   -1.48    8.34
  -5  -1 -49   -5.07    8.30
  -1   5  49   -2.05    7.60
   1  -5 -49   -1.05    7.02
  -5  -1  49    8.10   10.86
   5   1 -49    2.87   12.88
   1  -5  49    1.14   10.82
  -1   5 -49   -2.70   10.73
   5  -1 -49   -0.41   10.97
  -5   1  49   -2.89   10.33
   1   5  49    2.67    6.45
  -5   1 -49   -5.60    8.94
   5  -1  49   -3.71    9.44
   1   5 -49    4.38   11.37
  -1  -5  49    3.34   11.03
   5   1  50   -0.61    8.53
  -5  -1 -50    1.92    8.37
  -1   5  50    1.22    7.68
   1  -5 -50   -0.02    7.00
  -5  -1  50    3.91   10.86
   5   1 -50    0.16   13.20
   1  -5  50    4.14   10.92
  -1   5 -50    1.42   10.81
   5  -1 -50   -1.34   11.02
  -5   1  50   -3.44   10.47
  -1  -5 -50    0.00    5.34
   1   5  50   -1.24    5.60
  -5   1 -50   -0.85    9.01
   5  -1  50   -1.45    9.35
   1   5 -50    2.05   11.54
  -1  -5  50   -0.08   10.89
   5   1  51   -1.09    8.47
  -5  -1 -51    0.40    8.62
  -1   5  51    0.57    7.71
   1  -5 -51    1.04    7.13
  -5  -1  51    2.97   10.99
   5   1 -51    0.27   13.23
   1  -5  51    8.37   11.20
  -1   5 -51    4.28   10.88
   5  -1 -51    3.04   10.90
  -5   1  51    3.89   10.45
  -1  -5 -51    0.79    6.05
   1   5  51    0.26    6.70
  -5   1 -51    3.63    9.26
   5  -1  51    1.21    9.47
   1   5 -51   -4.09   11.87
  -1  -5  51   -1.34   10.98
   5   2   0   64.89    7.83
  -5  -2   0   36.64    6.57
  -2   5   0   60.09    7.64
   2  -5   0   52.18    7.87
   5  -2   0   69.16    7.96
  -5   2   0   69.38    8.15
  -2  -5   0   52.17    6.14
   2   5   0   78.82    6.42
   5   2   1   70.13    7.87
  -2   5   1   84.26    8.15
   2  -5  -1   80.20    8.21
  -5  -2   1   60.51    7.60
   5   2  -1   75.82    8.27
   2  -5   1   80.32    8.33
  -2   5  -1   92.33    8.30
   5  -2  -1   81.89    8.28
  -5   2   1   75.81    8.39
  -2  -5  -1   74.65    6.98
  -5   2  -1   78.64    8.21
   5  -2   1   73.09    8.05
   2   5  -1   75.92    7.27
  -5  -2  -2 1793.78   44.67
  -2   5   2 1813.27   45.39
   2  -5  -2 1734.58   43.65
   5   2  -2 1820.28   45.88
   2  -5   2 1776.62   44.87
  -2   5  -2 1853.38   46.47
   5  -2  -2 1781.66   45.01
  -5   2   2 1790.64   45.33
  -2  -5  -2 1760.36   43.21
  -5   2  -2 1790.42   45.14
   5  -2   2 1811.60   45.53
   2   5  -2 1747.81   43.48
  -2  -5   2 1768.33   43.88
  -5  -2  -3  786.19   21.85
  -2   5   3  789.37   22.22
   5   2  -3  806.66   23.15
   2  -5   3  744.90   21.65
  -2   5  -3  788.19   22.41
   5  -2  -3  806.89   23.05
  -5   2   3  801.56   23.08
  -2  -5  -3  760.77   20.40
   2   5   3  763.13   20.38
  -5   2  -3  815.17   23.06
   5  -2   3  791.95   22.39
   2   5  -3  761.51   21.34
  -2  -5   3  774.47   21.62
   5   2   4  202.88    9.04
  -5  -2  -4  159.61    8.98
  -2   5   4  233.08   10.29
   5   2  -4  177.19   10.43
   2  -5   4  183.41   10.30
  -2   5  -4  200.06   10.24
   5  -2  -4  188.03   10.36
  -5   2   4  174.96   10.26
  -2  -5  -4  166.75    7.88
   2   5   4  178.20    8.07
  -5   2  -4  181.40    9.92
   5  -2   4  182.22    9.74
   2   5  -4  199.54    9.90
  -2  -5   4  183.77    9.58
   5   2   5  823.06   22.42
  -5  -2  -5  816.38   22.31
  -2   5   5  808.24   22.06
   5   2  -5  856.90   24.55
   2  -5   5  783.47   22.66
  -2   5  -5  803.34   22.82
   5  -2  -5  853.58   24.26
  -5   2   5  818.71   23.58
  -2  -5  -5  789.94   20.70
   2   5   5  809.87   21.14
  -5   2  -5  856.25   23.95
   5  -2   5  853.65   23.66
   2   5  -5  792.55   22.30
  -2  -5   5  788.61   22.20
   5   2   6  252.65   10.27
  -5  -2  -6  260.88   10.51
  -2   5   6  276.39   10.76
   5   2  -6  275.26   12.56
   2  -5   6  292.60   12.45
  -2   5  -6  289.30   12.05
   5  -2  -6  288.21   12.53
  -5   2   6  282.41   12.45
  -2  -5  -6  266.78    9.33
   2   5   6  279.06    9.55
  -5   2  -6  285.36   11.72
   5  -2   6  264.14   11.06
   2   5  -6  267.80   11.53
  -2  -5   6  273.14   11.63
   5   2   7  427.64   13.61
  -5  -2  -7  440.01   13.98
  -2   5   7  415.37   13.67
  -2   5   7  401.27   13.43
   5   2  -7  457.46   16.28
   2  -5   7  424.34   15.19
  -2   5  -7  437.29   15.02
   5  -2  -7  464.40   16.17
  -5   2   7  439.71   15.76
  -2  -5  -7  414.75   12.16
   2   5   7  420.40   12.26
  -5   2  -7  439.97   14.86
   5  -2   7  435.08   13.70
   2   5  -7  426.19   14.86
  -2  -5   7  418.13   14.63
   5   2   8  495.40   14.91
  -5  -2  -8  499.04   15.15
  -2   5   8  484.79   15.14
  -2   5   8  562.17   16.61
   2  -5   8  511.80   17.12
  -2   5  -8  507.00   16.64
   5  -2  -8  526.68   17.65
  -5   2   8  504.06   17.20
  -2  -5  -8  498.84   13.79
   2   5   8  497.15   13.78
  -5   2  -8  501.68   16.30
  -5   2  -8  524.84   17.24
   2   5  -8  483.90   16.21
  -2  -5   8  469.43   15.85
   5   2   9  155.32    8.13
  -5  -2  -9  160.72    8.66
  -2   5   9  144.35    8.70
  -5  -2   9  154.84   10.50
   2  -5   9  154.73   10.36
  -2   5  -9  159.10   10.18
   5  -2  -9  172.60   10.88
  -5   2   9  156.92   10.71
  -2  -5  -9  142.60    6.53
   2   5   9  152.18    6.67
  -5   2  -9  161.78    9.78
  -5   2  -9  163.25   10.37
   2   5  -9  151.73   10.16
  -2  -5   9  151.55   10.08
   5   2  10   70.42    6.68
  -5  -2 -10   67.21    7.06
  -2   5  10   68.57    7.67
  -5  -2  10   67.87    9.26
   5   2 -10   31.82    9.49
   2  -5  10   65.95    9.11
  -2   5 -10   70.54    8.80
   5  -2 -10   73.32    9.57
  -5   2  10   72.59    9.56
  -2  -5 -10   71.59    5.35
   2   5  10   67.67    5.19
  -5   2 -10   70.07    8.58
  -5   2 -10   71.46    8.94
   2   5 -10   70.31    9.23
  -2  -5  10   66.84    8.94
   5   2  11   52.75    6.36
  -5  -2 -11   51.75    6.85
  -2   5  11   57.31    7.56
   2  -5 -11   45.14    7.25
  -5  -2  11   52.38    9.36
   5   2 -11   26.90    9.58
   2  -5  11   55.98    9.12
  -2   5 -11   59.73    8.81
   5  -2 -11   48.31    9.41
  -5   2  11   56.64    9.70
  -2  -5 -11   60.60    5.13
   2   5  11   59.13    4.88
  -5   2 -11   39.82    7.54
  -5   2 -11   62.23    9.08
   2   5 -11   55.13    9.11
  -2  -5  11   55.11    8.94
   5   2  12  206.50    8.62
  -5  -2 -12  202.97    8.85
  -2   5  12  190.27    9.54
   2  -5 -12  195.48    9.53
  -5  -2  12  204.16   11.67
   2  -5  12  190.43   11.10
  -2   5 -12  202.58   11.16
   5  -2 -12  209.95   11.92
  -5   2  12  209.91   11.95
  -2  -5 -12  186.21    6.90
   2   5  12  196.83    6.73
  -5   2 -12  204.58   11.02
   2   5 -12  195.24   11.49
  -2  -5  12  190.92   11.03
   5   2  13   44.71    5.90
  -5  -2 -13   41.28    6.30
  -2   5  13   41.19    7.30
   2  -5 -13   41.20    7.14
  -5  -2  13   45.58    9.38
   5   2 -13   19.90    9.67
   2  -5  13   55.07    9.07
  -2   5 -13   52.59    8.81
   5  -2 -13   39.38    9.33
  -5   2  13   43.22    9.32
  -2  -5 -13   46.72    3.61
   2   5  13   43.74    2.51
  -5   2 -13   47.71    8.48
   5  -2  13   40.37    7.04
   2   5 -13   46.18    9.12
  -2  -5  13   47.56    8.83
   5   2  14   51.97    5.70
  -5  -2 -14   47.30    6.29
  -2   5  14   56.22    7.38
   2  -5 -14   56.17    7.18
  -5  -2  14   49.10    9.09
   5   2 -14   21.97    9.44
   2  -5  14   53.42    8.98
  -2   5 -14   56.36    8.71
   5  -2 -14   57.24    9.37
  -5   2  14   57.92    9.45
   2   5  14   52.38    3.30
   2   5  14   46.53    2.63
  -5   2 -14   58.67    8.42
   5  -2  14   57.33    8.87
   2   5 -14   56.87    9.37
  -2  -5  14   57.93    9.01
  -5  -2 -15   25.12    6.01
  -5  -2 -15   30.42    4.70
  -2   5  15   27.64    7.15
   2  -5 -15   27.68    6.95
  -5  -2  15   33.47    8.94
   5   2 -15   17.07    9.68
   2  -5  15   31.12    8.68
  -2   5 -15   29.02    8.41
   5  -2 -15   29.27    9.04
  -5   2  15   31.52    9.28
   2   5  15   38.92    2.23
  -5   2 -15   31.20    8.01
   5  -2  15   25.44    8.42
   2   5 -15   31.95    9.02
  -2  -5  15   33.64    8.71
  -5  -2 -16  224.47    8.70
  -2   5  16  184.01    8.93
   2  -5 -16  207.76    9.47
  -5  -2  16  218.86   12.03
   2  -5  16  204.55   11.29
  -2   5 -16  217.28   11.31
   5  -2 -16  223.14   12.08
  -5   2  16  214.78   11.83
  -5   2 -16  208.83   10.20
   5  -2  16  220.39   11.26
   2   5 -16  209.71   11.67
  -2  -5  16  212.84   11.55
  -5  -2 -17    9.98    5.51
   2  -5 -17    3.99    6.44
  -5  -2  17    6.58    8.55
   5   2 -17    0.00    9.25
   2  -5  17    9.17    8.19
  -2   5 -17    8.21    8.08
   5  -2 -17    6.91    8.66
  -5   2  17    4.98    8.70
   5  -2  17    7.13    7.97
   2   5 -17    9.96    8.70
  -2  -5  17    8.37    8.35
  -5  -2 -18   19.21    5.42
   2  -5 -18   16.18    6.81
  -5  -2  18   18.53    8.85
   5   2 -18    5.43    9.51
   2  -5  18   16.05    8.66
  -2   5 -18   18.71    8.30
   5  -2 -18   14.02    8.81
  -5   2  18   21.04    9.12
   5  -2  18   19.09    8.13
   2   5 -18   17.41    9.06
  -2  -5  18   19.40    8.60
  -5  -2 -19  198.95    8.06
   2  -5 -19  188.81    9.22
  -5  -2  19  192.97   11.71
   2  -5  19  190.61   11.51
  -2   5 -19  209.05   11.59
   5  -2 -19  202.13   12.01
  -5   2  19  197.98   11.96
   2   5 -19  200.62   11.98
  -2  -5  19  188.41   11.46
  -5  -2 -20   85.21    6.08
  -5  -2 -20   85.77    6.26
  -5  -2  20   89.50   10.04
   2  -5  20   77.70    9.66
  -2   5 -20   92.54    9.88
   5  -2 -20   86.77   10.10
   2   5 -20   89.19   10.27
  -2  -5  20   78.31    9.87
  -5  -2 -21   88.16    6.36
   2  -5 -21   84.29    7.92
  -5  -2  21   89.69   10.29
   5   2 -21   29.13   10.43
  -2   5 -21   97.50    9.83
  -5   2  21   68.63    9.57
   5  -2  21   71.74    9.51
   2   5 -21   89.47   10.41
  -2  -5  21   82.80   10.02
  -5  -2 -22  256.04    9.24
  -5  -2 -22  256.63    8.77
   2  -5 -22  238.65   10.42
   2  -5  22  190.68   10.95
   5  -2 -22  264.10   13.11
  -5   2  22  215.61   12.60
   5  -2  22  235.85   11.89
   2   5 -22  243.96   13.15
  -2  -5  22  234.46   12.76
  -5  -2  23    0.00    8.64
  -2   5 -23    0.56    8.54
  -5  -2 -24   57.92    5.94
  -5  -2 -24   67.45    5.83
  -2   5  24   64.17    8.12
   2  -5 -24   60.15    7.48
  -5  -2  24   64.12    9.98
   5   2 -24   37.48   10.37
   2  -5  24   62.18    9.59
  -2   5 -24   65.93    9.48
   5  -2 -24   61.55    9.66
  -5   2  24   39.78    9.60
   5  -2  24   51.12    8.98
   2   5 -24   47.90    9.09
  -2  -5  24   61.25    9.74
  -5  -2 -25   19.66    5.45
  -5  -2 -25   23.89    5.34
  -2   5  25   13.85    7.65
   2  -5 -25   17.95    7.21
  -5  -2  25   24.84    9.58
   5   2 -25    7.59   10.34
   2  -5  25   16.49    9.11
  -2   5 -25   15.52    8.76
   5  -2 -25   23.82    9.26
  -5   2  25   13.75    9.30
   2   5  25   20.18    2.90
   5  -2  25   12.73    8.60
   2   5 -25   16.84    9.57
  -2  -5  25   21.48    9.50
  -5  -2 -26   26.22    5.15
  -5  -2 -26   31.34    5.56
  -2   5  26   23.98    7.80
   2  -5 -26   24.58    7.19
  -5  -2  26   31.62    9.78
   5   2 -26   14.65   10.55
   2  -5  26   23.51    9.41
  -2   5 -26   29.03    9.10
   5  -2 -26   27.32    9.50
  -5   2  26   13.69    9.31
  -2  -5 -26    7.77    1.39
  -5   2 -26   18.51    6.92
   5  -2  26   30.09    8.84
   2   5 -26   26.76    9.89
  -2  -5  26   26.22    9.62
  -5  -2 -27   33.17    4.55
  -5  -2 -27   33.25    5.61
  -2   5  27   18.30    7.70
   2  -5 -27   29.47    7.21
  -5  -2  27   31.59    9.92
   5   2 -27   16.44   10.52
   2  -5  27   28.44    9.48
  -2   5 -27   30.00    9.18
   5  -2 -27   32.15    9.60
  -5   2  27   37.90    9.75
  -2  -5 -27   17.69    2.04
  -5   2 -27   27.66    7.82
   5  -2  27   25.89    8.86
   2   5 -27   33.60    9.95
  -2  -5  27   33.69    9.68
   5   2  28  -17.13   11.29
  -5  -2 -28    0.21    3.60
  -5  -2 -28    5.61    5.48
  -2   5  28   -0.31    7.39
   2  -5 -28    0.14    7.12
  -5  -2  28    8.13    9.54
   5   2 -28    3.96   10.48
   2  -5  28   -2.39    9.16
  -2   5 -28    5.89    8.91
   5  -2 -28    0.75    9.19
  -5   2  28    4.74    9.39
  -2  -5 -28   -0.47    1.74
  -5   2 -28   -1.21    7.84
   5  -2  28   -0.34    8.66
   2   5 -28    1.23    9.74
  -2  -5  28    2.82    9.48
   5   2  29   21.63    5.04
  -5  -2 -29   25.78    5.87
  -2   5  29   12.90    7.53
   2  -5 -29   20.95    7.34
  -5  -2  29   29.46   10.06
   5   2 -29   14.91   10.95
   2  -5  29   20.46    9.69
  -2   5 -29   29.24    9.39
   5  -2 -29   24.15    9.70
  -5   2  29   26.37    9.50
  -5   2 -29   22.43    8.22
   5  -2  29   20.73    8.80
   2   5 -29   30.04   10.26
  -2  -5  29   23.82    9.94
   5   2  30   38.76    5.83
  -5  -2 -30   41.54    6.00
  -2   5  30   46.66    7.92
   2  -5 -30   39.85    7.58
  -5  -2  30   44.97   10.29
   5   2 -30   27.21   11.19
   2  -5  30   39.18    9.92
  -2   5 -30   40.98    9.64
   5  -2 -30   44.33   10.05
  -5   2  30   49.13   10.09
  -5   2 -30   42.82    8.44
   5  -2  30   39.56    9.18
   2   5 -30   36.55   10.51
  -2  -5  30   39.29   10.20
   5   2  31    9.80    6.16
  -5  -2 -31   18.15    6.03
  -2   5  31   15.49    7.74
   2  -5 -31   12.31    7.63
  -5  -2  31   18.50   10.01
   5   2 -31    4.97   11.11
   2  -5  31    9.00    9.81
  -2   5 -31   17.53    9.75
   5  -2 -31   13.09    9.77
  -5   2  31   16.16    9.70
  -5   2 -31   17.24    8.37
   5  -2  31    8.46    9.11
   2   5 -31   15.28   10.43
  -2  -5  31   14.27   10.04
   5   2  32   70.35    6.76
  -5  -2 -32   92.60    6.88
  -2   5  32  103.41    8.89
   2  -5 -32   81.49    8.32
  -5  -2  32   94.09   11.37
   5   2 -32   60.91   12.09
   2  -5  32   80.71   10.77
  -2   5 -32   96.91   10.61
   5  -2 -32   91.68   10.98
  -5   2  32  107.88   10.90
  -5   2 -32   98.00    9.51
   5  -2  32   79.03    9.98
   2   5 -32   95.09   11.61
  -2  -5  32   87.65   11.14
  -2   5  33   -3.34    7.57
   2  -5 -33   -2.71    7.39
  -5  -2  33    0.13   10.11
   5   2 -33   -0.12   11.35
   2  -5  33   -3.65    9.87
  -2   5 -33   -1.88    9.54
   5  -2 -33   -4.54    9.65
  -5   2  33   -3.60    9.64
   5  -2  33   -0.89    9.04
   2   5 -33   -4.14   10.45
  -2  -5  33   -2.58   10.04
   5   2  34   22.58    6.77
  -5  -2 -34   32.35    6.22
  -2   5  34   30.31    7.70
   2  -5 -34   24.23    7.47
  -5  -2  34   28.99   10.23
   5   2 -34   16.26   11.52
   2  -5  34   22.78    9.92
  -2   5 -34   27.01    9.64
   5  -2 -34   27.45    9.74
  -5   2  34   39.72    9.88
  -5   2 -34   29.91    8.38
   5  -2  34   22.88    9.21
   2   5 -34   27.44   10.59
  -2  -5  34   28.72   10.25
   5   2  35    2.28    6.62
  -5  -2 -35    5.69    6.09
  -2   5  35    6.31    7.45
   2  -5 -35    3.77    7.19
  -5  -2  35    5.55    9.92
   5   2 -35    2.58   11.28
   2  -5  35    4.71    9.80
  -2   5 -35    3.43    9.36
   5  -2 -35    2.43    9.54
  -5   2  35    0.74    9.27
   2   5  35    4.78    3.00
  -5   2 -35    4.97    8.07
   5  -2  35    0.24    8.96
   2   5 -35    4.16   10.22
  -2  -5  35    3.50    9.94
   5   2  36    1.28    6.75
  -5  -2 -36    1.32    6.11
  -2   5  36    0.83    7.24
   2  -5 -36    1.67    7.12
  -5  -2  36    2.00    9.71
   5   2 -36    3.21   11.50
   2  -5  36   -0.26    9.60
  -2   5 -36   -1.33    9.36
   5  -2 -36    1.11    9.42
  -5   2  36   -0.31    9.28
  -2  -5 -36    0.00    1.65
   2   5  36   13.17    2.62
  -5   2 -36   -0.71    8.05
   5  -2  36   -0.91    8.94
   2   5 -36    5.98   10.29
  -2  -5  36    0.00    9.79
   5   2  37    7.76    6.90
  -5  -2 -37    6.90    6.28
  -2   5  37    3.73    7.40
   2  -5 -37    1.63    7.25
  -5  -2  37    2.74    9.85
   5   2 -37    5.00   11.68
   2  -5  37   -1.04    9.91
  -2   5 -37    2.73    9.43
   5  -2 -37    4.15    9.61
  -5   2  37    8.51    9.50
   2   5  37    5.32    2.86
  -5   2 -37    5.79    8.16
   5  -2  37    9.06    8.62
   2   5 -37    9.68   10.25
  -2  -5  37    4.03   10.04
   5   2  38    9.48    7.07
  -5  -2 -38   14.62    6.48
  -2   5  38   12.08    7.47
   2  -5 -38    8.52    7.30
  -5  -2  38   12.54   10.15
   5   2 -38    9.83   11.89
   2  -5  38   10.89   10.00
  -2   5 -38   15.75    9.77
   5  -2 -38   13.36    9.86
  -5   2  38   14.06    9.54
   2   5  38   11.38    4.95
  -5   2 -38   13.85    8.33
   2   5 -38    5.70   10.47
  -2  -5  38   12.74   10.25
   5   2  39    6.64    7.09
  -5  -2 -39   10.80    6.51
  -2   5  39    7.70    7.47
   2  -5 -39    4.98    7.36
  -5  -2  39    5.83   10.06
   5   2 -39    0.56   11.93
   2  -5  39    5.43    9.94
[truncated: 2,745,297 more chars]
