# Supplementary material for: Steric Hindrance and Secondary Interactions Govern Reconfiguration Between Two Complex CuI Coordination Cages
Source: Angew Chem Int Ed Engl. 2026 Apr 14;65(21):e4287066. doi: 10.1002/anie.4287066 (PMC13182205; doi:10.1002/anie.4287066)
Supplement: Supplementary file 2 — Supporting File 2: anie72157‐sup‐0002‐Data.zip. [file ANIE-65-e4287066-s002.zip › hx434_sq_checked.cif]

data_hx434_sq

# start Validation Reply Form
_vrf_THETM01_hx434_sq
;
PROBLEM: The value of sine(theta_max)/wavelength is less than 0.575
RESPONSE: Despite the use of a synchrotron radiation and rapid sample 
handling, few reflections at greater than 0.9 A resolution were observed 
and the data was trimmed accordingly.
;
_vrf_PLAT315_hx434_sq
;
PROBLEM: Singly Bonded Carbon Detected (H-atoms Missing). C1N3 Check
RESPONSE: These are acetonitrile molecules for which the hydrogen atoms 
could not be located in the electron density map and were therefore
not included in the model.
;
# end Validation Reply Form

_audit_creation_date               2026-02-03
_audit_creation_method
;
Olex2 1.2
(compiled 2018.05.29 svn.r3508 for OlexSys, GUI svn.r5506)
;
_shelx_SHELXL_version_number       '2018/3'
_audit_contact_author_address      ?
_audit_contact_author_email        ?
_audit_contact_author_name         ''
_audit_contact_author_phone        ?
_publ_contact_author_id_orcid      ?
_chemical_name_common              ?
_chemical_name_systematic          ?
_chemical_formula_moiety          
 'C444 H324 Cu12 N48, 12(C F3 O3 S), 3.2(C4 H8 O2), 10.1(C2 H3 N)'
_chemical_formula_sum              'C489 H379.90 Cu12 F36 N58.10 O42.40 S12'
_chemical_formula_weight           9579.39
_chemical_melting_point            ?
loop_
  _atom_type_symbol
  _atom_type_description
  _atom_type_scat_dispersion_real
  _atom_type_scat_dispersion_imag
  _atom_type_scat_source
 'C' 'C' 0.0032 0.0015 'International Tables Vol C Tables 4.2.6.8 and 6.1.1.4'
 'H' 'H' 0.0000 0.0000 'International Tables Vol C Tables 4.2.6.8 and 6.1.1.4'
 'Cu' 'Cu' 0.3483 1.2194 'International Tables Vol C Tables 4.2.6.8 and 6.1.1.4'
 'F' 'F' 0.0167 0.0096 'International Tables Vol C Tables 4.2.6.8 and 6.1.1.4'
 'N' 'N' 0.0060 0.0030 'International Tables Vol C Tables 4.2.6.8 and 6.1.1.4'
 'O' 'O' 0.0108 0.0057 'International Tables Vol C Tables 4.2.6.8 and 6.1.1.4'
 'S' 'S' 0.1181 0.1169 'International Tables Vol C Tables 4.2.6.8 and 6.1.1.4'

_shelx_space_group_comment
;
The symmetry employed for this shelxl refinement is uniquely defined
by the following loop, which should always be used as a source of
symmetry information in preference to the above space-group names.
They are only intended as comments.
;
_space_group_crystal_system        'triclinic'
_space_group_IT_number             2
_space_group_name_H-M_alt          'P -1'
_space_group_name_Hall             '-P 1'
loop_
  _space_group_symop_operation_xyz
 'x, y, z'
 '-x, -y, -z'

_cell_length_a                     22.5909(2)
_cell_length_b                     27.2506(2)
_cell_length_c                     40.8453(3)
_cell_angle_alpha                  100.5920(10)
_cell_angle_beta                   96.3970(10)
_cell_angle_gamma                  103.4240(10)
_cell_volume                       23727.0(3)
_cell_formula_units_Z              2
_cell_measurement_temperature      100
_cell_measurement_reflns_used     53393
_cell_measurement_theta_max       23.28782636998591
_cell_measurement_theta_min       0.9123242142544719
_shelx_estimated_absorpt_T_max     0.941
_shelx_estimated_absorpt_T_min     0.941
_exptl_absorpt_coefficient_mu      0.613
_exptl_absorpt_correction_T_min   0.8196304230710149
_exptl_absorpt_correction_T_max   1.0
_exptl_absorpt_correction_type    empirical
_exptl_absorpt_process_details    
;
DIALS 3.21.1.1-g807743295-release
Scaling & analysis of unmerged intensities, absorption correction using spherical harmonics
;
_exptl_absorpt_special_details     ?
_exptl_crystal_colour              brown
_exptl_crystal_colour_primary      brown
_exptl_crystal_density_diffrn      1.341
_exptl_crystal_density_meas        ?
_exptl_crystal_density_method      ?
_exptl_crystal_description         rhombohedral
_exptl_crystal_F_000               9848
_exptl_crystal_preparation         ?
_exptl_crystal_size_max            0.1
_exptl_crystal_size_mid            0.1
_exptl_crystal_size_min            0.1
_exptl_transmission_factor_max     ?
_exptl_transmission_factor_min     ?
_diffrn_reflns_av_R_equivalents    0.0568
_diffrn_reflns_av_unetI/netI       0.0797
_diffrn_reflns_Laue_measured_fraction_full  0.987
_diffrn_reflns_Laue_measured_fraction_max  0.987
_diffrn_reflns_limit_h_max         25
_diffrn_reflns_limit_h_min         -23
_diffrn_reflns_limit_k_max         30
_diffrn_reflns_limit_k_min         -30
_diffrn_reflns_limit_l_max         45
_diffrn_reflns_limit_l_min         -42
_diffrn_reflns_number              212257
_diffrn_reflns_point_group_measured_fraction_full  0.987
_diffrn_reflns_point_group_measured_fraction_max  0.987
_diffrn_reflns_theta_full          22.502
_diffrn_reflns_theta_max           22.502
_diffrn_reflns_theta_min           0.498
_diffrn_ambient_temperature        100
_diffrn_detector                  'Photon counting pixel array'
_diffrn_detector_type             'Dectris PILATUS 2M'
_diffrn_detector_area_resol_mean   ?
_diffrn_measured_fraction_theta_full  0.987
_diffrn_measured_fraction_theta_max  0.987
_diffrn_measurement_device        'Fixed \c 3-circle diffractometer'
_diffrn_measurement_device_type   'Fluid Film Devices'
_diffrn_measurement_method        'shutterless scans'
_diffrn_measurement_specimen_support 'MiTeGen MicroMount'
_diffrn_radiation_monochromator   'Silicon 111'
_diffrn_source_details            'Allan et al. (2017)'
_diffrn_source_type               'Diamond Light Source Beamline I19-1'
_publ_section_references      
;
Allan, D. R. et al. (2017) Crystals, 7(11), 336.

Dolomanov, O.V., Bourhis, L.J., Gildea, R.J, Howard, J.A.K. & Puschmann, H.
 (2009), J. Appl. Cryst. 42, 339-341.

Sheldrick, G.M. (2015). Acta Cryst. A71, 3-8.

Sheldrick, G.M. (2015). Acta Cryst. C71, 3-8.
;
_computing_data_collection        'GDA - generic data acquisition software'
_diffrn_radiation_type             synchrotron
_diffrn_radiation_wavelength       0.6889
_diffrn_source                    Synchrotron
_reflns_Friedel_coverage           0.000
_reflns_Friedel_fraction_full      .
_reflns_Friedel_fraction_max       .
_reflns_number_gt                  30989
_reflns_number_total               67300
_reflns_special_details
;
 Reflections were merged by SHELXL according to the crystal
 class for the calculation of statistics and refinement.
 
 Structure factors included contributions from the .fab file.
 
 _reflns_Friedel_fraction is defined as the number of unique
 Friedel pairs measured divided by the number that would be
 possible theoretically, ignoring centric projections and
 systematic absences.
;
_reflns_threshold_expression       'I > 2\s(I)'
_computing_cell_refinement         ?
_computing_data_reduction          
;
DIALS 3.21.1.1-g807743295-release (Winter, G. et al., 2018)
dials.scale (Beilsten-Edmands, J. et al., 2020)
XIA2 3.21.1 (Winter, G., 2010)
;
_computing_molecular_graphics      'Olex2 (Dolomanov et al., 2009)'
_computing_publication_material    'Olex2 (Dolomanov et al., 2009)'
_computing_structure_refinement    'ShelXL (Sheldrick, 2015)'
_computing_structure_solution      'ShelXT (Sheldrick, 2015)'
_refine_diff_density_max           1.083
_refine_diff_density_min           -0.591
_refine_diff_density_rms           0.126
_refine_ls_extinction_coef         .
_refine_ls_extinction_method       none
_refine_ls_goodness_of_fit_ref     1.102
_refine_ls_hydrogen_treatment      constr
_refine_ls_matrix_type             full
_refine_ls_number_parameters       6055
_refine_ls_number_reflns           67300
_refine_ls_number_restraints       11747
_refine_ls_R_factor_all            0.1664
_refine_ls_R_factor_gt             0.1188
_refine_ls_restrained_S_all        1.147
_refine_ls_shift/su_max            0.001
_refine_ls_shift/su_mean           0.000
_refine_ls_structure_factor_coef   Fsqd
_refine_ls_weighting_details      
 'w=1/[\s^2^(Fo^2^)+(0.2000P)^2^] where P=(Fo^2^+2Fc^2^)/3'
_refine_ls_weighting_scheme        calc
_refine_ls_wR_factor_gt            0.3336
_refine_ls_wR_factor_ref           0.3545
_refine_special_details            ?
_olex2_refinement_description
;
1. Fixed Uiso
 At 1.2 times of:
  All C(H) groups, All C(H,H) groups
 At 1.5 times of:
  All C(H,H,H) groups
2. Restrained distances
 N2A1-C4A1
 1.346 with sigma of 0.005
 N2A1-C8A1
 1.346 with sigma of 0.005
 C4A1-C5A1
 1.385 with sigma of 0.005
 C7A1-C8A1
 1.385 with sigma of 0.005
 C5A1-C6A1
 1.38 with sigma of 0.005
 C6A1-C7A1
 1.38 with sigma of 0.005
 C8A1-C9A1
 1.5 with sigma of 0.05
 N1A1-C3A1
 1.3 with sigma of 0.1
 C3A1-C4A1
 1.468 with sigma of 0.005
 N2B1-C4B1
 1.346 with sigma of 0.005
 N2B1-C8B1
 1.346 with sigma of 0.005
 C4B1-C5B1
 1.385 with sigma of 0.005
 C7B1-C8B1
 1.385 with sigma of 0.005
 C5B1-C6B1
 1.38 with sigma of 0.005
 C6B1-C7B1
 1.38 with sigma of 0.005
 C8B1-C9B1
 1.5 with sigma of 0.05
 N1B1-C3B1
 1.3 with sigma of 0.1
 C3B1-C4B1
 1.468 with sigma of 0.005
 N2A2-C4A2
 1.346 with sigma of 0.005
 N2A2-C8A2
 1.346 with sigma of 0.005
 C4A2-C5A2
 1.385 with sigma of 0.005
 C7A2-C8A2
 1.385 with sigma of 0.005
 C5A2-C6A2
 1.38 with sigma of 0.005
 C6A2-C7A2
 1.38 with sigma of 0.005
 C8A2-C9A2
 1.5 with sigma of 0.05
 N1A2-C3A2
 1.3 with sigma of 0.1
 C3A2-C4A2
 1.468 with sigma of 0.005
 N2B2-C4B2
 1.346 with sigma of 0.005
 N2B2-C8B2
 1.346 with sigma of 0.005
 C4B2-C5B2
 1.385 with sigma of 0.005
 C7B2-C8B2
 1.385 with sigma of 0.005
 C5B2-C6B2
 1.38 with sigma of 0.005
 C6B2-C7B2
 1.38 with sigma of 0.005
 C8B2-C9B2
 1.5 with sigma of 0.05
 N1B2-C3B2
 1.3 with sigma of 0.1
 C3B2-C4B2
 1.468 with sigma of 0.005
 N2A3-C4A3
 1.346 with sigma of 0.005
 N2A3-C8A3
 1.346 with sigma of 0.005
 C4A3-C5A3
 1.385 with sigma of 0.005
 C7A3-C8A3
 1.385 with sigma of 0.005
 C5A3-C6A3
 1.38 with sigma of 0.005
 C6A3-C7A3
 1.38 with sigma of 0.005
 C8A3-C9A3
 1.5 with sigma of 0.05
 N1A3-C3A3
 1.3 with sigma of 0.1
 C3A3-C4A3
 1.468 with sigma of 0.005
 N2B3-C4B3
 1.346 with sigma of 0.005
 N2B3-C8B3
 1.346 with sigma of 0.005
 C4B3-C5B3
 1.385 with sigma of 0.005
 C7B3-C8B3
 1.385 with sigma of 0.005
 C5B3-C6B3
 1.38 with sigma of 0.005
 C6B3-C7B3
 1.38 with sigma of 0.005
 C8B3-C9B3
 1.5 with sigma of 0.05
 N1B3-C3B3
 1.3 with sigma of 0.1
 C3B3-C4B3
 1.468 with sigma of 0.005
 N2A4-C4A4
 1.346 with sigma of 0.005
 N2A4-C8A4
 1.346 with sigma of 0.005
 C4A4-C5A4
 1.385 with sigma of 0.005
 C7A4-C8A4
 1.385 with sigma of 0.005
 C5A4-C6A4
 1.38 with sigma of 0.005
 C6A4-C7A4
 1.38 with sigma of 0.005
 C8A4-C9A4
 1.5 with sigma of 0.05
 N1A4-C3A4
 1.3 with sigma of 0.1
 C3A4-C4A4
 1.468 with sigma of 0.005
 N2B4-C4B4
 1.346 with sigma of 0.005
 N2B4-C8B4
 1.346 with sigma of 0.005
 C4B4-C5B4
 1.385 with sigma of 0.005
 C7B4-C8B4
 1.385 with sigma of 0.005
 C5B4-C6B4
 1.38 with sigma of 0.005
 C6B4-C7B4
 1.38 with sigma of 0.005
 C8B4-C9B4
 1.5 with sigma of 0.05
 N1B4-C3B4
 1.3 with sigma of 0.1
 C3B4-C4B4
 1.468 with sigma of 0.005
 N2A5-C4A5
 1.346 with sigma of 0.005
 N2A5-C8A5
 1.346 with sigma of 0.005
 C4A5-C5A5
 1.385 with sigma of 0.005
 C7A5-C8A5
 1.385 with sigma of 0.005
 C5A5-C6A5
 1.38 with sigma of 0.005
 C6A5-C7A5
 1.38 with sigma of 0.005
 C8A5-C9A5
 1.5 with sigma of 0.05
 N1A5-C3A5
 1.3 with sigma of 0.1
 C3A5-C4A5
 1.468 with sigma of 0.005
 N2B5-C4B5
 1.346 with sigma of 0.005
 N2B5-C8B5
 1.346 with sigma of 0.005
 C4B5-C5B5
 1.385 with sigma of 0.005
 C7B5-C8B5
 1.385 with sigma of 0.005
 C5B5-C6B5
 1.38 with sigma of 0.005
 C6B5-C7B5
 1.38 with sigma of 0.005
 C8B5-C9B5
 1.5 with sigma of 0.05
 N1B5-C3B5
 1.3 with sigma of 0.1
 C3B5-C4B5
 1.468 with sigma of 0.005
 N2A6-C4A6
 1.346 with sigma of 0.005
 N2A6-C8A6
 1.346 with sigma of 0.005
 C4A6-C5A6
 1.385 with sigma of 0.005
 C7A6-C8A6
 1.385 with sigma of 0.005
 C5A6-C6A6
 1.38 with sigma of 0.005
 C6A6-C7A6
 1.38 with sigma of 0.005
 C8A6-C9A6
 1.5 with sigma of 0.05
 N1A6-C3A6
 1.3 with sigma of 0.1
 C3A6-C4A6
 1.468 with sigma of 0.005
 N2B6-C4B6
 1.346 with sigma of 0.005
 N2B6-C8B6
 1.346 with sigma of 0.005
 C4B6-C5B6
 1.385 with sigma of 0.005
 C7B6-C8B6
 1.385 with sigma of 0.005
 C5B6-C6B6
 1.38 with sigma of 0.005
 C6B6-C7B6
 1.38 with sigma of 0.005
 C8B6-C9B6
 1.5 with sigma of 0.05
 N1B6-C3B6
 1.3 with sigma of 0.1
 C3B6-C4B6
 1.468 with sigma of 0.005
 N2A7-C4A7
 1.346 with sigma of 0.005
 N2A7-C8A7
 1.346 with sigma of 0.005
 C4A7-C5A7
 1.385 with sigma of 0.005
 C7A7-C8A7
 1.385 with sigma of 0.005
 C5A7-C6A7
 1.38 with sigma of 0.005
 C6A7-C7A7
 1.38 with sigma of 0.005
 C8A7-C9A7
 1.5 with sigma of 0.05
 N1A7-C3A7
 1.3 with sigma of 0.1
 C3A7-C4A7
 1.468 with sigma of 0.005
 N2B7-C4B7
 1.346 with sigma of 0.005
 N2B7-C8B7
 1.346 with sigma of 0.005
 C4B7-C5B7
 1.385 with sigma of 0.005
 C7B7-C8B7
 1.385 with sigma of 0.005
 C5B7-C6B7
 1.38 with sigma of 0.005
 C6B7-C7B7
 1.38 with sigma of 0.005
 C8B7-C9B7
 1.5 with sigma of 0.05
 N1B7-C3B7
 1.3 with sigma of 0.1
 C3B7-C4B7
 1.468 with sigma of 0.005
 N2A8-C4A8
 1.346 with sigma of 0.005
 N2A8-C8A8
 1.346 with sigma of 0.005
 C4A8-C5A8
 1.385 with sigma of 0.005
 C7A8-C8A8
 1.385 with sigma of 0.005
 C5A8-C6A8
 1.38 with sigma of 0.005
 C6A8-C7A8
 1.38 with sigma of 0.005
 C8A8-C9A8
 1.5 with sigma of 0.05
 N1A8-C3A8
 1.3 with sigma of 0.1
 C3A8-C4A8
 1.468 with sigma of 0.005
 N2B8-C4B8
 1.346 with sigma of 0.005
 N2B8-C8B8
 1.346 with sigma of 0.005
 C4B8-C5B8
 1.385 with sigma of 0.005
 C7B8-C8B8
 1.385 with sigma of 0.005
 C5B8-C6B8
 1.38 with sigma of 0.005
 C6B8-C7B8
 1.38 with sigma of 0.005
 C8B8-C9B8
 1.5 with sigma of 0.05
 N1B8-C3B8
 1.3 with sigma of 0.1
 C3B8-C4B8
 1.468 with sigma of 0.005
 N2A9-C4A9
 1.346 with sigma of 0.005
 N2A9-C8A9
 1.346 with sigma of 0.005
 C4A9-C5A9
 1.385 with sigma of 0.005
 C7A9-C8A9
 1.385 with sigma of 0.005
 C5A9-C6A9
 1.38 with sigma of 0.005
 C6A9-C7A9
 1.38 with sigma of 0.005
 C8A9-C9A9
 1.5 with sigma of 0.05
 N1A9-C3A9
 1.3 with sigma of 0.1
 C3A9-C4A9
 1.468 with sigma of 0.005
 N2B9-C4B9
 1.346 with sigma of 0.005
 N2B9-C8B9
 1.346 with sigma of 0.005
 C4B9-C5B9
 1.385 with sigma of 0.005
 C7B9-C8B9
 1.385 with sigma of 0.005
 C5B9-C6B9
 1.38 with sigma of 0.005
 C6B9-C7B9
 1.38 with sigma of 0.005
 C8B9-C9B9
 1.5 with sigma of 0.05
 N1B9-C3B9
 1.3 with sigma of 0.1
 C3B9-C4B9
 1.468 with sigma of 0.005
 N2AA-C4AA
 1.346 with sigma of 0.005
 N2AA-C8AA
 1.346 with sigma of 0.005
 C4AA-C5AA
 1.385 with sigma of 0.005
 C7AA-C8AA
 1.385 with sigma of 0.005
 C5AA-C6AA
 1.38 with sigma of 0.005
 C6AA-C7AA
 1.38 with sigma of 0.005
 C8AA-C9AA
 1.5 with sigma of 0.05
 N1AA-C3AA
 1.3 with sigma of 0.1
 C3AA-C4AA
 1.468 with sigma of 0.005
 N2BA-C4BA
 1.346 with sigma of 0.005
 N2BA-C8BA
 1.346 with sigma of 0.005
 C4BA-C5BA
 1.385 with sigma of 0.005
 C7BA-C8BA
 1.385 with sigma of 0.005
 C5BA-C6BA
 1.38 with sigma of 0.005
 C6BA-C7BA
 1.38 with sigma of 0.005
 C8BA-C9BA
 1.5 with sigma of 0.05
 N1BA-C3BA
 1.3 with sigma of 0.1
 C3BA-C4BA
 1.468 with sigma of 0.005
 N2AB-C4AB
 1.346 with sigma of 0.005
 N2AB-C8AB
 1.346 with sigma of 0.005
 C4AB-C5AB
 1.385 with sigma of 0.005
 C7AB-C8AB
 1.385 with sigma of 0.005
 C5AB-C6AB
 1.38 with sigma of 0.005
 C6AB-C7AB
 1.38 with sigma of 0.005
 C8AB-C9AB
 1.5 with sigma of 0.05
 N1AB-C3AB
 1.3 with sigma of 0.1
 C3AB-C4AB
 1.468 with sigma of 0.005
 N2BB-C4BB
 1.346 with sigma of 0.005
 N2BB-C8BB
 1.346 with sigma of 0.005
 C4BB-C5BB
 1.385 with sigma of 0.005
 C7BB-C8BB
 1.385 with sigma of 0.005
 C5BB-C6BB
 1.38 with sigma of 0.005
 C6BB-C7BB
 1.38 with sigma of 0.005
 C8BB-C9BB
 1.5 with sigma of 0.05
 N1BB-C3BB
 1.3 with sigma of 0.1
 C3BB-C4BB
 1.468 with sigma of 0.005
 N2AC-C4AC
 1.346 with sigma of 0.005
 N2AC-C8AC
 1.346 with sigma of 0.005
 C4AC-C5AC
 1.385 with sigma of 0.005
 C7AC-C8AC
 1.385 with sigma of 0.005
 C5AC-C6AC
 1.38 with sigma of 0.005
 C6AC-C7AC
 1.38 with sigma of 0.005
 C8AC-C9AC
 1.5 with sigma of 0.05
 N1AC-C3AC
 1.3 with sigma of 0.1
 C3AC-C4AC
 1.468 with sigma of 0.005
 N2BC-C4BC
 1.346 with sigma of 0.005
 N2BC-C8BC
 1.346 with sigma of 0.005
 C4BC-C5BC
 1.385 with sigma of 0.005
 C7BC-C8BC
 1.385 with sigma of 0.005
 C5BC-C6BC
 1.38 with sigma of 0.005
 C6BC-C7BC
 1.38 with sigma of 0.005
 C8BC-C9BC
 1.5 with sigma of 0.05
 N1BC-C3BC
 1.3 with sigma of 0.1
 C3BC-C4BC
 1.468 with sigma of 0.005
 C5A-S1A
 2.03 with sigma of 0.06
 C5A-F6A
 1.3 with sigma of 0.04
 C5A-F7A
 1.3 with sigma of 0.04
 C5A-F8A
 1.3 with sigma of 0.04
 F6A-F7A
 2.2 with sigma of 0.05
 F6A-F8A
 2.2 with sigma of 0.05
 F7A-F8A
 2.2 with sigma of 0.05
 S1A-O2A
 1.4 with sigma of 0.04
 S1A-O3A
 1.4 with sigma of 0.04
 S1A-O4A
 1.4 with sigma of 0.04
 O2A-O3A
 2.4 with sigma of 0.05
 O2A-O4A
 2.4 with sigma of 0.05
 O3A-O4A
 2.4 with sigma of 0.05
 C5A-O2A
 2.63 with sigma of 0.05
 C5A-O3A
 2.63 with sigma of 0.05
 C5A-O4A
 2.63 with sigma of 0.05
 S1A-F6A
 2.6 with sigma of 0.05
 S1A-F7A
 2.6 with sigma of 0.05
 S1A-F8A
 2.6 with sigma of 0.05
 C5B-S1B
 2.03 with sigma of 0.06
 C5B-F6B
 1.3 with sigma of 0.04
 C5B-F7B
 1.3 with sigma of 0.04
 C5B-F8B
 1.3 with sigma of 0.04
 F6B-F7B
 2.2 with sigma of 0.05
 F6B-F8B
 2.2 with sigma of 0.05
 F7B-F8B
 2.2 with sigma of 0.05
 S1B-O2B
 1.4 with sigma of 0.04
 S1B-O3B
 1.4 with sigma of 0.04
 S1B-O4B
 1.4 with sigma of 0.04
 O2B-O3B
 2.4 with sigma of 0.05
 O2B-O4B
 2.4 with sigma of 0.05
 O3B-O4B
 2.4 with sigma of 0.05
 C5B-O2B
 2.63 with sigma of 0.05
 C5B-O3B
 2.63 with sigma of 0.05
 C5B-O4B
 2.63 with sigma of 0.05
 S1B-F6B
 2.6 with sigma of 0.05
 S1B-F7B
 2.6 with sigma of 0.05
 S1B-F8B
 2.6 with sigma of 0.05
 C5C-S1C
 2.03 with sigma of 0.06
 C5C-F6C
 1.3 with sigma of 0.04
 C5C-F7C
 1.3 with sigma of 0.04
 C5C-F8C
 1.3 with sigma of 0.04
 F6C-F7C
 2.2 with sigma of 0.05
 F6C-F8C
 2.2 with sigma of 0.05
 F7C-F8C
 2.2 with sigma of 0.05
 S1C-O2C
 1.4 with sigma of 0.04
 S1C-O3C
 1.4 with sigma of 0.04
 S1C-O4C
 1.4 with sigma of 0.04
 O2C-O3C
 2.4 with sigma of 0.05
 O2C-O4C
 2.4 with sigma of 0.05
 O3C-O4C
 2.4 with sigma of 0.05
 C5C-O2C
 2.63 with sigma of 0.05
 C5C-O3C
 2.63 with sigma of 0.05
 C5C-O4C
 2.63 with sigma of 0.05
 S1C-F6C
 2.6 with sigma of 0.05
 S1C-F7C
 2.6 with sigma of 0.05
 S1C-F8C
 2.6 with sigma of 0.05
 C5E-S1E
 2.03 with sigma of 0.06
 C5E-F6E
 1.3 with sigma of 0.04
 C5E-F7E
 1.3 with sigma of 0.04
 C5E-F8E
 1.3 with sigma of 0.04
 F6E-F7E
 2.2 with sigma of 0.05
 F6E-F8E
 2.2 with sigma of 0.05
 F7E-F8E
 2.2 with sigma of 0.05
 S1E-O2E
 1.4 with sigma of 0.04
 S1E-O3E
 1.4 with sigma of 0.04
 S1E-O4E
 1.4 with sigma of 0.04
 O2E-O3E
 2.4 with sigma of 0.05
 O2E-O4E
 2.4 with sigma of 0.05
 O3E-O4E
 2.4 with sigma of 0.05
 C5E-O2E
 2.63 with sigma of 0.05
 C5E-O3E
 2.63 with sigma of 0.05
 C5E-O4E
 2.63 with sigma of 0.05
 S1E-F6E
 2.6 with sigma of 0.05
 S1E-F7E
 2.6 with sigma of 0.05
 S1E-F8E
 2.6 with sigma of 0.05
 C5F-S1F
 2.03 with sigma of 0.06
 C5F-F6F
 1.3 with sigma of 0.04
 C5F-F7F
 1.3 with sigma of 0.04
 C5F-F8F
 1.3 with sigma of 0.04
 F6F-F7F
 2.2 with sigma of 0.05
 F6F-F8F
 2.2 with sigma of 0.05
 F7F-F8F
 2.2 with sigma of 0.05
 S1F-O2F
 1.4 with sigma of 0.04
 S1F-O3F
 1.4 with sigma of 0.04
 S1F-O4F
 1.4 with sigma of 0.04
 O2F-O3F
 2.4 with sigma of 0.05
 O2F-O4F
 2.4 with sigma of 0.05
 O3F-O4F
 2.4 with sigma of 0.05
 C5F-O2F
 2.63 with sigma of 0.05
 C5F-O3F
 2.63 with sigma of 0.05
 C5F-O4F
 2.63 with sigma of 0.05
 S1F-F6F
 2.6 with sigma of 0.05
 S1F-F7F
 2.6 with sigma of 0.05
 S1F-F8F
 2.6 with sigma of 0.05
 C5G-S1G
 2.03 with sigma of 0.06
 C5G-F6G
 1.3 with sigma of 0.04
 C5G-F7G
 1.3 with sigma of 0.04
 C5G-F8G
 1.3 with sigma of 0.04
 F6G-F7G
 2.2 with sigma of 0.05
 F6G-F8G
 2.2 with sigma of 0.05
 F7G-F8G
 2.2 with sigma of 0.05
 S1G-O2G
 1.4 with sigma of 0.04
 S1G-O3G
 1.4 with sigma of 0.04
 S1G-O4G
 1.4 with sigma of 0.04
 O2G-O3G
 2.4 with sigma of 0.05
 O2G-O4G
 2.4 with sigma of 0.05
 O3G-O4G
 2.4 with sigma of 0.05
 C5G-O2G
 2.63 with sigma of 0.05
 C5G-O3G
 2.63 with sigma of 0.05
 C5G-O4G
 2.63 with sigma of 0.05
 S1G-F6G
 2.6 with sigma of 0.05
 S1G-F7G
 2.6 with sigma of 0.05
 S1G-F8G
 2.6 with sigma of 0.05
 C5H-S1H
 2.03 with sigma of 0.06
 C5H-F6H
 1.3 with sigma of 0.04
 C5H-F7H
 1.3 with sigma of 0.04
 C5H-F8H
 1.3 with sigma of 0.04
 F6H-F7H
 2.2 with sigma of 0.05
 F6H-F8H
 2.2 with sigma of 0.05
 F7H-F8H
 2.2 with sigma of 0.05
 S1H-O2H
 1.4 with sigma of 0.04
 S1H-O3H
 1.4 with sigma of 0.04
 S1H-O4H
 1.4 with sigma of 0.04
 O2H-O3H
 2.4 with sigma of 0.05
 O2H-O4H
 2.4 with sigma of 0.05
 O3H-O4H
 2.4 with sigma of 0.05
 C5H-O2H
 2.63 with sigma of 0.05
 C5H-O3H
 2.63 with sigma of 0.05
 C5H-O4H
 2.63 with sigma of 0.05
 S1H-F6H
 2.6 with sigma of 0.05
 S1H-F7H
 2.6 with sigma of 0.05
 S1H-F8H
 2.6 with sigma of 0.05
 C5I-S1I
 2.03 with sigma of 0.06
 C5I-F6I
 1.3 with sigma of 0.04
 C5I-F7I
 1.3 with sigma of 0.04
 C5I-F8I
 1.3 with sigma of 0.04
 F6I-F7I
 2.2 with sigma of 0.05
 F6I-F8I
 2.2 with sigma of 0.05
 F7I-F8I
 2.2 with sigma of 0.05
 S1I-O2I
 1.4 with sigma of 0.04
 S1I-O3I
 1.4 with sigma of 0.04
 S1I-O4I
 1.4 with sigma of 0.04
 O2I-O3I
 2.4 with sigma of 0.05
 O2I-O4I
 2.4 with sigma of 0.05
 O3I-O4I
 2.4 with sigma of 0.05
 C5I-O2I
 2.63 with sigma of 0.05
 C5I-O3I
 2.63 with sigma of 0.05
 C5I-O4I
 2.63 with sigma of 0.05
 S1I-F6I
 2.6 with sigma of 0.05
 S1I-F7I
 2.6 with sigma of 0.05
 S1I-F8I
 2.6 with sigma of 0.05
 C5J-S1J
 2.03 with sigma of 0.06
 C5J-F6J
 1.3 with sigma of 0.04
 C5J-F7J
 1.3 with sigma of 0.04
 C5J-F8J
 1.3 with sigma of 0.04
 F6J-F7J
 2.2 with sigma of 0.05
 F6J-F8J
 2.2 with sigma of 0.05
 F7J-F8J
 2.2 with sigma of 0.05
 S1J-O2J
 1.4 with sigma of 0.04
 S1J-O3J
 1.4 with sigma of 0.04
 S1J-O4J
 1.4 with sigma of 0.04
 O2J-O3J
 2.4 with sigma of 0.05
 O2J-O4J
 2.4 with sigma of 0.05
 O3J-O4J
 2.4 with sigma of 0.05
 C5J-O2J
 2.63 with sigma of 0.05
 C5J-O3J
 2.63 with sigma of 0.05
 C5J-O4J
 2.63 with sigma of 0.05
 S1J-F6J
 2.6 with sigma of 0.05
 S1J-F7J
 2.6 with sigma of 0.05
 S1J-F8J
 2.6 with sigma of 0.05
 C5K-S1K
 2.03 with sigma of 0.06
 C5K-F6K
 1.3 with sigma of 0.04
 C5K-F7K
 1.3 with sigma of 0.04
 C5K-F8K
 1.3 with sigma of 0.04
 F6K-F7K
 2.2 with sigma of 0.05
 F6K-F8K
 2.2 with sigma of 0.05
 F7K-F8K
 2.2 with sigma of 0.05
 S1K-O2K
 1.4 with sigma of 0.04
 S1K-O3K
 1.4 with sigma of 0.04
 S1K-O4K
 1.4 with sigma of 0.04
 O2K-O3K
 2.4 with sigma of 0.05
 O2K-O4K
 2.4 with sigma of 0.05
 O3K-O4K
 2.4 with sigma of 0.05
 C5K-O2K
 2.63 with sigma of 0.05
 C5K-O3K
 2.63 with sigma of 0.05
 C5K-O4K
 2.63 with sigma of 0.05
 S1K-F6K
 2.6 with sigma of 0.05
 S1K-F7K
 2.6 with sigma of 0.05
 S1K-F8K
 2.6 with sigma of 0.05
 C11A-C21A
 1.37 with sigma of 0.005
 C31A-C41A
 1.37 with sigma of 0.005
 C51A-C61A
 1.37 with sigma of 0.005
 C71A-C81A
 1.37 with sigma of 0.005
 C21A-C31A
 1.4 with sigma of 0.005
 C61A-C71A
 1.4 with sigma of 0.005
 C11A-C91A
 1.42 with sigma of 0.005
 C81A-C91A
 1.42 with sigma of 0.005
 C41A-C101
 1.42 with sigma of 0.005
 C51A-C101
 1.42 with sigma of 0.005
 C91A-C101
 1.33 with sigma of 0.005
 C12A-C22A
 1.37 with sigma of 0.005
 C32A-C42A
 1.37 with sigma of 0.005
 C52A-C62A
 1.37 with sigma of 0.005
 C72A-C82A
 1.37 with sigma of 0.005
 C22A-C32A
 1.4 with sigma of 0.005
 C62A-C72A
 1.4 with sigma of 0.005
 C12A-C92A
 1.42 with sigma of 0.005
 C82A-C92A
 1.42 with sigma of 0.005
 C42A-C102
 1.42 with sigma of 0.005
 C52A-C102
 1.42 with sigma of 0.005
 C92A-C102
 1.33 with sigma of 0.005
 C13A-C23A
 1.37 with sigma of 0.005
 C33A-C43A
 1.37 with sigma of 0.005
 C53A-C63A
 1.37 with sigma of 0.005
 C73A-C83A
 1.37 with sigma of 0.005
 C23A-C33A
 1.4 with sigma of 0.005
 C63A-C73A
 1.4 with sigma of 0.005
 C13A-C93A
 1.42 with sigma of 0.005
 C83A-C93A
 1.42 with sigma of 0.005
 C43A-C103
 1.42 with sigma of 0.005
 C53A-C103
 1.42 with sigma of 0.005
 C93A-C103
 1.33 with sigma of 0.005
 C14A-C24A
 1.37 with sigma of 0.005
 C34A-C44A
 1.37 with sigma of 0.005
 C54A-C64A
 1.37 with sigma of 0.005
 C74A-C84A
 1.37 with sigma of 0.005
 C24A-C34A
 1.4 with sigma of 0.005
 C64A-C74A
 1.4 with sigma of 0.005
 C14A-C94A
 1.42 with sigma of 0.005
 C84A-C94A
 1.42 with sigma of 0.005
 C44A-C104
 1.42 with sigma of 0.005
 C54A-C104
 1.42 with sigma of 0.005
 C94A-C104
 1.33 with sigma of 0.005
 C11B-C21B
 1.37 with sigma of 0.005
 C31B-C41B
 1.37 with sigma of 0.005
 C51B-C61B
 1.37 with sigma of 0.005
 C71B-C81B
 1.37 with sigma of 0.005
 C21B-C31B
 1.4 with sigma of 0.005
 C61B-C71B
 1.4 with sigma of 0.005
 C11B-C91B
 1.42 with sigma of 0.005
 C81B-C91B
 1.42 with sigma of 0.005
 C41B-C105
 1.42 with sigma of 0.005
 C51B-C105
 1.42 with sigma of 0.005
 C91B-C105
 1.33 with sigma of 0.005
 C12B-C22B
 1.37 with sigma of 0.005
 C32B-C42B
 1.37 with sigma of 0.005
 C52B-C62B
 1.37 with sigma of 0.005
 C72B-C82B
 1.37 with sigma of 0.005
 C22B-C32B
 1.4 with sigma of 0.005
 C62B-C72B
 1.4 with sigma of 0.005
 C12B-C92B
 1.42 with sigma of 0.005
 C82B-C92B
 1.42 with sigma of 0.005
 C42B-C106
 1.42 with sigma of 0.005
 C52B-C106
 1.42 with sigma of 0.005
 C92B-C106
 1.33 with sigma of 0.005
 C13B-C23B
 1.37 with sigma of 0.005
 C33B-C43B
 1.37 with sigma of 0.005
 C53B-C63B
 1.37 with sigma of 0.005
 C73B-C83B
 1.37 with sigma of 0.005
 C23B-C33B
 1.4 with sigma of 0.005
 C63B-C73B
 1.4 with sigma of 0.005
 C13B-C93B
 1.42 with sigma of 0.005
 C83B-C93B
 1.42 with sigma of 0.005
 C43B-C107
 1.42 with sigma of 0.005
 C53B-C107
 1.42 with sigma of 0.005
 C93B-C107
 1.33 with sigma of 0.005
 C14B-C24B
 1.37 with sigma of 0.005
 C34B-C44B
 1.37 with sigma of 0.005
 C54B-C64B
 1.37 with sigma of 0.005
 C74B-C84B
 1.37 with sigma of 0.005
 C24B-C34B
 1.4 with sigma of 0.005
 C64B-C74B
 1.4 with sigma of 0.005
 C14B-C94B
 1.42 with sigma of 0.005
 C84B-C94B
 1.42 with sigma of 0.005
 C44B-C108
 1.42 with sigma of 0.005
 C54B-C108
 1.42 with sigma of 0.005
 C94B-C108
 1.33 with sigma of 0.005
 C11C-C21C
 1.37 with sigma of 0.005
 C31C-C41C
 1.37 with sigma of 0.005
 C51C-C61C
 1.37 with sigma of 0.005
 C71C-C81C
 1.37 with sigma of 0.005
 C21C-C31C
 1.4 with sigma of 0.005
 C61C-C71C
 1.4 with sigma of 0.005
 C11C-C91C
 1.42 with sigma of 0.005
 C81C-C91C
 1.42 with sigma of 0.005
 C41C-C109
 1.42 with sigma of 0.005
 C51C-C109
 1.42 with sigma of 0.005
 C91C-C109
 1.33 with sigma of 0.005
 C12C-C22C
 1.37 with sigma of 0.005
 C32C-C42C
 1.37 with sigma of 0.005
 C52C-C62C
 1.37 with sigma of 0.005
 C72C-C82C
 1.37 with sigma of 0.005
 C22C-C32C
 1.4 with sigma of 0.005
 C62C-C72C
 1.4 with sigma of 0.005
 C12C-C92C
 1.42 with sigma of 0.005
 C82C-C92C
 1.42 with sigma of 0.005
 C42C-C110
 1.42 with sigma of 0.005
 C52C-C110
 1.42 with sigma of 0.005
 C92C-C110
 1.33 with sigma of 0.005
 C13C-C23C
 1.37 with sigma of 0.005
 C33C-C43C
 1.37 with sigma of 0.005
 C53C-C63C
 1.37 with sigma of 0.005
 C73C-C83C
 1.37 with sigma of 0.005
 C23C-C33C
 1.4 with sigma of 0.005
 C63C-C73C
 1.4 with sigma of 0.005
 C13C-C93C
 1.42 with sigma of 0.005
 C83C-C93C
 1.42 with sigma of 0.005
 C43C-C111
 1.42 with sigma of 0.005
 C53C-C111
 1.42 with sigma of 0.005
 C93C-C111
 1.33 with sigma of 0.005
 C14C-C24C
 1.37 with sigma of 0.005
 C34C-C44C
 1.37 with sigma of 0.005
 C54C-C64C
 1.37 with sigma of 0.005
 C74C-C84C
 1.37 with sigma of 0.005
 C24C-C34C
 1.4 with sigma of 0.005
 C64C-C74C
 1.4 with sigma of 0.005
 C14C-C94C
 1.42 with sigma of 0.005
 C84C-C94C
 1.42 with sigma of 0.005
 C44C-C112
 1.42 with sigma of 0.005
 C54C-C112
 1.42 with sigma of 0.005
 C94C-C112
 1.33 with sigma of 0.005
 C11D-C21D
 1.37 with sigma of 0.005
 C31D-C41D
 1.37 with sigma of 0.005
 C51D-C61D
 1.37 with sigma of 0.005
 C71D-C81D
 1.37 with sigma of 0.005
 C21D-C31D
 1.4 with sigma of 0.005
 C61D-C71D
 1.4 with sigma of 0.005
 C11D-C91D
 1.42 with sigma of 0.005
 C81D-C91D
 1.42 with sigma of 0.005
 C41D-C113
 1.42 with sigma of 0.005
 C51D-C113
 1.42 with sigma of 0.005
 C91D-C113
 1.33 with sigma of 0.005
 C12D-C22D
 1.37 with sigma of 0.005
 C32D-C42D
 1.37 with sigma of 0.005
 C52D-C62D
 1.37 with sigma of 0.005
 C72D-C82D
 1.37 with sigma of 0.005
 C22D-C32D
 1.4 with sigma of 0.005
 C62D-C72D
 1.4 with sigma of 0.005
 C12D-C92D
 1.42 with sigma of 0.005
 C82D-C92D
 1.42 with sigma of 0.005
 C42D-C114
 1.42 with sigma of 0.005
 C52D-C114
 1.42 with sigma of 0.005
 C92D-C114
 1.33 with sigma of 0.005
 C13D-C23D
 1.37 with sigma of 0.005
 C33D-C43D
 1.37 with sigma of 0.005
 C53D-C63D
 1.37 with sigma of 0.005
 C73D-C83D
 1.37 with sigma of 0.005
 C23D-C33D
 1.4 with sigma of 0.005
 C63D-C73D
 1.4 with sigma of 0.005
 C13D-C93D
 1.42 with sigma of 0.005
 C83D-C93D
 1.42 with sigma of 0.005
 C43D-C115
 1.42 with sigma of 0.005
 C53D-C115
 1.42 with sigma of 0.005
 C93D-C115
 1.33 with sigma of 0.005
 C14D-C24D
 1.37 with sigma of 0.005
 C34D-C44D
 1.37 with sigma of 0.005
 C54D-C64D
 1.37 with sigma of 0.005
 C74D-C84D
 1.37 with sigma of 0.005
 C24D-C34D
 1.4 with sigma of 0.005
 C64D-C74D
 1.4 with sigma of 0.005
 C14D-C94D
 1.42 with sigma of 0.005
 C84D-C94D
 1.42 with sigma of 0.005
 C44D-C116
 1.42 with sigma of 0.005
 C54D-C116
 1.42 with sigma of 0.005
 C94D-C116
 1.33 with sigma of 0.005
 C11E-C21E
 1.37 with sigma of 0.005
 C31E-C41E
 1.37 with sigma of 0.005
 C51E-C61E
 1.37 with sigma of 0.005
 C71E-C81E
 1.37 with sigma of 0.005
 C21E-C31E
 1.4 with sigma of 0.005
 C61E-C71E
 1.4 with sigma of 0.005
 C11E-C91E
 1.42 with sigma of 0.005
 C81E-C91E
 1.42 with sigma of 0.005
 C41E-C117
 1.42 with sigma of 0.005
 C51E-C117
 1.42 with sigma of 0.005
 C91E-C117
 1.33 with sigma of 0.005
 C12E-C22E
 1.37 with sigma of 0.005
 C32E-C42E
 1.37 with sigma of 0.005
 C52E-C62E
 1.37 with sigma of 0.005
 C72E-C82E
 1.37 with sigma of 0.005
 C22E-C32E
 1.4 with sigma of 0.005
 C62E-C72E
 1.4 with sigma of 0.005
 C12E-C92E
 1.42 with sigma of 0.005
 C82E-C92E
 1.42 with sigma of 0.005
 C42E-C118
 1.42 with sigma of 0.005
 C52E-C118
 1.42 with sigma of 0.005
 C92E-C118
 1.33 with sigma of 0.005
 C13E-C23E
 1.37 with sigma of 0.005
 C33E-C43E
 1.37 with sigma of 0.005
 C53E-C63E
 1.37 with sigma of 0.005
 C73E-C83E
 1.37 with sigma of 0.005
 C23E-C33E
 1.4 with sigma of 0.005
 C63E-C73E
 1.4 with sigma of 0.005
 C13E-C93E
 1.42 with sigma of 0.005
 C83E-C93E
 1.42 with sigma of 0.005
 C43E-C119
 1.42 with sigma of 0.005
 C53E-C119
 1.42 with sigma of 0.005
 C93E-C119
 1.33 with sigma of 0.005
 C14E-C24E
 1.37 with sigma of 0.005
 C34E-C44E
 1.37 with sigma of 0.005
 C54E-C64E
 1.37 with sigma of 0.005
 C74E-C84E
 1.37 with sigma of 0.005
 C24E-C34E
 1.4 with sigma of 0.005
 C64E-C74E
 1.4 with sigma of 0.005
 C14E-C94E
 1.42 with sigma of 0.005
 C84E-C94E
 1.42 with sigma of 0.005
 C44E-C120
 1.42 with sigma of 0.005
 C54E-C120
 1.42 with sigma of 0.005
 C94E-C120
 1.33 with sigma of 0.005
 C11F-C21F
 1.37 with sigma of 0.005
 C31F-C41F
 1.37 with sigma of 0.005
 C51F-C61F
 1.37 with sigma of 0.005
 C71F-C81F
 1.37 with sigma of 0.005
 C21F-C31F
 1.4 with sigma of 0.005
 C61F-C71F
 1.4 with sigma of 0.005
 C11F-C91F
 1.42 with sigma of 0.005
 C81F-C91F
 1.42 with sigma of 0.005
 C41F-C121
 1.42 with sigma of 0.005
 C51F-C121
 1.42 with sigma of 0.005
 C91F-C121
 1.33 with sigma of 0.005
 C12F-C22F
 1.37 with sigma of 0.005
 C32F-C42F
 1.37 with sigma of 0.005
 C52F-C62F
 1.37 with sigma of 0.005
 C72F-C82F
 1.37 with sigma of 0.005
 C22F-C32F
 1.4 with sigma of 0.005
 C62F-C72F
 1.4 with sigma of 0.005
 C12F-C92F
 1.42 with sigma of 0.005
 C82F-C92F
 1.42 with sigma of 0.005
 C42F-C122
 1.42 with sigma of 0.005
 C52F-C122
 1.42 with sigma of 0.005
 C92F-C122
 1.33 with sigma of 0.005
 C13F-C23F
 1.37 with sigma of 0.005
 C33F-C43F
 1.37 with sigma of 0.005
 C53F-C63F
 1.37 with sigma of 0.005
 C73F-C83F
 1.37 with sigma of 0.005
 C23F-C33F
 1.4 with sigma of 0.005
 C63F-C73F
 1.4 with sigma of 0.005
 C13F-C93F
 1.42 with sigma of 0.005
 C83F-C93F
 1.42 with sigma of 0.005
 C43F-C123
 1.42 with sigma of 0.005
 C53F-C123
 1.42 with sigma of 0.005
 C93F-C123
 1.33 with sigma of 0.005
 C14F-C24F
 1.37 with sigma of 0.005
 C34F-C44F
 1.37 with sigma of 0.005
 C54F-C64F
 1.37 with sigma of 0.005
 C74F-C84F
 1.37 with sigma of 0.005
 C24F-C34F
 1.4 with sigma of 0.005
 C64F-C74F
 1.4 with sigma of 0.005
 C14F-C94F
 1.42 with sigma of 0.005
 C84F-C94F
 1.42 with sigma of 0.005
 C44F-C124
 1.42 with sigma of 0.005
 C54F-C124
 1.42 with sigma of 0.005
 C94F-C124
 1.33 with sigma of 0.005
 C1N1-C2N1
 1.54 with sigma of 0.05
 C2N1-N3N1
 1.16 with sigma of 0.05
 C1N2-C2N2
 1.54 with sigma of 0.05
 C2N2-N3N2
 1.16 with sigma of 0.05
 C1N3-C2N3
 1.54 with sigma of 0.05
 C2N3-N3N3
 1.16 with sigma of 0.05
 C1N4-C2N4
 1.54 with sigma of 0.05
 C2N4-N3N4
 1.16 with sigma of 0.05
 C1N5-C2N5
 1.54 with sigma of 0.05
 C2N5-N3N5
 1.16 with sigma of 0.05
 C1N6-C2N6
 1.54 with sigma of 0.05
 C2N6-N3N6
 1.16 with sigma of 0.05
 C2N8-N3N8
 1.16 with sigma of 0.05
 C1N8-C2N8
 1.54 with sigma of 0.005
 C1NC-C2NC
 1.54 with sigma of 0.05
 C2NC-N3NC
 1.16 with sigma of 0.05
 C1ND-C2ND
 1.54 with sigma of 0.05
 C2ND-N3ND
 1.16 with sigma of 0.05
 C1NE-C2NE
 1.54 with sigma of 0.001
 C2NE-N3NE
 1.16 with sigma of 0.05
 C1NF-C2NF
 1.54 with sigma of 0.001
 C2NF-N3NF
 1.16 with sigma of 0.05
 C1NA-C2NA
 1.54 with sigma of 0.02
 C2NA-N3NA
 1.16 with sigma of 0.02
 H5AB-C5AB
 -2.5 with sigma of 0.02
 C5D-S1D
 2.03 with sigma of 0.06
 C5D-F6D
 1.3 with sigma of 0.04
 C5D-F7D
 1.3 with sigma of 0.04
 C5D-F8D
 1.3 with sigma of 0.04
 F6D-F7D
 2.2 with sigma of 0.05
 F6D-F8D
 2.2 with sigma of 0.05
 F7D-F8D
 2.2 with sigma of 0.05
 S1D-O2D
 1.4 with sigma of 0.04
 S1D-O3D
 1.4 with sigma of 0.04
 S1D-O4D
 1.4 with sigma of 0.04
 O2D-O3D
 2.4 with sigma of 0.05
 O2D-O4D
 2.4 with sigma of 0.05
 O3D-O4D
 2.4 with sigma of 0.05
 C5D-O2D
 2.63 with sigma of 0.05
 C5D-O3D
 2.63 with sigma of 0.05
 C5D-O4D
 2.63 with sigma of 0.05
 S1D-F6D
 2.6 with sigma of 0.05
 S1D-F7D
 2.6 with sigma of 0.05
 S1D-F8D
 2.6 with sigma of 0.05
 C1NH-C2NH
 1.54 with sigma of 0.02
 C2NH-N3NH
 1.16 with sigma of 0.02
 C1NG-C2NG
 1.54 with sigma of 0.02
 C2NG-N3NG
 1.16 with sigma of 0.02
 C1NI-C2NI
 1.54 with sigma of 0.02
 C2NI-N3NI
 1.16 with sigma of 0.02
 C1EA-C2EA
 1.52 with sigma of 0.02
 C2EA-O3EA
 1.25 with sigma of 0.02
 C2EA-O4EA
 1.27 with sigma of 0.02
 O4EA-C5EA
 1.4 with sigma of 0.02
 C5EA-C6EA
 1.52 with sigma of 0.02
 C1EB-C2EB
 1.52 with sigma of 0.02
 C2EB-O3EB
 1.25 with sigma of 0.02
 C2EB-O4EB
 1.27 with sigma of 0.02
 O4EB-C5EB
 1.4 with sigma of 0.02
 C5EB-C6EB
 1.52 with sigma of 0.02
 C1ED-C2ED
 1.52 with sigma of 0.02
 C2ED-O3ED
 1.25 with sigma of 0.02
 C2ED-O4ED
 1.27 with sigma of 0.02
 O4ED-C5ED
 1.4 with sigma of 0.02
 C5ED-C6ED
 1.52 with sigma of 0.02
 C1EE-C2EE
 1.52 with sigma of 0.02
 C2EE-O3EE
 1.25 with sigma of 0.02
 C2EE-O4EE
 1.27 with sigma of 0.02
 O4EE-C5EE
 1.4 with sigma of 0.02
 C5EE-C6EE
 1.52 with sigma of 0.02
 C1EC-C2EC
 1.52 with sigma of 0.02
 C2EC-O3EC
 1.25 with sigma of 0.02
 C2EC-O4EC
 1.27 with sigma of 0.02
 O4EC-C5EC
 1.4 with sigma of 0.02
 C5EC-C6EC
 1.52 with sigma of 0.02
 C2EC-C5EC
 -2 with sigma of 0.02
 H12F-H3A3
 -2.2 with sigma of 0.02
 C1NJ-C2NJ
 1.54 with sigma of 0.05
 C2NJ-N3NJ
 1.16 with sigma of 0.05
 C1NF-N3NF
 2.72 with sigma of 0.05
 C1NG-N3NG
 -1.7 with sigma of 0.02
 C1NJ-N3NJ
 -2.6 with sigma of 0.02
 C4A1-C8A1
 2.301 with sigma of 0.005
 N2A1-C5A1
 2.4 with sigma of 0.005
 N2A1-C7A1
 2.4 with sigma of 0.005
 C4A1-C6A1
 2.38 with sigma of 0.005
 C6A1-C8A1
 2.38 with sigma of 0.005
 C5A1-C7A1
 2.382 with sigma of 0.005
 N1A1-C4A1
 2.4 with sigma of 0.1
 C3A1-N2A1
 2.4 with sigma of 0.1
 C9A1-C7A1
 2.6 with sigma of 0.1
 C9A1-N2A1
 2.6 with sigma of 0.1
 C4B1-C8B1
 2.301 with sigma of 0.005
 N2B1-C5B1
 2.4 with sigma of 0.005
 N2B1-C7B1
 2.4 with sigma of 0.005
 C4B1-C6B1
 2.38 with sigma of 0.005
 C6B1-C8B1
 2.38 with sigma of 0.005
 C5B1-C7B1
 2.382 with sigma of 0.005
 N1B1-C4B1
 2.4 with sigma of 0.1
 C3B1-N2B1
 2.4 with sigma of 0.1
 C9B1-C7B1
 2.6 with sigma of 0.1
 C9B1-N2B1
 2.6 with sigma of 0.1
 C4A2-C8A2
 2.301 with sigma of 0.005
 N2A2-C5A2
 2.4 with sigma of 0.005
 N2A2-C7A2
 2.4 with sigma of 0.005
 C4A2-C6A2
 2.38 with sigma of 0.005
 C6A2-C8A2
 2.38 with sigma of 0.005
 C5A2-C7A2
 2.382 with sigma of 0.005
 N1A2-C4A2
 2.4 with sigma of 0.1
 C3A2-N2A2
 2.4 with sigma of 0.1
 C9A2-C7A2
 2.6 with sigma of 0.1
 C9A2-N2A2
 2.6 with sigma of 0.1
 C4B2-C8B2
 2.301 with sigma of 0.005
 N2B2-C5B2
 2.4 with sigma of 0.005
 N2B2-C7B2
 2.4 with sigma of 0.005
 C4B2-C6B2
 2.38 with sigma of 0.005
 C6B2-C8B2
 2.38 with sigma of 0.005
 C5B2-C7B2
 2.382 with sigma of 0.005
 N1B2-C4B2
 2.4 with sigma of 0.1
 C3B2-N2B2
 2.4 with sigma of 0.1
 C9B2-C7B2
 2.6 with sigma of 0.1
 C9B2-N2B2
 2.6 with sigma of 0.1
 C4A3-C8A3
 2.301 with sigma of 0.005
 N2A3-C5A3
 2.4 with sigma of 0.005
 N2A3-C7A3
 2.4 with sigma of 0.005
 C4A3-C6A3
 2.38 with sigma of 0.005
 C6A3-C8A3
 2.38 with sigma of 0.005
 C5A3-C7A3
 2.382 with sigma of 0.005
 N1A3-C4A3
 2.4 with sigma of 0.1
 C3A3-N2A3
 2.4 with sigma of 0.1
 C9A3-C7A3
 2.6 with sigma of 0.1
 C9A3-N2A3
 2.6 with sigma of 0.1
 C4B3-C8B3
 2.301 with sigma of 0.005
 N2B3-C5B3
 2.4 with sigma of 0.005
 N2B3-C7B3
 2.4 with sigma of 0.005
 C4B3-C6B3
 2.38 with sigma of 0.005
 C6B3-C8B3
 2.38 with sigma of 0.005
 C5B3-C7B3
 2.382 with sigma of 0.005
 N1B3-C4B3
 2.4 with sigma of 0.1
 C3B3-N2B3
 2.4 with sigma of 0.1
 C9B3-C7B3
 2.6 with sigma of 0.1
 C9B3-N2B3
 2.6 with sigma of 0.1
 C4A4-C8A4
 2.301 with sigma of 0.005
 N2A4-C5A4
 2.4 with sigma of 0.005
 N2A4-C7A4
 2.4 with sigma of 0.005
 C4A4-C6A4
 2.38 with sigma of 0.005
 C6A4-C8A4
 2.38 with sigma of 0.005
 C5A4-C7A4
 2.382 with sigma of 0.005
 N1A4-C4A4
 2.4 with sigma of 0.1
 C3A4-N2A4
 2.4 with sigma of 0.1
 C9A4-C7A4
 2.6 with sigma of 0.1
 C9A4-N2A4
 2.6 with sigma of 0.1
 C4B4-C8B4
 2.301 with sigma of 0.005
 N2B4-C5B4
 2.4 with sigma of 0.005
 N2B4-C7B4
 2.4 with sigma of 0.005
 C4B4-C6B4
 2.38 with sigma of 0.005
 C6B4-C8B4
 2.38 with sigma of 0.005
 C5B4-C7B4
 2.382 with sigma of 0.005
 N1B4-C4B4
 2.4 with sigma of 0.1
 C3B4-N2B4
 2.4 with sigma of 0.1
 C9B4-C7B4
 2.6 with sigma of 0.1
 C9B4-N2B4
 2.6 with sigma of 0.1
 C4A5-C8A5
 2.301 with sigma of 0.005
 N2A5-C5A5
 2.4 with sigma of 0.005
 N2A5-C7A5
 2.4 with sigma of 0.005
 C4A5-C6A5
 2.38 with sigma of 0.005
 C6A5-C8A5
 2.38 with sigma of 0.005
 C5A5-C7A5
 2.382 with sigma of 0.005
 N1A5-C4A5
 2.4 with sigma of 0.1
 C3A5-N2A5
 2.4 with sigma of 0.1
 C9A5-C7A5
 2.6 with sigma of 0.1
 C9A5-N2A5
 2.6 with sigma of 0.1
 C4B5-C8B5
 2.301 with sigma of 0.005
 N2B5-C5B5
 2.4 with sigma of 0.005
 N2B5-C7B5
 2.4 with sigma of 0.005
 C4B5-C6B5
 2.38 with sigma of 0.005
 C6B5-C8B5
 2.38 with sigma of 0.005
 C5B5-C7B5
 2.382 with sigma of 0.005
 N1B5-C4B5
 2.4 with sigma of 0.1
 C3B5-N2B5
 2.4 with sigma of 0.1
 C9B5-C7B5
 2.6 with sigma of 0.1
 C9B5-N2B5
 2.6 with sigma of 0.1
 C4A6-C8A6
 2.301 with sigma of 0.005
 N2A6-C5A6
 2.4 with sigma of 0.005
 N2A6-C7A6
 2.4 with sigma of 0.005
 C4A6-C6A6
 2.38 with sigma of 0.005
 C6A6-C8A6
 2.38 with sigma of 0.005
 C5A6-C7A6
 2.382 with sigma of 0.005
 N1A6-C4A6
 2.4 with sigma of 0.1
 C3A6-N2A6
 2.4 with sigma of 0.1
 C9A6-C7A6
 2.6 with sigma of 0.1
 C9A6-N2A6
 2.6 with sigma of 0.1
 C4B6-C8B6
 2.301 with sigma of 0.005
 N2B6-C5B6
 2.4 with sigma of 0.005
 N2B6-C7B6
 2.4 with sigma of 0.005
 C4B6-C6B6
 2.38 with sigma of 0.005
 C6B6-C8B6
 2.38 with sigma of 0.005
 C5B6-C7B6
 2.382 with sigma of 0.005
 N1B6-C4B6
 2.4 with sigma of 0.1
 C3B6-N2B6
 2.4 with sigma of 0.1
 C9B6-C7B6
 2.6 with sigma of 0.1
 C9B6-N2B6
 2.6 with sigma of 0.1
 C4A7-C8A7
 2.301 with sigma of 0.005
 N2A7-C5A7
 2.4 with sigma of 0.005
 N2A7-C7A7
 2.4 with sigma of 0.005
 C4A7-C6A7
 2.38 with sigma of 0.005
 C6A7-C8A7
 2.38 with sigma of 0.005
 C5A7-C7A7
 2.382 with sigma of 0.005
 N1A7-C4A7
 2.4 with sigma of 0.1
 C3A7-N2A7
 2.4 with sigma of 0.1
 C9A7-C7A7
 2.6 with sigma of 0.1
 C9A7-N2A7
 2.6 with sigma of 0.1
 C4B7-C8B7
 2.301 with sigma of 0.005
 N2B7-C5B7
 2.4 with sigma of 0.005
 N2B7-C7B7
 2.4 with sigma of 0.005
 C4B7-C6B7
 2.38 with sigma of 0.005
 C6B7-C8B7
 2.38 with sigma of 0.005
 C5B7-C7B7
 2.382 with sigma of 0.005
 N1B7-C4B7
 2.4 with sigma of 0.1
 C3B7-N2B7
 2.4 with sigma of 0.1
 C9B7-C7B7
 2.6 with sigma of 0.1
 C9B7-N2B7
 2.6 with sigma of 0.1
 C4A8-C8A8
 2.301 with sigma of 0.005
 N2A8-C5A8
 2.4 with sigma of 0.005
 N2A8-C7A8
 2.4 with sigma of 0.005
 C4A8-C6A8
 2.38 with sigma of 0.005
 C6A8-C8A8
 2.38 with sigma of 0.005
 C5A8-C7A8
 2.382 with sigma of 0.005
 N1A8-C4A8
 2.4 with sigma of 0.1
 C3A8-N2A8
 2.4 with sigma of 0.1
 C9A8-C7A8
 2.6 with sigma of 0.1
 C9A8-N2A8
 2.6 with sigma of 0.1
 C4B8-C8B8
 2.301 with sigma of 0.005
 N2B8-C5B8
 2.4 with sigma of 0.005
 N2B8-C7B8
 2.4 with sigma of 0.005
 C4B8-C6B8
 2.38 with sigma of 0.005
 C6B8-C8B8
 2.38 with sigma of 0.005
 C5B8-C7B8
 2.382 with sigma of 0.005
 N1B8-C4B8
 2.4 with sigma of 0.1
 C3B8-N2B8
 2.4 with sigma of 0.1
 C9B8-C7B8
 2.6 with sigma of 0.1
 C9B8-N2B8
 2.6 with sigma of 0.1
 C4A9-C8A9
 2.301 with sigma of 0.005
 N2A9-C5A9
 2.4 with sigma of 0.005
 N2A9-C7A9
 2.4 with sigma of 0.005
 C4A9-C6A9
 2.38 with sigma of 0.005
 C6A9-C8A9
 2.38 with sigma of 0.005
 C5A9-C7A9
 2.382 with sigma of 0.005
 N1A9-C4A9
 2.4 with sigma of 0.1
 C3A9-N2A9
 2.4 with sigma of 0.1
 C9A9-C7A9
 2.6 with sigma of 0.1
 C9A9-N2A9
 2.6 with sigma of 0.1
 C4B9-C8B9
 2.301 with sigma of 0.005
 N2B9-C5B9
 2.4 with sigma of 0.005
 N2B9-C7B9
 2.4 with sigma of 0.005
 C4B9-C6B9
 2.38 with sigma of 0.005
 C6B9-C8B9
 2.38 with sigma of 0.005
 C5B9-C7B9
 2.382 with sigma of 0.005
 N1B9-C4B9
 2.4 with sigma of 0.1
 C3B9-N2B9
 2.4 with sigma of 0.1
 C9B9-C7B9
 2.6 with sigma of 0.1
 C9B9-N2B9
 2.6 with sigma of 0.1
 C4AA-C8AA
 2.301 with sigma of 0.005
 N2AA-C5AA
 2.4 with sigma of 0.005
 N2AA-C7AA
 2.4 with sigma of 0.005
 C4AA-C6AA
 2.38 with sigma of 0.005
 C6AA-C8AA
 2.38 with sigma of 0.005
 C5AA-C7AA
 2.382 with sigma of 0.005
 N1AA-C4AA
 2.4 with sigma of 0.1
 C3AA-N2AA
 2.4 with sigma of 0.1
 C9AA-C7AA
 2.6 with sigma of 0.1
 C9AA-N2AA
 2.6 with sigma of 0.1
 C4BA-C8BA
 2.301 with sigma of 0.005
 N2BA-C5BA
 2.4 with sigma of 0.005
 N2BA-C7BA
 2.4 with sigma of 0.005
 C4BA-C6BA
 2.38 with sigma of 0.005
 C6BA-C8BA
 2.38 with sigma of 0.005
 C5BA-C7BA
 2.382 with sigma of 0.005
 N1BA-C4BA
 2.4 with sigma of 0.1
 C3BA-N2BA
 2.4 with sigma of 0.1
 C9BA-C7BA
 2.6 with sigma of 0.1
 C9BA-N2BA
 2.6 with sigma of 0.1
 C4AB-C8AB
 2.301 with sigma of 0.005
 N2AB-C5AB
 2.4 with sigma of 0.005
 N2AB-C7AB
 2.4 with sigma of 0.005
 C4AB-C6AB
 2.38 with sigma of 0.005
 C6AB-C8AB
 2.38 with sigma of 0.005
 C5AB-C7AB
 2.382 with sigma of 0.005
 N1AB-C4AB
 2.4 with sigma of 0.1
 C3AB-N2AB
 2.4 with sigma of 0.1
 C9AB-C7AB
 2.6 with sigma of 0.1
 C9AB-N2AB
 2.6 with sigma of 0.1
 C4BB-C8BB
 2.301 with sigma of 0.005
 N2BB-C5BB
 2.4 with sigma of 0.005
 N2BB-C7BB
 2.4 with sigma of 0.005
 C4BB-C6BB
 2.38 with sigma of 0.005
 C6BB-C8BB
 2.38 with sigma of 0.005
 C5BB-C7BB
 2.382 with sigma of 0.005
 N1BB-C4BB
 2.4 with sigma of 0.1
 C3BB-N2BB
 2.4 with sigma of 0.1
 C9BB-C7BB
 2.6 with sigma of 0.1
 C9BB-N2BB
 2.6 with sigma of 0.1
 C4AC-C8AC
 2.301 with sigma of 0.005
 N2AC-C5AC
 2.4 with sigma of 0.005
 N2AC-C7AC
 2.4 with sigma of 0.005
 C4AC-C6AC
 2.38 with sigma of 0.005
 C6AC-C8AC
 2.38 with sigma of 0.005
 C5AC-C7AC
 2.382 with sigma of 0.005
 N1AC-C4AC
 2.4 with sigma of 0.1
 C3AC-N2AC
 2.4 with sigma of 0.1
 C9AC-C7AC
 2.6 with sigma of 0.1
 C9AC-N2AC
 2.6 with sigma of 0.1
 C4BC-C8BC
 2.301 with sigma of 0.005
 N2BC-C5BC
 2.4 with sigma of 0.005
 N2BC-C7BC
 2.4 with sigma of 0.005
 C4BC-C6BC
 2.38 with sigma of 0.005
 C6BC-C8BC
 2.38 with sigma of 0.005
 C5BC-C7BC
 2.382 with sigma of 0.005
 N1BC-C4BC
 2.4 with sigma of 0.1
 C3BC-N2BC
 2.4 with sigma of 0.1
 C9BC-C7BC
 2.6 with sigma of 0.1
 C9BC-N2BC
 2.6 with sigma of 0.1
 C1N1-N3N1
 2.7 with sigma of 0.01
 C1N2-N3N2
 2.7 with sigma of 0.01
 C1N3-N3N3
 2.7 with sigma of 0.01
 C1N4-N3N4
 2.7 with sigma of 0.01
 C1N5-N3N5
 2.7 with sigma of 0.01
 C1N6-N3N6
 2.7 with sigma of 0.01
 C1N8-N3N8
 2.7 with sigma of 0.01
 C1NC-N3NC
 2.7 with sigma of 0.01
 C1ND-N3ND
 2.7 with sigma of 0.01
 C1NE-N3NE
 2.7 with sigma of 0.01
 C1NF-N3NF
 2.7 with sigma of 0.01
 C1NA-N3NA
 2.7 with sigma of 0.05
 C1NH-N3NH
 2.7 with sigma of 0.05
 C1NG-N3NG
 2.7 with sigma of 0.05
 C1NI-N3NI
 2.7 with sigma of 0.01
 C1EA-O3EA
 2.4 with sigma of 0.05
 C1EA-O4EA
 2.4 with sigma of 0.05
 O3EA-O4EA
 2.25 with sigma of 0.05
 O4EA-C6EA
 2.35 with sigma of 0.05
 C1EB-O3EB
 2.4 with sigma of 0.05
 C1EB-O4EB
 2.4 with sigma of 0.05
 O3EB-O4EB
 2.25 with sigma of 0.05
 O4EB-C6EB
 2.35 with sigma of 0.05
 C1ED-O3ED
 2.4 with sigma of 0.05
 C1ED-O4ED
 2.4 with sigma of 0.05
 O3ED-O4ED
 2.25 with sigma of 0.05
 O4ED-C6ED
 2.35 with sigma of 0.05
 C1EE-O3EE
 2.4 with sigma of 0.05
 C1EE-O4EE
 2.4 with sigma of 0.05
 O3EE-O4EE
 2.25 with sigma of 0.05
 O4EE-C6EE
 2.35 with sigma of 0.05
 C1EC-O3EC
 2.4 with sigma of 0.05
 C1EC-O4EC
 2.4 with sigma of 0.05
 O3EC-O4EC
 2.25 with sigma of 0.05
 O4EC-C6EC
 2.35 with sigma of 0.05
 C1NJ-N3NJ
 2.7 with sigma of 0.02
 C5A-O2A \\sim C5A-O3A \\sim C5A-O4A
 with sigma of 0.04
 S1A-F6A \\sim S1A-F7A \\sim S1A-F8A
 with sigma of 0.04
 C5B-O2B \\sim C5B-O3B \\sim C5B-O4B
 with sigma of 0.04
 S1B-F6B \\sim S1B-F7B \\sim S1B-F8B
 with sigma of 0.04
 C5C-O2C \\sim C5C-O3C \\sim C5C-O4C
 with sigma of 0.04
 S1C-F6C \\sim S1C-F7C \\sim S1C-F8C
 with sigma of 0.04
 C5E-O2E \\sim C5E-O3E \\sim C5E-O4E
 with sigma of 0.04
 S1E-F6E \\sim S1E-F7E \\sim S1E-F8E
 with sigma of 0.04
 C5F-O2F \\sim C5F-O3F \\sim C5F-O4F
 with sigma of 0.04
 S1F-F6F \\sim S1F-F7F \\sim S1F-F8F
 with sigma of 0.04
 C5G-O2G \\sim C5G-O3G \\sim C5G-O4G
 with sigma of 0.04
 S1G-F6G \\sim S1G-F7G \\sim S1G-F8G
 with sigma of 0.04
 C5H-O2H \\sim C5H-O3H \\sim C5H-O4H
 with sigma of 0.04
 S1H-F6H \\sim S1H-F7H \\sim S1H-F8H
 with sigma of 0.04
 C5I-O2I \\sim C5I-O3I \\sim C5I-O4I
 with sigma of 0.04
 S1I-F6I \\sim S1I-F7I \\sim S1I-F8I
 with sigma of 0.04
 C5J-O2J \\sim C5J-O3J \\sim C5J-O4J
 with sigma of 0.04
 S1J-F6J \\sim S1J-F7J \\sim S1J-F8J
 with sigma of 0.04
 C5K-O2K \\sim C5K-O3K \\sim C5K-O4K
 with sigma of 0.04
 S1K-F6K \\sim S1K-F7K \\sim S1K-F8K
 with sigma of 0.04
 C10A-C20A \\sim C20A-C30A \\sim C30A-C40A \\sim C40A-C50A \\sim C50A-C60A
\\sim C60A-C10A
 with sigma of 0.01
 C10B-C20B \\sim C20B-C30B \\sim C30B-C40B \\sim C40B-C50B \\sim C50B-C60B
\\sim C60B-C10B
 with sigma of 0.01
 C10C-C20C \\sim C20C-C30C \\sim C30C-C40C \\sim C40C-C50C \\sim C50C-C60C
\\sim C60C-C10C
 with sigma of 0.01
 C10D-C20D \\sim C20D-C30D \\sim C30D-C40D \\sim C40D-C50D \\sim C50D-C60D
\\sim C60D-C10D
 with sigma of 0.01
 C10E-C20E \\sim C20E-C30E \\sim C30E-C40E \\sim C40E-C50E \\sim C50E-C60E
\\sim C60E-C10E
 with sigma of 0.01
 C10F-C20F \\sim C20F-C30F \\sim C30F-C40F \\sim C40F-C50F \\sim C50F-C60F
\\sim C60F-C10F
 with sigma of 0.01
 C5D-O2D \\sim C5D-O3D \\sim C5D-O4D
 with sigma of 0.04
 S1D-F6D \\sim S1D-F7D \\sim S1D-F8D
 with sigma of 0.04
3. Restrained planarity
 C1EA, C2EA, O3EA, O4EA
 with sigma of 0.1
 C1EB, C2EB, O3EB, O4EB
 with sigma of 0.1
 C1ED, C2ED, O3ED, O4ED
 with sigma of 0.1
 C1EE, C2EE, O3EE, O4EE
 with sigma of 0.1
 C1EC, C2EC, O3EC, O4EC
 with sigma of 0.1
 N1A3, C3A3, N2A3, C4A3, C5A3, C6A3, C7A3, C8A3, C9A3
 with sigma of 0.05
 N1A3, C3A3, C82F, C4A3, N2A3
 with sigma of 0.02
4. Uiso/Uaniso restraints and constraints
N1A1 \\sim C3A1 \\sim C4A1 \\sim N2A1 \\sim C4A1 \\sim C5A1 \\sim C6A1 \\sim
C7A1 \\sim C8A1 \\sim C9A1: within 2A with sigma of 0.01 and sigma for terminal
atoms of 0.02
N1B1 \\sim C3B1 \\sim C4B1 \\sim N2B1 \\sim C4B1 \\sim C5B1 \\sim C6B1 \\sim
C7B1 \\sim C8B1 \\sim C9B1: within 2A with sigma of 0.01 and sigma for terminal
atoms of 0.02
N1A2 \\sim C3A2 \\sim C4A2 \\sim N2A2 \\sim C4A2 \\sim C5A2 \\sim C6A2 \\sim
C7A2 \\sim C8A2 \\sim C9A2: within 2A with sigma of 0.01 and sigma for terminal
atoms of 0.02
N1B2 \\sim C3B2 \\sim C4B2 \\sim N2B2 \\sim C4B2 \\sim C5B2 \\sim C6B2 \\sim
C7B2 \\sim C8B2 \\sim C9B2: within 2A with sigma of 0.01 and sigma for terminal
atoms of 0.02
N1A3 \\sim C3A3 \\sim C4A3 \\sim N2A3 \\sim C4A3 \\sim C5A3 \\sim C6A3 \\sim
C7A3 \\sim C8A3 \\sim C9A3: within 2A with sigma of 0.01 and sigma for terminal
atoms of 0.02
N1B3 \\sim C3B3 \\sim C4B3 \\sim N2B3 \\sim C4B3 \\sim C5B3 \\sim C6B3 \\sim
C7B3 \\sim C8B3 \\sim C9B3: within 2A with sigma of 0.01 and sigma for terminal
atoms of 0.02
N1A4 \\sim C3A4 \\sim C4A4 \\sim N2A4 \\sim C4A4 \\sim C5A4 \\sim C6A4 \\sim
C7A4 \\sim C8A4 \\sim C9A4: within 2A with sigma of 0.01 and sigma for terminal
atoms of 0.02
N1B4 \\sim C3B4 \\sim C4B4 \\sim N2B4 \\sim C4B4 \\sim C5B4 \\sim C6B4 \\sim
C7B4 \\sim C8B4 \\sim C9B4: within 2A with sigma of 0.01 and sigma for terminal
atoms of 0.02
N1A5 \\sim C3A5 \\sim C4A5 \\sim N2A5 \\sim C4A5 \\sim C5A5 \\sim C6A5 \\sim
C7A5 \\sim C8A5 \\sim C9A5: within 2A with sigma of 0.01 and sigma for terminal
atoms of 0.02
N1B5 \\sim C3B5 \\sim C4B5 \\sim N2B5 \\sim C4B5 \\sim C5B5 \\sim C6B5 \\sim
C7B5 \\sim C8B5 \\sim C9B5: within 2A with sigma of 0.01 and sigma for terminal
atoms of 0.02
N1A6 \\sim C3A6 \\sim C4A6 \\sim N2A6 \\sim C4A6 \\sim C5A6 \\sim C6A6 \\sim
C7A6 \\sim C8A6 \\sim C9A6: within 2A with sigma of 0.01 and sigma for terminal
atoms of 0.02
N1B6 \\sim C3B6 \\sim C4B6 \\sim N2B6 \\sim C4B6 \\sim C5B6 \\sim C6B6 \\sim
C7B6 \\sim C8B6 \\sim C9B6: within 2A with sigma of 0.01 and sigma for terminal
atoms of 0.02
N1A7 \\sim C3A7 \\sim C4A7 \\sim N2A7 \\sim C4A7 \\sim C5A7 \\sim C6A7 \\sim
C7A7 \\sim C8A7 \\sim C9A7: within 2A with sigma of 0.01 and sigma for terminal
atoms of 0.02
N1B7 \\sim C3B7 \\sim C4B7 \\sim N2B7 \\sim C4B7 \\sim C5B7 \\sim C6B7 \\sim
C7B7 \\sim C8B7 \\sim C9B7: within 2A with sigma of 0.01 and sigma for terminal
atoms of 0.02
N1A8 \\sim C3A8 \\sim C4A8 \\sim N2A8 \\sim C4A8 \\sim C5A8 \\sim C6A8 \\sim
C7A8 \\sim C8A8 \\sim C9A8: within 2A with sigma of 0.01 and sigma for terminal
atoms of 0.02
N1B8 \\sim C3B8 \\sim C4B8 \\sim N2B8 \\sim C4B8 \\sim C5B8 \\sim C6B8 \\sim
C7B8 \\sim C8B8 \\sim C9B8: within 2A with sigma of 0.01 and sigma for terminal
atoms of 0.02
N1A9 \\sim C3A9 \\sim C4A9 \\sim N2A9 \\sim C4A9 \\sim C5A9 \\sim C6A9 \\sim
C7A9 \\sim C8A9 \\sim C9A9: within 2A with sigma of 0.01 and sigma for terminal
atoms of 0.02
N1B9 \\sim C3B9 \\sim C4B9 \\sim N2B9 \\sim C4B9 \\sim C5B9 \\sim C6B9 \\sim
C7B9 \\sim C8B9 \\sim C9B9: within 2A with sigma of 0.01 and sigma for terminal
atoms of 0.02
N1AA \\sim C3AA \\sim C4AA \\sim N2AA \\sim C4AA \\sim C5AA \\sim C6AA \\sim
C7AA \\sim C8AA \\sim C9AA: within 2A with sigma of 0.01 and sigma for terminal
atoms of 0.02
N1BA \\sim C3BA \\sim C4BA \\sim N2BA \\sim C4BA \\sim C5BA \\sim C6BA \\sim
C7BA \\sim C8BA \\sim C9BA: within 2A with sigma of 0.01 and sigma for terminal
atoms of 0.02
N1AB \\sim C3AB \\sim C4AB \\sim N2AB \\sim C4AB \\sim C5AB \\sim C6AB \\sim
C7AB \\sim C8AB \\sim C9AB: within 2A with sigma of 0.01 and sigma for terminal
atoms of 0.02
N1BB \\sim C3BB \\sim C4BB \\sim N2BB \\sim C4BB \\sim C5BB \\sim C6BB \\sim
C7BB \\sim C8BB \\sim C9BB: within 2A with sigma of 0.01 and sigma for terminal
atoms of 0.02
N1AC \\sim C3AC \\sim C4AC \\sim N2AC \\sim C4AC \\sim C5AC \\sim C6AC \\sim
C7AC \\sim C8AC \\sim C9AC: within 2A with sigma of 0.01 and sigma for terminal
atoms of 0.02
N1BC \\sim C3BC \\sim C4BC \\sim N2BC \\sim C4BC \\sim C5BC \\sim C6BC \\sim
C7BC \\sim C8BC \\sim C9BC: within 2A with sigma of 0.01 and sigma for terminal
atoms of 0.02
C5A \\sim F6A \\sim F7A \\sim F8A \\sim S1A \\sim O2A \\sim O3A \\sim O4A:
within 2A with sigma of 0.01 and sigma for terminal atoms of 0.02
C5B \\sim F6B \\sim F7B \\sim F8B \\sim S1B \\sim O2B \\sim O3B \\sim O4B:
within 2A with sigma of 0.01 and sigma for terminal atoms of 0.02
C5C \\sim F6C \\sim F7C \\sim F8C \\sim S1C \\sim O2C \\sim O3C \\sim O4C:
within 2A with sigma of 0.01 and sigma for terminal atoms of 0.02
C5E \\sim F6E \\sim F7E \\sim F8E \\sim S1E \\sim O2E \\sim O3E \\sim O4E:
within 2A with sigma of 0.01 and sigma for terminal atoms of 0.02
C5F \\sim F6F \\sim F7F \\sim F8F \\sim S1F \\sim O2F \\sim O3F \\sim O4F:
within 2A with sigma of 0.01 and sigma for terminal atoms of 0.02
C5G \\sim F6G \\sim F7G \\sim F8G \\sim S1G \\sim O2G \\sim O3G \\sim O4G:
within 2A with sigma of 0.01 and sigma for terminal atoms of 0.02
C5H \\sim F6H \\sim F7H \\sim F8H \\sim S1H \\sim O2H \\sim O3H \\sim O4H:
within 2A with sigma of 0.01 and sigma for terminal atoms of 0.02
C5I \\sim F6I \\sim F7I \\sim F8I \\sim S1I \\sim O2I \\sim O3I \\sim O4I:
within 2A with sigma of 0.01 and sigma for terminal atoms of 0.02
C5J \\sim F6J \\sim F7J \\sim F8J \\sim S1J \\sim O2J \\sim O3J \\sim O4J:
within 2A with sigma of 0.01 and sigma for terminal atoms of 0.02
C5K \\sim F6K \\sim F7K \\sim F8K \\sim S1K \\sim O2K \\sim O3K \\sim O4K:
within 2A with sigma of 0.01 and sigma for terminal atoms of 0.02
C10A \\sim C20A \\sim C30A \\sim C40A \\sim C50A \\sim C60A: within 2A with
sigma of 0.02 and sigma for terminal atoms of 0.04
C10B \\sim C20B \\sim C30B \\sim C40B \\sim C50B \\sim C60B: within 2A with
sigma of 0.02 and sigma for terminal atoms of 0.04
C10C \\sim C20C \\sim C30C \\sim C40C \\sim C50C \\sim C60C: within 2A with
sigma of 0.02 and sigma for terminal atoms of 0.04
C10D \\sim C20D \\sim C30D \\sim C40D \\sim C50D \\sim C60D: within 2A with
sigma of 0.02 and sigma for terminal atoms of 0.04
C10E \\sim C20E \\sim C30E \\sim C40E \\sim C50E \\sim C60E: within 2A with
sigma of 0.02 and sigma for terminal atoms of 0.04
C10F \\sim C20F \\sim C30F \\sim C40F \\sim C50F \\sim C60F: within 2A with
sigma of 0.02 and sigma for terminal atoms of 0.04
C11A \\sim C21A \\sim C31A \\sim C41A \\sim C51A \\sim C61A \\sim C71A \\sim
C81A \\sim C91A \\sim C101: within 2A with sigma of 0.02 and sigma for terminal
atoms of 0.04
C12A \\sim C22A \\sim C32A \\sim C42A \\sim C52A \\sim C62A \\sim C72A \\sim
C82A \\sim C92A \\sim C102: within 2A with sigma of 0.02 and sigma for terminal
atoms of 0.04
C13A \\sim C23A \\sim C33A \\sim C43A \\sim C53A \\sim C63A \\sim C73A \\sim
C83A \\sim C93A \\sim C103: within 2A with sigma of 0.02 and sigma for terminal
atoms of 0.04
C14A \\sim C24A \\sim C34A \\sim C44A \\sim C54A \\sim C64A \\sim C74A \\sim
C84A \\sim C94A \\sim C104: within 2A with sigma of 0.02 and sigma for terminal
atoms of 0.04
C11B \\sim C21B \\sim C31B \\sim C41B \\sim C51B \\sim C61B \\sim C71B \\sim
C81B \\sim C91B \\sim C105: within 2A with sigma of 0.02 and sigma for terminal
atoms of 0.04
C12B \\sim C22B \\sim C32B \\sim C42B \\sim C52B \\sim C62B \\sim C72B \\sim
C82B \\sim C92B \\sim C106: within 2A with sigma of 0.02 and sigma for terminal
atoms of 0.04
C13B \\sim C23B \\sim C33B \\sim C43B \\sim C53B \\sim C63B \\sim C73B \\sim
C83B \\sim C93B \\sim C107: within 2A with sigma of 0.02 and sigma for terminal
atoms of 0.04
C14B \\sim C24B \\sim C34B \\sim C44B \\sim C54B \\sim C64B \\sim C74B \\sim
C84B \\sim C94B \\sim C108: within 2A with sigma of 0.02 and sigma for terminal
atoms of 0.04
C11C \\sim C21C \\sim C31C \\sim C41C \\sim C51C \\sim C61C \\sim C71C \\sim
C81C \\sim C91C \\sim C109: within 2A with sigma of 0.02 and sigma for terminal
atoms of 0.04
C12C \\sim C22C \\sim C32C \\sim C42C \\sim C52C \\sim C62C \\sim C72C \\sim
C82C \\sim C92C \\sim C110: within 2A with sigma of 0.02 and sigma for terminal
atoms of 0.04
C13C \\sim C23C \\sim C33C \\sim C43C \\sim C53C \\sim C63C \\sim C73C \\sim
C83C \\sim C93C \\sim C111: within 2A with sigma of 0.02 and sigma for terminal
atoms of 0.04
C14C \\sim C24C \\sim C34C \\sim C44C \\sim C54C \\sim C64C \\sim C74C \\sim
C84C \\sim C94C \\sim C112: within 2A with sigma of 0.02 and sigma for terminal
atoms of 0.04
C11D \\sim C21D \\sim C31D \\sim C41D \\sim C51D \\sim C61D \\sim C71D \\sim
C81D \\sim C91D \\sim C113: within 2A with sigma of 0.02 and sigma for terminal
atoms of 0.04
C12D \\sim C22D \\sim C32D \\sim C42D \\sim C52D \\sim C62D \\sim C72D \\sim
C82D \\sim C92D \\sim C114: within 2A with sigma of 0.02 and sigma for terminal
atoms of 0.04
C13D \\sim C23D \\sim C33D \\sim C43D \\sim C53D \\sim C63D \\sim C73D \\sim
C83D \\sim C93D \\sim C115: within 2A with sigma of 0.02 and sigma for terminal
atoms of 0.04
C14D \\sim C24D \\sim C34D \\sim C44D \\sim C54D \\sim C64D \\sim C74D \\sim
C84D \\sim C94D \\sim C116: within 2A with sigma of 0.02 and sigma for terminal
atoms of 0.04
C11E \\sim C21E \\sim C31E \\sim C41E \\sim C51E \\sim C61E \\sim C71E \\sim
C81E \\sim C91E \\sim C117: within 2A with sigma of 0.02 and sigma for terminal
atoms of 0.04
C12E \\sim C22E \\sim C32E \\sim C42E \\sim C52E \\sim C62E \\sim C72E \\sim
C82E \\sim C92E \\sim C118: within 2A with sigma of 0.02 and sigma for terminal
atoms of 0.04
C13E \\sim C23E \\sim C33E \\sim C43E \\sim C53E \\sim C63E \\sim C73E \\sim
C83E \\sim C93E \\sim C119: within 2A with sigma of 0.02 and sigma for terminal
atoms of 0.04
C14E \\sim C24E \\sim C34E \\sim C44E \\sim C54E \\sim C64E \\sim C74E \\sim
C84E \\sim C94E \\sim C120: within 2A with sigma of 0.02 and sigma for terminal
atoms of 0.04
C11F \\sim C21F \\sim C31F \\sim C41F \\sim C51F \\sim C61F \\sim C71F \\sim
C81F \\sim C91F \\sim C121: within 2A with sigma of 0.02 and sigma for terminal
atoms of 0.04
C12F \\sim C22F \\sim C32F \\sim C42F \\sim C52F \\sim C62F \\sim C72F \\sim
C82F \\sim C92F \\sim C122: within 2A with sigma of 0.02 and sigma for terminal
atoms of 0.04
C13F \\sim C23F \\sim C33F \\sim C43F \\sim C53F \\sim C63F \\sim C73F \\sim
C83F \\sim C93F \\sim C123: within 2A with sigma of 0.02 and sigma for terminal
atoms of 0.04
C14F \\sim C24F \\sim C34F \\sim C44F \\sim C54F \\sim C64F \\sim C74F \\sim
C84F \\sim C94F \\sim C124: within 2A with sigma of 0.02 and sigma for terminal
atoms of 0.04
C1N1 \\sim C2N1 \\sim N3N1: within 2A with sigma of 0.005 and sigma for
terminal atoms of 0.01
C1N2 \\sim C2N2 \\sim N3N2: within 2A with sigma of 0.005 and sigma for
terminal atoms of 0.01
C1N3 \\sim C2N3 \\sim N3N3: within 2A with sigma of 0.005 and sigma for
terminal atoms of 0.01
C1N4 \\sim C2N4 \\sim N3N4: within 2A with sigma of 0.005 and sigma for
terminal atoms of 0.01
C1N5 \\sim C2N5 \\sim N3N5: within 2A with sigma of 0.01 and sigma for terminal
atoms of 0.02
C1N6 \\sim C2N6 \\sim N3N6: within 2A with sigma of 0.01 and sigma for terminal
atoms of 0.02
C1N8 \\sim C2N8 \\sim N3N8: within 2A with sigma of 0.005 and sigma for
terminal atoms of 0.01
C1NC \\sim C2NC \\sim N3NC: within 2A with sigma of 0.005 and sigma for
terminal atoms of 0.01
C1ND \\sim C2ND \\sim N3ND: within 2A with sigma of 0.005 and sigma for
terminal atoms of 0.01
C1NE \\sim C2NE \\sim N3NE: within 2A with sigma of 0.005 and sigma for
terminal atoms of 0.01
C1NF \\sim C2NF \\sim N3NF: within 2A with sigma of 0.005 and sigma for
terminal atoms of 0.01
C1NA \\sim C2NA \\sim N3NA: within 2A with sigma of 0.01 and sigma for terminal
atoms of 0.02
C5D \\sim F6D \\sim F7D \\sim F8D \\sim S1D \\sim O2D \\sim O3D \\sim O4D:
within 2A with sigma of 0.01 and sigma for terminal atoms of 0.02
C1NH \\sim C2NH \\sim N3NH: within 2A with sigma of 0.01 and sigma for terminal
atoms of 0.02
C1NG \\sim C2NG \\sim N3NG: within 2A with sigma of 0.01 and sigma for terminal
atoms of 0.02
C1NI \\sim C2NI \\sim N3NI: within 2A with sigma of 0.01 and sigma for terminal
atoms of 0.02
C1EA \\sim C2EA \\sim C5EA \\sim C6EA \\sim O3EA \\sim O4EA: within 2A with
sigma of 0.01 and sigma for terminal atoms of 0.02
C1EB \\sim C2EB \\sim C5EB \\sim C6EB \\sim O3EB \\sim O4EB: within 2A with
sigma of 0.01 and sigma for terminal atoms of 0.02
C1ED \\sim C2ED \\sim C5ED \\sim C6ED \\sim O3ED \\sim O4ED: within 2A with
sigma of 0.01 and sigma for terminal atoms of 0.02
C1EE \\sim C2EE \\sim C5EE \\sim C6EE \\sim O3EE \\sim O4EE: within 2A with
sigma of 0.01 and sigma for terminal atoms of 0.02
C1EC \\sim C2EC \\sim C5EC \\sim C6EC \\sim O3EC \\sim O4EC: within 2A with
sigma of 0.01 and sigma for terminal atoms of 0.02
C1NJ \\sim C2NJ \\sim N3NJ: within 2A with sigma of 0.01 and sigma for terminal
atoms of 0.02
Uanis(N1A1) \\sim Ueq, Uanis(C3A1) \\sim Ueq, Uanis(C4A1) \\sim Ueq,
Uanis(N2A1) \\sim Ueq, Uanis(C4A1) \\sim Ueq, Uanis(C5A1) \\sim Ueq,
Uanis(C6A1) \\sim Ueq, Uanis(C7A1) \\sim Ueq, Uanis(C8A1) \\sim Ueq,
Uanis(C9A1) \\sim Ueq: with sigma of 0.01 and sigma for terminal atoms of 0.02
Uanis(N1B1) \\sim Ueq, Uanis(C3B1) \\sim Ueq, Uanis(C4B1) \\sim Ueq,
Uanis(N2B1) \\sim Ueq, Uanis(C4B1) \\sim Ueq, Uanis(C5B1) \\sim Ueq,
Uanis(C6B1) \\sim Ueq, Uanis(C7B1) \\sim Ueq, Uanis(C8B1) \\sim Ueq,
Uanis(C9B1) \\sim Ueq: with sigma of 0.01 and sigma for terminal atoms of 0.02
Uanis(N1A2) \\sim Ueq, Uanis(C3A2) \\sim Ueq, Uanis(C4A2) \\sim Ueq,
Uanis(N2A2) \\sim Ueq, Uanis(C4A2) \\sim Ueq, Uanis(C5A2) \\sim Ueq,
Uanis(C6A2) \\sim Ueq, Uanis(C7A2) \\sim Ueq, Uanis(C8A2) \\sim Ueq,
Uanis(C9A2) \\sim Ueq: with sigma of 0.01 and sigma for terminal atoms of 0.02
Uanis(N1B2) \\sim Ueq, Uanis(C3B2) \\sim Ueq, Uanis(C4B2) \\sim Ueq,
Uanis(N2B2) \\sim Ueq, Uanis(C4B2) \\sim Ueq, Uanis(C5B2) \\sim Ueq,
Uanis(C6B2) \\sim Ueq, Uanis(C7B2) \\sim Ueq, Uanis(C8B2) \\sim Ueq,
Uanis(C9B2) \\sim Ueq: with sigma of 0.01 and sigma for terminal atoms of 0.02
Uanis(N1A3) \\sim Ueq, Uanis(C3A3) \\sim Ueq, Uanis(C4A3) \\sim Ueq,
Uanis(N2A3) \\sim Ueq, Uanis(C4A3) \\sim Ueq, Uanis(C5A3) \\sim Ueq,
Uanis(C6A3) \\sim Ueq, Uanis(C7A3) \\sim Ueq, Uanis(C8A3) \\sim Ueq,
Uanis(C9A3) \\sim Ueq: with sigma of 0.01 and sigma for terminal atoms of 0.02
Uanis(N1B3) \\sim Ueq, Uanis(C3B3) \\sim Ueq, Uanis(C4B3) \\sim Ueq,
Uanis(N2B3) \\sim Ueq, Uanis(C4B3) \\sim Ueq, Uanis(C5B3) \\sim Ueq,
Uanis(C6B3) \\sim Ueq, Uanis(C7B3) \\sim Ueq, Uanis(C8B3) \\sim Ueq,
Uanis(C9B3) \\sim Ueq: with sigma of 0.01 and sigma for terminal atoms of 0.02
Uanis(N1A4) \\sim Ueq, Uanis(C3A4) \\sim Ueq, Uanis(C4A4) \\sim Ueq,
Uanis(N2A4) \\sim Ueq, Uanis(C4A4) \\sim Ueq, Uanis(C5A4) \\sim Ueq,
Uanis(C6A4) \\sim Ueq, Uanis(C7A4) \\sim Ueq, Uanis(C8A4) \\sim Ueq,
Uanis(C9A4) \\sim Ueq: with sigma of 0.01 and sigma for terminal atoms of 0.02
Uanis(N1B4) \\sim Ueq, Uanis(C3B4) \\sim Ueq, Uanis(C4B4) \\sim Ueq,
Uanis(N2B4) \\sim Ueq, Uanis(C4B4) \\sim Ueq, Uanis(C5B4) \\sim Ueq,
Uanis(C6B4) \\sim Ueq, Uanis(C7B4) \\sim Ueq, Uanis(C8B4) \\sim Ueq,
Uanis(C9B4) \\sim Ueq: with sigma of 0.01 and sigma for terminal atoms of 0.02
Uanis(N1A5) \\sim Ueq, Uanis(C3A5) \\sim Ueq, Uanis(C4A5) \\sim Ueq,
Uanis(N2A5) \\sim Ueq, Uanis(C4A5) \\sim Ueq, Uanis(C5A5) \\sim Ueq,
Uanis(C6A5) \\sim Ueq, Uanis(C7A5) \\sim Ueq, Uanis(C8A5) \\sim Ueq,
Uanis(C9A5) \\sim Ueq: with sigma of 0.01 and sigma for terminal atoms of 0.02
Uanis(N1B5) \\sim Ueq, Uanis(C3B5) \\sim Ueq, Uanis(C4B5) \\sim Ueq,
Uanis(N2B5) \\sim Ueq, Uanis(C4B5) \\sim Ueq, Uanis(C5B5) \\sim Ueq,
Uanis(C6B5) \\sim Ueq, Uanis(C7B5) \\sim Ueq, Uanis(C8B5) \\sim Ueq,
Uanis(C9B5) \\sim Ueq: with sigma of 0.01 and sigma for terminal atoms of 0.02
Uanis(N1A6) \\sim Ueq, Uanis(C3A6) \\sim Ueq, Uanis(C4A6) \\sim Ueq,
Uanis(N2A6) \\sim Ueq, Uanis(C4A6) \\sim Ueq, Uanis(C5A6) \\sim Ueq,
Uanis(C6A6) \\sim Ueq, Uanis(C7A6) \\sim Ueq, Uanis(C8A6) \\sim Ueq,
Uanis(C9A6) \\sim Ueq: with sigma of 0.01 and sigma for terminal atoms of 0.02
Uanis(N1B6) \\sim Ueq, Uanis(C3B6) \\sim Ueq, Uanis(C4B6) \\sim Ueq,
Uanis(N2B6) \\sim Ueq, Uanis(C4B6) \\sim Ueq, Uanis(C5B6) \\sim Ueq,
Uanis(C6B6) \\sim Ueq, Uanis(C7B6) \\sim Ueq, Uanis(C8B6) \\sim Ueq,
Uanis(C9B6) \\sim Ueq: with sigma of 0.01 and sigma for terminal atoms of 0.02
Uanis(N1A7) \\sim Ueq, Uanis(C3A7) \\sim Ueq, Uanis(C4A7) \\sim Ueq,
Uanis(N2A7) \\sim Ueq, Uanis(C4A7) \\sim Ueq, Uanis(C5A7) \\sim Ueq,
Uanis(C6A7) \\sim Ueq, Uanis(C7A7) \\sim Ueq, Uanis(C8A7) \\sim Ueq,
Uanis(C9A7) \\sim Ueq: with sigma of 0.01 and sigma for terminal atoms of 0.02
Uanis(N1B7) \\sim Ueq, Uanis(C3B7) \\sim Ueq, Uanis(C4B7) \\sim Ueq,
Uanis(N2B7) \\sim Ueq, Uanis(C4B7) \\sim Ueq, Uanis(C5B7) \\sim Ueq,
Uanis(C6B7) \\sim Ueq, Uanis(C7B7) \\sim Ueq, Uanis(C8B7) \\sim Ueq,
Uanis(C9B7) \\sim Ueq: with sigma of 0.01 and sigma for terminal atoms of 0.02
Uanis(N1A8) \\sim Ueq, Uanis(C3A8) \\sim Ueq, Uanis(C4A8) \\sim Ueq,
Uanis(N2A8) \\sim Ueq, Uanis(C4A8) \\sim Ueq, Uanis(C5A8) \\sim Ueq,
Uanis(C6A8) \\sim Ueq, Uanis(C7A8) \\sim Ueq, Uanis(C8A8) \\sim Ueq,
Uanis(C9A8) \\sim Ueq: with sigma of 0.01 and sigma for terminal atoms of 0.02
Uanis(N1B8) \\sim Ueq, Uanis(C3B8) \\sim Ueq, Uanis(C4B8) \\sim Ueq,
Uanis(N2B8) \\sim Ueq, Uanis(C4B8) \\sim Ueq, Uanis(C5B8) \\sim Ueq,
Uanis(C6B8) \\sim Ueq, Uanis(C7B8) \\sim Ueq, Uanis(C8B8) \\sim Ueq,
Uanis(C9B8) \\sim Ueq: with sigma of 0.01 and sigma for terminal atoms of 0.02
Uanis(N1A9) \\sim Ueq, Uanis(C3A9) \\sim Ueq, Uanis(C4A9) \\sim Ueq,
Uanis(N2A9) \\sim Ueq, Uanis(C4A9) \\sim Ueq, Uanis(C5A9) \\sim Ueq,
Uanis(C6A9) \\sim Ueq, Uanis(C7A9) \\sim Ueq, Uanis(C8A9) \\sim Ueq,
Uanis(C9A9) \\sim Ueq: with sigma of 0.01 and sigma for terminal atoms of 0.02
Uanis(N1B9) \\sim Ueq, Uanis(C3B9) \\sim Ueq, Uanis(C4B9) \\sim Ueq,
Uanis(N2B9) \\sim Ueq, Uanis(C4B9) \\sim Ueq, Uanis(C5B9) \\sim Ueq,
Uanis(C6B9) \\sim Ueq, Uanis(C7B9) \\sim Ueq, Uanis(C8B9) \\sim Ueq,
Uanis(C9B9) \\sim Ueq: with sigma of 0.01 and sigma for terminal atoms of 0.02
Uanis(N1AA) \\sim Ueq, Uanis(C3AA) \\sim Ueq, Uanis(C4AA) \\sim Ueq,
Uanis(N2AA) \\sim Ueq, Uanis(C4AA) \\sim Ueq, Uanis(C5AA) \\sim Ueq,
Uanis(C6AA) \\sim Ueq, Uanis(C7AA) \\sim Ueq, Uanis(C8AA) \\sim Ueq,
Uanis(C9AA) \\sim Ueq: with sigma of 0.01 and sigma for terminal atoms of 0.02
Uanis(N1BA) \\sim Ueq, Uanis(C3BA) \\sim Ueq, Uanis(C4BA) \\sim Ueq,
Uanis(N2BA) \\sim Ueq, Uanis(C4BA) \\sim Ueq, Uanis(C5BA) \\sim Ueq,
Uanis(C6BA) \\sim Ueq, Uanis(C7BA) \\sim Ueq, Uanis(C8BA) \\sim Ueq,
Uanis(C9BA) \\sim Ueq: with sigma of 0.01 and sigma for terminal atoms of 0.02
Uanis(N1AB) \\sim Ueq, Uanis(C3AB) \\sim Ueq, Uanis(C4AB) \\sim Ueq,
Uanis(N2AB) \\sim Ueq, Uanis(C4AB) \\sim Ueq, Uanis(C5AB) \\sim Ueq,
Uanis(C6AB) \\sim Ueq, Uanis(C7AB) \\sim Ueq, Uanis(C8AB) \\sim Ueq,
Uanis(C9AB) \\sim Ueq: with sigma of 0.01 and sigma for terminal atoms of 0.02
Uanis(N1BB) \\sim Ueq, Uanis(C3BB) \\sim Ueq, Uanis(C4BB) \\sim Ueq,
Uanis(N2BB) \\sim Ueq, Uanis(C4BB) \\sim Ueq, Uanis(C5BB) \\sim Ueq,
Uanis(C6BB) \\sim Ueq, Uanis(C7BB) \\sim Ueq, Uanis(C8BB) \\sim Ueq,
Uanis(C9BB) \\sim Ueq: with sigma of 0.01 and sigma for terminal atoms of 0.02
Uanis(N1AC) \\sim Ueq, Uanis(C3AC) \\sim Ueq, Uanis(C4AC) \\sim Ueq,
Uanis(N2AC) \\sim Ueq, Uanis(C4AC) \\sim Ueq, Uanis(C5AC) \\sim Ueq,
Uanis(C6AC) \\sim Ueq, Uanis(C7AC) \\sim Ueq, Uanis(C8AC) \\sim Ueq,
Uanis(C9AC) \\sim Ueq: with sigma of 0.01 and sigma for terminal atoms of 0.02
Uanis(N1BC) \\sim Ueq, Uanis(C3BC) \\sim Ueq, Uanis(C4BC) \\sim Ueq,
Uanis(N2BC) \\sim Ueq, Uanis(C4BC) \\sim Ueq, Uanis(C5BC) \\sim Ueq,
Uanis(C6BC) \\sim Ueq, Uanis(C7BC) \\sim Ueq, Uanis(C8BC) \\sim Ueq,
Uanis(C9BC) \\sim Ueq: with sigma of 0.01 and sigma for terminal atoms of 0.02
Uanis(C5A) \\sim Ueq, Uanis(F6A) \\sim Ueq, Uanis(F7A) \\sim Ueq, Uanis(F8A)
\\sim Ueq, Uanis(S1A) \\sim Ueq, Uanis(O2A) \\sim Ueq, Uanis(O3A) \\sim Ueq,
Uanis(O4A) \\sim Ueq: with sigma of 0.01 and sigma for terminal atoms of 0.02
Uanis(C5B) \\sim Ueq, Uanis(F6B) \\sim Ueq, Uanis(F7B) \\sim Ueq, Uanis(F8B)
\\sim Ueq, Uanis(S1B) \\sim Ueq, Uanis(O2B) \\sim Ueq, Uanis(O3B) \\sim Ueq,
Uanis(O4B) \\sim Ueq: with sigma of 0.01 and sigma for terminal atoms of 0.02
Uanis(C5C) \\sim Ueq, Uanis(F6C) \\sim Ueq, Uanis(F7C) \\sim Ueq, Uanis(F8C)
\\sim Ueq, Uanis(S1C) \\sim Ueq, Uanis(O2C) \\sim Ueq, Uanis(O3C) \\sim Ueq,
Uanis(O4C) \\sim Ueq: with sigma of 0.01 and sigma for terminal atoms of 0.02
Uanis(C5E) \\sim Ueq, Uanis(F6E) \\sim Ueq, Uanis(F7E) \\sim Ueq, Uanis(F8E)
\\sim Ueq, Uanis(S1E) \\sim Ueq, Uanis(O2E) \\sim Ueq, Uanis(O3E) \\sim Ueq,
Uanis(O4E) \\sim Ueq: with sigma of 0.01 and sigma for terminal atoms of 0.02
Uanis(C5F) \\sim Ueq, Uanis(F6F) \\sim Ueq, Uanis(F7F) \\sim Ueq, Uanis(F8F)
\\sim Ueq, Uanis(S1F) \\sim Ueq, Uanis(O2F) \\sim Ueq, Uanis(O3F) \\sim Ueq,
Uanis(O4F) \\sim Ueq: with sigma of 0.01 and sigma for terminal atoms of 0.02
Uanis(C5G) \\sim Ueq, Uanis(F6G) \\sim Ueq, Uanis(F7G) \\sim Ueq, Uanis(F8G)
\\sim Ueq, Uanis(S1G) \\sim Ueq, Uanis(O2G) \\sim Ueq, Uanis(O3G) \\sim Ueq,
Uanis(O4G) \\sim Ueq: with sigma of 0.01 and sigma for terminal atoms of 0.02
Uanis(C5H) \\sim Ueq, Uanis(F6H) \\sim Ueq, Uanis(F7H) \\sim Ueq, Uanis(F8H)
\\sim Ueq, Uanis(S1H) \\sim Ueq, Uanis(O2H) \\sim Ueq, Uanis(O3H) \\sim Ueq,
Uanis(O4H) \\sim Ueq: with sigma of 0.01 and sigma for terminal atoms of 0.02
Uanis(C5I) \\sim Ueq, Uanis(F6I) \\sim Ueq, Uanis(F7I) \\sim Ueq, Uanis(F8I)
\\sim Ueq, Uanis(S1I) \\sim Ueq, Uanis(O2I) \\sim Ueq, Uanis(O3I) \\sim Ueq,
Uanis(O4I) \\sim Ueq: with sigma of 0.01 and sigma for terminal atoms of 0.02
Uanis(C5J) \\sim Ueq, Uanis(F6J) \\sim Ueq, Uanis(F7J) \\sim Ueq, Uanis(F8J)
\\sim Ueq, Uanis(S1J) \\sim Ueq, Uanis(O2J) \\sim Ueq, Uanis(O3J) \\sim Ueq,
Uanis(O4J) \\sim Ueq: with sigma of 0.01 and sigma for terminal atoms of 0.02
Uanis(C5K) \\sim Ueq, Uanis(F6K) \\sim Ueq, Uanis(F7K) \\sim Ueq, Uanis(F8K)
\\sim Ueq, Uanis(S1K) \\sim Ueq, Uanis(O2K) \\sim Ueq, Uanis(O3K) \\sim Ueq,
Uanis(O4K) \\sim Ueq: with sigma of 0.01 and sigma for terminal atoms of 0.02
Uanis(C10A) \\sim Ueq, Uanis(C20A) \\sim Ueq, Uanis(C30A) \\sim Ueq,
Uanis(C40A) \\sim Ueq, Uanis(C50A) \\sim Ueq, Uanis(C60A) \\sim Ueq: with sigma
of 0.015 and sigma for terminal atoms of 0.03
Uanis(C10B) \\sim Ueq, Uanis(C20B) \\sim Ueq, Uanis(C30B) \\sim Ueq,
Uanis(C40B) \\sim Ueq, Uanis(C50B) \\sim Ueq, Uanis(C60B) \\sim Ueq: with sigma
of 0.015 and sigma for terminal atoms of 0.03
Uanis(C10C) \\sim Ueq, Uanis(C20C) \\sim Ueq, Uanis(C30C) \\sim Ueq,
Uanis(C40C) \\sim Ueq, Uanis(C50C) \\sim Ueq, Uanis(C60C) \\sim Ueq: with sigma
of 0.015 and sigma for terminal atoms of 0.03
Uanis(C10D) \\sim Ueq, Uanis(C20D) \\sim Ueq, Uanis(C30D) \\sim Ueq,
Uanis(C40D) \\sim Ueq, Uanis(C50D) \\sim Ueq, Uanis(C60D) \\sim Ueq: with sigma
of 0.015 and sigma for terminal atoms of 0.03
Uanis(C10E) \\sim Ueq, Uanis(C20E) \\sim Ueq, Uanis(C30E) \\sim Ueq,
Uanis(C40E) \\sim Ueq, Uanis(C50E) \\sim Ueq, Uanis(C60E) \\sim Ueq: with sigma
of 0.015 and sigma for terminal atoms of 0.03
Uanis(C10F) \\sim Ueq, Uanis(C20F) \\sim Ueq, Uanis(C30F) \\sim Ueq,
Uanis(C40F) \\sim Ueq, Uanis(C50F) \\sim Ueq, Uanis(C60F) \\sim Ueq: with sigma
of 0.015 and sigma for terminal atoms of 0.03
Uanis(C11A) \\sim Ueq, Uanis(C21A) \\sim Ueq, Uanis(C31A) \\sim Ueq,
Uanis(C41A) \\sim Ueq, Uanis(C51A) \\sim Ueq, Uanis(C61A) \\sim Ueq,
Uanis(C71A) \\sim Ueq, Uanis(C81A) \\sim Ueq, Uanis(C91A) \\sim Ueq,
Uanis(C101) \\sim Ueq: with sigma of 0.015 and sigma for terminal atoms of 0.03
Uanis(C12A) \\sim Ueq, Uanis(C22A) \\sim Ueq, Uanis(C32A) \\sim Ueq,
Uanis(C42A) \\sim Ueq, Uanis(C52A) \\sim Ueq, Uanis(C62A) \\sim Ueq,
Uanis(C72A) \\sim Ueq, Uanis(C82A) \\sim Ueq, Uanis(C92A) \\sim Ueq,
Uanis(C102) \\sim Ueq: with sigma of 0.015 and sigma for terminal atoms of 0.03
Uanis(C13A) \\sim Ueq, Uanis(C23A) \\sim Ueq, Uanis(C33A) \\sim Ueq,
Uanis(C43A) \\sim Ueq, Uanis(C53A) \\sim Ueq, Uanis(C63A) \\sim Ueq,
Uanis(C73A) \\sim Ueq, Uanis(C83A) \\sim Ueq, Uanis(C93A) \\sim Ueq,
Uanis(C103) \\sim Ueq: with sigma of 0.015 and sigma for terminal atoms of 0.03
Uanis(C14A) \\sim Ueq, Uanis(C24A) \\sim Ueq, Uanis(C34A) \\sim Ueq,
Uanis(C44A) \\sim Ueq, Uanis(C54A) \\sim Ueq, Uanis(C64A) \\sim Ueq,
Uanis(C74A) \\sim Ueq, Uanis(C84A) \\sim Ueq, Uanis(C94A) \\sim Ueq,
Uanis(C104) \\sim Ueq: with sigma of 0.015 and sigma for terminal atoms of 0.03
Uanis(C11B) \\sim Ueq, Uanis(C21B) \\sim Ueq, Uanis(C31B) \\sim Ueq,
Uanis(C41B) \\sim Ueq, Uanis(C51B) \\sim Ueq, Uanis(C61B) \\sim Ueq,
Uanis(C71B) \\sim Ueq, Uanis(C81B) \\sim Ueq, Uanis(C91B) \\sim Ueq,
Uanis(C105) \\sim Ueq: with sigma of 0.015 and sigma for terminal atoms of 0.03
Uanis(C12B) \\sim Ueq, Uanis(C22B) \\sim Ueq, Uanis(C32B) \\sim Ueq,
Uanis(C42B) \\sim Ueq, Uanis(C52B) \\sim Ueq, Uanis(C62B) \\sim Ueq,
Uanis(C72B) \\sim Ueq, Uanis(C82B) \\sim Ueq, Uanis(C92B) \\sim Ueq,
Uanis(C106) \\sim Ueq: with sigma of 0.015 and sigma for terminal atoms of 0.03
Uanis(C13B) \\sim Ueq, Uanis(C23B) \\sim Ueq, Uanis(C33B) \\sim Ueq,
Uanis(C43B) \\sim Ueq, Uanis(C53B) \\sim Ueq, Uanis(C63B) \\sim Ueq,
Uanis(C73B) \\sim Ueq, Uanis(C83B) \\sim Ueq, Uanis(C93B) \\sim Ueq,
Uanis(C107) \\sim Ueq: with sigma of 0.015 and sigma for terminal atoms of 0.03
Uanis(C14B) \\sim Ueq, Uanis(C24B) \\sim Ueq, Uanis(C34B) \\sim Ueq,
Uanis(C44B) \\sim Ueq, Uanis(C54B) \\sim Ueq, Uanis(C64B) \\sim Ueq,
Uanis(C74B) \\sim Ueq, Uanis(C84B) \\sim Ueq, Uanis(C94B) \\sim Ueq,
Uanis(C108) \\sim Ueq: with sigma of 0.015 and sigma for terminal atoms of 0.03
Uanis(C11C) \\sim Ueq, Uanis(C21C) \\sim Ueq, Uanis(C31C) \\sim Ueq,
Uanis(C41C) \\sim Ueq, Uanis(C51C) \\sim Ueq, Uanis(C61C) \\sim Ueq,
Uanis(C71C) \\sim Ueq, Uanis(C81C) \\sim Ueq, Uanis(C91C) \\sim Ueq,
Uanis(C109) \\sim Ueq: with sigma of 0.015 and sigma for terminal atoms of 0.03
Uanis(C12C) \\sim Ueq, Uanis(C22C) \\sim Ueq, Uanis(C32C) \\sim Ueq,
Uanis(C42C) \\sim Ueq, Uanis(C52C) \\sim Ueq, Uanis(C62C) \\sim Ueq,
Uanis(C72C) \\sim Ueq, Uanis(C82C) \\sim Ueq, Uanis(C92C) \\sim Ueq,
Uanis(C110) \\sim Ueq: with sigma of 0.015 and sigma for terminal atoms of 0.03
Uanis(C13C) \\sim Ueq, Uanis(C23C) \\sim Ueq, Uanis(C33C) \\sim Ueq,
Uanis(C43C) \\sim Ueq, Uanis(C53C) \\sim Ueq, Uanis(C63C) \\sim Ueq,
Uanis(C73C) \\sim Ueq, Uanis(C83C) \\sim Ueq, Uanis(C93C) \\sim Ueq,
Uanis(C111) \\sim Ueq: with sigma of 0.015 and sigma for terminal atoms of 0.03
Uanis(C14C) \\sim Ueq, Uanis(C24C) \\sim Ueq, Uanis(C34C) \\sim Ueq,
Uanis(C44C) \\sim Ueq, Uanis(C54C) \\sim Ueq, Uanis(C64C) \\sim Ueq,
Uanis(C74C) \\sim Ueq, Uanis(C84C) \\sim Ueq, Uanis(C94C) \\sim Ueq,
Uanis(C112) \\sim Ueq: with sigma of 0.015 and sigma for terminal atoms of 0.03
Uanis(C11D) \\sim Ueq, Uanis(C21D) \\sim Ueq, Uanis(C31D) \\sim Ueq,
Uanis(C41D) \\sim Ueq, Uanis(C51D) \\sim Ueq, Uanis(C61D) \\sim Ueq,
Uanis(C71D) \\sim Ueq, Uanis(C81D) \\sim Ueq, Uanis(C91D) \\sim Ueq,
Uanis(C113) \\sim Ueq: with sigma of 0.015 and sigma for terminal atoms of 0.03
Uanis(C12D) \\sim Ueq, Uanis(C22D) \\sim Ueq, Uanis(C32D) \\sim Ueq,
Uanis(C42D) \\sim Ueq, Uanis(C52D) \\sim Ueq, Uanis(C62D) \\sim Ueq,
Uanis(C72D) \\sim Ueq, Uanis(C82D) \\sim Ueq, Uanis(C92D) \\sim Ueq,
Uanis(C114) \\sim Ueq: with sigma of 0.015 and sigma for terminal atoms of 0.03
Uanis(C13D) \\sim Ueq, Uanis(C23D) \\sim Ueq, Uanis(C33D) \\sim Ueq,
Uanis(C43D) \\sim Ueq, Uanis(C53D) \\sim Ueq, Uanis(C63D) \\sim Ueq,
Uanis(C73D) \\sim Ueq, Uanis(C83D) \\sim Ueq, Uanis(C93D) \\sim Ueq,
Uanis(C115) \\sim Ueq: with sigma of 0.015 and sigma for terminal atoms of 0.03
Uanis(C14D) \\sim Ueq, Uanis(C24D) \\sim Ueq, Uanis(C34D) \\sim Ueq,
Uanis(C44D) \\sim Ueq, Uanis(C54D) \\sim Ueq, Uanis(C64D) \\sim Ueq,
Uanis(C74D) \\sim Ueq, Uanis(C84D) \\sim Ueq, Uanis(C94D) \\sim Ueq,
Uanis(C116) \\sim Ueq: with sigma of 0.015 and sigma for terminal atoms of 0.03
Uanis(C11E) \\sim Ueq, Uanis(C21E) \\sim Ueq, Uanis(C31E) \\sim Ueq,
Uanis(C41E) \\sim Ueq, Uanis(C51E) \\sim Ueq, Uanis(C61E) \\sim Ueq,
Uanis(C71E) \\sim Ueq, Uanis(C81E) \\sim Ueq, Uanis(C91E) \\sim Ueq,
Uanis(C117) \\sim Ueq: with sigma of 0.015 and sigma for terminal atoms of 0.03
Uanis(C12E) \\sim Ueq, Uanis(C22E) \\sim Ueq, Uanis(C32E) \\sim Ueq,
Uanis(C42E) \\sim Ueq, Uanis(C52E) \\sim Ueq, Uanis(C62E) \\sim Ueq,
Uanis(C72E) \\sim Ueq, Uanis(C82E) \\sim Ueq, Uanis(C92E) \\sim Ueq,
Uanis(C118) \\sim Ueq: with sigma of 0.015 and sigma for terminal atoms of 0.03
Uanis(C13E) \\sim Ueq, Uanis(C23E) \\sim Ueq, Uanis(C33E) \\sim Ueq,
Uanis(C43E) \\sim Ueq, Uanis(C53E) \\sim Ueq, Uanis(C63E) \\sim Ueq,
Uanis(C73E) \\sim Ueq, Uanis(C83E) \\sim Ueq, Uanis(C93E) \\sim Ueq,
Uanis(C119) \\sim Ueq: with sigma of 0.015 and sigma for terminal atoms of 0.03
Uanis(C14E) \\sim Ueq, Uanis(C24E) \\sim Ueq, Uanis(C34E) \\sim Ueq,
Uanis(C44E) \\sim Ueq, Uanis(C54E) \\sim Ueq, Uanis(C64E) \\sim Ueq,
Uanis(C74E) \\sim Ueq, Uanis(C84E) \\sim Ueq, Uanis(C94E) \\sim Ueq,
Uanis(C120) \\sim Ueq: with sigma of 0.015 and sigma for terminal atoms of 0.03
Uanis(C11F) \\sim Ueq, Uanis(C21F) \\sim Ueq, Uanis(C31F) \\sim Ueq,
Uanis(C41F) \\sim Ueq, Uanis(C51F) \\sim Ueq, Uanis(C61F) \\sim Ueq,
Uanis(C71F) \\sim Ueq, Uanis(C81F) \\sim Ueq, Uanis(C91F) \\sim Ueq,
Uanis(C121) \\sim Ueq: with sigma of 0.015 and sigma for terminal atoms of 0.03
Uanis(C12F) \\sim Ueq, Uanis(C22F) \\sim Ueq, Uanis(C32F) \\sim Ueq,
Uanis(C42F) \\sim Ueq, Uanis(C52F) \\sim Ueq, Uanis(C62F) \\sim Ueq,
Uanis(C72F) \\sim Ueq, Uanis(C82F) \\sim Ueq, Uanis(C92F) \\sim Ueq,
Uanis(C122) \\sim Ueq: with sigma of 0.015 and sigma for terminal atoms of 0.03
Uanis(C13F) \\sim Ueq, Uanis(C23F) \\sim Ueq, Uanis(C33F) \\sim Ueq,
Uanis(C43F) \\sim Ueq, Uanis(C53F) \\sim Ueq, Uanis(C63F) \\sim Ueq,
Uanis(C73F) \\sim Ueq, Uanis(C83F) \\sim Ueq, Uanis(C93F) \\sim Ueq,
Uanis(C123) \\sim Ueq: with sigma of 0.015 and sigma for terminal atoms of 0.03
Uanis(C14F) \\sim Ueq, Uanis(C24F) \\sim Ueq, Uanis(C34F) \\sim Ueq,
Uanis(C44F) \\sim Ueq, Uanis(C54F) \\sim Ueq, Uanis(C64F) \\sim Ueq,
Uanis(C74F) \\sim Ueq, Uanis(C84F) \\sim Ueq, Uanis(C94F) \\sim Ueq,
Uanis(C124) \\sim Ueq: with sigma of 0.015 and sigma for terminal atoms of 0.03
Uanis(C1N1) \\sim Ueq, Uanis(C2N1) \\sim Ueq, Uanis(N3N1) \\sim Ueq: with sigma
of 0.01 and sigma for terminal atoms of 0.02
Uanis(C1N2) \\sim Ueq, Uanis(C2N2) \\sim Ueq, Uanis(N3N2) \\sim Ueq: with sigma
of 0.01 and sigma for terminal atoms of 0.02
Uanis(C1N3) \\sim Ueq, Uanis(C2N3) \\sim Ueq, Uanis(N3N3) \\sim Ueq: with sigma
of 0.01 and sigma for terminal atoms of 0.02
Uanis(C1N4) \\sim Ueq, Uanis(C2N4) \\sim Ueq, Uanis(N3N4) \\sim Ueq: with sigma
of 0.01 and sigma for terminal atoms of 0.02
Uanis(C1N5) \\sim Ueq, Uanis(C2N5) \\sim Ueq, Uanis(N3N5) \\sim Ueq: with sigma
of 0.01 and sigma for terminal atoms of 0.02
Uanis(C1N6) \\sim Ueq, Uanis(C2N6) \\sim Ueq, Uanis(N3N6) \\sim Ueq: with sigma
of 0.01 and sigma for terminal atoms of 0.02
Uanis(C1N8) \\sim Ueq, Uanis(C2N8) \\sim Ueq, Uanis(N3N8) \\sim Ueq: with sigma
of 0.01 and sigma for terminal atoms of 0.02
Uanis(C1NC) \\sim Ueq, Uanis(C2NC) \\sim Ueq, Uanis(N3NC) \\sim Ueq: with sigma
of 0.01 and sigma for terminal atoms of 0.02
Uanis(C1ND) \\sim Ueq, Uanis(C2ND) \\sim Ueq, Uanis(N3ND) \\sim Ueq: with sigma
of 0.01 and sigma for terminal atoms of 0.02
Uanis(C1NE) \\sim Ueq, Uanis(C2NE) \\sim Ueq, Uanis(N3NE) \\sim Ueq: with sigma
of 0.01 and sigma for terminal atoms of 0.02
Uanis(C1NF) \\sim Ueq, Uanis(C2NF) \\sim Ueq, Uanis(N3NF) \\sim Ueq: with sigma
of 0.01 and sigma for terminal atoms of 0.02
Uanis(C1NA) \\sim Ueq, Uanis(C2NA) \\sim Ueq, Uanis(N3NA) \\sim Ueq: with sigma
of 0.01 and sigma for terminal atoms of 0.02
Uanis(C5D) \\sim Ueq, Uanis(F6D) \\sim Ueq, Uanis(F7D) \\sim Ueq, Uanis(F8D)
\\sim Ueq, Uanis(S1D) \\sim Ueq, Uanis(O2D) \\sim Ueq, Uanis(O3D) \\sim Ueq,
Uanis(O4D) \\sim Ueq: with sigma of 0.015 and sigma for terminal atoms of 0.03
Uanis(C1NH) \\sim Ueq, Uanis(C2NH) \\sim Ueq, Uanis(N3NH) \\sim Ueq: with sigma
of 0.02 and sigma for terminal atoms of 0.04
Uanis(C1NI) \\sim Ueq, Uanis(C2NI) \\sim Ueq, Uanis(N3NI) \\sim Ueq: with sigma
of 0.02 and sigma for terminal atoms of 0.04
Uanis(C1EA) \\sim Ueq, Uanis(C2EA) \\sim Ueq, Uanis(C5EA) \\sim Ueq,
Uanis(C6EA) \\sim Ueq, Uanis(O3EA) \\sim Ueq, Uanis(O4EA) \\sim Ueq: with sigma
of 0.01 and sigma for terminal atoms of 0.02
Uanis(C1EB) \\sim Ueq, Uanis(C2EB) \\sim Ueq, Uanis(C5EB) \\sim Ueq,
Uanis(C6EB) \\sim Ueq, Uanis(O3EB) \\sim Ueq, Uanis(O4EB) \\sim Ueq: with sigma
of 0.01 and sigma for terminal atoms of 0.02
Uanis(C1ED) \\sim Ueq, Uanis(C2ED) \\sim Ueq, Uanis(C5ED) \\sim Ueq,
Uanis(C6ED) \\sim Ueq, Uanis(O3ED) \\sim Ueq, Uanis(O4ED) \\sim Ueq: with sigma
of 0.01 and sigma for terminal atoms of 0.02
Uanis(C1EE) \\sim Ueq, Uanis(C2EE) \\sim Ueq, Uanis(C5EE) \\sim Ueq,
Uanis(C6EE) \\sim Ueq, Uanis(O3EE) \\sim Ueq, Uanis(O4EE) \\sim Ueq: with sigma
of 0.01 and sigma for terminal atoms of 0.02
Uanis(C1EC) \\sim Ueq, Uanis(C2EC) \\sim Ueq, Uanis(C5EC) \\sim Ueq,
Uanis(C6EC) \\sim Ueq, Uanis(O3EC) \\sim Ueq, Uanis(O4EC) \\sim Ueq: with sigma
of 0.01 and sigma for terminal atoms of 0.02
Uanis(C1NG) \\sim Ueq, Uanis(C2NG) \\sim Ueq, Uanis(N3NG) \\sim Ueq: with sigma
of 0.01 and sigma for terminal atoms of 0.02
Uanis(C1NJ) \\sim Ueq, Uanis(C2NJ) \\sim Ueq, Uanis(N3NJ) \\sim Ueq: with sigma
of 0.02 and sigma for terminal atoms of 0.04
5. Rigid body (RIGU) restrains
 C5A, F6A, F7A, F8A, S1A, O2A, O3A, O4A
 with sigma for 1-2 distances of 0.01 and sigma for 1-3 distances of 0.01
 C5B, F6B, F7B, F8B, S1B, O2B, O3B, O4B
 with sigma for 1-2 distances of 0.01 and sigma for 1-3 distances of 0.01
 C5C, F6C, F7C, F8C, S1C, O2C, O3C, O4C
 with sigma for 1-2 distances of 0.01 and sigma for 1-3 distances of 0.01
 C5E, F6E, F7E, F8E, S1E, O2E, O3E, O4E
 with sigma for 1-2 distances of 0.01 and sigma for 1-3 distances of 0.01
 C5F, F6F, F7F, F8F, S1F, O2F, O3F, O4F
 with sigma for 1-2 distances of 0.01 and sigma for 1-3 distances of 0.01
 C5G, F6G, F7G, F8G, S1G, O2G, O3G, O4G
 with sigma for 1-2 distances of 0.01 and sigma for 1-3 distances of 0.01
 C5H, F6H, F7H, F8H, S1H, O2H, O3H, O4H
 with sigma for 1-2 distances of 0.01 and sigma for 1-3 distances of 0.01
 C5I, F6I, F7I, F8I, S1I, O2I, O3I, O4I
 with sigma for 1-2 distances of 0.01 and sigma for 1-3 distances of 0.01
 C5J, F6J, F7J, F8J, S1J, O2J, O3J, O4J
 with sigma for 1-2 distances of 0.01 and sigma for 1-3 distances of 0.01
 C5K, F6K, F7K, F8K, S1K, O2K, O3K, O4K
 with sigma for 1-2 distances of 0.01 and sigma for 1-3 distances of 0.01
 C11A, C21A, C31A, C41A, C51A, C61A, C71A, C81A, C91A, C101
 with sigma for 1-2 distances of 0.01 and sigma for 1-3 distances of 0.01
 C12A, C22A, C32A, C42A, C52A, C62A, C72A, C82A, C92A, C102
 with sigma for 1-2 distances of 0.01 and sigma for 1-3 distances of 0.01
 C13A, C23A, C33A, C43A, C53A, C63A, C73A, C83A, C93A, C103
 with sigma for 1-2 distances of 0.01 and sigma for 1-3 distances of 0.01
 C14A, C24A, C34A, C44A, C54A, C64A, C74A, C84A, C94A, C104
 with sigma for 1-2 distances of 0.01 and sigma for 1-3 distances of 0.01
 C11B, C21B, C31B, C41B, C51B, C61B, C71B, C81B, C91B, C105
 with sigma for 1-2 distances of 0.01 and sigma for 1-3 distances of 0.01
 C12B, C22B, C32B, C42B, C52B, C62B, C72B, C82B, C92B, C106
 with sigma for 1-2 distances of 0.01 and sigma for 1-3 distances of 0.01
 C13B, C23B, C33B, C43B, C53B, C63B, C73B, C83B, C93B, C107
 with sigma for 1-2 distances of 0.01 and sigma for 1-3 distances of 0.01
 C14B, C24B, C34B, C44B, C54B, C64B, C74B, C84B, C94B, C108
 with sigma for 1-2 distances of 0.01 and sigma for 1-3 distances of 0.01
 C11C, C21C, C31C, C41C, C51C, C61C, C71C, C81C, C91C, C109
 with sigma for 1-2 distances of 0.01 and sigma for 1-3 distances of 0.01
 C12C, C22C, C32C, C42C, C52C, C62C, C72C, C82C, C92C, C110
 with sigma for 1-2 distances of 0.01 and sigma for 1-3 distances of 0.01
 C13C, C23C, C33C, C43C, C53C, C63C, C73C, C83C, C93C, C111
 with sigma for 1-2 distances of 0.01 and sigma for 1-3 distances of 0.01
 C14C, C24C, C34C, C44C, C54C, C64C, C74C, C84C, C94C, C112
 with sigma for 1-2 distances of 0.01 and sigma for 1-3 distances of 0.01
 C11D, C21D, C31D, C41D, C51D, C61D, C71D, C81D, C91D, C113
 with sigma for 1-2 distances of 0.01 and sigma for 1-3 distances of 0.01
 C12D, C22D, C32D, C42D, C52D, C62D, C72D, C82D, C92D, C114
 with sigma for 1-2 distances of 0.01 and sigma for 1-3 distances of 0.01
 C13D, C23D, C33D, C43D, C53D, C63D, C73D, C83D, C93D, C115
 with sigma for 1-2 distances of 0.01 and sigma for 1-3 distances of 0.01
 C14D, C24D, C34D, C44D, C54D, C64D, C74D, C84D, C94D, C116
 with sigma for 1-2 distances of 0.01 and sigma for 1-3 distances of 0.01
 C11E, C21E, C31E, C41E, C51E, C61E, C71E, C81E, C91E, C117
 with sigma for 1-2 distances of 0.01 and sigma for 1-3 distances of 0.01
 C12E, C22E, C32E, C42E, C52E, C62E, C72E, C82E, C92E, C118
 with sigma for 1-2 distances of 0.01 and sigma for 1-3 distances of 0.01
 C13E, C23E, C33E, C43E, C53E, C63E, C73E, C83E, C93E, C119
 with sigma for 1-2 distances of 0.01 and sigma for 1-3 distances of 0.01
 C14E, C24E, C34E, C44E, C54E, C64E, C74E, C84E, C94E, C120
 with sigma for 1-2 distances of 0.01 and sigma for 1-3 distances of 0.01
 C11F, C21F, C31F, C41F, C51F, C61F, C71F, C81F, C91F, C121
 with sigma for 1-2 distances of 0.01 and sigma for 1-3 distances of 0.01
 C12F, C22F, C32F, C42F, C52F, C62F, C72F, C82F, C92F, C122
 with sigma for 1-2 distances of 0.01 and sigma for 1-3 distances of 0.01
 C13F, C23F, C33F, C43F, C53F, C63F, C73F, C83F, C93F, C123
 with sigma for 1-2 distances of 0.01 and sigma for 1-3 distances of 0.01
 C14F, C24F, C34F, C44F, C54F, C64F, C74F, C84F, C94F, C124
 with sigma for 1-2 distances of 0.01 and sigma for 1-3 distances of 0.01
 C1N1, C2N1, N3N1
 with sigma for 1-2 distances of 0.01 and sigma for 1-3 distances of 0.01
 C1N2, C2N2, N3N2
 with sigma for 1-2 distances of 0.01 and sigma for 1-3 distances of 0.01
 C1N3, C2N3, N3N3
 with sigma for 1-2 distances of 0.01 and sigma for 1-3 distances of 0.01
 C1N4, C2N4, N3N4
 with sigma for 1-2 distances of 0.01 and sigma for 1-3 distances of 0.01
 C1N5, C2N5, N3N5
 with sigma for 1-2 distances of 0.01 and sigma for 1-3 distances of 0.01
 C1N6, C2N6, N3N6
 with sigma for 1-2 distances of 0.01 and sigma for 1-3 distances of 0.01
 C1N8, C2N8, N3N8
 with sigma for 1-2 distances of 0.01 and sigma for 1-3 distances of 0.01
 C1NC, C2NC, N3NC
 with sigma for 1-2 distances of 0.01 and sigma for 1-3 distances of 0.01
 C1ND, C2ND, N3ND
 with sigma for 1-2 distances of 0.01 and sigma for 1-3 distances of 0.01
 C1NE, C2NE, N3NE
 with sigma for 1-2 distances of 0.01 and sigma for 1-3 distances of 0.01
 C1NF, C2NF, N3NF
 with sigma for 1-2 distances of 0.01 and sigma for 1-3 distances of 0.01
 C1NA, C2NA, N3NA
 with sigma for 1-2 distances of 0.01 and sigma for 1-3 distances of 0.01
 C5D, F6D, F7D, F8D, S1D, O2D, O3D, O4D
 with sigma for 1-2 distances of 0.01 and sigma for 1-3 distances of 0.01
 C1NH, C2NH, N3NH
 with sigma for 1-2 distances of 0.01 and sigma for 1-3 distances of 0.01
 C1NG, C2NG, N3NG
 with sigma for 1-2 distances of 0.01 and sigma for 1-3 distances of 0.01
 C1NI, C2NI, N3NI
 with sigma for 1-2 distances of 0.01 and sigma for 1-3 distances of 0.01
 C1EA, C2EA, C5EA, C6EA, O3EA, O4EA
 with sigma for 1-2 distances of 0.01 and sigma for 1-3 distances of 0.01
 C1EB, C2EB, C5EB, C6EB, O3EB, O4EB
 with sigma for 1-2 distances of 0.01 and sigma for 1-3 distances of 0.01
 C1ED, C2ED, C5ED, C6ED, O3ED, O4ED
 with sigma for 1-2 distances of 0.01 and sigma for 1-3 distances of 0.01
 C1EE, C2EE, C5EE, C6EE, O3EE, O4EE
 with sigma for 1-2 distances of 0.01 and sigma for 1-3 distances of 0.01
 C1EC, C2EC, C5EC, C6EC, O3EC, O4EC
 with sigma for 1-2 distances of 0.01 and sigma for 1-3 distances of 0.01
 C1NJ, C2NJ, N3NJ
 with sigma for 1-2 distances of 0.01 and sigma for 1-3 distances of 0.01
6. Others
 Fixed Sof: S1C(0.8) S1A(0.75) S1E(0.5) C5E(0.5) O4E(0.5) O3C(0.8) F6C(0.8)
 O4C(0.8) F7C(0.8) F8E(0.5) F8C(0.8) C5C(0.8) F8A(0.75) F6E(0.5) F6A(0.75)
 C5A(0.75) O3A(0.75) O4A(0.75) O2A(0.75) F7A(0.75) O3E(0.5) S1B(0.5) O2E(0.5)
 O2C(0.8) F7E(0.5) O4B(0.5) F8B(0.5) C5B(0.5) O3B(0.5) F7B(0.5) F6B(0.5)
 O2B(0.5) C2EB(0.5) C1EB(0.5) H1ED(0.5) H1EE(0.5) H1EF(0.5) O4EB(0.5) C5EB(0.5)
 H5EC(0.5) H5ED(0.5) O3EB(0.5) C6EB(0.5) H6ED(0.5) H6EE(0.5) H6EF(0.5)
 C1N1(0.75) C2N1(0.75) N3N1(0.75) C1N2(0.9) C2N2(0.9) N3N2(0.9) C1N4(0.8)
 C2N4(0.8) N3N4(0.8) C2N5(0.5) C1N5(0.5) N3N5(0.5) N3N6(0.75) C2N6(0.75)
 C1N6(0.75) O3ED(0.5) C1ED(0.5) H1EG(0.5) H1EH(0.5) H1EI(0.5) C2ED(0.5)
 O4ED(0.5) C5ED(0.5) H5EE(0.5) H5EF(0.5) C6ED(0.5) H6EG(0.5) H6EH(0.5)
 H6EI(0.5) N3N8(0.5) C2N8(0.5) C1N8(0.5) O4EE(0.6) C1EE(0.6) H1EJ(0.6)
 H1EK(0.6) H1EL(0.6) C2EE(0.6) O3EE(0.6) C6EE(0.6) H6EJ(0.6) H6EK(0.6)
 H6EL(0.6) C5EE(0.6) H5EG(0.6) H5EH(0.6) C2NC(0.5) C1NC(0.5) N3NC(0.5)
 C2ND(0.5) C1ND(0.5) N3ND(0.5) C2NE(0.5) C1NE(0.5) N3NE(0.5) C2NF(0.5)
 C1NF(0.5) N3NF(0.5) C2NA(0.8) C1NA(0.8) N3NA(0.8) C2EC(0.6) O3EC(0.6)
 C1EC(0.6) H1EM(0.6) H1EN(0.6) H1EO(0.6) O4EC(0.6) C1NH(0.75) C2NH(0.75)
 N3NH(0.75) C6EC(0.6) H6EM(0.6) H6EN(0.6) H6EO(0.6) C5EC(0.6) H5EI(0.6)
 H5EJ(0.6) N3NG(0.5) C2NG(0.5) C1NG(0.5) C1NI(0.35) N3NI(0.35) C2NI(0.35)
 N3NJ(0.5) C2NJ(0.5) C1NJ(0.5)
7.a Secondary CH2 refined with riding coordinates:
 C5EA(H5EA,H5EB), C5EB(H5EC,H5ED), C5ED(H5EE,H5EF), C5EE(H5EG,H5EH), C5EC(H5EI,
 H5EJ)
7.b Me refined with riding coordinates:
 C1EA(H1EA,H1EB,H1EC), C6EA(H6EA,H6EB,H6EC), C1EB(H1ED,H1EE,H1EF), C6EB(H6ED,
 H6EE,H6EF), C1ED(H1EG,H1EH,H1EI), C6ED(H6EG,H6EH,H6EI), C1EE(H1EJ,H1EK,H1EL),
 C6EE(H6EJ,H6EK,H6EL), C1EC(H1EM,H1EN,H1EO), C6EC(H6EM,H6EN,H6EO)
7.c Aromatic/amide H refined with riding coordinates:
 C43B(H43B), C3BB(H3BB), C83B(H83B), C54B(H54B), C51B(H51B), C10B(H10B),
 C61B(H61B), C3AC(H3AC), C53A(H53A), C32B(H32B), C33B(H33B), C84C(H84C),
 C64C(H64C), C44C(H44C), C74B(H74B), C23B(H23B), C34C(H34C), C43F(H43F),
 C73A(H73A), C51D(H51D), C3BC(H3BC), C51F(H51F), C40B(H40B), C52A(H52A),
 C62A(H62A), C3BA(H3BA), C11B(H11B), C43C(H43C), C32A(H32A), C64B(H64B),
 C62D(H62D), C74C(H74C), C10D(H10D), C52D(H52D), C63B(H63B), C3A2(H3A2),
 C24C(H24C), C43D(H43D), C21F(H21F), C13A(H13A), C5BC(H5BC), C40A(H40A),
 C12A(H12A), C3B8(H3B8), C22A(H22A), C61F(H61F), C64E(H64E), C24B(H24B),
 C12B(H12B), C83C(H83C), C72D(H72D), C3B5(H3B5), C11F(H11F), C22B(H22B),
 C3B9(H3B9), C33C(H33C), C83D(H83D), C73B(H73B), C6BC(H6BC), C14B(H14B),
 C54F(H54F), C23C(H23C), C71D(H71D), C71F(H71F), C61D(H61D), C52B(H52B),
 C51C(H51C), C42C(H42C), C23A(H23A), C54E(H54E), C62E(H62E), C71B(H71B),
 C72A(H72A), C7B5(H7B5), C21B(H21B), C52F(H52F), C62B(H62B), C33A(H33A),
 C33D(H33D), C31B(H31B), C52E(H52E), C34B(H34B), C3A4(H3A4), C10C(H10C),
 C7AA(H7AA), C32C(H32C), C11E(H11E), C7BC(H7BC), C23D(H23D), C7BA(H7BA),
 C3AA(H3AA), C61A(H61A), C63A(H63A), C41A(H41A), C10A(H10A), C3A6(H3A6),
 C44A(H44A), C24A(H24A), C14D(H14D), C22C(H22C), C6BA(H6BA), C11D(H11D),
 C63D(H63D), C32D(H32D), C61C(H61C), C5B5(H5B5), C5BA(H5BA), C64F(H64F),
 C21A(H21A), C31F(H31F), C73D(H73D), C5AA(H5AA), C71E(H71E), C6B5(H6B5),
 C5BB(H5BB), C31A(H31A), C34D(H34D), C64D(H64D), C63C(H63C), C22D(H22D),
 C3AB(H3AB), C74E(H74E), C40D(H40D), C73C(H73C), C73E(H73E), C71C(H71C),
 C53E(H53E), C24D(H24D), C21E(H21E), C33F(H33F), C81A(H81A), C6AA(H6AA),
 C5B8(H5B8), C72E(H72E), C40C(H40C), C12D(H12D), C6BB(H6BB), C72B(H72B),
 C61E(H61E), C71A(H71A), C40F(H40F), C21D(H21D), C54D(H54D), C3B6(H3B6),
 C14F(H14F), C3B7(H3B7), C5A4(H5A4), C3B4(H3B4), C7BB(H7BB), C5A2(H5A2),
 C10F(H10F), C31D(H31D), C12E(H12E), C5A8(H5A8), C74D(H74D), C3A8(H3A8),
 C5AC(H5AC), C6B8(H6B8), C62F(H62F), C31C(H31C), C7A2(H7A2), C64A(H64A),
 C22E(H22E), C3B3(H3B3), C63E(H63E), C3A9(H3A9), C51E(H51E), C24F(H24F),
 C6A2(H6A2), C21C(H21C), C7A8(H7A8), C22F(H22F), C33E(H33E), C10E(H10E),
 C23F(H23F), C74F(H74F), C7A6(H7A6), C3B1(H3B1), C82C(H82C), C7B8(H7B8),
 C63F(H63F), C84A(H84A), C6A8(H6A8), C32E(H32E), C34A(H34A), C13E(H13E),
 C83F(H83F), C40E(H40E), C6A4(H6A4), C31E(H31E), C74A(H74A), C32F(H32F),
 C7A4(H7A4), C5A9(H5A9), C34E(H34E), C34F(H34F), C5B9(H5B9), C73F(H73F),
 C14E(H14E), C5A6(H5A6), C3A7(H3A7), C3B2(H3B2), C3A5(H3A5), C6A9(H6A9),
 C7B7(H7B7), C11C(H11C), C23E(H23E), C24E(H24E), C72C(H72C), C7AB(H7AB),
 C5AB(H5AB), C7AC(H7AC), C7B6(H7B6), C7A5(H7A5), C12F(H12F), C6A6(H6A6),
 C6A5(H6A5), C3A1(H3A1), C6B3(H6B3), C6AB(H6AB), C72F(H72F), C7A9(H7A9),
 C5A5(H5A5), C5B7(H5B7), C7B3(H7B3), C62C(H62C), C5B4(H5B4), C6B6(H6B6),
 C5B3(H5B3), C6B9(H6B9), C6AC(H6AC), C7A3(H7A3), C3A3(H3A3), C5B6(H5B6),
 C7B9(H7B9), C7A1(H7A1), C5A1(H5A1), C5B2(H5B2), C6B4(H6B4), C6A3(H6A3),
 C6A1(H6A1), C7B1(H7B1), C7B2(H7B2), C6B2(H6B2), C7B4(H7B4), C7A7(H7A7),
 C6B1(H6B1), C5B1(H5B1), C5A7(H5A7), C5A3(H5A3), C6B7(H6B7), C6A7(H6A7)
7.d Idealised Me refined as rotating group:
 C9BA(H9BA,H9BB,H9BC), C9AB(H9AA,H9AB,H9AC), C9AA(H9AD,H9AE,H9AF), C9BC(H9BD,
 H9BE,H9BF), C9A2(H9AG,H9AH,H9AI), C9A5(H9AJ,H9AK,H9AL), C9B7(H9BG,H9BH,H9BI),
 C9B5(H9BJ,H9BK,H9BL), C9B6(H9BM,H9BN,H9BO), C9A6(H9AM,H9AN,H9AO), C9A3(H9AP,
 H9AQ,H9AR), C9AC(H9AS,H9AT,H9AU), C9B8(H9BP,H9BQ,H9BR), C9A8(H9AV,H9AW,H9AX),
 C9A9(H9AY,H,HA), C9B9(H9BS,H9BT,H9BU), C9A4(H9AZ,HB,HC), C9BB(H9BV,H9BW,H9BX),
 C9B3(H9BY,HD,HE), C9B4(H9BZ,HF,HG), C9B1(H9B,HH,HI), C9B2(H0AA,HJ,HK),
 C9A1(H9A,HL,HM), C9A7(H1AA,HN,HO)
;
_atom_sites_solution_hydrogens     geom
_atom_sites_solution_primary       dual
_atom_sites_solution_secondary     ?
loop_
  _atom_site_label
  _atom_site_type_symbol
  _atom_site_fract_x
  _atom_site_fract_y
  _atom_site_fract_z
  _atom_site_U_iso_or_equiv
  _atom_site_adp_type
  _atom_site_occupancy
  _atom_site_site_symmetry_order
  _atom_site_calc_flag
  _atom_site_refinement_flags_posn
  _atom_site_refinement_flags_adp
  _atom_site_refinement_flags_occupancy
  _atom_site_disorder_assembly
  _atom_site_disorder_group
 Cu10 Cu 0.14698(5) 0.57163(5) 0.84323(3) 0.0874(3) Uani 1 1 d . . . . .
 Cu11 Cu 0.12109(5) 0.59244(5) 0.67944(3) 0.0866(3) Uani 1 1 d . . . . .
 Cu12 Cu 0.56155(5) 0.64286(4) 0.92965(3) 0.0864(3) Uani 1 1 d . . . . .
 Cu8 Cu 0.85647(5) 0.76891(5) 0.70605(3) 0.0959(4) Uani 1 1 d . . . . .
 Cu6 Cu 0.43892(5) 0.15088(5) 0.54854(3) 0.0977(4) Uani 1 1 d . . . . .
 Cu2 Cu 0.32597(6) 0.02718(5) 0.84478(3) 0.1036(4) Uani 1 1 d . . . . .
 Cu5 Cu 0.94834(5) 0.25819(6) 0.72824(3) 0.1051(4) Uani 1 1 d . . . . .
 Cu9 Cu 0.84707(5) 0.82016(5) 0.87246(3) 0.1023(4) Uani 1 1 d . . . . .
 Cu4 Cu 0.79413(5) 0.16418(5) 0.56474(3) 0.1017(4) Uani 1 1 d . . . . .
 Cu7 Cu 0.43435(5) 0.58738(6) 0.58746(4) 0.1103(4) Uani 1 1 d . . . . .
 Cu1 Cu 0.66787(6) 0.21993(5) 0.88034(3) 0.1053(4) Uani 1 1 d . . . . .
 Cu3 Cu 0.15029(6) 0.01112(6) 0.70171(5) 0.1310(6) Uani 1 1 d . . . . .
 S1I S 0.65596(12) 0.41832(11) 0.70816(7) 0.0953(7) Uani 1 1 d D U . A 1
 S1K S 0.68175(19) 0.45124(17) 0.97287(9) 0.1341(11) Uani 1 1 d D U . B 1
 S1F S 0.13621(18) 0.83101(18) 0.85539(13) 0.1700(17) Uani 1 1 d D U . C 1
 S1H S 0.78027(19) 0.94543(17) 0.68030(12) 0.1543(13) Uani 1 1 d D U . D 1
 S1G S 0.6788(3) 0.6664(2) 0.50455(13) 0.1778(16) Uani 1 1 d D U . E 1
 F8I F 0.6629(2) 0.5093(2) 0.74629(13) 0.0975(14) Uani 1 1 d D U . A 1
 F7I F 0.6390(2) 0.4439(2) 0.77099(12) 0.0978(15) Uani 1 1 d D U . A 1
 F6I F 0.7334(2) 0.4725(2) 0.76309(14) 0.1020(15) Uani 1 1 d D U . A 1
 S1J S 0.39614(14) 0.33922(12) 0.76749(8) 0.1058(8) Uani 1 1 d D U . F 1
 O2J O 0.3949(3) 0.2888(2) 0.74930(15) 0.0865(16) Uani 1 1 d D U . F 1
 O4J O 0.4545(3) 0.3711(2) 0.78179(15) 0.0912(17) Uani 1 1 d D U . F 1
 O3J O 0.3503(3) 0.3393(2) 0.78828(15) 0.0929(17) Uani 1 1 d D U . F 1
 C5J C 0.3699(3) 0.3702(3) 0.73192(17) 0.0498(15) Uani 1 1 d D U . F 1
 F6J F 0.4104(3) 0.3693(2) 0.71073(14) 0.1127(17) Uani 1 1 d D U . F 1
 F7J F 0.3136(2) 0.3433(2) 0.71706(15) 0.1127(17) Uani 1 1 d D U . F 1
 F8J F 0.3695(2) 0.4185(2) 0.74667(14) 0.1022(15) Uani 1 1 d D U . F 1
 O2I O 0.6979(2) 0.4430(2) 0.68922(14) 0.0884(16) Uani 1 1 d D U . A 1
 S1C S 1.0095(3) 0.7334(3) 1.06248(19) 0.188(2) Uani 0.8 1 d D U P G 1
 C5H C 0.7978(4) 0.9000(4) 0.6451(2) 0.079(2) Uani 1 1 d D U . D 1
 O4I O 0.6675(3) 0.3727(2) 0.71636(15) 0.0869(16) Uani 1 1 d D U . A 1
 O3I O 0.5932(2) 0.4153(2) 0.69763(14) 0.0887(16) Uani 1 1 d D U . A 1
 N1BB N 0.1640(3) 0.5661(3) 0.71839(18) 0.0780(18) Uani 1 1 d D U . . .
 N1AC N 0.4858(3) 0.6188(3) 0.89087(17) 0.0813(19) Uani 1 1 d D U . . .
 S1A S 0.0338(3) 0.0330(3) 0.8773(2) 0.189(2) Uani 0.75 1 d D U P H 1
 C5I C 0.6734(3) 0.4655(3) 0.75074(19) 0.0633(17) Uani 1 1 d D U . A 1
 N1BC N 0.6079(3) 0.5871(3) 0.93029(19) 0.0846(19) Uani 1 1 d D U . . .
 N1BA N 0.1288(3) 0.5009(3) 0.80831(18) 0.0828(19) Uani 1 1 d D U . . .
 N2BC N 0.5415(3) 0.6253(2) 0.97477(14) 0.0852(18) Uani 1 1 d D U . . .
 N1B8 N 0.8892(3) 0.7128(3) 0.7275(2) 0.089(2) Uani 1 1 d D U . . .
 N2AB N 0.0677(3) 0.5584(3) 0.63634(14) 0.094(2) Uani 1 1 d D U . . .
 N1B9 N 0.8212(3) 0.7702(3) 0.8245(2) 0.091(2) Uani 1 1 d D U . . .
 N2AC N 0.5581(3) 0.7116(2) 0.91971(18) 0.093(2) Uani 1 1 d D U . . .
 N2AA N 0.1474(3) 0.5735(3) 0.89301(13) 0.0821(18) Uani 1 1 d D U . . .
 N2BA N 0.0854(3) 0.5829(3) 0.80866(15) 0.0833(18) Uani 1 1 d D U . . .
 O2K O 0.6762(4) 0.4055(3) 0.98497(18) 0.124(2) Uani 1 1 d D U . B 1
 N1A4 N 0.8037(3) 0.2052(3) 0.61504(19) 0.088(2) Uani 1 1 d D U . . .
 N1AB N 0.1905(4) 0.5934(3) 0.6489(2) 0.094(2) Uani 1 1 d D U . . .
 S1E S 0.2061(5) 0.7960(4) 0.6445(3) 0.169(3) Uani 0.5 1 d D U P I 1
 N2B5 N 0.9607(3) 0.2300(3) 0.68152(14) 0.097(2) Uani 1 1 d D U . . .
 N1B6 N 0.4591(4) 0.2255(3) 0.5467(2) 0.098(2) Uani 1 1 d D U . . .
 N2B8 N 0.9091(3) 0.8151(3) 0.74821(16) 0.097(2) Uani 1 1 d D U . . .
 N1A2 N 0.3019(3) 0.0602(3) 0.80566(19) 0.090(2) Uani 1 1 d D U . . .
 N2BB N 0.1230(3) 0.6512(2) 0.71804(16) 0.092(2) Uani 1 1 d D U . . .
 N1B4 N 0.6998(3) 0.1646(3) 0.5546(2) 0.095(2) Uani 1 1 d D U . . .
 N1B5 N 0.9358(3) 0.3194(3) 0.7054(2) 0.095(2) Uani 1 1 d D U . . .
 F6H F 0.8052(4) 0.9162(3) 0.6194(2) 0.160(3) Uani 1 1 d D U . D 1
 N2A8 N 0.8618(3) 0.7719(3) 0.65710(14) 0.0913(19) Uani 1 1 d D U . . .
 N1AA N 0.2378(3) 0.5915(3) 0.8580(2) 0.096(2) Uani 1 1 d D U . . .
 N2A2 N 0.3010(3) -0.0365(2) 0.80705(15) 0.098(2) Uani 1 1 d D U . . .
 N2B6 N 0.3827(3) 0.1440(3) 0.50302(16) 0.101(2) Uani 1 1 d D U . . .
 C93B C 0.4177(3) 0.5352(2) 0.89334(16) 0.074(2) Uani 1 1 d D U . . .
 N1A6 N 0.4055(3) 0.1320(3) 0.5906(2) 0.094(2) Uani 1 1 d D U . . .
 N1B1 N 0.6999(4) 0.2301(4) 0.8357(2) 0.108(2) Uani 1 1 d D U . . .
 C53B C 0.3572(3) 0.4528(3) 0.89896(17) 0.075(2) Uani 1 1 d D U . . .
 N1A8 N 0.7660(4) 0.7368(3) 0.6873(2) 0.100(2) Uani 1 1 d D U . . .
 N1A9 N 0.7787(4) 0.7783(3) 0.8952(2) 0.104(2) Uani 1 1 d D U . . .
 C13B C 0.4553(3) 0.5663(3) 0.87523(17) 0.072(2) Uani 1 1 d D U . . .
 N2A1 N 0.7272(4) 0.2457(3) 0.92475(18) 0.120(2) Uani 1 1 d D U . . .
 N1B7 N 0.3988(3) 0.5097(3) 0.5750(2) 0.100(2) Uani 1 1 d D U . . .
 C107 C 0.3946(3) 0.4839(2) 0.88068(16) 0.074(2) Uani 1 1 d D U . . .
 C50B C 0.3357(3) 0.3946(3) 0.8881(2) 0.073(2) Uani 1 1 d D U . . .
 N1A7 N 0.5021(4) 0.6160(4) 0.6287(2) 0.101(2) Uani 1 1 d D U . . .
 C43B C 0.4080(3) 0.4608(3) 0.84904(17) 0.076(2) Uani 1 1 d D U . . .
 H43B H 0.392603 0.424728 0.840194 0.092 Uiso 1 1 calc R . . . .
 N2A6 N 0.4783(3) 0.0941(2) 0.55390(19) 0.096(2) Uani 1 1 d D U . . .
 C108 C 0.2141(3) 0.4146(3) 0.84127(16) 0.071(2) Uani 1 1 d D U . . .
 N1A1 N 0.6278(4) 0.2740(3) 0.9008(2) 0.103(2) Uani 1 1 d D U . . .
 N2B9 N 0.8350(4) 0.8706(3) 0.84415(19) 0.106(2) Uani 1 1 d D U . . .
 N2A4 N 0.8238(3) 0.1145(3) 0.58817(18) 0.102(2) Uani 1 1 d D U . . .
 C60B C 0.2739(3) 0.3679(3) 0.87619(19) 0.077(2) Uani 1 1 d D U . . .
 C3BB C 0.1808(4) 0.6029(3) 0.7450(2) 0.084(2) Uani 1 1 d D U . . .
 H3BB H 0.207773 0.599808 0.763673 0.101 Uiso 1 1 calc R . . . .
 C103 C 0.7297(3) 0.5566(3) 0.88289(18) 0.084(2) Uani 1 1 d D U . . .
 C83B C 0.4032(4) 0.5590(3) 0.92431(17) 0.078(2) Uani 1 1 d D U . . .
 H83B H 0.419103 0.595154 0.932992 0.094 Uiso 1 1 calc R . . . .
 N1A5 N 0.8819(4) 0.2487(4) 0.7562(2) 0.113(2) Uani 1 1 d D U . . .
 C54B C 0.2453(3) 0.4018(3) 0.81383(16) 0.075(2) Uani 1 1 d D U . . .
 H54B H 0.274888 0.382342 0.816016 0.090 Uiso 1 1 calc R . . . .
 N2B7 N 0.4453(4) 0.5738(3) 0.53769(15) 0.107(2) Uani 1 1 d D U . . .
 N1B2 N 0.4166(4) 0.0762(3) 0.8605(2) 0.111(2) Uani 1 1 d D U . . .
 C51B C 0.3446(4) 0.2213(3) 0.81698(19) 0.086(2) Uani 1 1 d D U . . .
 H51B H 0.355241 0.257887 0.820155 0.103 Uiso 1 1 calc R . . . .
 C14C C 0.1910(3) 0.5240(3) 0.71335(19) 0.074(2) Uani 1 1 d D U . . .
 C44B C 0.2251(3) 0.3957(3) 0.87095(16) 0.074(2) Uani 1 1 d D U . . .
 C10B C 0.2587(4) 0.3143(3) 0.8679(2) 0.074(2) Uani 1 1 d D U . . .
 H10B H 0.216926 0.296067 0.859566 0.089 Uiso 1 1 calc R . . . .
 C4AC C 0.5070(3) 0.7088(2) 0.8983(2) 0.101(2) Uani 1 1 d D U . . .
 N2A9 N 0.8996(3) 0.8207(3) 0.91453(16) 0.109(2) Uani 1 1 d D U . . .
 C112 C 0.1803(3) 0.4356(3) 0.68719(19) 0.078(2) Uani 1 1 d D U . . .
 C20B C 0.3025(3) 0.2860(3) 0.8715(2) 0.078(2) Uani 1 1 d D U . . .
 C4BC C 0.5619(3) 0.5841(3) 0.97975(17) 0.084(2) Uani 1 1 d D U . . .
 C82A C 0.8081(3) 0.7148(3) 0.8185(2) 0.086(2) Uani 1 1 d D U . . .
 C94C C 0.1537(3) 0.4744(3) 0.69561(19) 0.076(2) Uani 1 1 d D U . . .
 C94B C 0.1730(3) 0.4429(3) 0.83842(16) 0.075(2) Uani 1 1 d D U . . .
 N2A5 N 1.0018(3) 0.2719(4) 0.77361(16) 0.118(2) Uani 1 1 d D U . . .
 C93F C 0.7852(3) 0.1766(3) 0.7342(2) 0.083(2) Uani 1 1 d D U . . .
 C8AA C 0.1006(2) 0.5635(4) 0.91066(16) 0.088(2) Uani 1 1 d D U . . .
 C102 C 0.8398(3) 0.6399(3) 0.8293(2) 0.079(2) Uani 1 1 d D U . . .
 C61B C 0.3679(4) 0.1924(3) 0.7930(2) 0.093(3) Uani 1 1 d D U . . .
 H61B H 0.394732 0.208973 0.779676 0.111 Uiso 1 1 calc R . . . .
 C14A C 0.7173(4) 0.2767(4) 0.8251(2) 0.094(3) Uani 1 1 d D U . . .
 N2B2 N 0.3250(4) 0.0465(4) 0.89381(17) 0.135(3) Uani 1 1 d D U . . .
 N2B3 N 0.1376(4) -0.0148(4) 0.7435(2) 0.130(3) Uani 1 1 d D U . . .
 C92A C 0.8530(3) 0.6913(3) 0.8316(2) 0.080(2) Uani 1 1 d D U . . .
 C3AC C 0.4701(4) 0.6566(3) 0.8821(2) 0.086(2) Uani 1 1 d D U . . .
 H3AC H 0.435077 0.651208 0.865394 0.104 Uiso 1 1 calc R . . . .
 C53A C 0.6930(3) 0.5165(3) 0.8560(2) 0.087(2) Uani 1 1 d D U . . .
 H53A H 0.711917 0.500785 0.838805 0.104 Uiso 1 1 calc R . . . .
 C93A C 0.7026(3) 0.5802(3) 0.90668(18) 0.079(2) Uani 1 1 d D U . . .
 C30B C 0.3635(3) 0.3118(3) 0.8845(2) 0.072(2) Uani 1 1 d D U . . .
 C32B C 0.4033(4) 0.2539(3) 0.91557(19) 0.080(2) Uani 1 1 d D U . . .
 H32B H 0.364135 0.245524 0.922606 0.096 Uiso 1 1 calc R . . . .
 C4BA C 0.0625(3) 0.5431(2) 0.78229(18) 0.087(2) Uani 1 1 d D U . . .
 C106 C 0.4714(3) 0.2961(3) 0.88229(18) 0.077(2) Uani 1 1 d D U . . .
 C13D C 0.8641(4) 0.6588(3) 0.71658(18) 0.083(2) Uani 1 1 d D U . . .
 C54C C 0.1443(3) 0.3871(3) 0.6670(2) 0.086(2) Uani 1 1 d D U . . .
 C105 C 0.3047(3) 0.1971(2) 0.83713(18) 0.075(2) Uani 1 1 d D U . . .
 C82E C 0.2856(4) 0.6000(3) 0.8362(2) 0.098(3) Uani 1 1 d D U . . .
 C121 C 0.6235(4) 0.1207(3) 0.6229(2) 0.086(2) Uani 1 1 d D U . . .
 C84B C 0.1638(4) 0.4624(3) 0.80877(16) 0.079(2) Uani 1 1 d D U . . .
 O3H O 0.8390(3) 0.9822(3) 0.6884(2) 0.136(3) Uani 1 1 d D U . D 1
 C42B C 0.4131(3) 0.2860(3) 0.89346(19) 0.079(2) Uani 1 1 d D U . . .
 C92B C 0.5179(3) 0.2794(3) 0.89632(19) 0.082(2) Uani 1 1 d D U . . .
 C33B C 0.4431(4) 0.4913(3) 0.8316(2) 0.087(2) Uani 1 1 d D U . . .
 H33B H 0.451252 0.476189 0.810278 0.104 Uiso 1 1 calc R . . . .
 C84C C 0.0891(3) 0.4675(3) 0.6860(2) 0.084(2) Uani 1 1 d D U . . .
 H84C H 0.070453 0.494943 0.692219 0.101 Uiso 1 1 calc R . . . .
 C60D C 0.7718(4) 0.5116(4) 0.6197(2) 0.094(3) Uani 1 1 d D U . . .
 C8BA C 0.0640(3) 0.6254(2) 0.80981(17) 0.087(2) Uani 1 1 d D U . . .
 C92E C 0.3076(4) 0.6506(3) 0.8305(2) 0.089(2) Uani 1 1 d D U . . .
 C120 C 0.6300(4) 0.7320(3) 0.7303(2) 0.095(3) Uani 1 1 d D U . . .
 C83A C 0.6378(3) 0.5637(3) 0.90535(19) 0.079(2) Uani 1 1 d D U . . .
 C91F C 0.6527(4) 0.1201(3) 0.59584(19) 0.084(2) Uani 1 1 d D U . . .
 C93D C 0.8577(3) 0.6358(3) 0.68171(18) 0.083(2) Uani 1 1 d D U . . .
 C64C C 0.0819(3) 0.3797(3) 0.6574(2) 0.096(3) Uani 1 1 d D U . . .
 H64C H 0.057523 0.347473 0.644134 0.115 Uiso 1 1 calc R . . . .
 N2B4 N 0.7941(4) 0.1868(4) 0.52108(19) 0.125(3) Uani 1 1 d D U . . .
 N2A7 N 0.4080(5) 0.6487(3) 0.6089(3) 0.133(3) Uani 1 1 d D U . . .
 C81E C 0.2543(4) 0.6043(3) 0.6610(2) 0.093(3) Uani 1 1 d D U . . .
 C94A C 0.7725(4) 0.3144(3) 0.8411(2) 0.094(2) Uani 1 1 d D U . . .
 C44C C 0.2442(3) 0.4424(3) 0.6984(2) 0.085(2) Uani 1 1 d D U . . .
 H44C H 0.262315 0.414365 0.693375 0.101 Uiso 1 1 calc R . . . .
 C74B C 0.1925(3) 0.4486(3) 0.78207(19) 0.081(2) Uani 1 1 d D U . . .
 H74B H 0.184828 0.460376 0.761922 0.097 Uiso 1 1 calc R . . . .
 C115 C 0.8233(4) 0.5867(3) 0.66973(18) 0.085(2) Uani 1 1 d D U . . .
 C23B C 0.4674(4) 0.5445(3) 0.84461(18) 0.082(2) Uani 1 1 d D U . . .
 H23B H 0.492050 0.565225 0.832264 0.098 Uiso 1 1 calc R . . . .
 C104 C 0.7849(4) 0.3615(3) 0.8337(2) 0.093(2) Uani 1 1 d D U . . .
 C34C C 0.2794(4) 0.4897(3) 0.7163(2) 0.085(2) Uani 1 1 d D U . . .
 H34C H 0.322010 0.494291 0.723843 0.102 Uiso 1 1 calc R . . . .
 C43F C 0.6883(4) 0.1998(3) 0.7211(2) 0.085(2) Uani 1 1 d D U . . .
 H43F H 0.645072 0.188928 0.713492 0.101 Uiso 1 1 calc R . . . .
 C73A C 0.6026(4) 0.5242(3) 0.88001(19) 0.089(2) Uani 1 1 d D U . . .
 H73A H 0.559333 0.512980 0.879484 0.106 Uiso 1 1 calc R . . . .
 C51D C 0.7328(3) 0.3343(3) 0.63859(19) 0.082(2) Uani 1 1 d D U . . .
 H51D H 0.714202 0.362206 0.642602 0.098 Uiso 1 1 calc R . . . .
 C4B8 C 0.9364(4) 0.7903(2) 0.7685(2) 0.100(2) Uani 1 1 d D U . . .
 C50F C 0.5922(4) 0.0803(4) 0.6731(2) 0.099(3) Uani 1 1 d D U . . .
 C8BC C 0.5078(4) 0.6438(3) 0.99685(19) 0.090(2) Uani 1 1 d D U . . .
 C3BC C 0.5972(3) 0.5643(3) 0.9547(2) 0.083(2) Uani 1 1 d D U . . .
 H3BC H 0.612046 0.534894 0.956481 0.100 Uiso 1 1 calc R . . . .
 C4A2 C 0.2894(4) -0.0260(2) 0.77649(18) 0.095(2) Uani 1 1 d D U . . .
 C51F C 0.5915(4) 0.1591(3) 0.6320(2) 0.091(2) Uani 1 1 d D U . . .
 H51F H 0.569379 0.159092 0.650441 0.109 Uiso 1 1 calc R . . . .
 C40B C 0.3784(4) 0.3659(3) 0.89204(19) 0.074(2) Uani 1 1 d D U . . .
 H40B H 0.420234 0.384027 0.900396 0.089 Uiso 1 1 calc R . . . .
 N1B3 N 0.1524(4) 0.0811(3) 0.7327(3) 0.115(3) Uani 1 1 d D U . . .
 C41D C 0.7898(4) 0.3748(3) 0.5986(2) 0.101(3) Uani 1 1 d D U . . .
 C43A C 0.7953(3) 0.5698(3) 0.8856(2) 0.087(2) Uani 1 1 d D U . . .
 C52A C 0.7808(3) 0.6091(3) 0.8122(2) 0.090(2) Uani 1 1 d D U . . .
 H52A H 0.771910 0.572630 0.809470 0.108 Uiso 1 1 calc R . . . .
 C62A C 0.7366(4) 0.6307(3) 0.7996(2) 0.091(2) Uani 1 1 d D U . . .
 H62A H 0.696920 0.609684 0.788977 0.109 Uiso 1 1 calc R . . . .
 C94D C 0.5953(4) 0.5856(3) 0.6217(2) 0.090(2) Uani 1 1 d D U . . .
 C3BA C 0.0910(4) 0.4996(3) 0.7820(2) 0.089(2) Uani 1 1 d D U . . .
 H3BA H 0.081773 0.471547 0.763024 0.106 Uiso 1 1 calc R . . . .
 C11B C 0.2447(4) 0.1197(3) 0.8501(2) 0.093(3) Uani 1 1 d D U . . .
 H11B H 0.233128 0.083053 0.846201 0.111 Uiso 1 1 calc R . . . .
 C43C C 0.3451(3) 0.4074(4) 0.6384(2) 0.093(3) Uani 1 1 d D U . . .
 H43C H 0.333155 0.384494 0.652787 0.112 Uiso 1 1 calc R . . . .
 C32A C 0.9408(4) 0.6478(3) 0.8580(2) 0.095(3) Uani 1 1 d D U . . .
 H32A H 0.971222 0.632756 0.866969 0.114 Uiso 1 1 calc R . . . .
 C41B C 0.2823(4) 0.2274(3) 0.86271(19) 0.081(2) Uani 1 1 d D U . . .
 C64B C 0.2331(3) 0.4172(3) 0.78431(19) 0.078(2) Uani 1 1 d D U . . .
 H64B H 0.252031 0.406635 0.765519 0.094 Uiso 1 1 calc R . . . .
 C62D C 0.5272(4) 0.3316(3) 0.6213(2) 0.100(3) Uani 1 1 d D U . . .
 H62D H 0.516734 0.344577 0.642478 0.120 Uiso 1 1 calc R . . . .
 C20D C 0.7593(4) 0.4177(4) 0.6025(2) 0.092(3) Uani 1 1 d D U . . .
 C74C C 0.0549(4) 0.4203(3) 0.6676(2) 0.096(3) Uani 1 1 d D U . . .
 H74C H 0.011697 0.414896 0.661497 0.115 Uiso 1 1 calc R . . . .
 C50A C 0.8707(4) 0.5618(4) 0.8433(2) 0.084(2) Uani 1 1 d D U . . .
 C10D C 0.7957(5) 0.4681(3) 0.6164(2) 0.099(3) Uani 1 1 d D U . . .
 H10D H 0.838440 0.473040 0.623897 0.118 Uiso 1 1 calc R . . . .
 C91E C 0.2817(3) 0.6504(3) 0.6857(2) 0.093(2) Uani 1 1 d D U . . .
 C52D C 0.5819(4) 0.3554(4) 0.61291(19) 0.090(2) Uani 1 1 d D U . . .
 H52D H 0.608923 0.384728 0.628072 0.108 Uiso 1 1 calc R . . . .
 C81D C 0.7844(4) 0.2505(3) 0.6255(2) 0.082(2) Uani 1 1 d D U . . .
 C50C C 0.1718(4) 0.3430(3) 0.6530(2) 0.087(2) Uani 1 1 d D U . . .
 C53D C 0.8144(4) 0.5648(3) 0.63450(18) 0.087(2) Uani 1 1 d D U . . .
 C109 C 0.1722(4) 0.1912(3) 0.6887(2) 0.092(2) Uani 1 1 d D U . . .
 C63B C 0.3427(4) 0.4763(3) 0.92870(18) 0.083(2) Uani 1 1 d D U . . .
 H63B H 0.316420 0.456167 0.940655 0.100 Uiso 1 1 calc R . . . .
 C3A2 C 0.2929(4) 0.0284(2) 0.7763(3) 0.094(2) Uani 1 1 d D U . . .
 H3A2 H 0.288931 0.039949 0.755836 0.113 Uiso 1 1 calc R . . . .
 C42A C 0.8838(3) 0.6161(3) 0.8431(2) 0.083(2) Uani 1 1 d D U . . .
 F7H F 0.7519(4) 0.8563(3) 0.6374(2) 0.183(3) Uani 1 1 d D U . D 1
 C24C C 0.2528(3) 0.5312(3) 0.7237(2) 0.081(2) Uani 1 1 d D U . . .
 H24C H 0.277528 0.564102 0.735702 0.097 Uiso 1 1 calc R . . . .
 C113 C 0.7749(3) 0.3331(3) 0.6152(2) 0.085(2) Uani 1 1 d D U . . .
 C30A C 0.8927(4) 0.4761(4) 0.8257(2) 0.090(3) Uani 1 1 d D U . . .
 C94E C 0.6781(4) 0.7498(3) 0.7152(2) 0.093(2) Uani 1 1 d D U . . .
 C94F C 0.4660(4) 0.0624(3) 0.8098(2) 0.098(3) Uani 1 1 d D U . . .
 C43D C 0.7964(4) 0.5575(3) 0.69241(19) 0.088(2) Uani 1 1 d D U . . .
 H43D H 0.772259 0.522993 0.683828 0.105 Uiso 1 1 calc R . . . .
 C41F C 0.6237(4) 0.0828(3) 0.6426(2) 0.093(3) Uani 1 1 d D U . . .
 C21F C 0.6799(4) 0.0424(4) 0.6042(2) 0.100(3) Uani 1 1 d D U . . .
 H21F H 0.699699 0.015708 0.597743 0.120 Uiso 1 1 calc R . . . .
 N2A3 N 0.0883(4) -0.0230(3) 0.6598(2) 0.135(3) Uani 1 1 d D U . . .
 C13A C 0.7390(3) 0.6210(3) 0.9332(2) 0.091(2) Uani 1 1 d D U . . .
 H13A H 0.719760 0.638201 0.949651 0.109 Uiso 1 1 calc R . . . .
 C111 C 0.2989(3) 0.4214(3) 0.6180(2) 0.087(2) Uani 1 1 d D U . . .
 C5BC C 0.5511(4) 0.5616(3) 1.00705(19) 0.096(2) Uani 1 1 d D U . . .
 H5BC H 0.567182 0.533206 1.010257 0.115 Uiso 1 1 calc R . . . .
 O2F O 0.0800(4) 0.7920(3) 0.8496(3) 0.172(3) Uani 1 1 d D U . C 1
 C4BB C 0.1583(4) 0.6495(3) 0.74641(19) 0.092(2) Uani 1 1 d D U . . .
 C40A C 0.9003(4) 0.5284(3) 0.8248(2) 0.093(3) Uani 1 1 d D U . . .
 H40A H 0.927442 0.542361 0.810716 0.112 Uiso 1 1 calc R . . . .
 C12A C 0.9126(3) 0.7231(3) 0.8473(2) 0.088(2) Uani 1 1 d D U . . .
 H12A H 0.922343 0.759330 0.848506 0.105 Uiso 1 1 calc R . . . .
 C93C C 0.3158(3) 0.4554(3) 0.5985(2) 0.091(2) Uani 1 1 d D U . . .
 C3B8 C 0.9200(4) 0.7339(3) 0.7575(3) 0.095(2) Uani 1 1 d D U . . .
 H3B8 H 0.931755 0.713130 0.772009 0.114 Uiso 1 1 calc R . . . .
 C124 C 0.4917(4) 0.0815(3) 0.78507(19) 0.094(3) Uani 1 1 d D U . . .
 C22A C 0.9558(4) 0.7011(3) 0.8605(2) 0.091(2) Uani 1 1 d D U . . .
 H22A H 0.995492 0.721900 0.871285 0.109 Uiso 1 1 calc R . . . .
 C61F C 0.5934(4) 0.1962(4) 0.6132(2) 0.092(3) Uani 1 1 d D U . . .
 H61F H 0.570844 0.221280 0.618331 0.111 Uiso 1 1 calc R . . . .
 C82B C 0.5771(3) 0.2922(3) 0.8866(2) 0.088(2) Uani 1 1 d D U . . .
 C64E C 0.6527(4) 0.6499(4) 0.7248(2) 0.099(3) Uani 1 1 d D U . . .
 H64E H 0.645080 0.615700 0.728511 0.119 Uiso 1 1 calc R . . . .
 C30D C 0.6963(4) 0.4110(4) 0.5911(2) 0.092(3) Uani 1 1 d D U . . .
 C24B C 0.1467(4) 0.4335(3) 0.8932(2) 0.085(2) Uani 1 1 d D U . . .
 H24B H 0.123089 0.439389 0.910628 0.102 Uiso 1 1 calc R . . . .
 C12B C 0.5081(4) 0.2465(3) 0.9196(2) 0.091(2) Uani 1 1 d D U . . .
 H12B H 0.540625 0.234151 0.929017 0.109 Uiso 1 1 calc R . . . .
 C54A C 0.8392(4) 0.4000(4) 0.8500(2) 0.095(3) Uani 1 1 d D U . . .
 C60A C 0.8297(4) 0.5392(3) 0.8630(2) 0.089(2) Uani 1 1 d D U . . .
 C83C C 0.2705(3) 0.4720(4) 0.5791(2) 0.095(3) Uani 1 1 d D U . . .
 H83C H 0.282889 0.496322 0.565601 0.114 Uiso 1 1 calc R . . . .
 C51A C 0.9253(4) 0.4428(4) 0.80558(17) 0.087(2) Uani 1 1 d D U . . .
 C72D C 0.4861(4) 0.2884(3) 0.5994(2) 0.097(3) Uani 1 1 d D U . . .
 H72D H 0.448311 0.272147 0.605572 0.117 Uiso 1 1 calc R . . . .
 C114 C 0.5979(3) 0.3359(3) 0.58127(18) 0.085(2) Uani 1 1 d D U . . .
 C12C C 0.3763(3) 0.1630(3) 0.6131(2) 0.089(2) Uani 1 1 d D U . . .
 C3B5 C 0.9394(4) 0.3083(3) 0.6746(3) 0.092(2) Uani 1 1 d D U . . .
 H3B5 H 0.931149 0.330882 0.660562 0.110 Uiso 1 1 calc R . . . .
 C11F C 0.6796(4) 0.0789(3) 0.5854(2) 0.090(2) Uani 1 1 d D U . . .
 H11F H 0.697437 0.076698 0.565300 0.108 Uiso 1 1 calc R . . . .
 C8BB C 0.0997(4) 0.6925(3) 0.71861(19) 0.108(3) Uani 1 1 d D U . . .
 C84D C 0.5453(4) 0.5894(4) 0.6394(2) 0.098(3) Uani 1 1 d D U . . .
 C91A C 0.9369(3) 0.3901(3) 0.75378(19) 0.092(2) Uani 1 1 d D U . . .
 C22B C 0.4503(3) 0.2331(3) 0.9280(2) 0.087(2) Uani 1 1 d D U . . .
 H22B H 0.441956 0.209455 0.942337 0.104 Uiso 1 1 calc R . . . .
 C3B9 C 0.8007(4) 0.7921(3) 0.8028(3) 0.098(2) Uani 1 1 d D U . . .
 H3B9 H 0.780379 0.772788 0.781040 0.117 Uiso 1 1 calc R . . . .
 C33C C 0.4065(4) 0.4264(4) 0.6375(2) 0.100(3) Uani 1 1 d D U . . .
 H33C H 0.437067 0.416635 0.650860 0.120 Uiso 1 1 calc R . . . .
 C117 C 0.3377(3) 0.6571(3) 0.7038(2) 0.096(3) Uani 1 1 d D U . . .
 C4B5 C 0.9562(4) 0.2612(2) 0.66005(18) 0.095(2) Uani 1 1 d D U . . .
 C83E C 0.7182(4) 0.7507(4) 0.8781(3) 0.104(3) Uani 1 1 d D U . . .
 C83D C 0.8901(4) 0.6640(3) 0.6602(2) 0.085(2) Uani 1 1 d D U . . .
 H83D H 0.915411 0.698110 0.668800 0.102 Uiso 1 1 calc R . . . .
 C73B C 0.3662(4) 0.5295(3) 0.9415(2) 0.083(2) Uani 1 1 d D U . . .
 H73B H 0.356362 0.545111 0.962255 0.099 Uiso 1 1 calc R . . . .
 C6BC C 0.5165(4) 0.5813(3) 1.02954(17) 0.101(3) Uani 1 1 d D U . . .
 H6BC H 0.509163 0.567003 1.048697 0.121 Uiso 1 1 calc R . . . .
 C14B C 0.1384(3) 0.4528(3) 0.86481(17) 0.079(2) Uani 1 1 d D U . . .
 H14B H 0.109363 0.472746 0.862730 0.094 Uiso 1 1 calc R . . . .
 C53C C 0.2350(3) 0.3982(3) 0.6170(2) 0.088(2) Uani 1 1 d D U . . .
 C54F C 0.5152(4) 0.1358(3) 0.7893(2) 0.101(3) Uani 1 1 d D U . . .
 H54F H 0.534952 0.149342 0.772324 0.121 Uiso 1 1 calc R . . . .
 F8H F 0.8450(4) 0.8826(3) 0.65598(19) 0.162(3) Uani 1 1 d D U . D 1
 C13F C 0.8120(4) 0.2306(3) 0.7436(2) 0.094(3) Uani 1 1 d D U . . .
 C23C C 0.4232(4) 0.4606(4) 0.6163(2) 0.106(3) Uani 1 1 d D U . . .
 H23C H 0.465577 0.474526 0.615685 0.128 Uiso 1 1 calc R . . . .
 C71D C 0.7446(4) 0.2525(3) 0.6484(2) 0.086(2) Uani 1 1 d D U . . .
 H71D H 0.734123 0.224887 0.659618 0.103 Uiso 1 1 calc R . . . .
 F8K F 0.7463(5) 0.4882(4) 0.9312(2) 0.186(3) Uani 1 1 d D U . B 1
 C20A C 0.8509(4) 0.4552(4) 0.8458(2) 0.094(3) Uani 1 1 d D U . . .
 C91D C 0.8002(4) 0.2930(3) 0.6096(2) 0.087(2) Uani 1 1 d D U . . .
 C92F C 0.3253(4) 0.0141(4) 0.6771(3) 0.107(3) Uani 1 1 d D U . . .
 C116 C 0.6295(4) 0.5531(3) 0.6280(2) 0.088(2) Uani 1 1 d D U . . .
 C101 C 0.9075(3) 0.4222(3) 0.77016(17) 0.092(2) Uani 1 1 d D U . . .
 C71F C 0.6279(4) 0.1980(4) 0.5866(2) 0.096(3) Uani 1 1 d D U . . .
 H71F H 0.630821 0.225467 0.575003 0.116 Uiso 1 1 calc R . . . .
 C61D C 0.7193(4) 0.2948(3) 0.6553(2) 0.092(3) Uani 1 1 d D U . . .
 H61D H 0.692684 0.296149 0.671686 0.111 Uiso 1 1 calc R . . . .
 C8A2 C 0.2977(5) -0.0860(3) 0.80852(17) 0.104(3) Uani 1 1 d D U . . .
 C82D C 0.5018(3) 0.2701(4) 0.5688(2) 0.092(3) Uani 1 1 d D U . . .
 C52B C 0.4824(4) 0.3257(3) 0.8571(2) 0.085(2) Uani 1 1 d D U . . .
 H52B H 0.449642 0.336964 0.846735 0.102 Uiso 1 1 calc R . . . .
 C51C C 0.2133(4) 0.2311(4) 0.7142(2) 0.097(3) Uani 1 1 d D U . . .
 H51C H 0.228360 0.264331 0.709727 0.117 Uiso 1 1 calc R . . . .
 C42C C 0.3267(4) 0.2318(3) 0.65214(19) 0.089(2) Uani 1 1 d D U . . .
 H42C H 0.309648 0.255484 0.665642 0.107 Uiso 1 1 calc R . . . .
 C23A C 0.8018(3) 0.6357(4) 0.9351(2) 0.091(2) Uani 1 1 d D U . . .
 H23A H 0.826178 0.663600 0.952474 0.109 Uiso 1 1 calc R . . . .
 C54E C 0.6157(4) 0.6806(3) 0.7361(3) 0.105(3) Uani 1 1 d D U . . .
 H54E H 0.582294 0.668443 0.747229 0.126 Uiso 1 1 calc R . . . .
 C110 C 0.2965(3) 0.2065(3) 0.61887(18) 0.087(2) Uani 1 1 d D U . . .
 C62E C 0.3513(4) 0.5694(4) 0.7999(2) 0.093(3) Uani 1 1 d D U . . .
 H62E H 0.365899 0.541541 0.789132 0.111 Uiso 1 1 calc R . . . .
 C50D C 0.7082(4) 0.5050(4) 0.6093(2) 0.094(3) Uani 1 1 d D U . . .
 C71B C 0.3519(4) 0.1385(3) 0.7881(2) 0.086(2) Uani 1 1 d D U . . .
 H71B H 0.367777 0.118250 0.771397 0.103 Uiso 1 1 calc R . . . .
 C72A C 0.7511(4) 0.6842(3) 0.8029(2) 0.099(3) Uani 1 1 d D U . . .
 H72A H 0.721001 0.699698 0.794099 0.118 Uiso 1 1 calc R . . . .
 C11A C 0.9135(4) 0.3627(4) 0.72003(19) 0.095(3) Uani 1 1 d D U . . .
 C7B5 C 0.9806(4) 0.1694(3) 0.6364(2) 0.107(3) Uani 1 1 d D U . . .
 H7B5 H 0.988157 0.136706 0.628535 0.128 Uiso 1 1 calc R . . . .
 C21B C 0.2193(4) 0.1484(3) 0.8730(2) 0.093(3) Uani 1 1 d D U . . .
 H21B H 0.188793 0.131970 0.884422 0.112 Uiso 1 1 calc R . . . .
 C81F C 0.6574(4) 0.1601(3) 0.5774(2) 0.086(2) Uani 1 1 d D U . . .
 C52F C 0.4006(4) 0.0964(3) 0.7011(2) 0.104(3) Uani 1 1 d D U . . .
 H52F H 0.442288 0.115777 0.708338 0.125 Uiso 1 1 calc R . . . .
 C8B7 C 0.4685(5) 0.6068(3) 0.5187(2) 0.117(3) Uani 1 1 d D U . . .
 C62B C 0.5394(3) 0.3381(4) 0.8477(2) 0.091(2) Uani 1 1 d D U . . .
 H62B H 0.546382 0.358327 0.831137 0.109 Uiso 1 1 calc R . . . .
 C33A C 0.8296(4) 0.6092(3) 0.9113(2) 0.089(2) Uani 1 1 d D U . . .
 H33A H 0.873168 0.618740 0.912951 0.107 Uiso 1 1 calc R . . . .
 C33D C 0.8046(4) 0.5782(3) 0.7263(2) 0.091(2) Uani 1 1 d D U . . .
 H33D H 0.787631 0.558225 0.741415 0.109 Uiso 1 1 calc R . . . .
 F6K F 0.7104(5) 0.4062(4) 0.9173(2) 0.198(4) Uani 1 1 d D U . B 1
 C31B C 0.2391(4) 0.2025(3) 0.8792(2) 0.089(2) Uani 1 1 d D U . . .
 H31B H 0.221957 0.222431 0.895391 0.107 Uiso 1 1 calc R . . . .
 C52E C 0.3724(4) 0.6177(3) 0.7936(2) 0.099(3) Uani 1 1 d D U . . .
 H52E H 0.401335 0.623622 0.778650 0.118 Uiso 1 1 calc R . . . .
 C34B C 0.1906(3) 0.4051(3) 0.8960(2) 0.085(2) Uani 1 1 d D U . . .
 H34B H 0.196777 0.392017 0.915810 0.102 Uiso 1 1 calc R . . . .
 C3A4 C 0.8141(4) 0.1761(3) 0.6356(3) 0.093(2) Uani 1 1 d D U . . .
 H3A4 H 0.813097 0.186362 0.659035 0.111 Uiso 1 1 calc R . . . .
 C10C C 0.2360(4) 0.3084(3) 0.6176(2) 0.097(3) Uani 1 1 d D U . . .
 H10C H 0.265500 0.313409 0.602827 0.116 Uiso 1 1 calc R . . . .
 C7AA C 0.1100(3) 0.5596(4) 0.94414(16) 0.093(2) Uani 1 1 d D U . . .
 H7AA H 0.076111 0.552479 0.955881 0.111 Uiso 1 1 calc R . . . .
 C32C C 0.3803(4) 0.2218(4) 0.6647(2) 0.097(3) Uani 1 1 d D U . . .
 H32C H 0.400741 0.239322 0.686803 0.117 Uiso 1 1 calc R . . . .
 C20C C 0.2166(4) 0.2594(4) 0.6244(2) 0.091(3) Uani 1 1 d D U . . .
 C11E C 0.2499(4) 0.6899(3) 0.6903(2) 0.094(3) Uani 1 1 d D U . . .
 H11E H 0.211590 0.685746 0.676437 0.113 Uiso 1 1 calc R . . . .
 C30C C 0.1748(4) 0.2528(3) 0.6469(2) 0.091(3) Uani 1 1 d D U . . .
 C7BC C 0.4929(4) 0.6218(3) 1.02391(18) 0.104(3) Uani 1 1 d D U . . .
 H7BC H 0.466995 0.634429 1.038265 0.125 Uiso 1 1 calc R . . . .
 C92C C 0.3207(3) 0.1733(3) 0.59970(19) 0.092(2) Uani 1 1 d D U . . .
 C23D C 0.8386(4) 0.6297(3) 0.7380(2) 0.094(3) Uani 1 1 d D U . . .
 H23D H 0.844252 0.644803 0.761426 0.112 Uiso 1 1 calc R . . . .
 C7BA C 0.0170(3) 0.6276(3) 0.78566(19) 0.091(2) Uani 1 1 d D U . . .
 H7BA H 0.002004 0.657601 0.787298 0.109 Uiso 1 1 calc R . . . .
 C3AA C 0.2529(4) 0.5875(4) 0.8878(2) 0.098(2) Uani 1 1 d D U . . .
 H3AA H 0.294557 0.589756 0.896331 0.118 Uiso 1 1 calc R . . . .
 C61A C 0.9752(4) 0.4312(4) 0.8216(2) 0.105(3) Uani 1 1 d D U . . .
 H61A H 0.987181 0.443834 0.845291 0.126 Uiso 1 1 calc R . . . .
 N2B1 N 0.6498(5) 0.1448(3) 0.8561(3) 0.144(3) Uani 1 1 d D U . . .
 C63A C 0.6304(4) 0.5003(3) 0.8548(2) 0.090(2) Uani 1 1 d D U . . .
 H63A H 0.606112 0.473099 0.837043 0.109 Uiso 1 1 calc R . . . .
 C91B C 0.2887(4) 0.1451(2) 0.8321(2) 0.085(2) Uani 1 1 d D U . . .
 C81B C 0.3134(4) 0.1150(3) 0.8074(2) 0.085(2) Uani 1 1 d D U . . .
 C41A C 0.8565(4) 0.4333(4) 0.7518(2) 0.094(3) Uani 1 1 d D U . . .
 H41A H 0.836439 0.457068 0.762794 0.113 Uiso 1 1 calc R . . . .
 C10A C 0.8194(5) 0.4870(3) 0.8639(2) 0.098(3) Uani 1 1 d D U . . .
 H10A H 0.790393 0.472674 0.876914 0.118 Uiso 1 1 calc R . . . .
 C3A6 C 0.4220(4) 0.0938(4) 0.5996(2) 0.102(3) Uani 1 1 d D U . . .
 H3A6 H 0.411432 0.082539 0.619335 0.122 Uiso 1 1 calc R . . . .
 C44A C 0.7432(4) 0.3728(4) 0.8092(2) 0.100(3) Uani 1 1 d D U . . .
 H44A H 0.751753 0.406084 0.804034 0.120 Uiso 1 1 calc R . . . .
 C24A C 0.6776(5) 0.2872(4) 0.8009(2) 0.107(3) Uani 1 1 d D U . . .
 H24A H 0.641504 0.261518 0.789586 0.128 Uiso 1 1 calc R . . . .
 C14D C 0.6083(4) 0.6174(3) 0.5981(2) 0.093(3) Uani 1 1 d D U . . .
 H14D H 0.584126 0.640667 0.594175 0.111 Uiso 1 1 calc R . . . .
 C22C C 0.4052(4) 0.1863(3) 0.64542(19) 0.096(3) Uani 1 1 d D U . . .
 H22C H 0.441603 0.178381 0.654519 0.115 Uiso 1 1 calc R . . . .
 C6BA C -0.0074(3) 0.5858(3) 0.75931(18) 0.099(2) Uani 1 1 d D U . . .
 H6BA H -0.039919 0.586544 0.742660 0.119 Uiso 1 1 calc R . . . .
 C11D C 0.8437(4) 0.2928(4) 0.5868(2) 0.101(3) Uani 1 1 d D U . . .
 H11D H 0.860549 0.263905 0.581895 0.121 Uiso 1 1 calc R . . . .
 C63D C 0.8457(4) 0.5912(3) 0.6134(2) 0.093(3) Uani 1 1 d D U . . .
 H63D H 0.841472 0.576090 0.590130 0.112 Uiso 1 1 calc R . . . .
 C42D C 0.6548(4) 0.3589(4) 0.5717(2) 0.093(3) Uani 1 1 d D U . . .
 C32D C 0.6693(4) 0.3395(4) 0.5411(2) 0.101(3) Uani 1 1 d D U . . .
 H32D H 0.706629 0.356088 0.534587 0.121 Uiso 1 1 calc R . . . .
 C92D C 0.5586(3) 0.2947(3) 0.55969(19) 0.084(2) Uani 1 1 d D U . . .
 C61C C 0.2315(4) 0.2221(4) 0.7452(2) 0.098(3) Uani 1 1 d D U . . .
 H61C H 0.258420 0.249055 0.762253 0.118 Uiso 1 1 calc R . . . .
 C5B5 C 0.9646(4) 0.2492(3) 0.62666(17) 0.098(2) Uani 1 1 d D U . . .
 H5B5 H 0.962222 0.272710 0.612330 0.118 Uiso 1 1 calc R . . . .
 C93E C 0.6831(4) 0.7766(3) 0.8597(2) 0.107(3) Uani 1 1 d D U . . .
 C9BA C 0.0937(4) 0.6711(4) 0.8395(3) 0.101(3) Uani 1 1 d D U . . .
 H9BA H 0.085750 0.660816 0.860720 0.151 Uiso 1 1 calc GR . . . .
 H9BB H 0.076057 0.700158 0.837200 0.151 Uiso 1 1 calc GR . . . .
 H9BC H 0.138270 0.681543 0.839667 0.151 Uiso 1 1 calc GR . . . .
 C20F C 0.5265(4) 0.0620(4) 0.7269(2) 0.100(3) Uani 1 1 d D U . . .
 C5BA C 0.0153(4) 0.5425(3) 0.75709(17) 0.097(2) Uani 1 1 d D U . . .
 H5BA H -0.000728 0.513383 0.738931 0.116 Uiso 1 1 calc R . . . .
 C64F C 0.5095(5) 0.1686(4) 0.8178(2) 0.105(3) Uani 1 1 d D U . . .
 H64F H 0.526021 0.204758 0.820608 0.126 Uiso 1 1 calc R . . . .
 C4A6 C 0.4583(4) 0.0686(3) 0.5774(2) 0.109(3) Uani 1 1 d D U . . .
 C21A C 0.8645(4) 0.3734(4) 0.7026(2) 0.102(3) Uani 1 1 d D U . . .
 H21A H 0.849598 0.356075 0.679724 0.122 Uiso 1 1 calc R . . . .
 C4AA C 0.2048(2) 0.5795(4) 0.90896(16) 0.094(2) Uani 1 1 d D U . . .
 C31F C 0.6513(4) 0.0440(4) 0.6329(2) 0.104(3) Uani 1 1 d D U . . .
 H31F H 0.651122 0.018136 0.645716 0.125 Uiso 1 1 calc R . . . .
 C119 C 0.6317(4) 0.7499(4) 0.8381(2) 0.108(3) Uani 1 1 d D U . . .
 C60C C 0.2147(4) 0.3503(4) 0.6311(2) 0.089(2) Uani 1 1 d D U . . .
 C73D C 0.8839(4) 0.6409(3) 0.6269(2) 0.094(3) Uani 1 1 d D U . . .
 H73D H 0.906220 0.659021 0.612510 0.113 Uiso 1 1 calc R . . . .
 C4A4 C 0.8273(4) 0.1267(3) 0.62189(19) 0.101(2) Uani 1 1 d D U . . .
 C8A8 C 0.9107(3) 0.7884(4) 0.64210(18) 0.103(3) Uani 1 1 d D U . . .
 C118 C 0.3496(4) 0.6589(3) 0.8100(2) 0.091(2) Uani 1 1 d D U . . .
 C60F C 0.6228(4) 0.0920(4) 0.7060(2) 0.100(3) Uani 1 1 d D U . . .
 C5AA C 0.2179(3) 0.5780(4) 0.94269(17) 0.105(3) Uani 1 1 d D U . . .
 H5AA H 0.259330 0.584877 0.953565 0.126 Uiso 1 1 calc R . . . .
 C71E C 0.2860(4) 0.5673(4) 0.6538(2) 0.104(3) Uani 1 1 d D U . . .
 H71E H 0.267701 0.536375 0.637308 0.124 Uiso 1 1 calc R . . . .
 C9AB C -0.0286(4) 0.5455(4) 0.6594(2) 0.099(3) Uani 1 1 d D U . . .
 H9AA H -0.050481 0.510568 0.660693 0.148 Uiso 1 1 calc GR . . . .
 H9AB H -0.058255 0.566139 0.656628 0.148 Uiso 1 1 calc GR . . . .
 H9AC H 0.000961 0.561715 0.680191 0.148 Uiso 1 1 calc GR . . . .
 C6B5 C 0.9766(4) 0.2023(3) 0.61485(16) 0.109(3) Uani 1 1 d D U . . .
 H6B5 H 0.982152 0.192861 0.592045 0.130 Uiso 1 1 calc R . . . .
 C4B9 C 0.8090(4) 0.8481(2) 0.8121(2) 0.105(2) Uani 1 1 d D U . . .
 C5BB C 0.1759(4) 0.6897(3) 0.77458(17) 0.110(3) Uani 1 1 d D U . . .
 H5BB H 0.202312 0.687719 0.793818 0.132 Uiso 1 1 calc R . . . .
 C4AB C 0.0991(2) 0.5545(4) 0.61011(18) 0.109(2) Uani 1 1 d D U . . .
 C31A C 0.8361(4) 0.4099(4) 0.7184(2) 0.103(3) Uani 1 1 d D U . . .
 H31A H 0.803041 0.418349 0.706068 0.124 Uiso 1 1 calc R . . . .
 C8B6 C 0.3444(4) 0.1029(3) 0.4811(2) 0.111(3) Uani 1 1 d D U . . .
 C123 C 0.7237(3) 0.1628(3) 0.7235(2) 0.098(3) Uani 1 1 d D U . . .
 C34D C 0.6918(4) 0.5792(3) 0.5868(2) 0.096(3) Uani 1 1 d D U . . .
 H34D H 0.725530 0.577472 0.575009 0.116 Uiso 1 1 calc R . . . .
 C64D C 0.5719(4) 0.5292(4) 0.6717(3) 0.107(3) Uani 1 1 d D U . . .
 H64D H 0.564129 0.510168 0.688699 0.128 Uiso 1 1 calc R . . . .
 C63C C 0.1913(4) 0.4146(4) 0.5987(2) 0.095(3) Uani 1 1 d D U . . .
 H63C H 0.148798 0.400190 0.598781 0.114 Uiso 1 1 calc R . . . .
 C22D C 0.6296(4) 0.2955(4) 0.5191(2) 0.104(3) Uani 1 1 d D U . . .
 H22D H 0.640653 0.281092 0.498418 0.125 Uiso 1 1 calc R . . . .
 C3AB C 0.1665(3) 0.5724(4) 0.6185(3) 0.107(3) Uani 1 1 d D U . . .
 H3AB H 0.191679 0.568302 0.601577 0.128 Uiso 1 1 calc R . . . .
 C74E C 0.7012(4) 0.6673(3) 0.7080(2) 0.099(3) Uani 1 1 d D U . . .
 H74E H 0.725211 0.644741 0.699898 0.119 Uiso 1 1 calc R . . . .
 C84E C 0.7143(4) 0.7164(3) 0.7031(3) 0.103(3) Uani 1 1 d D U . . .
 C8AB C 0.0057(3) 0.5426(4) 0.62942(17) 0.097(2) Uani 1 1 d D U . . .
 F7F F 0.2235(4) 0.8720(4) 0.9045(2) 0.202(4) Uani 1 1 d D U . C 1
 C13C C 0.3793(3) 0.4744(4) 0.5965(2) 0.095(3) Uani 1 1 d D U . . .
 O2H O 0.7621(4) 0.9187(4) 0.7045(3) 0.165(3) Uani 1 1 d D U . D 1
 C40D C 0.6719(4) 0.4544(3) 0.5957(2) 0.099(3) Uani 1 1 d D U . . .
 H40D H 0.628817 0.449145 0.589374 0.119 Uiso 1 1 calc R . . . .
 C73C C 0.2091(4) 0.4524(4) 0.5800(2) 0.102(3) Uani 1 1 d D U . . .
 H73C H 0.178796 0.464420 0.567999 0.123 Uiso 1 1 calc R . . . .
 C20E C 0.5417(4) 0.7487(5) 0.7929(3) 0.115(3) Uani 1 1 d D U . . .
 C73E C 0.6960(4) 0.6988(4) 0.8760(2) 0.106(3) Uani 1 1 d D U . . .
 H73E H 0.718555 0.681549 0.888929 0.127 Uiso 1 1 calc R . . . .
 C9AA C 0.0370(4) 0.5543(4) 0.8930(2) 0.096(3) Uani 1 1 d D U . . .
 H9AD H 0.025649 0.521195 0.876598 0.144 Uiso 1 1 calc GR . . . .
 H9AE H 0.034757 0.582214 0.881129 0.144 Uiso 1 1 calc GR . . . .
 H9AF H 0.008578 0.553581 0.909399 0.144 Uiso 1 1 calc GR . . . .
 C41E C 0.3632(4) 0.7027(3) 0.7296(2) 0.100(3) Uani 1 1 d D U . . .
 C81C C 0.1717(4) 0.1341(4) 0.7269(2) 0.106(3) Uani 1 1 d D U . . .
 C71C C 0.2101(4) 0.1728(3) 0.7516(3) 0.110(3) Uani 1 1 d D U . . .
 H71C H 0.222153 0.166324 0.773124 0.133 Uiso 1 1 calc R . . . .
 C53E C 0.6109(5) 0.6957(4) 0.8352(3) 0.113(3) Uani 1 1 d D U . . .
 H53E H 0.575432 0.676537 0.819306 0.136 Uiso 1 1 calc R . . . .
 C8B5 C 0.9732(5) 0.1846(3) 0.66966(19) 0.109(3) Uani 1 1 d D U . . .
 C44D C 0.6781(4) 0.5481(4) 0.6091(2) 0.095(3) Uani 1 1 d D U . . .
 C24D C 0.6563(4) 0.6136(4) 0.5812(3) 0.106(3) Uani 1 1 d D U . . .
 H24D H 0.665897 0.634591 0.565322 0.127 Uiso 1 1 calc R . . . .
 C91C C 0.1526(4) 0.1438(3) 0.6949(2) 0.106(3) Uani 1 1 d D U . . .
 C21E C 0.2749(4) 0.7338(4) 0.7147(2) 0.104(3) Uani 1 1 d D U . . .
 H21E H 0.254139 0.760535 0.717739 0.124 Uiso 1 1 calc R . . . .
 C33F C 0.7186(4) 0.2512(3) 0.7300(2) 0.098(3) Uani 1 1 d D U . . .
 H33F H 0.696298 0.276091 0.727181 0.117 Uiso 1 1 calc R . . . .
 C81A C 0.9907(4) 0.3808(4) 0.7702(2) 0.104(3) Uani 1 1 d D U . . .
 H81A H 1.013463 0.360676 0.758011 0.125 Uiso 1 1 calc R . . . .
 C44F C 0.4954(4) 0.0466(3) 0.7554(2) 0.098(3) Uani 1 1 d D U . . .
 C8A4 C 0.8360(5) 0.0697(3) 0.57462(17) 0.112(3) Uani 1 1 d D U . . .
 C6AA C 0.1692(3) 0.5664(4) 0.96012(15) 0.108(3) Uani 1 1 d D U . . .
 H6AA H 0.176506 0.563119 0.982877 0.130 Uiso 1 1 calc R . . . .
 C5B8 C 0.9772(4) 0.8159(3) 0.7980(2) 0.113(3) Uani 1 1 d D U . . .
 H5B8 H 0.998229 0.797468 0.810807 0.136 Uiso 1 1 calc R . . . .
 C41C C 0.1541(4) 0.2003(4) 0.6563(2) 0.104(3) Uani 1 1 d D U . . .
 C72E C 0.3086(4) 0.5606(4) 0.8219(2) 0.095(3) Uani 1 1 d D U . . .
 H72E H 0.295720 0.527402 0.826797 0.114 Uiso 1 1 calc R . . . .
 C40C C 0.1529(4) 0.2944(3) 0.6608(2) 0.084(2) Uani 1 1 d D U . . .
 H40C H 0.124276 0.289687 0.676076 0.101 Uiso 1 1 calc R . . . .
 C84F C 0.4583(5) 0.0970(3) 0.8387(2) 0.102(3) Uani 1 1 d D U . . .
 C12D C 0.5744(4) 0.2736(4) 0.5283(2) 0.096(3) Uani 1 1 d D U . . .
 H12D H 0.546617 0.244168 0.513619 0.116 Uiso 1 1 calc R . . . .
 C8B8 C 0.9219(4) 0.8670(3) 0.7577(2) 0.112(3) Uani 1 1 d D U . . .
 C43E C 0.6007(4) 0.7744(4) 0.8164(3) 0.112(3) Uani 1 1 d D U . . .
 C6BB C 0.1539(4) 0.7331(3) 0.7739(2) 0.117(3) Uani 1 1 d D U . . .
 H6BB H 0.166078 0.761819 0.792565 0.140 Uiso 1 1 calc R . . . .
 C72B C 0.5873(4) 0.3208(4) 0.8626(2) 0.095(3) Uani 1 1 d D U . . .
 H72B H 0.626878 0.328844 0.856052 0.114 Uiso 1 1 calc R . . . .
 C61E C 0.3460(4) 0.5760(4) 0.6712(2) 0.111(3) Uani 1 1 d D U . . .
 H61E H 0.370032 0.552486 0.664977 0.133 Uiso 1 1 calc R . . . .
 C71A C 1.0091(4) 0.4013(4) 0.8041(2) 0.106(3) Uani 1 1 d D U . . .
 H71A H 1.044738 0.395308 0.815587 0.127 Uiso 1 1 calc R . . . .
 C9BC C 0.4840(5) 0.6890(4) 0.9904(3) 0.106(3) Uani 1 1 d D U . . .
 H9BD H 0.518164 0.720330 0.995678 0.158 Uiso 1 1 calc GR . . . .
 H9BE H 0.452827 0.693854 1.004729 0.158 Uiso 1 1 calc GR . . . .
 H9BF H 0.465409 0.682305 0.966634 0.158 Uiso 1 1 calc GR . . . .
 C8A5 C 1.0634(3) 0.2844(5) 0.78253(19) 0.122(3) Uani 1 1 d D U . . .
 C4A8 C 0.8073(3) 0.7489(4) 0.63720(17) 0.098(2) Uani 1 1 d D U . . .
 C40F C 0.5290(4) 0.0595(4) 0.6679(3) 0.113(3) Uani 1 1 d D U . . .
 H40F H 0.506769 0.052011 0.645640 0.135 Uiso 1 1 calc R . . . .
 C21D C 0.8615(5) 0.3340(3) 0.5720(3) 0.108(3) Uani 1 1 d D U . . .
 H21D H 0.892922 0.335083 0.558339 0.130 Uiso 1 1 calc R . . . .
 C54D C 0.6182(4) 0.5244(4) 0.6534(2) 0.105(3) Uani 1 1 d D U . . .
 H54D H 0.643014 0.501774 0.657698 0.126 Uiso 1 1 calc R . . . .
 C122 C 0.3843(4) 0.0422(3) 0.6864(3) 0.104(3) Uani 1 1 d D U . . .
 C3B6 C 0.4266(5) 0.2347(4) 0.5212(2) 0.114(3) Uani 1 1 d D U . . .
 H3B6 H 0.429960 0.269100 0.518545 0.136 Uiso 1 1 calc R . . . .
 C14F C 0.4447(5) 0.0085(3) 0.8086(2) 0.106(3) Uani 1 1 d D U . . .
 H14F H 0.428112 -0.004176 0.826671 0.127 Uiso 1 1 calc R . . . .
 C3B7 C 0.4006(5) 0.4893(4) 0.5451(3) 0.112(3) Uani 1 1 d D U . . .
 H3B7 H 0.385772 0.453006 0.536857 0.134 Uiso 1 1 calc R . . . .
 C5A4 C 0.8380(5) 0.0935(3) 0.64256(16) 0.112(3) Uani 1 1 d D U . . .
 H5A4 H 0.836003 0.101646 0.665977 0.135 Uiso 1 1 calc R . . . .
 C30F C 0.4972(4) 0.0493(4) 0.6938(2) 0.109(3) Uani 1 1 d D U . . .
 C3B4 C 0.6903(4) 0.1830(4) 0.5283(3) 0.111(3) Uani 1 1 d D U . . .
 H3B4 H 0.652122 0.190687 0.522247 0.134 Uiso 1 1 calc R . . . .
 C7BB C 0.1144(4) 0.7340(3) 0.7461(2) 0.116(3) Uani 1 1 d D U . . .
 H7BB H 0.097436 0.762686 0.745643 0.139 Uiso 1 1 calc R . . . .
 C5A2 C 0.2774(5) -0.0631(3) 0.74669(15) 0.108(3) Uani 1 1 d D U . . .
 H5A2 H 0.272452 -0.053906 0.725420 0.130 Uiso 1 1 calc R . . . .
 C9A2 C 0.3122(6) -0.0975(4) 0.8430(3) 0.129(4) Uani 1 1 d D U . . .
 H9AG H 0.356351 -0.095024 0.848029 0.194 Uiso 1 1 calc GR . . . .
 H9AH H 0.288465 -0.132403 0.843142 0.194 Uiso 1 1 calc GR . . . .
 H9AI H 0.301165 -0.072341 0.860073 0.194 Uiso 1 1 calc GR . . . .
 F7K F 0.7828(4) 0.4395(4) 0.9560(3) 0.192(3) Uani 1 1 d D U . B 1
 C10F C 0.5898(4) 0.0829(4) 0.7317(2) 0.105(3) Uani 1 1 d D U . . .
 H10F H 0.611822 0.091591 0.754087 0.126 Uiso 1 1 calc R . . . .
 C31D C 0.8327(4) 0.3744(4) 0.5773(2) 0.105(3) Uani 1 1 d D U . . .
 H31D H 0.843020 0.401959 0.566010 0.127 Uiso 1 1 calc R . . . .
 C12E C 0.2835(4) 0.6910(3) 0.8467(3) 0.107(3) Uani 1 1 d D U . . .
 H12E H 0.251623 0.684250 0.859828 0.129 Uiso 1 1 calc R . . . .
 C5A8 C 0.7991(3) 0.7423(4) 0.60234(17) 0.112(3) Uani 1 1 d D U . . .
 H5A8 H 0.760269 0.724482 0.588958 0.135 Uiso 1 1 calc R . . . .
 C74D C 0.5363(5) 0.5629(4) 0.6646(2) 0.108(3) Uani 1 1 d D U . . .
 H74D H 0.505066 0.567569 0.677706 0.130 Uiso 1 1 calc R . . . .
 O4H O 0.7338(4) 0.9640(5) 0.6621(3) 0.196(4) Uani 1 1 d D U . D 1
 C3A8 C 0.7565(4) 0.7296(4) 0.6549(3) 0.106(3) Uani 1 1 d D U . . .
 H3A8 H 0.716792 0.711895 0.642432 0.127 Uiso 1 1 calc R . . . .
 C5AC C 0.4879(4) 0.7521(3) 0.8931(3) 0.124(3) Uani 1 1 d D U . . .
 H5AC H 0.450254 0.748602 0.878877 0.148 Uiso 1 1 calc R . . . .
 C6B8 C 0.9863(4) 0.8686(3) 0.8083(2) 0.124(3) Uani 1 1 d D U . . .
 H6B8 H 1.010871 0.886697 0.829353 0.149 Uiso 1 1 calc R . . . .
 C62F C 0.3524(4) 0.1187(4) 0.7042(3) 0.112(3) Uani 1 1 d D U . . .
 H62F H 0.361256 0.154747 0.713500 0.134 Uiso 1 1 calc R . . . .
 C4B3 C 0.1346(5) 0.0227(3) 0.7692(3) 0.131(3) Uani 1 1 d D U . . .
 C31C C 0.1192(4) 0.1605(3) 0.6311(3) 0.108(3) Uani 1 1 d D U . . .
 H31C H 0.108957 0.165898 0.609102 0.130 Uiso 1 1 calc R . . . .
 F8G F 0.6955(5) 0.7310(4) 0.4653(3) 0.212(4) Uani 1 1 d D U . E 1
 C7A2 C 0.2837(5) -0.1255(2) 0.7799(2) 0.113(3) Uani 1 1 d D U . . .
 H7A2 H 0.281536 -0.160121 0.781827 0.136 Uiso 1 1 calc R . . . .
 C64A C 0.8808(5) 0.3880(4) 0.8722(3) 0.109(3) Uani 1 1 d D U . . .
 H64A H 0.917685 0.413278 0.883046 0.131 Uiso 1 1 calc R . . . .
 C22E C 0.3085(4) 0.7402(4) 0.8425(3) 0.114(3) Uani 1 1 d D U . . .
 H22E H 0.294398 0.768227 0.853334 0.136 Uiso 1 1 calc R . . . .
 C3B3 C 0.1452(5) 0.0752(3) 0.7629(3) 0.118(3) Uani 1 1 d D U . . .
 H3B3 H 0.146676 0.103957 0.780380 0.142 Uiso 1 1 calc R . . . .
 C63E C 0.6407(4) 0.6706(4) 0.8549(2) 0.113(3) Uani 1 1 d D U . . .
 H63E H 0.624316 0.634975 0.854385 0.135 Uiso 1 1 calc R . . . .
 C42E C 0.3747(4) 0.7095(3) 0.8054(3) 0.108(3) Uani 1 1 d D U . . .
 C3A9 C 0.8030(3) 0.7702(4) 0.9231(3) 0.108(3) Uani 1 1 d D U . . .
 H3A9 H 0.779085 0.749038 0.935491 0.130 Uiso 1 1 calc R . . . .
 C4A9 C 0.8687(3) 0.7948(4) 0.9353(2) 0.117(3) Uani 1 1 d D U . . .
 C9A5 C 1.1000(5) 0.2861(5) 0.7532(3) 0.141(4) Uani 1 1 d D U . . .
 H9AJ H 1.085348 0.307091 0.738655 0.211 Uiso 1 1 calc GR . . . .
 H9AK H 1.094154 0.250888 0.740108 0.211 Uiso 1 1 calc GR . . . .
 H9AL H 1.143871 0.301297 0.762111 0.211 Uiso 1 1 calc GR . . . .
 C51E C 0.3700(4) 0.6185(4) 0.6971(3) 0.106(3) Uani 1 1 d D U . . .
 H51E H 0.408487 0.622020 0.710561 0.128 Uiso 1 1 calc R . . . .
 C24F C 0.4496(5) -0.0240(4) 0.7794(2) 0.126(3) Uani 1 1 d D U . . .
 H24F H 0.435960 -0.060318 0.777472 0.151 Uiso 1 1 calc R . . . .
 C4A5 C 0.9674(3) 0.2722(5) 0.7986(2) 0.119(3) Uani 1 1 d D U . . .
 C6A2 C 0.2730(5) -0.1139(3) 0.74873(18) 0.116(3) Uani 1 1 d D U . . .
 H6A2 H 0.262655 -0.140439 0.728825 0.140 Uiso 1 1 calc R . . . .
 C8AC C 0.5942(4) 0.7590(3) 0.9344(2) 0.113(3) Uani 1 1 d D U . . .
 C21C C 0.0986(5) 0.1115(4) 0.6382(3) 0.123(3) Uani 1 1 d D U . . .
 H21C H 0.074423 0.083731 0.620757 0.147 Uiso 1 1 calc R . . . .
 C7A8 C 0.9058(3) 0.7839(4) 0.60748(19) 0.122(3) Uani 1 1 d D U . . .
 H7A8 H 0.941121 0.795649 0.597608 0.146 Uiso 1 1 calc R . . . .
 C22F C 0.3513(4) -0.0651(4) 0.6577(3) 0.117(3) Uani 1 1 d D U . . .
 H22F H 0.342851 -0.100892 0.647909 0.140 Uiso 1 1 calc R . . . .
 C33E C 0.6223(5) 0.8267(4) 0.8203(3) 0.121(3) Uani 1 1 d D U . . .
 H33E H 0.602453 0.844176 0.806173 0.145 Uiso 1 1 calc R . . . .
 C10E C 0.4875(4) 0.7364(5) 0.8063(3) 0.126(3) Uani 1 1 d D U . . .
 H10E H 0.490342 0.740249 0.830102 0.151 Uiso 1 1 calc R . . . .
 C23F C 0.7811(4) 0.2679(4) 0.7432(3) 0.111(3) Uani 1 1 d D U . . .
 H23F H 0.801137 0.303508 0.751542 0.133 Uiso 1 1 calc R . . . .
 C60E C 0.4289(4) 0.7187(5) 0.7864(2) 0.118(3) Uani 1 1 d D U . . .
 C74F C 0.4797(5) 0.1494(3) 0.8428(2) 0.108(3) Uani 1 1 d D U . . .
 H74F H 0.474281 0.172243 0.862131 0.130 Uiso 1 1 calc R . . . .
 C4B7 C 0.4262(5) 0.5232(3) 0.5230(2) 0.112(3) Uani 1 1 d D U . . .
 C7A6 C 0.5358(4) 0.0319(3) 0.5390(2) 0.118(3) Uani 1 1 d D U . . .
 H7A6 H 0.566685 0.022242 0.527202 0.142 Uiso 1 1 calc R . . . .
 C8B9 C 0.8452(5) 0.9225(3) 0.8535(2) 0.125(3) Uani 1 1 d D U . . .
 C3B1 C 0.6969(6) 0.1871(4) 0.8170(3) 0.125(3) Uani 1 1 d D U . . .
 H3B1 H 0.709161 0.186083 0.795437 0.150 Uiso 1 1 calc R . . . .
 C82C C 0.2916(4) 0.1478(4) 0.5662(2) 0.115(3) Uani 1 1 d D U . . .
 H82C H 0.309657 0.125062 0.552513 0.138 Uiso 1 1 calc R . . . .
 C7B8 C 0.9595(5) 0.8948(2) 0.7876(2) 0.119(3) Uani 1 1 d D U . . .
 H7B8 H 0.966709 0.931261 0.793690 0.142 Uiso 1 1 calc R . . . .
 C52C C 0.2409(4) 0.2176(4) 0.6063(2) 0.100(3) Uani 1 1 d D U . . .
 C4B1 C 0.6748(6) 0.1386(3) 0.8278(3) 0.144(3) Uani 1 1 d D U . . .
 C63F C 0.7271(4) 0.0742(4) 0.7176(3) 0.110(3) Uani 1 1 d D U . . .
 H63F H 0.706700 0.038435 0.712053 0.131 Uiso 1 1 calc R . . . .
 C8A3 C 0.0264(4) -0.0400(4) 0.6543(2) 0.137(3) Uani 1 1 d D U . . .
 C84A C 0.8155(4) 0.3016(4) 0.8642(2) 0.108(3) Uani 1 1 d D U . . .
 H84A H 0.807268 0.268308 0.869298 0.129 Uiso 1 1 calc R . . . .
 C6A8 C 0.8487(4) 0.7623(5) 0.58758(16) 0.128(3) Uani 1 1 d D U . . .
 H6A8 H 0.843736 0.761080 0.564021 0.154 Uiso 1 1 calc R . . . .
 C8A9 C 0.9602(3) 0.8428(4) 0.9248(2) 0.124(3) Uani 1 1 d D U . . .
 C32E C 0.3544(4) 0.7490(4) 0.8223(3) 0.117(3) Uani 1 1 d D U . . .
 H32E H 0.371832 0.783358 0.820262 0.140 Uiso 1 1 calc R . . . .
 C9B7 C 0.4912(5) 0.6634(5) 0.5365(3) 0.134(4) Uani 1 1 d D U . . .
 H9BG H 0.456244 0.678941 0.536974 0.201 Uiso 1 1 calc GR . . . .
 H9BH H 0.521340 0.681558 0.524461 0.201 Uiso 1 1 calc GR . . . .
 H9BI H 0.510663 0.666085 0.559701 0.201 Uiso 1 1 calc GR . . . .
 C53F C 0.6932(4) 0.1094(3) 0.7148(3) 0.109(3) Uani 1 1 d D U . . .
 C34A C 0.6908(5) 0.3361(3) 0.7932(3) 0.107(3) Uani 1 1 d D U . . .
 H34A H 0.663265 0.343863 0.776733 0.129 Uiso 1 1 calc R . . . .
 C13E C 0.7034(5) 0.8313(4) 0.8656(3) 0.124(3) Uani 1 1 d D U . . .
 H13E H 0.736296 0.850543 0.883096 0.148 Uiso 1 1 calc R . . . .
 C83F C 0.8216(5) 0.1412(4) 0.7381(3) 0.114(3) Uani 1 1 d D U . . .
 H83F H 0.864439 0.152574 0.746715 0.136 Uiso 1 1 calc R . . . .
 C40E C 0.4789(4) 0.7280(5) 0.7389(3) 0.116(3) Uani 1 1 d D U . . .
 H40E H 0.476057 0.726984 0.715365 0.139 Uiso 1 1 calc R . . . .
 C44E C 0.5929(5) 0.7649(4) 0.7419(3) 0.117(3) Uani 1 1 d D U . . .
 C6A4 C 0.8517(5) 0.0482(3) 0.6283(2) 0.118(3) Uani 1 1 d D U . . .
 H6A4 H 0.861839 0.025800 0.641988 0.141 Uiso 1 1 calc R . . . .
 C31E C 0.3310(4) 0.7395(4) 0.7353(3) 0.109(3) Uani 1 1 d D U . . .
 H31E H 0.346724 0.768965 0.753310 0.131 Uiso 1 1 calc R . . . .
 C74A C 0.8688(5) 0.3384(3) 0.8790(3) 0.118(3) Uani 1 1 d D U . . .
 H74A H 0.898202 0.330068 0.894041 0.141 Uiso 1 1 calc R . . . .
 C8A1 C 0.7794(5) 0.2342(4) 0.9365(2) 0.132(3) Uani 1 1 d D U . . .
 C50E C 0.4242(4) 0.7126(5) 0.7515(3) 0.117(3) Uani 1 1 d D U . . .
 C32F C 0.4114(5) -0.0333(4) 0.6682(3) 0.123(3) Uani 1 1 d D U . . .
 H32F H 0.442822 -0.050290 0.663675 0.148 Uiso 1 1 calc R . . . .
 C7A4 C 0.8506(5) 0.0360(3) 0.5939(2) 0.120(3) Uani 1 1 d D U . . .
 H7A4 H 0.859627 0.005009 0.583560 0.144 Uiso 1 1 calc R . . . .
 C4B6 C 0.3849(5) 0.1909(3) 0.4966(2) 0.119(3) Uani 1 1 d D U . . .
 C9B5 C 0.9840(6) 0.1507(5) 0.6955(3) 0.133(4) Uani 1 1 d D U . . .
 H9BJ H 0.944235 0.133007 0.700586 0.200 Uiso 1 1 calc GR . . . .
 H9BK H 1.009756 0.172682 0.716263 0.200 Uiso 1 1 calc GR . . . .
 H9BL H 1.004793 0.124951 0.685771 0.200 Uiso 1 1 calc GR . . . .
 C9B6 C 0.3412(5) 0.0533(4) 0.4894(3) 0.126(4) Uani 1 1 d D U . . .
 H9BM H 0.325557 0.052743 0.510811 0.188 Uiso 1 1 calc GR . . . .
 H9BN H 0.382427 0.047325 0.491561 0.188 Uiso 1 1 calc GR . . . .
 H9BO H 0.313381 0.026137 0.471496 0.188 Uiso 1 1 calc GR . . . .
 C5A9 C 0.8965(4) 0.7904(5) 0.9661(2) 0.139(3) Uani 1 1 d D U . . .
 H5A9 H 0.873391 0.771548 0.979915 0.167 Uiso 1 1 calc R . . . .
 C4A1 C 0.7089(4) 0.2823(4) 0.9449(2) 0.130(3) Uani 1 1 d D U . . .
 C8A6 C 0.5155(4) 0.0748(3) 0.5344(2) 0.109(3) Uani 1 1 d D U . . .
 C34E C 0.6050(5) 0.8129(4) 0.7348(3) 0.128(3) Uani 1 1 d D U . . .
 H34E H 0.579156 0.834733 0.741243 0.153 Uiso 1 1 calc R . . . .
 C30E C 0.5371(4) 0.7446(5) 0.7584(3) 0.119(3) Uani 1 1 d D U . . .
 C34F C 0.4740(5) -0.0057(3) 0.7526(3) 0.111(3) Uani 1 1 d D U . . .
 H34F H 0.475708 -0.029274 0.732659 0.133 Uiso 1 1 calc R . . . .
 C4B4 C 0.7393(4) 0.1918(5) 0.5076(2) 0.128(3) Uani 1 1 d D U . . .
 C5B9 C 0.7891(5) 0.8748(3) 0.78920(19) 0.122(3) Uani 1 1 d D U . . .
 H5B9 H 0.770008 0.857257 0.766873 0.146 Uiso 1 1 calc R . . . .
 C82F C 0.2778(5) 0.0390(4) 0.6822(3) 0.137(4) Uani 1 1 d D U . . .
 C73F C 0.7911(4) 0.0896(4) 0.7286(3) 0.123(3) Uani 1 1 d D U . . .
 H73F H 0.813455 0.064183 0.729410 0.148 Uiso 1 1 calc R . . . .
 F6F F 0.1414(6) 0.8233(5) 0.9156(3) 0.257(5) Uani 1 1 d D U . C 1
 C14E C 0.6916(5) 0.8003(3) 0.7083(3) 0.117(3) Uani 1 1 d D U . . .
 H14E H 0.725083 0.812056 0.697111 0.140 Uiso 1 1 calc R . . . .
 C5A6 C 0.4726(5) 0.0230(3) 0.5816(2) 0.125(3) Uani 1 1 d D U . . .
 H5A6 H 0.456883 0.005538 0.598097 0.150 Uiso 1 1 calc R . . . .
 C3A7 C 0.4996(5) 0.6573(5) 0.6450(3) 0.125(3) Uani 1 1 d D U . . .
 H3A7 H 0.530142 0.674902 0.664119 0.150 Uiso 1 1 calc R . . . .
 C3B2 C 0.4278(5) 0.0933(5) 0.8925(3) 0.124(3) Uani 1 1 d D U . . .
 H3B2 H 0.466171 0.116373 0.903324 0.149 Uiso 1 1 calc R . . . .
 C5K C 0.7284(7) 0.4466(6) 0.9412(4) 0.153(3) Uani 1 1 d D U . B 1
 C9A6 C 0.5349(5) 0.1009(4) 0.5088(3) 0.120(4) Uani 1 1 d D U . . .
 H9AM H 0.572047 0.091906 0.502125 0.181 Uiso 1 1 calc GR . . . .
 H9AN H 0.544087 0.138340 0.517479 0.181 Uiso 1 1 calc GR . . . .
 H9AO H 0.502032 0.090537 0.489205 0.181 Uiso 1 1 calc GR . . . .
 C8B3 C 0.1271(6) -0.0634(3) 0.7487(2) 0.136(3) Uani 1 1 d D U . . .
 C3A5 C 0.9000(3) 0.2586(4) 0.7888(3) 0.117(3) Uani 1 1 d D U . . .
 H3A5 H 0.872334 0.257117 0.804721 0.140 Uiso 1 1 calc R . . . .
 C4B2 C 0.3791(4) 0.0759(5) 0.9118(2) 0.142(3) Uani 1 1 d D U . . .
 C9A3 C -0.0011(5) -0.0234(5) 0.6835(4) 0.144(4) Uani 1 1 d D U . . .
 H9AP H 0.004760 -0.044250 0.700151 0.216 Uiso 1 1 calc GR . . . .
 H9AQ H -0.045327 -0.027971 0.676451 0.216 Uiso 1 1 calc GR . . . .
 H9AR H 0.018608 0.013075 0.693479 0.216 Uiso 1 1 calc GR . . . .
 C4A7 C 0.4491(5) 0.6800(5) 0.6350(3) 0.146(3) Uani 1 1 d D U . . .
 C6A9 C 0.9589(4) 0.8140(5) 0.9764(2) 0.154(4) Uani 1 1 d D U . . .
 H6A9 H 0.979059 0.811997 0.997665 0.185 Uiso 1 1 calc R . . . .
 C7B7 C 0.4705(5) 0.5906(3) 0.4847(2) 0.127(3) Uani 1 1 d D U . . .
 H7B7 H 0.485845 0.614960 0.471776 0.153 Uiso 1 1 calc R . . . .
 C11C C 0.1126(5) 0.1030(4) 0.6697(3) 0.119(3) Uani 1 1 d D U . . .
 H11C H 0.095836 0.070407 0.674667 0.142 Uiso 1 1 calc R . . . .
 N1A3 N 0.2103(5) 0.0149(4) 0.6726(3) 0.155(4) Uani 1 1 d D U . . .
 C23E C 0.6733(5) 0.8549(5) 0.8447(3) 0.131(4) Uani 1 1 d D U . . .
 H23E H 0.687382 0.891197 0.846818 0.158 Uiso 1 1 calc R . . . .
 C24E C 0.6540(4) 0.8313(4) 0.7184(3) 0.120(3) Uani 1 1 d D U . . .
 H24E H 0.661326 0.865221 0.714307 0.144 Uiso 1 1 calc R . . . .
 C9AC C 0.6509(5) 0.7606(4) 0.9593(3) 0.126(4) Uani 1 1 d D U . . .
 H9AS H 0.642145 0.767700 0.982365 0.190 Uiso 1 1 calc GR . . . .
 H9AT H 0.685880 0.787988 0.956796 0.190 Uiso 1 1 calc GR . . . .
 H9AU H 0.661145 0.727266 0.954501 0.190 Uiso 1 1 calc GR . . . .
 C9B8 C 0.8920(6) 0.8929(4) 0.7325(3) 0.132(4) Uani 1 1 d D U . . .
 H9BP H 0.890415 0.927302 0.743981 0.198 Uiso 1 1 calc GR . . . .
 H9BQ H 0.850082 0.871802 0.723016 0.198 Uiso 1 1 calc GR . . . .
 H9BR H 0.916448 0.896044 0.714213 0.198 Uiso 1 1 calc GR . . . .
 C72C C 0.2370(5) 0.1569(5) 0.5541(3) 0.131(4) Uani 1 1 d D U . . .
 H72C H 0.214885 0.138348 0.532490 0.157 Uiso 1 1 calc R . . . .
 C7AB C -0.0261(3) 0.5239(4) 0.5968(2) 0.120(3) Uani 1 1 d D U . . .
 H7AB H -0.069883 0.513772 0.592740 0.144 Uiso 1 1 calc R . . . .
 C5AB C 0.0705(4) 0.5357(5) 0.57694(17) 0.130(3) Uani 1 1 d D U . . .
 H5AB H 0.094028 0.533477 0.559108 0.156 Uiso 1 1 calc DR . . . .
 C7AC C 0.5808(4) 0.8040(2) 0.9282(3) 0.135(3) Uani 1 1 d D U . . .
 H7AC H 0.609517 0.836612 0.936896 0.162 Uiso 1 1 calc R . . . .
 C7B6 C 0.3081(5) 0.1074(3) 0.4527(2) 0.134(3) Uani 1 1 d D U . . .
 H7B6 H 0.280206 0.077706 0.438337 0.161 Uiso 1 1 calc R . . . .
 C7A5 C 1.0922(3) 0.2982(5) 0.8159(2) 0.133(3) Uani 1 1 d D U . . .
 H7A5 H 1.135898 0.308035 0.821339 0.159 Uiso 1 1 calc R . . . .
 C12F C 0.3059(5) -0.0402(4) 0.6628(3) 0.140(4) Uani 1 1 d D U . . .
 H12F H 0.263456 -0.058120 0.657132 0.168 Uiso 1 1 calc DR . . . .
 C6A6 C 0.5103(5) 0.0036(3) 0.5610(3) 0.125(3) Uani 1 1 d D U . . .
 H6A6 H 0.518507 -0.028805 0.562043 0.151 Uiso 1 1 calc R . . . .
 C5E C 0.1575(12) 0.8319(10) 0.6261(7) 0.177(5) Uani 0.5 1 d D U P I 1
 O4E O 0.1680(7) 0.7803(6) 0.6733(4) 0.118(4) Uani 0.5 1 d D U P I 1
 C9A8 C 0.9722(5) 0.8129(4) 0.6650(3) 0.117(3) Uani 1 1 d D U . . .
 H9AV H 0.975181 0.849416 0.674198 0.175 Uiso 1 1 calc GR . . . .
 H9AW H 1.005748 0.810161 0.652126 0.175 Uiso 1 1 calc GR . . . .
 H9AX H 0.975304 0.794977 0.683632 0.175 Uiso 1 1 calc GR . . . .
 F6G F 0.6534(6) 0.6539(5) 0.4399(3) 0.249(5) Uani 1 1 d D U . E 1
 C6A5 C 1.0562(4) 0.2972(5) 0.84109(18) 0.132(3) Uani 1 1 d D U . . .
 H6A5 H 1.074877 0.304864 0.864088 0.158 Uiso 1 1 calc R . . . .
 C9A9 C 0.9940(5) 0.8687(5) 0.9011(3) 0.128(4) Uani 1 1 d D U . . .
 H9AY H 1.025656 0.899447 0.913751 0.192 Uiso 1 1 calc GR . . . .
 H H 0.965080 0.879040 0.885654 0.192 Uiso 1 1 calc GR . . . .
 HA H 1.013611 0.844888 0.888053 0.192 Uiso 1 1 calc GR . . . .
 C3A1 C 0.6544(4) 0.2967(5) 0.9306(3) 0.121(3) Uani 1 1 d D U . . .
 H3A1 H 0.639304 0.322505 0.943428 0.145 Uiso 1 1 calc R . . . .
 C9B9 C 0.8692(6) 0.9455(5) 0.8895(3) 0.137(4) Uani 1 1 d D U . . .
 H9BS H 0.855418 0.920019 0.903042 0.205 Uiso 1 1 calc GR . . . .
 H9BT H 0.853864 0.975920 0.896602 0.205 Uiso 1 1 calc GR . . . .
 H9BU H 0.914404 0.955716 0.892929 0.205 Uiso 1 1 calc GR . . . .
 F7G F 0.7482(6) 0.6721(5) 0.4601(3) 0.244(5) Uani 1 1 d D U . E 1
 C6B3 C 0.1195(6) -0.0351(4) 0.8065(2) 0.154(4) Uani 1 1 d D U . . .
 H6B3 H 0.113357 -0.042082 0.827949 0.184 Uiso 1 1 calc R . . . .
 C9A4 C 0.8315(6) 0.0559(5) 0.5370(3) 0.136(4) Uani 1 1 d D U . . .
 H9AZ H 0.860913 0.082571 0.529651 0.204 Uiso 1 1 calc GR . . . .
 HB H 0.789553 0.053619 0.526332 0.204 Uiso 1 1 calc GR . . . .
 HC H 0.840973 0.022519 0.530401 0.204 Uiso 1 1 calc GR . . . .
 O4K O 0.7020(7) 0.4994(5) 0.9942(3) 0.225(5) Uani 1 1 d D U . B 1
 C6AB C 0.0067(4) 0.5201(5) 0.57031(16) 0.133(3) Uani 1 1 d D U . . .
 H6AB H -0.014277 0.507003 0.547779 0.160 Uiso 1 1 calc R . . . .
 C72F C 0.2910(4) 0.0908(4) 0.6942(3) 0.130(4) Uani 1 1 d D U . . .
 H72F H 0.258808 0.107757 0.695808 0.156 Uiso 1 1 calc R . . . .
 C42F C 0.4331(4) 0.0178(4) 0.6838(3) 0.122(3) Uani 1 1 d D U . . .
 C7A9 C 0.9911(3) 0.8403(5) 0.9555(3) 0.145(3) Uani 1 1 d D U . . .
 H7A9 H 1.033939 0.856508 0.961993 0.174 Uiso 1 1 calc R . . . .
 C5A5 C 0.9928(4) 0.2850(5) 0.83246(18) 0.127(3) Uani 1 1 d D U . . .
 H5A5 H 0.967202 0.285471 0.849398 0.152 Uiso 1 1 calc R . . . .
 C9BB C 0.0600(5) 0.6924(5) 0.6875(3) 0.133(4) Uani 1 1 d D U . . .
 H9BV H 0.065805 0.727876 0.684199 0.199 Uiso 1 1 calc GR . . . .
 H9BW H 0.016741 0.678187 0.689243 0.199 Uiso 1 1 calc GR . . . .
 H9BX H 0.070961 0.671138 0.668175 0.199 Uiso 1 1 calc GR . . . .
 C5B7 C 0.4263(5) 0.5042(3) 0.4891(2) 0.128(3) Uani 1 1 d D U . . .
 H5B7 H 0.410588 0.468381 0.479288 0.154 Uiso 1 1 calc R . . . .
 C8B4 C 0.8419(3) 0.1985(6) 0.5044(3) 0.140(3) Uani 1 1 d D U . . .
 C9B3 C 0.1243(6) -0.1074(5) 0.7185(4) 0.160(5) Uani 1 1 d D U . . .
 H9BY H 0.094102 -0.106152 0.699676 0.240 Uiso 1 1 calc GR . . . .
 HD H 0.112031 -0.140669 0.725011 0.240 Uiso 1 1 calc GR . . . .
 HE H 0.165007 -0.103244 0.711546 0.240 Uiso 1 1 calc GR . . . .
 C7B3 C 0.1226(6) -0.0739(3) 0.7804(3) 0.145(4) Uani 1 1 d D U . . .
 H7B3 H 0.121652 -0.107519 0.784071 0.174 Uiso 1 1 calc R . . . .
 C62C C 0.2141(5) 0.1937(4) 0.5738(2) 0.124(3) Uani 1 1 d D U . . .
 H62C H 0.178590 0.202382 0.564225 0.148 Uiso 1 1 calc R . . . .
 O3G O 0.7273(6) 0.7036(5) 0.5290(3) 0.222(5) Uani 1 1 d D U . E 1
 C8B2 C 0.2793(4) 0.0295(5) 0.9108(2) 0.154(4) Uani 1 1 d D U . . .
 C5B4 C 0.7301(4) 0.2074(6) 0.4774(3) 0.151(4) Uani 1 1 d D U . . .
 H5B4 H 0.690720 0.210440 0.468601 0.181 Uiso 1 1 calc R . . . .
 O3C O 1.0382(7) 0.7694(6) 1.0418(4) 0.200(5) Uani 0.8 1 d D U P G 1
 C6B6 C 0.3131(6) 0.1556(4) 0.4457(2) 0.159(4) Uani 1 1 d D U . . .
 H6B6 H 0.290323 0.159465 0.425805 0.191 Uiso 1 1 calc R . . . .
 C9B4 C 0.9037(6) 0.1961(6) 0.5209(4) 0.153(4) Uani 1 1 d D U . . .
 H9BZ H 0.910791 0.213217 0.544812 0.230 Uiso 1 1 calc GR . . . .
 HF H 0.936063 0.213604 0.509758 0.230 Uiso 1 1 calc GR . . . .
 HG H 0.904683 0.159894 0.518878 0.230 Uiso 1 1 calc GR . . . .
 C5B3 C 0.1254(6) 0.0143(4) 0.8009(2) 0.150(4) Uani 1 1 d D U . . .
 H5B3 H 0.123156 0.041801 0.818363 0.180 Uiso 1 1 calc R . . . .
 O3F O 0.1760(6) 0.8373(6) 0.8324(3) 0.257(6) Uani 1 1 d D U . C 1
 C6B9 C 0.7977(6) 0.9276(3) 0.7996(2) 0.144(3) Uani 1 1 d D U . . .
 H6B9 H 0.784314 0.946962 0.784501 0.173 Uiso 1 1 calc R . . . .
 O3K O 0.6241(5) 0.4532(5) 0.9538(4) 0.215(4) Uani 1 1 d D U . . .
 C6AC C 0.5248(5) 0.8004(3) 0.9093(3) 0.144(3) Uani 1 1 d D U . . .
 H6AC H 0.511897 0.830607 0.907296 0.173 Uiso 1 1 calc R . . . .
 C7A3 C -0.0068(3) -0.0700(5) 0.6238(3) 0.165(4) Uani 1 1 d D U . . .
 H7A3 H -0.050575 -0.080815 0.620553 0.198 Uiso 1 1 calc R . . . .
 F6C F 0.9077(6) 0.7069(5) 1.0221(3) 0.214(5) Uani 0.8 1 d D U P . .
 C3A3 C 0.1853(4) -0.0126(4) 0.6449(4) 0.169(4) Uani 1 1 d D U . . .
 H3A3 H 0.211140 -0.018477 0.628616 0.203 Uiso 1 1 calc DR . . . .
 C5F C 0.1740(8) 0.8300(7) 0.8936(5) 0.203(4) Uani 1 1 d D U . C 1
 C9B1 C 0.6048(8) 0.1113(6) 0.9005(4) 0.178(5) Uani 1 1 d D U . . .
 H9B H 0.637342 0.115494 0.919581 0.267 Uiso 1 1 calc GR . . . .
 HH H 0.570631 0.081543 0.900481 0.267 Uiso 1 1 calc GR . . . .
 HI H 0.589794 0.142556 0.902730 0.267 Uiso 1 1 calc GR . . . .
 O4C O 1.0292(6) 0.7554(6) 1.0976(3) 0.195(5) Uani 0.8 1 d D U P G 1
 C9B2 C 0.2178(6) -0.0028(5) 0.8897(3) 0.153(5) Uani 1 1 d D U . . .
 H0AA H 0.192238 0.020149 0.884355 0.230 Uiso 1 1 calc GR . . . .
 HJ H 0.196461 -0.026500 0.902498 0.230 Uiso 1 1 calc GR . . . .
 HK H 0.225296 -0.022625 0.868718 0.230 Uiso 1 1 calc GR . . . .
 C9A1 C 0.7966(6) 0.1913(5) 0.9161(3) 0.149(4) Uani 1 1 d D U . . .
 H9A H 0.766742 0.158760 0.915836 0.224 Uiso 1 1 calc GR . . . .
 HL H 0.837802 0.190085 0.925671 0.224 Uiso 1 1 calc GR . . . .
 HM H 0.796767 0.196448 0.892934 0.224 Uiso 1 1 calc GR . . . .
 O4F O 0.1200(6) 0.8837(5) 0.8608(4) 0.230(5) Uani 1 1 d D U . C 1
 C5G C 0.6999(9) 0.6775(8) 0.4655(5) 0.203(4) Uani 1 1 d D U . E 1
 C5B6 C 0.3518(6) 0.1984(3) 0.4681(3) 0.150(4) Uani 1 1 d D U . . .
 H5B6 H 0.355583 0.232119 0.463946 0.180 Uiso 1 1 calc R . . . .
 C7B9 C 0.8260(6) 0.9517(2) 0.8322(3) 0.139(3) Uani 1 1 d D U . . .
 H7B9 H 0.832138 0.987910 0.839834 0.167 Uiso 1 1 calc R . . . .
 C7A1 C 0.8141(5) 0.2586(5) 0.9679(3) 0.152(4) Uani 1 1 d D U . . .
 H7A1 H 0.851222 0.250215 0.975122 0.182 Uiso 1 1 calc R . . . .
 F7C F 0.9199(7) 0.7784(6) 1.0583(4) 0.238(5) Uani 0.8 1 d D U P G 1
 C8A7 C 0.3592(5) 0.6652(5) 0.5979(3) 0.164(4) Uani 1 1 d D U . . .
 C4A3 C 0.1186(3) -0.0374(4) 0.6347(3) 0.169(4) Uani 1 1 d D U . . .
 F8F F 0.1923(5) 0.7857(4) 0.8747(3) 0.237(4) Uani 1 1 d D U . . .
 C5A1 C 0.7419(5) 0.3091(5) 0.9762(2) 0.156(4) Uani 1 1 d D U . . .
 H5A1 H 0.729007 0.336370 0.989038 0.187 Uiso 1 1 calc R . . . .
 C5B2 C 0.3882(5) 0.0928(6) 0.9467(2) 0.173(4) Uani 1 1 d D U . . .
 H5B2 H 0.427763 0.110946 0.959053 0.207 Uiso 1 1 calc R . . . .
 C6B4 C 0.7795(5) 0.2186(6) 0.4605(3) 0.167(4) Uani 1 1 d D U . . .
 H6B4 H 0.774297 0.228805 0.439535 0.200 Uiso 1 1 calc R . . . .
 C8B1 C 0.6297(8) 0.1027(4) 0.8686(3) 0.178(4) Uani 1 1 d D U . . .
 C6A3 C 0.0251(5) -0.0839(5) 0.5981(2) 0.190(4) Uani 1 1 d D U . . .
 H6A3 H 0.003469 -0.104655 0.576986 0.228 Uiso 1 1 calc R . . . .
 C6A1 C 0.7940(5) 0.2954(5) 0.9884(2) 0.163(4) Uani 1 1 d D U . . .
 H6A1 H 0.815597 0.311149 1.010540 0.195 Uiso 1 1 calc R . . . .
 F8E F 0.1046(9) 0.8016(8) 0.6248(6) 0.230(6) Uani 0.5 1 d D U P I 1
 C7B1 C 0.6284(8) 0.0531(4) 0.8514(4) 0.190(4) Uani 1 1 d D U . . .
 H7B1 H 0.605555 0.023383 0.857747 0.228 Uiso 1 1 calc R . . . .
 C7B2 C 0.2852(5) 0.0446(6) 0.9456(2) 0.181(4) Uani 1 1 d D U . . .
 H7B2 H 0.254343 0.029484 0.957420 0.217 Uiso 1 1 calc R . . . .
 F8C F 0.8927(7) 0.7135(7) 1.0750(4) 0.260(6) Uani 0.8 1 d D U P G 1
 C5C C 0.9272(9) 0.7318(9) 1.0543(6) 0.197(5) Uani 0.8 1 d D U P G 1
 C6B2 C 0.3373(6) 0.0821(6) 0.9627(2) 0.189(4) Uani 1 1 d D U . . .
 H6B2 H 0.338098 0.100151 0.985071 0.227 Uiso 1 1 calc R . . . .
 C7B4 C 0.8364(4) 0.2147(6) 0.4743(3) 0.162(4) Uani 1 1 d D U . . .
 H7B4 H 0.871154 0.222939 0.463280 0.194 Uiso 1 1 calc R . . . .
 F8A F 0.0117(7) 0.0208(6) 0.9381(4) 0.243(6) Uani 0.75 1 d D U P H 1
 C7A7 C 0.3481(5) 0.7109(5) 0.6138(4) 0.185(4) Uani 1 1 d D U . . .
 H7A7 H 0.310770 0.719488 0.607171 0.222 Uiso 1 1 calc R . . . .
 C6B1 C 0.6613(8) 0.0486(3) 0.8250(4) 0.192(4) Uani 1 1 d D U . . .
 H6B1 H 0.671670 0.017237 0.816909 0.230 Uiso 1 1 calc R . . . .
 C5B1 C 0.6789(7) 0.0908(5) 0.8106(3) 0.177(4) Uani 1 1 d D U . . .
 H5B1 H 0.693361 0.087233 0.789541 0.213 Uiso 1 1 calc R . . . .
 C5A7 C 0.4442(6) 0.7286(5) 0.6500(3) 0.185(4) Uani 1 1 d D U . . .
 H5A7 H 0.475886 0.750943 0.667179 0.222 Uiso 1 1 calc R . . . .
 F6E F 0.1954(11) 0.8588(8) 0.6101(5) 0.235(7) Uani 0.5 1 d D U P I 1
 F6A F 0.0562(8) 0.1027(6) 0.9316(4) 0.266(6) Uani 0.75 1 d D U P . .
 C5A3 C 0.0886(5) -0.0673(5) 0.6035(3) 0.188(4) Uani 1 1 d D U . . .
 H5A3 H 0.111285 -0.076244 0.586081 0.226 Uiso 1 1 calc R . . . .
 C5A C 0.0507(11) 0.0517(9) 0.9245(6) 0.223(5) Uani 0.75 1 d D U P H 1
 O3A O 0.0288(7) -0.0205(5) 0.8693(4) 0.203(5) Uani 0.75 1 d D U P H 1
 O4A O -0.0234(7) 0.0468(7) 0.8682(5) 0.228(6) Uani 0.75 1 d D U P H 1
 O2A O 0.0881(7) 0.0632(6) 0.8687(4) 0.219(6) Uani 0.75 1 d D U P H 1
 F7A F 0.1076(8) 0.0412(8) 0.9314(4) 0.286(7) Uani 0.75 1 d D U P H 1
 O3E O 0.2625(9) 0.8225(8) 0.6605(6) 0.198(7) Uani 0.5 1 d D U P I 1
 O2G O 0.6193(5) 0.6675(5) 0.5024(3) 0.216(5) Uani 1 1 d D U . E 1
 O4G O 0.6890(7) 0.6142(5) 0.5027(3) 0.219(5) Uani 1 1 d D U . E 1
 C6B7 C 0.4500(5) 0.5388(4) 0.46990(17) 0.133(3) Uani 1 1 d D U . . .
 H6B7 H 0.452040 0.526827 0.446795 0.160 Uiso 1 1 calc R . . . .
 C9A7 C 0.3170(7) 0.6316(6) 0.5719(4) 0.181(5) Uani 1 1 d D U . . .
 H1AA H 0.333252 0.632062 0.550624 0.272 Uiso 1 1 calc GR . . . .
 HN H 0.278360 0.642211 0.570319 0.272 Uiso 1 1 calc GR . . . .
 HO H 0.309232 0.596585 0.576073 0.272 Uiso 1 1 calc GR . . . .
 C6A7 C 0.3922(7) 0.7436(4) 0.6395(4) 0.200(5) Uani 1 1 d D U . . .
 H6A7 H 0.386923 0.776198 0.649812 0.240 Uiso 1 1 calc R . . . .
 S1B S 0.5824(6) 0.1664(5) 0.9846(3) 0.202(4) Uani 0.5 1 d D U P J 1
 O2E O 0.2131(9) 0.7551(8) 0.6224(4) 0.153(5) Uani 0.5 1 d D U P I 1
 O2C O 1.0146(9) 0.6795(7) 1.0491(5) 0.265(7) Uani 0.8 1 d D U P G 1
 F7E F 0.1579(11) 0.8695(8) 0.6504(6) 0.231(6) Uani 0.5 1 d D U P I 1
 O4B O 0.5373(10) 0.1493(9) 0.9591(5) 0.202(7) Uani 0.5 1 d D U P J 1
 F8B F 0.5166(11) 0.1196(8) 1.0215(6) 0.237(7) Uani 0.5 1 d D U P J 1
 C5B C 0.5400(13) 0.1751(12) 1.0204(7) 0.224(6) Uani 0.5 1 d D U P J 1
 O3B O 0.6293(11) 0.1448(10) 0.9992(6) 0.217(8) Uani 0.5 1 d D U P J 1
 F7B F 0.4962(10) 0.1908(9) 1.0074(6) 0.249(8) Uani 0.5 1 d D U P J 1
 F6B F 0.5780(12) 0.1931(10) 1.0465(5) 0.277(9) Uani 0.5 1 d D U P J 1
 O2B O 0.6145(11) 0.2210(9) 0.9851(6) 0.208(7) Uani 0.5 1 d D U P J 1
 O4EA O 0.7191(4) 0.7382(4) 1.0369(2) 0.147(3) Uani 1 1 d D U . K 1
 C1EA C 0.7800(7) 0.8153(4) 1.0335(3) 0.148(4) Uani 1 1 d D U . K 1
 H1EA H 0.759326 0.824706 1.052644 0.222 Uiso 1 1 calc R . . K 1
 H1EB H 0.824649 0.824288 1.041099 0.222 Uiso 1 1 calc R . . K 1
 H1EC H 0.770981 0.834149 1.016099 0.222 Uiso 1 1 calc R . . K 1
 C2EA C 0.7574(6) 0.7586(5) 1.0192(3) 0.153(4) Uani 1 1 d D U . K 1
 C5EA C 0.6893(6) 0.6811(5) 1.0249(3) 0.135(3) Uani 1 1 d D U . K 1
 H5EA H 0.652054 0.671876 1.035404 0.163 Uiso 1 1 calc R . . K 1
 H5EB H 0.676107 0.673303 1.000111 0.163 Uiso 1 1 calc R . . K 1
 C6EA C 0.7295(7) 0.6502(5) 1.0327(3) 0.154(5) Uani 1 1 d D U . K 1
 H6EA H 0.708058 0.613562 1.024321 0.231 Uiso 1 1 calc R . . K 1
 H6EB H 0.766103 0.658564 1.021870 0.231 Uiso 1 1 calc R . . K 1
 H6EC H 0.742046 0.657137 1.057169 0.231 Uiso 1 1 calc R . . K 1
 O3EA O 0.7711(4) 0.7303(4) 0.9949(2) 0.148(3) Uani 1 1 d D U . K 1
 C2EB C 1.0171(13) 0.1146(10) 0.5166(7) 0.205(8) Uani 0.5 1 d D U P L 1
 C1EB C 1.0047(12) 0.1143(12) 0.5527(6) 0.161(8) Uani 0.5 1 d D U P L 1
 H1ED H 1.040858 0.136052 0.568791 0.241 Uiso 0.5 1 calc R . P L 1
 H1EE H 0.968818 0.127755 0.556329 0.241 Uiso 0.5 1 calc R . P L 1
 H1EF H 0.996665 0.078826 0.556188 0.241 Uiso 0.5 1 calc R . P L 1
 O4EB O 1.0699(12) 0.1427(11) 0.5123(7) 0.221(7) Uani 0.5 1 d D U P L 1
 C5EB C 1.0953(16) 0.1619(16) 0.4848(9) 0.208(8) Uani 0.5 1 d D U P L 1
 H5EC H 1.102039 0.133809 0.467679 0.250 Uiso 0.5 1 calc R . P L 1
 H5ED H 1.134454 0.189015 0.492904 0.250 Uiso 0.5 1 calc R . P L 1
 O3EB O 0.9742(12) 0.0879(10) 0.4929(6) 0.218(8) Uani 0.5 1 d D U P L 1
 C6EB C 1.0440(16) 0.1839(14) 0.4711(8) 0.204(10) Uani 0.5 1 d D U P L 1
 H6ED H 1.055479 0.198652 0.451825 0.306 Uiso 0.5 1 calc R . P L 1
 H6EE H 1.005775 0.156309 0.463819 0.306 Uiso 0.5 1 calc R . P L 1
 H6EF H 1.037876 0.210978 0.488799 0.306 Uiso 0.5 1 calc R . P L 1
 C1N1 C 1.0074(11) 0.6795(12) 0.9636(7) 0.219(7) Uani 0.75 1 d D U P M 1
 C2N1 C 1.0636(14) 0.6946(12) 0.9447(7) 0.204(7) Uani 0.75 1 d D U P M 1
 N3N1 N 1.1082(10) 0.6940(9) 0.9336(5) 0.199(6) Uani 0.75 1 d D U P M 1
 C1N2 C 0.5189(7) 0.4813(6) 0.7511(4) 0.144(4) Uani 0.9 1 d D U P N 1
 C2N2 C 0.4963(8) 0.5269(7) 0.7501(4) 0.154(4) Uani 0.9 1 d D U P N 1
 N3N2 N 0.4780(8) 0.5651(6) 0.7491(4) 0.181(4) Uani 0.9 1 d D U P N 1
 C1N3 C 0.5308(5) 0.3098(4) 0.7275(4) 0.133(3) Uani 1 1 d D U . O 1
 C2N3 C 0.5329(5) 0.2538(5) 0.7224(3) 0.113(3) Uani 1 1 d D U . O 1
 N3N3 N 0.5342(4) 0.2114(4) 0.7182(3) 0.128(3) Uani 1 1 d D U . O 1
 C1N4 C 0.5815(11) -0.0598(9) 0.6933(5) 0.196(6) Uani 0.8 1 d D U P P 1
 C2N4 C 0.6115(12) -0.0498(10) 0.7305(7) 0.198(6) Uani 0.8 1 d D U P P 1
 N3N4 N 0.6253(10) -0.0506(8) 0.7592(5) 0.209(6) Uani 0.8 1 d D U P P 1
 C2N5 C 0.6714(11) 0.2913(9) 1.0661(6) 0.117(6) Uani 0.5 1 d D U P Q 1
 C1N5 C 0.7214(12) 0.2561(10) 1.0608(7) 0.154(8) Uani 0.5 1 d D U P Q 1
 N3N5 N 0.6434(7) 0.3165(7) 1.0710(5) 0.105(5) Uani 0.5 1 d D U P Q 1
 N3N6 N 0.6244(8) 0.7492(6) 0.6111(5) 0.173(6) Uani 0.75 1 d D U P R 1
 C2N6 C 0.6117(10) 0.7842(9) 0.6210(6) 0.164(6) Uani 0.75 1 d D U P R 1
 C1N6 C 0.5984(10) 0.8406(7) 0.6302(6) 0.180(7) Uani 0.75 1 d D U P R 1
 O3ED O 1.0056(7) 0.3140(6) 0.5697(4) 0.125(4) Uani 0.5 1 d D U P S 1
 C1ED C 1.0887(10) 0.2758(8) 0.5564(6) 0.121(6) Uani 0.5 1 d D U P S 1
 H1EG H 1.120951 0.284714 0.542780 0.181 Uiso 0.5 1 calc R . P S 1
 H1EH H 1.107710 0.278262 0.579645 0.181 Uiso 0.5 1 calc R . P S 1
 H1EI H 1.063632 0.240413 0.546928 0.181 Uiso 0.5 1 calc R . P S 1
 C2ED C 1.0491(9) 0.3119(8) 0.5564(5) 0.141(5) Uani 0.5 1 d D U P S 1
 O4ED O 1.0612(9) 0.3490(8) 0.5387(5) 0.169(5) Uani 0.5 1 d D U P S 1
 C5ED C 1.0236(14) 0.3853(11) 0.5361(8) 0.176(6) Uani 0.5 1 d D U P S 1
 H5EE H 1.048655 0.419141 0.533862 0.212 Uiso 0.5 1 calc R . P S 1
 H5EF H 1.002331 0.390474 0.555917 0.212 Uiso 0.5 1 calc R . P S 1
 C6ED C 0.9785(16) 0.3585(15) 0.5046(9) 0.214(10) Uani 0.5 1 d D U P S 1
 H6EG H 0.950243 0.379690 0.500119 0.322 Uiso 0.5 1 calc R . P S 1
 H6EH H 1.000946 0.353304 0.485529 0.322 Uiso 0.5 1 calc R . P S 1
 H6EI H 0.955023 0.324886 0.507392 0.322 Uiso 0.5 1 calc R . P S 1
 N3N8 N 1.1638(13) 0.8311(10) 1.1729(6) 0.171(7) Uani 0.5 1 d D U P T 3
 C2N8 C 1.1248(15) 0.8484(13) 1.1611(7) 0.171(7) Uani 0.5 1 d D U P T 3
 C1N8 C 1.0897(15) 0.8709(14) 1.1354(9) 0.192(8) Uani 0.5 1 d D U P T 3
 O4EE O 1.0820(11) 0.5084(9) 1.0233(6) 0.243(7) Uani 0.6 1 d D U P . .
 C1EE C 1.0032(12) 0.5588(12) 1.0577(7) 0.204(9) Uani 0.6 1 d D U P . .
 H1EJ H 0.980241 0.530327 1.066620 0.306 Uiso 0.6 1 calc R . P . .
 H1EK H 1.023855 0.587974 1.076441 0.306 Uiso 0.6 1 calc R . P . .
 H1EL H 0.974543 0.569592 1.042439 0.306 Uiso 0.6 1 calc R . P . .
 C2EE C 1.0518(12) 0.5405(11) 1.0383(6) 0.231(7) Uani 0.6 1 d D U P . .
 O3EE O 1.0717(9) 0.5835(9) 1.0306(5) 0.205(7) Uani 0.6 1 d D U P . .
 C6EE C 1.1221(16) 0.4336(13) 0.9996(8) 0.235(10) Uani 0.6 1 d D U P . .
 H6EJ H 1.121355 0.397962 1.000960 0.352 Uiso 0.6 1 calc R . P . .
 H6EK H 1.105537 0.434507 0.976587 0.352 Uiso 0.6 1 calc R . P . .
 H6EL H 1.164667 0.455116 1.005635 0.352 Uiso 0.6 1 calc R . P . .
 C5EE C 1.0819(17) 0.4549(12) 1.0247(9) 0.244(8) Uani 0.6 1 d D U P . .
 H5EG H 1.039071 0.432855 1.018807 0.292 Uiso 0.6 1 calc R . P . .
 H5EH H 1.098274 0.453489 1.047891 0.292 Uiso 0.6 1 calc R . P . .
 C2NC C 0.4879(18) -0.1175(14) 0.8314(10) 0.186(8) Uani 0.5 1 d D U P . .
 C1NC C 0.5405(16) -0.0795(14) 0.8540(9) 0.196(9) Uani 0.5 1 d D U P . .
 N3NC N 0.4491(13) -0.1435(11) 0.8068(8) 0.190(8) Uani 0.5 1 d D U P . .
 C2ND C 0.4491(16) 0.8534(12) 0.7110(8) 0.167(7) Uani 0.5 1 d D U P U 2
 C1ND C 0.5110(12) 0.8774(13) 0.6941(9) 0.181(8) Uani 0.5 1 d D U P U 2
 N3ND N 0.3960(11) 0.8548(9) 0.7085(7) 0.167(7) Uani 0.5 1 d D U P U 2
 C2NE C 0.1595(15) 0.7798(7) 0.6366(7) 0.140(6) Uani 0.5 1 d D U P V 2
 C1NE C 0.1580(15) 0.7258(8) 0.6165(7) 0.160(7) Uani 0.5 1 d D U P V 2
 N3NE N 0.1579(9) 0.8170(7) 0.6550(6) 0.132(6) Uani 0.5 1 d D U P V 2
 C2NF C 0.9303(16) 0.8313(16) 1.1821(6) 0.212(9) Uani 0.5 1 d D U P W 2
 C1NF C 0.9459(17) 0.8270(15) 1.1461(6) 0.208(10) Uani 0.5 1 d D U P W 2
 N3NF N 0.9437(16) 0.8403(13) 1.2128(6) 0.217(9) Uani 0.5 1 d D U P W 2
 C2NA C 0.6831(14) 0.0687(12) 0.4635(7) 0.225(8) Uani 0.8 1 d D U P X 2
 C1NA C 0.7080(13) 0.0684(12) 0.4306(6) 0.229(9) Uani 0.8 1 d D U P X 2
 N3NA N 0.6703(11) 0.0582(10) 0.4885(6) 0.243(8) Uani 0.8 1 d D U P X 2
 S1D S 0.4378(5) 0.8623(4) 0.5966(3) 0.290(3) Uani 1 1 d D U . Y 1
 C5D C 0.4634(12) 0.8252(10) 0.5656(6) 0.270(5) Uani 1 1 d D U . Y 1
 O3D O 0.3727(6) 0.8279(5) 0.5964(3) 0.200(4) Uani 1 1 d D U . Y 1
 F7D F 0.5219(8) 0.8593(7) 0.5648(4) 0.316(6) Uani 1 1 d D U . Y 1
 O4D O 0.4331(9) 0.9062(7) 0.5852(5) 0.283(6) Uani 1 1 d D U . Y 1
 F8D F 0.4258(7) 0.8184(7) 0.5404(4) 0.303(6) Uani 1 1 d D U . Y 1
 F6D F 0.4749(8) 0.7846(6) 0.5772(4) 0.290(6) Uani 1 1 d D U . Y 1
 O2D O 0.4728(9) 0.8682(7) 0.6297(4) 0.276(6) Uani 1 1 d D U . Y 1
 C2EC C 0.1594(10) 0.5335(9) 0.5059(6) 0.209(6) Uani 0.6 1 d D U P Z 2
 O3EC O 0.1891(7) 0.5437(7) 0.5357(4) 0.163(5) Uani 0.6 1 d D U P Z 2
 C1EC C 0.1130(12) 0.5569(11) 0.4934(7) 0.203(9) Uani 0.6 1 d D U P Z 2
 H1EM H 0.111868 0.586875 0.510514 0.305 Uiso 0.6 1 calc R . P Z 2
 H1EN H 0.123000 0.567986 0.472759 0.305 Uiso 0.6 1 calc R . P Z 2
 H1EO H 0.072711 0.531659 0.488532 0.305 Uiso 0.6 1 calc R . P Z 2
 O4EC O 0.1670(10) 0.4946(9) 0.4872(5) 0.234(6) Uani 0.6 1 d D U P Z 2
 C1NH C 0.2561(14) 0.5102(12) 0.4917(6) 0.243(10) Uani 0.75 1 d D U P A 1
 C2NH C 0.2373(16) 0.5603(13) 0.4886(8) 0.270(9) Uani 0.75 1 d D U P A 1
 N3NH N 0.2021(12) 0.5846(11) 0.5025(5) 0.240(8) Uani 0.75 1 d D U P A 1
 C6EC C 0.0930(17) 0.4130(12) 0.4643(9) 0.249(11) Uani 0.6 1 d D U P Z 2
 H6EM H 0.053454 0.391012 0.466689 0.373 Uiso 0.6 1 calc R . P Z 2
 H6EN H 0.089862 0.421179 0.441842 0.373 Uiso 0.6 1 calc R . P Z 2
 H6EO H 0.125268 0.394805 0.466926 0.373 Uiso 0.6 1 calc R . P Z 2
 C5EC C 0.1088(14) 0.4619(10) 0.4906(8) 0.228(7) Uani 0.6 1 d D U P Z 2
 H5EI H 0.076048 0.480173 0.488169 0.274 Uiso 0.6 1 calc R . P Z 2
 H5EJ H 0.111528 0.453744 0.513306 0.274 Uiso 0.6 1 calc R . P Z 2
 N3NG N 0.7420(15) 0.9152(13) 0.9612(7) 0.218(10) Uani 0.5 1 d D U P B 2
 C2NG C 0.7860(17) 0.9023(15) 0.9700(10) 0.205(10) Uani 0.5 1 d D U P B 2
 C1NG C 0.8565(16) 0.9291(16) 0.9786(9) 0.211(11) Uani 0.5 1 d D U P B 2
 C1NI C 0.933(3) 0.330(2) 0.4187(17) 0.249(18) Uani 0.35 1 d D U P C 1
 N3NI N 1.009(3) 0.280(2) 0.4463(15) 0.270(18) Uani 0.35 1 d D U P C 1
 C2NI C 0.984(3) 0.306(3) 0.4316(18) 0.261(18) Uani 0.35 1 d D U P C 1
 N3NJ N 1.0169(9) 0.1003(9) 0.5268(6) 0.158(8) Uani 0.5 1 d D U P D 2
 C2NJ C 1.0713(15) 0.1004(16) 0.5192(9) 0.195(9) Uani 0.5 1 d D U P D 2
 C1NJ C 1.0904(17) 0.1018(18) 0.4786(9) 0.227(11) Uani 0.5 1 d D U P D 2

loop_
  _atom_site_aniso_label
  _atom_site_aniso_U_11
  _atom_site_aniso_U_22
  _atom_site_aniso_U_33
  _atom_site_aniso_U_23
  _atom_site_aniso_U_13
  _atom_site_aniso_U_12
 Cu10 0.0712(6) 0.1186(9) 0.0864(7) 0.0379(7) 0.0194(5) 0.0370(6)
 Cu11 0.0694(6) 0.1061(8) 0.0932(8) 0.0364(6) 0.0169(6) 0.0266(6)
 Cu12 0.0817(7) 0.0928(8) 0.0818(7) 0.0111(6) 0.0058(6) 0.0265(6)
 Cu8 0.0708(7) 0.1064(9) 0.1110(9) 0.0359(7) 0.0081(6) 0.0176(6)
 Cu6 0.0803(7) 0.1049(9) 0.0983(8) -0.0057(7) 0.0091(6) 0.0298(6)
 Cu2 0.1258(10) 0.0834(8) 0.1012(9) 0.0171(7) 0.0440(8) 0.0164(7)
 Cu5 0.0689(7) 0.1405(11) 0.0987(9) 0.0154(8) 0.0150(6) 0.0202(7)
 Cu9 0.0766(7) 0.1133(10) 0.1135(9) 0.0200(7) 0.0136(7) 0.0219(6)
 Cu4 0.0817(7) 0.1257(10) 0.0988(9) 0.0320(7) 0.0221(6) 0.0197(7)
 Cu7 0.0788(7) 0.1337(11) 0.1294(11) 0.0608(9) 0.0124(7) 0.0256(7)
 Cu1 0.1208(10) 0.1015(9) 0.1031(9) 0.0315(7) 0.0091(7) 0.0441(8)
 Cu3 0.0710(8) 0.1308(12) 0.1945(16) 0.0718(11) 0.0196(9) 0.0048(7)
 S1I 0.0834(16) 0.114(2) 0.0914(17) 0.0302(15) 0.0156(13) 0.0250(14)
 S1K 0.161(3) 0.150(3) 0.120(2) 0.051(2) 0.056(2) 0.065(2)
 S1F 0.116(2) 0.162(3) 0.199(4) -0.018(3) 0.068(3) -0.005(2)
 S1H 0.126(3) 0.146(3) 0.190(3) 0.034(3) 0.018(3) 0.037(2)
 S1G 0.175(4) 0.208(4) 0.160(3) 0.067(3) 0.041(3) 0.040(3)
 F8I 0.086(3) 0.099(4) 0.109(4) 0.026(3) 0.015(3) 0.022(3)
 F7I 0.096(3) 0.110(4) 0.086(3) 0.020(3) 0.013(3) 0.026(3)
 F6I 0.077(3) 0.117(4) 0.112(4) 0.027(3) 0.004(3) 0.028(3)
 S1J 0.106(2) 0.104(2) 0.1067(19) 0.0201(16) 0.0256(16) 0.0250(16)
 O2J 0.097(4) 0.072(4) 0.092(4) 0.017(3) 0.019(3) 0.024(3)
 O4J 0.077(4) 0.100(4) 0.090(4) 0.011(3) 0.001(3) 0.024(3)
 O3J 0.097(4) 0.092(4) 0.100(4) 0.019(3) 0.050(4) 0.029(3)
 C5J 0.040(3) 0.050(4) 0.059(4) 0.006(3) 0.008(3) 0.017(3)
 F6J 0.129(4) 0.110(4) 0.100(4) 0.025(3) 0.017(3) 0.032(3)
 F7J 0.097(4) 0.100(4) 0.132(4) 0.020(3) 0.004(3) 0.021(3)
 F8J 0.080(3) 0.103(4) 0.120(4) 0.022(3) 0.008(3) 0.021(3)
 O2I 0.073(3) 0.111(4) 0.089(4) 0.040(3) 0.025(3) 0.019(3)
 S1C 0.180(4) 0.183(4) 0.195(5) 0.041(4) -0.009(4) 0.051(4)
 C5H 0.056(4) 0.087(5) 0.100(5) 0.041(4) 0.000(4) 0.018(3)
 O4I 0.084(4) 0.088(4) 0.091(4) 0.021(3) 0.019(3) 0.024(3)
 O3I 0.073(4) 0.114(4) 0.079(4) 0.025(3) 0.010(3) 0.022(3)
 N1BB 0.076(4) 0.092(4) 0.075(4) 0.032(3) 0.025(3) 0.022(3)
 N1AC 0.085(4) 0.079(4) 0.075(4) 0.004(3) 0.016(3) 0.021(3)
 S1A 0.162(4) 0.162(4) 0.242(5) 0.044(4) 0.060(4) 0.030(4)
 C5I 0.052(3) 0.074(4) 0.069(4) 0.026(3) 0.009(3) 0.019(3)
 N1BC 0.070(4) 0.096(4) 0.087(4) 0.016(4) 0.010(3) 0.024(3)
 N1BA 0.066(4) 0.111(5) 0.084(4) 0.032(4) 0.022(3) 0.035(3)
 N2BC 0.076(4) 0.087(4) 0.084(4) 0.005(3) 0.004(3) 0.021(3)
 N1B8 0.068(4) 0.101(5) 0.099(5) 0.038(4) 0.015(3) 0.015(4)
 N2AB 0.083(4) 0.115(4) 0.092(4) 0.030(4) 0.023(3) 0.032(4)
 N1B9 0.075(4) 0.102(5) 0.100(5) 0.030(4) 0.017(4) 0.024(4)
 N2AC 0.094(4) 0.087(4) 0.095(4) 0.014(3) 0.010(4) 0.023(3)
 N2AA 0.070(4) 0.094(4) 0.085(4) 0.029(3) 0.010(3) 0.021(3)
 N2BA 0.071(3) 0.106(4) 0.087(4) 0.032(3) 0.023(3) 0.037(3)
 O2K 0.174(6) 0.107(5) 0.113(5) 0.034(4) 0.046(5) 0.061(5)
 N1A4 0.074(4) 0.101(5) 0.088(4) 0.032(4) 0.016(3) 0.007(4)
 N1AB 0.090(4) 0.115(5) 0.087(4) 0.032(4) 0.024(4) 0.034(4)
 S1E 0.171(5) 0.149(5) 0.178(6) 0.039(5) -0.011(5) 0.041(5)
 N2B5 0.073(4) 0.101(4) 0.112(5) 0.015(4) 0.019(4) 0.017(3)
 N1B6 0.094(4) 0.112(5) 0.086(4) 0.015(4) 0.015(4) 0.030(4)
 N2B8 0.082(4) 0.103(4) 0.106(4) 0.036(4) 0.014(4) 0.012(4)
 N1A2 0.091(4) 0.080(4) 0.091(4) 0.008(4) 0.029(4) 0.011(3)
 N2BB 0.081(4) 0.095(4) 0.111(4) 0.027(4) 0.031(4) 0.032(3)
 N1B4 0.086(4) 0.114(5) 0.081(4) 0.022(4) 0.014(4) 0.020(4)
 N1B5 0.068(4) 0.111(5) 0.097(5) 0.014(4) 0.010(4) 0.015(4)
 F6H 0.144(5) 0.138(6) 0.179(6) -0.003(5) -0.005(5) 0.041(4)
 N2A8 0.084(4) 0.099(4) 0.098(4) 0.033(4) 0.015(3) 0.030(3)
 N1AA 0.079(4) 0.119(5) 0.094(5) 0.041(4) 0.019(4) 0.017(4)
 N2A2 0.094(4) 0.088(4) 0.109(4) 0.016(4) 0.035(4) 0.013(4)
 N2B6 0.089(4) 0.113(5) 0.095(4) 0.003(4) 0.015(4) 0.028(4)
 C93B 0.072(4) 0.075(5) 0.068(5) 0.001(4) 0.003(4) 0.022(4)
 N1A6 0.082(4) 0.092(5) 0.097(5) -0.007(4) 0.013(4) 0.027(4)
 N1B1 0.131(5) 0.107(5) 0.093(5) 0.007(4) 0.008(4) 0.061(4)
 C53B 0.077(5) 0.076(5) 0.074(5) 0.013(4) 0.004(4) 0.030(4)
 N1A8 0.080(4) 0.123(5) 0.100(5) 0.021(4) 0.017(4) 0.029(4)
 N1A9 0.079(4) 0.125(5) 0.104(5) 0.019(4) 0.019(4) 0.019(4)
 C13B 0.064(4) 0.076(5) 0.071(5) 0.011(4) 0.009(4) 0.016(4)
 N2A1 0.115(5) 0.132(5) 0.124(5) 0.022(4) 0.003(4) 0.067(4)
 N1B7 0.079(4) 0.127(5) 0.102(5) 0.040(4) 0.008(4) 0.030(4)
 C107 0.069(4) 0.082(5) 0.071(5) 0.015(4) 0.008(4) 0.026(4)
 C50B 0.068(5) 0.081(5) 0.070(5) 0.009(4) 0.014(4) 0.023(4)
 N1A7 0.104(5) 0.112(5) 0.103(5) 0.044(4) 0.024(4) 0.042(4)
 C43B 0.072(5) 0.078(5) 0.076(5) 0.010(4) 0.006(4) 0.021(4)
 N2A6 0.082(4) 0.098(4) 0.097(4) -0.009(4) 0.000(4) 0.030(3)
 C108 0.061(4) 0.085(5) 0.068(4) 0.017(4) 0.014(4) 0.021(4)
 N1A1 0.096(5) 0.128(5) 0.087(4) 0.012(4) 0.009(4) 0.045(4)
 N2B9 0.087(4) 0.105(4) 0.131(5) 0.031(4) 0.023(4) 0.029(4)
 N2A4 0.083(4) 0.106(5) 0.115(5) 0.025(4) 0.024(4) 0.017(4)
 C60B 0.086(5) 0.083(5) 0.062(5) 0.012(4) 0.017(4) 0.024(4)
 C3BB 0.074(4) 0.099(5) 0.084(4) 0.029(4) 0.027(4) 0.019(4)
 C103 0.085(5) 0.096(5) 0.074(5) 0.018(4) 0.012(4) 0.030(4)
 C83B 0.074(5) 0.081(5) 0.078(5) 0.010(4) 0.004(4) 0.024(4)
 N1A5 0.097(5) 0.132(5) 0.110(5) 0.022(5) 0.012(4) 0.038(4)
 C54B 0.064(4) 0.084(5) 0.079(5) 0.019(4) 0.010(4) 0.020(4)
 N2B7 0.090(4) 0.137(5) 0.104(4) 0.058(4) 0.011(4) 0.027(4)
 N1B2 0.119(5) 0.119(5) 0.092(5) 0.024(4) 0.031(4) 0.018(4)
 C51B 0.091(5) 0.079(5) 0.081(5) 0.012(4) 0.010(4) 0.016(4)
 C14C 0.077(5) 0.088(5) 0.068(5) 0.027(4) 0.020(4) 0.034(4)
 C44B 0.069(4) 0.090(5) 0.066(5) 0.013(4) 0.009(4) 0.029(4)
 C10B 0.067(4) 0.085(5) 0.068(5) 0.014(4) 0.009(4) 0.020(4)
 C4AC 0.107(5) 0.097(4) 0.099(5) 0.023(4) 0.013(4) 0.028(4)
 N2A9 0.088(4) 0.131(5) 0.106(5) 0.023(4) 0.027(4) 0.023(4)
 C112 0.073(4) 0.094(5) 0.073(5) 0.024(4) 0.023(4) 0.025(4)
 C20B 0.083(5) 0.077(5) 0.073(5) 0.014(4) 0.017(4) 0.018(4)
 C4BC 0.076(4) 0.086(4) 0.079(4) 0.015(4) 0.007(3) 0.006(4)
 C82A 0.071(5) 0.105(6) 0.083(5) 0.020(5) 0.013(4) 0.026(4)
 C94C 0.072(4) 0.089(5) 0.076(5) 0.025(4) 0.024(4) 0.029(4)
 C94B 0.061(4) 0.100(5) 0.068(4) 0.014(4) 0.013(4) 0.029(4)
 N2A5 0.093(4) 0.134(5) 0.121(5) 0.027(4) 0.012(4) 0.022(4)
 C93F 0.071(5) 0.106(5) 0.083(5) 0.019(4) 0.025(4) 0.037(4)
 C8AA 0.088(4) 0.097(5) 0.081(4) 0.020(4) 0.018(4) 0.028(4)
 C102 0.071(4) 0.097(5) 0.073(5) 0.021(4) 0.018(4) 0.026(4)
 C61B 0.100(6) 0.088(5) 0.088(6) 0.013(5) 0.027(5) 0.019(5)
 C14A 0.109(6) 0.098(6) 0.092(6) 0.026(5) 0.026(5) 0.050(5)
 N2B2 0.149(5) 0.135(5) 0.123(5) 0.030(4) 0.056(5) 0.023(4)
 N2B3 0.093(4) 0.132(5) 0.161(5) 0.055(5) 0.014(4) 0.003(4)
 C92A 0.073(4) 0.095(5) 0.076(5) 0.017(4) 0.018(4) 0.028(4)
 C3AC 0.092(4) 0.088(5) 0.080(4) 0.014(4) 0.011(4) 0.029(4)
 C53A 0.101(5) 0.097(6) 0.075(5) 0.024(4) 0.020(4) 0.043(5)
 C93A 0.082(5) 0.092(5) 0.073(5) 0.019(4) 0.017(4) 0.038(4)
 C30B 0.068(5) 0.075(5) 0.070(5) 0.008(4) 0.009(4) 0.021(4)
 C32B 0.087(5) 0.074(5) 0.077(5) 0.009(4) 0.006(4) 0.028(4)
 C4BA 0.077(4) 0.111(5) 0.086(4) 0.034(4) 0.023(3) 0.037(4)
 C106 0.075(5) 0.077(5) 0.074(5) -0.001(4) 0.007(4) 0.024(4)
 C13D 0.063(4) 0.096(6) 0.099(6) 0.037(5) 0.016(4) 0.024(4)
 C54C 0.078(5) 0.102(6) 0.091(5) 0.033(5) 0.034(4) 0.028(4)
 C105 0.074(5) 0.074(5) 0.076(5) 0.015(4) 0.013(4) 0.017(4)
 C82E 0.080(5) 0.124(6) 0.094(6) 0.025(5) 0.006(5) 0.037(5)
 C121 0.077(5) 0.090(5) 0.087(5) 0.017(4) 0.013(4) 0.012(4)
 C84B 0.067(4) 0.101(6) 0.077(5) 0.029(4) 0.016(4) 0.028(4)
 O3H 0.095(5) 0.123(5) 0.170(7) 0.035(5) 0.010(5) -0.006(4)
 C42B 0.080(5) 0.075(5) 0.071(5) -0.001(4) -0.002(4) 0.020(4)
 C92B 0.077(5) 0.093(5) 0.073(5) 0.006(4) 0.002(4) 0.031(4)
 C33B 0.071(5) 0.097(6) 0.081(5) 0.003(4) 0.012(4) 0.012(4)
 C84C 0.070(5) 0.092(5) 0.094(6) 0.027(4) 0.022(4) 0.018(4)
 C60D 0.087(6) 0.115(7) 0.085(5) 0.032(5) 0.015(5) 0.024(5)
 C8BA 0.076(4) 0.113(5) 0.090(4) 0.038(4) 0.032(4) 0.038(4)
 C92E 0.071(5) 0.109(6) 0.098(6) 0.037(5) 0.022(4) 0.032(4)
 C120 0.067(5) 0.108(6) 0.116(6) 0.034(5) 0.011(4) 0.025(4)
 C83A 0.088(5) 0.089(5) 0.066(5) 0.016(4) 0.019(4) 0.033(4)
 C91F 0.070(5) 0.088(5) 0.088(5) 0.011(4) 0.014(4) 0.012(4)
 C93D 0.061(4) 0.097(5) 0.096(5) 0.036(4) 0.013(4) 0.020(4)
 C64C 0.081(5) 0.108(6) 0.104(6) 0.026(5) 0.030(5) 0.025(5)
 N2B4 0.110(5) 0.162(5) 0.109(5) 0.047(4) 0.029(4) 0.027(4)
 N2A7 0.131(5) 0.145(5) 0.155(5) 0.075(5) 0.042(5) 0.058(4)
 C81E 0.071(5) 0.126(7) 0.095(6) 0.042(5) 0.029(4) 0.030(5)
 C94A 0.108(6) 0.104(6) 0.080(5) 0.015(5) 0.014(4) 0.049(5)
 C44C 0.081(5) 0.103(6) 0.075(5) 0.019(4) 0.017(4) 0.033(4)
 C74B 0.079(5) 0.102(6) 0.076(5) 0.031(4) 0.024(4) 0.036(4)
 C115 0.063(4) 0.107(6) 0.089(5) 0.036(5) 0.008(4) 0.023(4)
 C23B 0.081(5) 0.079(5) 0.077(5) 0.011(4) 0.013(4) 0.009(4)
 C104 0.110(6) 0.105(6) 0.085(5) 0.028(5) 0.020(5) 0.057(5)
 C34C 0.076(5) 0.109(6) 0.078(5) 0.026(5) 0.021(4) 0.031(5)
 C43F 0.077(5) 0.107(6) 0.078(5) 0.027(5) 0.019(4) 0.034(4)
 C73A 0.090(5) 0.100(6) 0.084(5) 0.023(5) 0.020(4) 0.034(5)
 C51D 0.067(5) 0.090(5) 0.088(5) 0.028(4) 0.013(4) 0.014(4)
 C4B8 0.080(4) 0.112(5) 0.106(5) 0.033(4) 0.017(4) 0.014(4)
 C50F 0.086(5) 0.110(6) 0.092(6) 0.017(5) 0.023(5) 0.008(5)
 C8BC 0.086(4) 0.094(5) 0.082(4) 0.010(4) 0.008(4) 0.016(4)
 C3BC 0.072(4) 0.086(4) 0.084(5) 0.016(4) 0.008(4) 0.009(4)
 C4A2 0.096(4) 0.083(4) 0.099(4) 0.009(4) 0.025(4) 0.013(4)
 C51F 0.064(5) 0.112(6) 0.083(5) 0.009(5) 0.009(4) 0.009(4)
 C40B 0.073(5) 0.082(5) 0.068(5) 0.013(4) 0.018(4) 0.020(4)
 N1B3 0.090(4) 0.108(5) 0.141(6) 0.027(5) 0.010(5) 0.015(4)
 C41D 0.081(5) 0.110(6) 0.108(6) 0.036(5) 0.005(5) 0.012(5)
 C43A 0.094(5) 0.112(6) 0.073(5) 0.032(4) 0.024(4) 0.046(5)
 C52A 0.088(5) 0.104(6) 0.079(5) 0.018(5) 0.019(4) 0.026(5)
 C62A 0.084(5) 0.101(6) 0.086(5) 0.026(5) 0.004(4) 0.020(5)
 C94D 0.078(5) 0.100(6) 0.088(5) 0.030(5) 0.001(4) 0.017(4)
 C3BA 0.081(4) 0.112(5) 0.084(4) 0.030(4) 0.026(4) 0.034(4)
 C11B 0.096(6) 0.089(6) 0.088(6) 0.017(5) 0.025(5) 0.009(5)
 C43C 0.090(5) 0.106(6) 0.086(5) 0.029(5) 0.023(5) 0.021(5)
 C32A 0.075(5) 0.128(6) 0.093(6) 0.029(5) 0.021(4) 0.040(5)
 C41B 0.075(5) 0.084(5) 0.082(5) 0.017(4) 0.002(4) 0.020(4)
 C64B 0.066(4) 0.101(6) 0.072(5) 0.021(4) 0.015(4) 0.027(4)
 C62D 0.092(6) 0.107(6) 0.092(6) 0.015(5) 0.005(5) 0.020(5)
 C20D 0.088(5) 0.108(6) 0.087(6) 0.035(5) 0.014(5) 0.030(5)
 C74C 0.073(5) 0.104(6) 0.116(6) 0.024(5) 0.032(5) 0.027(5)
 C50A 0.065(5) 0.113(6) 0.084(5) 0.020(5) 0.021(4) 0.037(4)
 C10D 0.085(5) 0.110(6) 0.096(6) 0.029(5) 0.013(5) 0.010(5)
 C91E 0.080(5) 0.113(6) 0.097(6) 0.043(5) 0.026(4) 0.025(5)
 C52D 0.077(5) 0.101(6) 0.084(5) 0.022(5) 0.000(4) 0.011(4)
 C81D 0.070(5) 0.089(6) 0.084(5) 0.026(4) 0.005(4) 0.014(4)
 C50C 0.072(5) 0.106(6) 0.087(5) 0.020(5) 0.023(4) 0.028(5)
 C53D 0.062(4) 0.095(6) 0.106(6) 0.033(5) 0.011(4) 0.017(4)
 C109 0.070(5) 0.091(5) 0.118(6) 0.028(5) 0.020(4) 0.020(4)
 C63B 0.093(5) 0.083(5) 0.076(5) 0.016(4) 0.014(4) 0.026(4)
 C3A2 0.095(4) 0.083(5) 0.097(5) 0.013(4) 0.023(4) 0.009(4)
 C42A 0.074(5) 0.103(6) 0.079(5) 0.022(4) 0.022(4) 0.030(4)
 F7H 0.169(6) 0.144(6) 0.206(7) 0.019(5) 0.026(6) -0.003(5)
 C24C 0.084(5) 0.086(5) 0.077(5) 0.027(4) 0.012(4) 0.022(4)
 C113 0.067(5) 0.096(5) 0.091(5) 0.029(4) 0.007(4) 0.013(4)
 C30A 0.076(5) 0.116(6) 0.081(5) 0.021(5) 0.014(4) 0.030(5)
 C94E 0.069(5) 0.098(6) 0.116(6) 0.038(5) 0.013(4) 0.020(4)
 C94F 0.096(5) 0.107(6) 0.085(5) 0.015(5) 0.016(5) 0.020(5)
 C43D 0.062(4) 0.102(6) 0.099(6) 0.034(5) 0.005(4) 0.016(4)
 C41F 0.068(5) 0.109(6) 0.091(6) 0.011(5) 0.016(4) 0.004(4)
 C21F 0.100(6) 0.091(6) 0.104(6) 0.010(5) 0.027(5) 0.021(5)
 N2A3 0.118(5) 0.146(5) 0.152(5) 0.042(5) 0.037(5) 0.039(4)
 C13A 0.090(5) 0.106(6) 0.080(5) 0.019(5) 0.014(4) 0.034(5)
 C111 0.083(5) 0.097(6) 0.084(5) 0.029(4) 0.014(4) 0.020(4)
 C5BC 0.090(5) 0.091(5) 0.091(5) 0.014(4) 0.004(4) 0.005(4)
 O2F 0.100(5) 0.124(6) 0.285(10) 0.047(6) 0.011(6) 0.020(5)
 C4BB 0.086(4) 0.096(4) 0.100(4) 0.024(4) 0.035(4) 0.023(4)
 C40A 0.080(5) 0.119(7) 0.085(5) 0.021(5) 0.017(4) 0.034(5)
 C12A 0.067(5) 0.109(6) 0.093(6) 0.021(5) 0.024(4) 0.029(4)
 C93C 0.082(5) 0.099(6) 0.092(5) 0.025(4) 0.011(4) 0.020(4)
 C3B8 0.072(4) 0.114(5) 0.103(5) 0.038(4) 0.017(4) 0.021(4)
 C124 0.086(5) 0.107(6) 0.083(5) 0.016(5) 0.028(4) 0.011(5)
 C22A 0.070(5) 0.111(6) 0.095(6) 0.024(5) 0.018(4) 0.027(5)
 C61F 0.067(5) 0.105(6) 0.097(6) 0.008(5) 0.005(4) 0.022(4)
 C82B 0.082(5) 0.101(6) 0.085(5) 0.010(4) 0.007(4) 0.040(5)
 C64E 0.087(6) 0.098(6) 0.109(6) 0.038(5) 0.001(5) 0.015(5)
 C30D 0.075(5) 0.104(6) 0.095(6) 0.033(5) 0.006(4) 0.015(5)
 C24B 0.082(5) 0.105(6) 0.077(5) 0.018(4) 0.022(4) 0.035(4)
 C12B 0.090(5) 0.099(6) 0.080(5) 0.008(4) 0.002(4) 0.036(5)
 C54A 0.101(6) 0.104(6) 0.091(6) 0.030(5) 0.020(5) 0.041(5)
 C60A 0.096(6) 0.106(6) 0.076(5) 0.019(5) 0.016(5) 0.043(5)
 C83C 0.079(5) 0.113(6) 0.094(6) 0.029(5) 0.016(5) 0.021(5)
 C51A 0.072(5) 0.107(6) 0.084(5) 0.013(5) 0.010(4) 0.033(4)
 C72D 0.090(5) 0.099(6) 0.093(6) 0.019(5) 0.012(5) 0.011(5)
 C114 0.077(5) 0.096(5) 0.083(5) 0.023(4) 0.007(4) 0.024(4)
 C12C 0.081(5) 0.082(5) 0.100(6) 0.008(5) 0.020(5) 0.015(4)
 C3B5 0.069(4) 0.103(5) 0.096(5) 0.009(4) 0.015(4) 0.018(4)
 C11F 0.081(5) 0.099(6) 0.085(5) 0.020(5) 0.020(4) 0.011(5)
 C8BB 0.090(5) 0.111(5) 0.134(5) 0.037(4) 0.033(4) 0.031(4)
 C84D 0.094(6) 0.109(6) 0.087(6) 0.030(5) 0.004(5) 0.014(5)
 C91A 0.070(5) 0.113(6) 0.092(5) 0.008(5) 0.012(4) 0.035(4)
 C22B 0.093(5) 0.087(5) 0.078(5) 0.017(4) 0.003(4) 0.023(5)
 C3B9 0.079(4) 0.107(5) 0.109(5) 0.032(4) 0.013(4) 0.023(4)
 C33C 0.093(5) 0.112(6) 0.100(6) 0.038(5) 0.009(5) 0.025(5)
 C117 0.076(5) 0.128(6) 0.097(6) 0.047(5) 0.029(4) 0.027(5)
 C4B5 0.071(4) 0.108(5) 0.100(5) 0.015(4) 0.018(4) 0.014(4)
 C83E 0.084(6) 0.118(6) 0.104(6) 0.024(5) 0.015(5) 0.013(5)
 C83D 0.072(5) 0.095(6) 0.098(6) 0.038(5) 0.018(4) 0.024(4)
 C73B 0.099(5) 0.079(5) 0.073(5) 0.011(4) 0.014(4) 0.033(4)
 C6BC 0.100(5) 0.099(5) 0.087(5) 0.011(4) 0.013(4) 0.001(4)
 C14B 0.072(5) 0.095(5) 0.073(5) 0.017(4) 0.012(4) 0.031(4)
 C53C 0.089(5) 0.099(6) 0.077(5) 0.016(4) 0.023(4) 0.026(5)
 C54F 0.091(6) 0.108(6) 0.094(6) 0.017(5) 0.022(5) 0.007(5)
 F8H 0.172(6) 0.167(6) 0.144(5) 0.018(5) 0.016(5) 0.056(5)
 C13F 0.086(5) 0.117(6) 0.092(6) 0.027(5) 0.038(5) 0.036(5)
 C23C 0.086(5) 0.123(7) 0.115(7) 0.040(5) 0.016(5) 0.025(5)
 C71D 0.081(5) 0.099(6) 0.072(5) 0.025(4) 0.007(4) 0.011(4)
 F8K 0.230(8) 0.203(7) 0.182(7) 0.103(6) 0.087(6) 0.092(6)
 C20A 0.105(6) 0.106(6) 0.088(6) 0.028(5) 0.017(5) 0.053(5)
 C91D 0.068(5) 0.102(6) 0.090(5) 0.024(5) 0.012(4) 0.015(4)
 C92F 0.101(6) 0.108(6) 0.108(6) 0.015(5) 0.039(5) 0.015(5)
 C116 0.076(5) 0.101(6) 0.085(5) 0.028(4) 0.007(4) 0.014(4)
 C101 0.066(5) 0.116(6) 0.093(5) 0.007(5) 0.008(4) 0.033(4)
 C71F 0.082(5) 0.106(6) 0.096(6) 0.022(5) 0.009(5) 0.017(5)
 C61D 0.084(5) 0.102(6) 0.081(5) 0.015(5) 0.007(4) 0.009(5)
 C8A2 0.100(5) 0.097(5) 0.115(5) 0.020(4) 0.035(4) 0.018(4)
 C82D 0.086(5) 0.095(6) 0.081(5) 0.007(5) -0.001(5) 0.011(5)
 C52B 0.085(5) 0.087(5) 0.081(5) 0.012(4) 0.005(4) 0.029(4)
 C51C 0.058(5) 0.102(6) 0.129(7) 0.022(5) 0.025(5) 0.013(4)
 C42C 0.085(5) 0.092(6) 0.087(5) 0.010(4) 0.025(4) 0.019(4)
 C23A 0.082(5) 0.112(6) 0.081(5) 0.022(5) 0.015(4) 0.028(5)
 C54E 0.077(5) 0.114(6) 0.120(7) 0.036(6) -0.002(5) 0.013(5)
 C110 0.074(5) 0.088(5) 0.095(5) 0.005(4) 0.022(4) 0.021(4)
 C62E 0.074(5) 0.114(6) 0.095(6) 0.017(5) 0.014(4) 0.035(5)
 C50D 0.080(5) 0.103(6) 0.093(6) 0.027(5) 0.001(5) 0.015(5)
 C71B 0.091(5) 0.080(5) 0.079(5) 0.006(4) 0.027(4) 0.008(4)
 C72A 0.096(6) 0.110(6) 0.087(6) 0.019(5) -0.002(5) 0.031(5)
 C11A 0.067(5) 0.118(6) 0.104(6) 0.009(5) 0.019(4) 0.039(5)
 C7B5 0.088(4) 0.112(5) 0.116(5) 0.011(4) 0.028(4) 0.023(4)
 C21B 0.089(5) 0.092(6) 0.096(6) 0.016(5) 0.029(5) 0.016(5)
 C81F 0.066(5) 0.110(6) 0.075(5) 0.012(5) 0.013(4) 0.014(4)
 C52F 0.072(5) 0.132(7) 0.098(6) 0.030(5) 0.016(5) 0.001(5)
 C8B7 0.095(5) 0.146(5) 0.119(5) 0.056(5) 0.004(4) 0.035(4)
 C62B 0.087(5) 0.106(6) 0.080(5) 0.017(5) 0.017(4) 0.027(5)
 C33A 0.084(5) 0.105(6) 0.085(5) 0.028(5) 0.015(4) 0.031(5)
 C33D 0.074(5) 0.105(6) 0.098(6) 0.036(5) 0.018(5) 0.020(4)
 F6K 0.216(8) 0.228(8) 0.122(5) 0.020(5) 0.053(5) 0.005(6)
 C31B 0.087(5) 0.085(5) 0.092(6) 0.010(5) 0.018(5) 0.023(4)
 C52E 0.071(5) 0.134(7) 0.093(6) 0.032(5) 0.019(4) 0.024(5)
 C34B 0.084(5) 0.095(6) 0.081(5) 0.024(4) 0.014(4) 0.031(4)
 C3A4 0.076(4) 0.101(5) 0.096(5) 0.024(4) 0.017(4) 0.007(4)
 C10C 0.084(5) 0.106(6) 0.099(6) 0.016(5) 0.027(5) 0.020(5)
 C7AA 0.095(5) 0.109(5) 0.078(4) 0.028(4) 0.022(4) 0.024(4)
 C32C 0.104(6) 0.104(6) 0.078(5) 0.004(5) 0.016(5) 0.026(5)
 C20C 0.076(5) 0.098(6) 0.097(6) 0.004(5) 0.016(5) 0.033(5)
 C11E 0.078(5) 0.108(6) 0.109(6) 0.048(5) 0.026(5) 0.025(5)
 C30C 0.078(5) 0.092(6) 0.101(6) 0.025(5) 0.019(5) 0.012(5)
 C7BC 0.101(5) 0.103(5) 0.091(5) 0.002(4) 0.007(4) 0.012(4)
 C92C 0.076(5) 0.089(5) 0.101(6) 0.007(5) 0.013(4) 0.018(4)
 C23D 0.086(5) 0.102(6) 0.095(6) 0.029(5) 0.014(5) 0.024(5)
 C7BA 0.078(4) 0.117(5) 0.095(5) 0.035(4) 0.025(4) 0.045(4)
 C3AA 0.086(4) 0.118(5) 0.096(5) 0.032(4) 0.023(4) 0.024(4)
 C61A 0.090(6) 0.128(7) 0.094(6) 0.003(5) 0.003(5) 0.045(5)
 N2B1 0.168(6) 0.131(5) 0.143(5) 0.056(5) 0.012(5) 0.046(5)
 C63A 0.098(5) 0.093(6) 0.084(5) 0.018(4) 0.011(5) 0.034(5)
 C91B 0.080(5) 0.083(5) 0.092(5) 0.015(4) 0.024(4) 0.018(4)
 C81B 0.085(5) 0.073(5) 0.094(6) 0.012(4) 0.023(4) 0.020(4)
 C41A 0.080(5) 0.119(6) 0.088(5) 0.018(5) 0.014(4) 0.038(5)
 C10A 0.101(6) 0.123(7) 0.087(6) 0.033(5) 0.029(5) 0.047(5)
 C3A6 0.099(5) 0.092(5) 0.105(5) -0.002(4) 0.005(4) 0.028(4)
 C44A 0.104(6) 0.117(6) 0.095(6) 0.034(5) 0.020(5) 0.047(5)
 C24A 0.110(6) 0.114(6) 0.100(6) 0.022(5) 0.012(5) 0.039(5)
 C14D 0.086(5) 0.090(6) 0.103(6) 0.030(5) 0.009(5) 0.020(5)
 C22C 0.104(6) 0.102(6) 0.081(5) 0.010(5) 0.011(5) 0.036(5)
 C6BA 0.087(4) 0.126(5) 0.100(5) 0.035(4) 0.022(4) 0.047(4)
 C11D 0.084(5) 0.110(6) 0.114(6) 0.041(5) 0.022(5) 0.021(5)
 C63D 0.084(5) 0.109(6) 0.094(6) 0.038(5) 0.017(5) 0.025(5)
 C42D 0.087(5) 0.104(6) 0.090(6) 0.023(5) 0.010(5) 0.032(5)
 C32D 0.082(5) 0.121(7) 0.099(6) 0.030(5) 0.015(5) 0.022(5)
 C92D 0.075(5) 0.090(5) 0.087(5) 0.024(4) 0.011(4) 0.020(4)
 C61C 0.073(5) 0.100(6) 0.118(6) 0.027(5) 0.015(5) 0.015(5)
 C5B5 0.074(4) 0.111(5) 0.104(5) 0.007(4) 0.023(4) 0.021(4)
 C93E 0.079(5) 0.122(6) 0.116(6) 0.028(5) 0.011(5) 0.023(5)
 C9BA 0.082(6) 0.123(7) 0.118(7) 0.048(6) 0.033(5) 0.043(5)
 C20F 0.089(6) 0.106(6) 0.095(6) 0.017(5) 0.020(5) 0.007(5)
 C5BA 0.088(4) 0.122(5) 0.094(5) 0.032(4) 0.020(4) 0.044(4)
 C64F 0.103(6) 0.102(6) 0.095(6) 0.011(5) 0.020(5) 0.000(5)
 C4A6 0.107(5) 0.097(5) 0.110(5) -0.003(4) -0.012(4) 0.037(4)
 C21A 0.074(5) 0.131(7) 0.097(6) 0.011(5) 0.011(5) 0.031(5)
 C4AA 0.087(4) 0.107(4) 0.091(4) 0.032(4) 0.020(4) 0.022(4)
 C31F 0.100(6) 0.107(6) 0.099(6) 0.021(5) 0.019(5) 0.011(5)
 C119 0.070(5) 0.128(6) 0.121(6) 0.034(6) 0.019(5) 0.006(5)
 C60C 0.082(5) 0.099(6) 0.089(6) 0.017(5) 0.023(5) 0.026(5)
 C73D 0.073(5) 0.114(6) 0.104(6) 0.049(5) 0.025(5) 0.018(5)
 C4A4 0.085(4) 0.106(5) 0.109(5) 0.035(4) 0.016(4) 0.011(4)
 C8A8 0.104(5) 0.099(5) 0.107(5) 0.031(4) 0.016(4) 0.021(4)
 C118 0.062(4) 0.113(6) 0.113(6) 0.043(5) 0.017(4) 0.035(4)
 C60F 0.079(5) 0.124(7) 0.089(6) 0.014(5) 0.014(5) 0.013(5)
 C5AA 0.102(5) 0.117(5) 0.093(5) 0.028(4) 0.012(4) 0.022(4)
 C71E 0.087(5) 0.139(7) 0.091(6) 0.032(5) 0.029(5) 0.030(5)
 C9AB 0.079(5) 0.114(7) 0.104(6) 0.027(5) 0.010(5) 0.024(5)
 C6B5 0.086(4) 0.118(5) 0.113(5) 0.005(5) 0.031(4) 0.016(4)
 C4B9 0.088(4) 0.108(5) 0.123(5) 0.037(4) 0.021(4) 0.025(4)
 C5BB 0.111(5) 0.106(5) 0.112(5) 0.026(4) 0.040(4) 0.015(4)
 C4AB 0.100(4) 0.131(5) 0.101(5) 0.033(4) 0.013(4) 0.034(4)
 C31A 0.074(5) 0.130(7) 0.105(6) 0.016(5) 0.011(5) 0.036(5)
 C8B6 0.099(5) 0.119(5) 0.108(5) -0.001(5) 0.013(4) 0.035(4)
 C123 0.098(5) 0.117(6) 0.081(5) 0.017(5) 0.025(5) 0.027(5)
 C34D 0.084(5) 0.103(6) 0.104(6) 0.035(5) 0.017(5) 0.017(5)
 C64D 0.089(6) 0.132(7) 0.105(6) 0.045(5) 0.011(5) 0.026(5)
 C63C 0.080(5) 0.115(6) 0.091(6) 0.021(5) 0.029(5) 0.023(5)
 C22D 0.093(6) 0.130(7) 0.089(6) 0.021(5) 0.019(5) 0.029(5)
 C3AB 0.095(5) 0.131(5) 0.100(5) 0.032(5) 0.029(4) 0.029(4)
 C74E 0.086(5) 0.100(6) 0.107(6) 0.029(5) 0.004(5) 0.016(5)
 C84E 0.084(6) 0.110(6) 0.106(6) 0.027(5) -0.001(5) 0.016(5)
 C8AB 0.083(4) 0.110(5) 0.101(5) 0.030(4) 0.019(4) 0.026(4)
 F7F 0.173(7) 0.224(8) 0.177(7) 0.003(6) 0.039(6) 0.012(6)
 C13C 0.074(5) 0.115(6) 0.102(6) 0.045(5) 0.014(5) 0.021(5)
 O2H 0.155(7) 0.158(7) 0.194(8) 0.067(6) 0.087(6) 0.013(5)
 C40D 0.084(5) 0.116(7) 0.097(6) 0.035(5) 0.002(5) 0.022(5)
 C73C 0.089(5) 0.123(7) 0.099(6) 0.029(5) 0.015(5) 0.034(5)
 C20E 0.074(5) 0.152(8) 0.124(7) 0.046(6) 0.023(5) 0.023(5)
 C73E 0.087(6) 0.126(7) 0.100(6) 0.029(6) 0.016(5) 0.013(5)
 C9AA 0.089(6) 0.118(7) 0.090(6) 0.023(5) 0.016(5) 0.045(5)
 C41E 0.073(5) 0.134(7) 0.097(6) 0.048(5) 0.020(5) 0.013(5)
 C81C 0.076(5) 0.100(6) 0.140(7) 0.042(6) 0.016(5) 0.006(5)
 C71C 0.083(6) 0.117(7) 0.130(7) 0.035(6) 0.017(5) 0.017(5)
 C53E 0.086(6) 0.143(7) 0.103(6) 0.025(6) 0.019(5) 0.013(5)
 C8B5 0.086(4) 0.112(5) 0.124(5) 0.021(5) 0.026(4) 0.014(4)
 C44D 0.083(5) 0.098(6) 0.099(6) 0.028(5) -0.005(5) 0.017(5)
 C24D 0.101(6) 0.107(6) 0.112(6) 0.040(5) 0.014(5) 0.021(5)
 C91C 0.070(5) 0.101(6) 0.141(7) 0.027(5) 0.012(5) 0.010(5)
 C21E 0.094(6) 0.107(6) 0.122(7) 0.050(5) 0.026(5) 0.025(5)
 C33F 0.089(5) 0.119(6) 0.091(6) 0.034(5) 0.017(5) 0.031(5)
 C81A 0.080(5) 0.114(6) 0.111(6) -0.001(5) 0.005(5) 0.038(5)
 C44F 0.088(5) 0.105(6) 0.095(6) 0.016(5) 0.027(5) 0.012(5)
 C8A4 0.094(5) 0.114(5) 0.124(5) 0.033(5) 0.023(4) 0.011(4)
 C6AA 0.115(5) 0.118(5) 0.091(5) 0.026(4) 0.012(4) 0.028(5)
 C5B8 0.092(5) 0.121(5) 0.115(5) 0.032(5) 0.008(4) 0.006(4)
 C41C 0.081(5) 0.105(6) 0.123(7) 0.012(5) 0.015(5) 0.032(5)
 C72E 0.085(5) 0.109(6) 0.095(6) 0.023(5) 0.021(5) 0.029(5)
 C40C 0.073(5) 0.088(6) 0.102(6) 0.023(5) 0.032(4) 0.028(4)
 C84F 0.104(6) 0.114(6) 0.084(6) 0.023(5) 0.021(5) 0.015(5)
 C12D 0.085(5) 0.106(6) 0.091(6) 0.027(5) 0.001(5) 0.012(5)
 C8B8 0.104(5) 0.106(5) 0.121(5) 0.033(5) 0.017(4) 0.010(4)
 C43E 0.073(5) 0.141(7) 0.123(7) 0.039(6) 0.027(5) 0.017(5)
 C6BB 0.117(5) 0.105(5) 0.127(5) 0.018(5) 0.048(5) 0.020(4)
 C72B 0.078(5) 0.116(6) 0.092(6) 0.018(5) 0.015(5) 0.029(5)
 C61E 0.085(6) 0.147(7) 0.117(7) 0.035(6) 0.038(5) 0.043(5)
 C71A 0.085(5) 0.125(7) 0.106(6) 0.010(5) 0.000(5) 0.043(5)
 C9BC 0.113(7) 0.109(7) 0.089(6) 0.011(5) 0.010(5) 0.030(6)
 C8A5 0.103(5) 0.133(5) 0.127(5) 0.036(5) 0.005(5) 0.025(5)
 C4A8 0.093(4) 0.108(5) 0.099(4) 0.024(4) 0.017(4) 0.035(4)
 C40F 0.080(6) 0.144(7) 0.096(6) 0.028(6) 0.011(5) -0.007(5)
 C21D 0.100(6) 0.126(7) 0.118(6) 0.054(6) 0.044(5) 0.034(5)
 C54D 0.089(6) 0.121(7) 0.103(6) 0.036(5) -0.001(5) 0.022(5)
 C122 0.096(5) 0.128(6) 0.105(6) 0.038(5) 0.043(5) 0.040(5)
 C3B6 0.114(5) 0.116(5) 0.101(5) 0.018(5) 0.004(4) 0.020(4)
 C14F 0.111(6) 0.115(6) 0.096(6) 0.022(5) 0.036(5) 0.031(5)
 C3B7 0.097(5) 0.130(5) 0.109(5) 0.039(5) 0.011(5) 0.024(4)
 C5A4 0.102(5) 0.113(5) 0.120(5) 0.038(5) 0.012(4) 0.016(4)
 C30F 0.076(5) 0.129(7) 0.106(6) 0.028(6) 0.019(5) -0.006(5)
 C3B4 0.099(5) 0.134(5) 0.103(5) 0.034(5) 0.018(4) 0.026(4)
 C7BB 0.105(5) 0.106(5) 0.142(6) 0.029(5) 0.043(5) 0.027(4)
 C5A2 0.115(5) 0.089(5) 0.110(5) 0.013(4) 0.024(4) 0.013(4)
 C9A2 0.141(8) 0.106(7) 0.144(8) 0.029(6) 0.050(7) 0.024(6)
 F7K 0.156(6) 0.236(8) 0.211(8) 0.072(6) 0.038(6) 0.083(6)
 C10F 0.094(6) 0.129(7) 0.088(6) 0.022(5) 0.022(5) 0.019(5)
 C31D 0.102(6) 0.120(7) 0.112(6) 0.046(5) 0.030(5) 0.039(5)
 C12E 0.087(6) 0.120(7) 0.128(7) 0.042(6) 0.031(5) 0.035(5)
 C5A8 0.110(5) 0.120(5) 0.107(5) 0.019(5) 0.020(5) 0.032(4)
 C74D 0.101(6) 0.128(7) 0.098(6) 0.037(5) 0.017(5) 0.026(5)
 O4H 0.136(6) 0.223(9) 0.235(9) 0.024(7) -0.016(6) 0.102(6)
 C3A8 0.088(5) 0.121(5) 0.108(5) 0.019(5) 0.015(4) 0.031(4)
 C5AC 0.135(6) 0.104(5) 0.129(5) 0.026(5) 0.000(5) 0.034(5)
 C6B8 0.108(5) 0.120(5) 0.123(5) 0.027(5) 0.014(5) -0.008(5)
 C62F 0.107(6) 0.109(6) 0.122(7) 0.027(5) 0.036(6) 0.022(5)
 C4B3 0.096(4) 0.139(5) 0.149(5) 0.049(5) 0.018(5) 0.002(4)
 C31C 0.091(6) 0.100(6) 0.134(7) 0.020(5) 0.013(5) 0.032(5)
 F8G 0.212(8) 0.211(8) 0.204(8) 0.053(7) 0.056(7) 0.019(7)
 C7A2 0.111(5) 0.095(5) 0.127(5) 0.012(5) 0.026(5) 0.019(4)
 C64A 0.115(6) 0.112(6) 0.110(6) 0.040(5) 0.007(5) 0.039(5)
 C22E 0.101(6) 0.115(6) 0.147(7) 0.037(6) 0.047(6) 0.051(5)
 C3B3 0.091(5) 0.121(5) 0.138(6) 0.043(5) 0.016(5) 0.009(4)
 C63E 0.092(6) 0.133(7) 0.106(7) 0.035(6) 0.016(5) 0.008(5)
 C42E 0.080(5) 0.130(7) 0.126(7) 0.041(6) 0.019(5) 0.039(5)
 C3A9 0.091(5) 0.125(5) 0.105(5) 0.023(5) 0.021(4) 0.020(4)
 C4A9 0.101(5) 0.135(5) 0.111(5) 0.026(4) 0.011(4) 0.025(4)
 C9A5 0.089(6) 0.164(9) 0.145(9) -0.024(7) 0.002(6) 0.038(7)
 C51E 0.081(5) 0.138(7) 0.106(6) 0.040(5) 0.018(5) 0.027(5)
 C24F 0.132(7) 0.113(7) 0.128(7) 0.020(6) 0.031(6) 0.022(6)
 C4A5 0.108(5) 0.130(5) 0.117(5) 0.029(4) 0.010(4) 0.029(4)
 C6A2 0.120(5) 0.093(5) 0.125(5) 0.006(5) 0.023(5) 0.018(4)
 C8AC 0.110(5) 0.101(5) 0.118(5) 0.019(5) 0.006(4) 0.018(4)
 C21C 0.098(6) 0.105(6) 0.154(8) 0.018(6) 0.001(6) 0.023(5)
 C7A8 0.123(5) 0.122(5) 0.116(5) 0.032(5) 0.031(5) 0.011(5)
 C22F 0.106(6) 0.117(7) 0.127(7) 0.010(6) 0.047(6) 0.028(5)
 C33E 0.085(6) 0.143(7) 0.142(7) 0.034(6) 0.017(5) 0.038(6)
 C10E 0.091(6) 0.164(8) 0.127(7) 0.056(6) 0.016(6) 0.024(6)
 C23F 0.103(6) 0.127(7) 0.113(6) 0.039(6) 0.025(5) 0.036(5)
 C60E 0.085(6) 0.151(8) 0.121(7) 0.047(6) 0.024(6) 0.017(6)
 C74F 0.112(6) 0.109(6) 0.088(6) 0.011(5) 0.019(5) 0.005(5)
 C4B7 0.096(4) 0.141(5) 0.108(5) 0.049(4) 0.012(4) 0.034(4)
 C7A6 0.100(5) 0.117(5) 0.120(5) -0.021(5) -0.009(5) 0.039(5)
 C8B9 0.111(5) 0.120(5) 0.144(6) 0.029(5) 0.020(5) 0.026(5)
 C3B1 0.153(6) 0.117(5) 0.111(5) 0.027(5) 0.006(5) 0.054(5)
 C82C 0.088(6) 0.129(7) 0.116(6) -0.014(6) 0.004(5) 0.040(5)
 C7B8 0.106(5) 0.111(5) 0.125(6) 0.028(5) 0.011(5) 0.002(4)
 C52C 0.082(5) 0.113(6) 0.100(6) 0.005(5) 0.014(5) 0.025(5)
 C4B1 0.174(6) 0.129(5) 0.135(5) 0.032(5) 0.005(5) 0.057(5)
 C63F 0.104(6) 0.119(7) 0.112(6) 0.019(5) 0.022(5) 0.044(5)
 C8A3 0.121(5) 0.136(6) 0.155(6) 0.037(5) 0.027(5) 0.029(5)
 C84A 0.124(7) 0.107(6) 0.104(6) 0.032(5) 0.016(5) 0.049(5)
 C6A8 0.131(6) 0.130(6) 0.117(5) 0.026(5) 0.019(5) 0.019(5)
 C8A9 0.102(5) 0.144(5) 0.120(5) 0.029(5) 0.015(5) 0.024(5)
 C32E 0.095(6) 0.120(7) 0.141(7) 0.038(6) 0.024(6) 0.028(5)
 C9B7 0.106(7) 0.166(9) 0.146(8) 0.090(7) 0.009(6) 0.029(7)
 C53F 0.106(6) 0.130(7) 0.101(6) 0.017(6) 0.032(5) 0.049(5)
 C34A 0.110(6) 0.126(7) 0.100(6) 0.046(5) 0.024(5) 0.039(5)
 C13E 0.084(6) 0.132(7) 0.153(8) 0.026(6) 0.013(6) 0.033(5)
 C83F 0.114(6) 0.124(7) 0.102(6) 0.018(6) 0.021(5) 0.033(6)
 C40E 0.080(6) 0.150(8) 0.120(7) 0.036(6) 0.031(5) 0.023(5)
 C44E 0.094(6) 0.112(7) 0.147(7) 0.039(6) 0.017(6) 0.019(5)
 C6A4 0.110(5) 0.108(5) 0.136(6) 0.046(5) 0.009(5) 0.019(4)
 C31E 0.103(6) 0.113(7) 0.112(6) 0.042(5) 0.021(5) 0.012(5)
 C74A 0.129(7) 0.122(7) 0.114(7) 0.035(6) 0.004(6) 0.053(6)
 C8A1 0.129(5) 0.143(6) 0.132(6) 0.019(5) 0.002(5) 0.068(5)
 C50E 0.089(6) 0.149(7) 0.114(7) 0.041(6) 0.021(6) 0.023(6)
 C32F 0.121(7) 0.112(7) 0.121(7) 0.007(6) 0.027(6) 0.011(6)
 C7A4 0.105(5) 0.108(5) 0.145(6) 0.032(5) 0.018(5) 0.021(4)
 C4B6 0.113(5) 0.128(5) 0.104(5) 0.016(4) 0.000(4) 0.022(4)
 C9B5 0.116(7) 0.133(8) 0.146(9) 0.022(7) 0.019(7) 0.032(7)
 C9B6 0.105(7) 0.121(8) 0.131(8) -0.023(7) -0.004(6) 0.043(6)
 C5A9 0.120(5) 0.161(6) 0.128(6) 0.036(5) 0.014(5) 0.021(5)
 C4A1 0.125(5) 0.139(5) 0.127(5) 0.012(4) -0.011(4) 0.062(4)
 C8A6 0.089(5) 0.110(5) 0.111(5) -0.013(5) -0.004(4) 0.030(4)
 C34E 0.106(6) 0.120(7) 0.167(8) 0.054(6) 0.038(6) 0.023(6)
 C30E 0.087(6) 0.142(7) 0.127(7) 0.027(6) 0.033(6) 0.026(6)
 C34F 0.121(7) 0.111(6) 0.103(6) 0.027(5) 0.045(5) 0.020(5)
 C4B4 0.116(5) 0.164(5) 0.114(5) 0.047(4) 0.027(4) 0.036(5)
 C5B9 0.111(5) 0.115(5) 0.143(6) 0.043(5) 0.014(5) 0.025(5)
 C82F 0.113(7) 0.155(8) 0.134(8) 0.021(7) 0.020(6) 0.027(6)
 C73F 0.102(6) 0.138(7) 0.136(7) 0.016(6) 0.024(6) 0.051(6)
 F6F 0.252(9) 0.292(10) 0.235(9) 0.083(8) 0.100(8) 0.034(8)
 C14E 0.106(6) 0.110(6) 0.145(7) 0.041(6) 0.027(6) 0.035(5)
 C5A6 0.129(5) 0.117(5) 0.118(5) 0.000(5) -0.019(5) 0.045(5)
 C3A7 0.141(6) 0.128(6) 0.119(5) 0.048(5) 0.022(5) 0.045(5)
 C3B2 0.134(5) 0.131(5) 0.101(5) 0.021(5) 0.036(5) 0.015(5)
 C5K 0.169(6) 0.166(6) 0.138(6) 0.050(5) 0.052(5) 0.046(5)
 C9A6 0.084(6) 0.124(8) 0.127(8) -0.041(6) 0.010(6) 0.032(6)
 C8B3 0.108(5) 0.137(6) 0.162(6) 0.057(5) 0.013(5) 0.011(5)
 C3A5 0.102(5) 0.133(5) 0.113(5) 0.021(5) 0.008(5) 0.034(4)
 C4B2 0.154(5) 0.148(5) 0.114(5) 0.016(5) 0.047(5) 0.017(5)
 C9A3 0.099(7) 0.145(9) 0.183(10) 0.047(8) 0.028(7) 0.010(7)
 C4A7 0.170(6) 0.145(5) 0.143(5) 0.056(5) 0.034(5) 0.057(5)
 C6A9 0.130(6) 0.177(6) 0.142(6) 0.041(5) 0.008(5) 0.016(5)
 C7B7 0.108(5) 0.156(6) 0.130(6) 0.061(5) 0.011(5) 0.038(5)
 C11C 0.090(6) 0.107(6) 0.150(7) 0.034(6) -0.004(6) 0.015(5)
 N1A3 0.114(6) 0.183(7) 0.161(7) 0.015(6) 0.035(5) 0.038(5)
 C23E 0.093(6) 0.143(8) 0.162(8) 0.034(7) 0.026(6) 0.037(6)
 C24E 0.098(6) 0.123(7) 0.161(8) 0.057(6) 0.057(6) 0.037(5)
 C9AC 0.112(7) 0.109(7) 0.138(8) 0.020(6) -0.004(6) 0.005(6)
 C9B8 0.121(8) 0.107(7) 0.161(9) 0.032(7) 0.020(7) 0.012(6)
 C72C 0.112(7) 0.147(8) 0.121(7) -0.021(6) -0.001(6) 0.056(6)
 C7AB 0.104(5) 0.135(5) 0.116(5) 0.027(5) 0.012(5) 0.025(5)
 C5AB 0.118(5) 0.153(6) 0.116(5) 0.022(5) 0.019(5) 0.033(5)
 C7AC 0.134(6) 0.118(5) 0.142(6) 0.024(5) 0.004(5) 0.026(5)
 C7B6 0.128(5) 0.137(6) 0.123(6) 0.006(5) -0.001(5) 0.032(5)
 C7A5 0.121(5) 0.136(6) 0.134(6) 0.035(5) 0.000(5) 0.025(5)
 C12F 0.135(7) 0.153(8) 0.128(7) 0.032(6) 0.048(6) 0.017(6)
 C6A6 0.119(5) 0.122(6) 0.121(6) -0.012(5) -0.015(5) 0.050(5)
 C5E 0.184(8) 0.165(7) 0.184(8) 0.047(6) 0.011(7) 0.051(6)
 O4E 0.125(9) 0.127(9) 0.129(9) 0.088(8) 0.033(7) 0.032(7)
 C9A8 0.094(6) 0.113(7) 0.140(8) 0.035(6) 0.022(6) 0.015(6)
 F6G 0.268(10) 0.246(9) 0.191(8) 0.023(7) 0.005(8) 0.018(8)
 C6A5 0.119(5) 0.141(6) 0.129(6) 0.032(5) 0.001(5) 0.029(5)
 C9A9 0.087(6) 0.149(9) 0.136(8) 0.028(7) 0.017(6) 0.006(6)
 C3A1 0.111(5) 0.135(6) 0.114(5) 0.005(5) 0.001(5) 0.055(5)
 C9B9 0.113(7) 0.114(8) 0.176(10) 0.023(7) 0.023(7) 0.023(6)
 F7G 0.217(9) 0.287(10) 0.255(10) 0.074(8) 0.059(8) 0.097(8)
 C6B3 0.134(6) 0.150(6) 0.170(6) 0.062(5) 0.025(5) 0.001(5)
 C9A4 0.119(8) 0.137(8) 0.150(9) 0.018(7) 0.048(7) 0.030(7)
 O4K 0.341(11) 0.173(8) 0.156(7) 0.014(7) 0.111(8) 0.040(8)
 C6AB 0.120(5) 0.148(6) 0.122(6) 0.015(5) 0.008(5) 0.031(5)
 C72F 0.105(6) 0.153(8) 0.143(8) 0.048(7) 0.030(6) 0.036(6)
 C42F 0.105(6) 0.135(7) 0.123(7) 0.019(6) 0.034(6) 0.025(6)
 C7A9 0.119(6) 0.169(6) 0.140(6) 0.039(5) 0.012(5) 0.022(5)
 C5A5 0.115(5) 0.138(6) 0.123(5) 0.034(5) 0.009(5) 0.027(5)
 C9BB 0.100(7) 0.130(8) 0.183(10) 0.047(7) 0.017(7) 0.051(6)
 C5B7 0.114(5) 0.153(6) 0.121(5) 0.047(5) 0.011(5) 0.032(5)
 C8B4 0.121(5) 0.179(6) 0.128(6) 0.049(5) 0.033(5) 0.035(5)
 C9B3 0.117(8) 0.157(10) 0.201(11) 0.078(9) 0.005(8) 0.005(7)
 C7B3 0.122(5) 0.143(6) 0.165(6) 0.060(5) 0.019(5) 0.007(5)
 C62C 0.094(6) 0.142(8) 0.123(7) -0.008(6) 0.008(5) 0.043(6)
 O3G 0.217(9) 0.230(10) 0.170(8) 0.030(8) -0.028(8) 0.000(8)
 C8B2 0.166(6) 0.159(6) 0.133(6) 0.030(5) 0.059(5) 0.021(5)
 C5B4 0.137(6) 0.192(6) 0.135(6) 0.059(5) 0.033(5) 0.041(5)
 O3C 0.200(10) 0.215(10) 0.184(9) 0.085(9) 0.008(8) 0.028(9)
 C6B6 0.152(6) 0.161(6) 0.140(6) 0.016(5) -0.009(5) 0.022(6)
 C9B4 0.117(8) 0.208(11) 0.148(9) 0.053(8) 0.046(7) 0.043(8)
 C5B3 0.124(5) 0.150(6) 0.163(6) 0.054(5) 0.019(5) -0.007(5)
 O3F 0.187(9) 0.291(11) 0.220(10) -0.028(9) 0.057(8) -0.027(8)
 C6B9 0.134(6) 0.137(6) 0.162(6) 0.041(5) 0.022(5) 0.032(5)
 O3K 0.158(7) 0.244(10) 0.298(11) 0.138(8) 0.069(8) 0.086(7)
 C6AC 0.157(6) 0.121(6) 0.148(6) 0.029(5) 0.005(5) 0.032(5)
 C7A3 0.150(6) 0.166(6) 0.172(7) 0.030(6) 0.029(6) 0.030(5)
 F6C 0.202(9) 0.224(10) 0.199(9) 0.056(8) -0.014(8) 0.035(8)
 C3A3 0.134(6) 0.194(7) 0.167(6) 0.003(6) 0.045(6) 0.038(5)
 C5F 0.167(6) 0.206(6) 0.223(6) 0.021(6) 0.056(5) 0.033(5)
 C9B1 0.210(11) 0.147(9) 0.186(11) 0.067(9) 0.037(10) 0.037(9)
 O4C 0.180(9) 0.228(11) 0.150(8) 0.041(8) -0.010(8) 0.018(8)
 C9B2 0.176(10) 0.136(9) 0.146(9) 0.037(7) 0.080(8) 0.005(7)
 C9A1 0.157(9) 0.162(9) 0.147(9) 0.034(8) 0.000(8) 0.087(8)
 O4F 0.242(10) 0.171(8) 0.254(10) 0.041(8) 0.008(9) 0.030(8)
 C5G 0.198(7) 0.220(7) 0.193(6) 0.052(6) 0.038(6) 0.048(6)
 C5B6 0.147(6) 0.150(6) 0.132(6) 0.023(5) -0.011(5) 0.021(5)
 C7B9 0.135(6) 0.125(6) 0.155(6) 0.035(5) 0.022(5) 0.024(5)
 C7A1 0.142(6) 0.158(6) 0.158(6) 0.011(5) -0.002(5) 0.074(5)
 F7C 0.231(10) 0.215(10) 0.262(11) 0.018(9) 0.025(9) 0.079(9)
 C8A7 0.168(6) 0.165(6) 0.179(6) 0.068(5) 0.037(5) 0.057(5)
 C4A3 0.147(5) 0.183(6) 0.174(6) 0.023(5) 0.027(5) 0.046(5)
 F8F 0.187(6) 0.218(7) 0.296(7) 0.009(6) 0.038(6) 0.069(5)
 C5A1 0.149(6) 0.163(6) 0.153(6) 0.014(5) -0.017(5) 0.073(5)
 C5B2 0.181(6) 0.181(6) 0.138(6) 0.023(5) 0.050(6) 0.007(6)
 C6B4 0.153(6) 0.205(7) 0.154(6) 0.063(6) 0.039(5) 0.041(6)
 C8B1 0.200(6) 0.157(6) 0.176(6) 0.043(6) 0.021(6) 0.046(6)
 C6A3 0.179(7) 0.187(7) 0.187(7) 0.024(6) 0.021(6) 0.033(6)
 C6A1 0.154(6) 0.168(6) 0.164(6) 0.014(5) -0.010(5) 0.070(5)
 F8E 0.220(11) 0.211(11) 0.262(12) 0.041(10) -0.004(10) 0.090(9)
 C7B1 0.217(7) 0.163(6) 0.189(7) 0.047(6) 0.029(6) 0.043(6)
 C7B2 0.186(7) 0.191(7) 0.150(6) 0.027(6) 0.058(6) 0.013(6)
 F8C 0.222(10) 0.301(12) 0.220(10) 0.093(9) 0.002(9) -0.017(9)
 C5C 0.190(7) 0.201(7) 0.196(7) 0.052(6) 0.011(6) 0.043(6)
 C6B2 0.193(7) 0.197(7) 0.158(6) 0.020(6) 0.054(6) 0.014(6)
 C7B4 0.145(6) 0.196(6) 0.151(6) 0.064(5) 0.029(5) 0.035(5)
 F8A 0.215(10) 0.240(11) 0.232(10) 0.025(9) 0.014(9) 0.004(9)
 C7A7 0.190(7) 0.184(7) 0.198(7) 0.061(6) 0.037(6) 0.065(6)
 C6B1 0.219(7) 0.161(6) 0.192(7) 0.037(6) 0.021(6) 0.052(6)
 C5B1 0.210(7) 0.152(6) 0.169(6) 0.039(6) 0.010(6) 0.051(6)
 C5A7 0.205(7) 0.185(7) 0.178(6) 0.051(6) 0.026(6) 0.072(6)
 F6E 0.242(12) 0.220(11) 0.222(11) 0.041(10) 0.014(10) 0.035(10)
 F6A 0.242(11) 0.235(11) 0.287(12) 0.010(10) 0.057(10) 0.027(9)
 C5A3 0.172(6) 0.190(7) 0.196(7) 0.021(6) 0.032(6) 0.049(6)
 C5A 0.202(7) 0.212(7) 0.244(7) 0.032(6) 0.040(6) 0.044(6)
 O3A 0.208(10) 0.139(9) 0.246(11) 0.011(9) 0.065(9) 0.026(8)
 O4A 0.161(10) 0.215(11) 0.319(13) 0.082(10) 0.032(10) 0.053(9)
 O2A 0.164(9) 0.190(10) 0.283(12) 0.039(9) 0.103(9) -0.017(8)
 F7A 0.235(11) 0.298(12) 0.302(12) -0.019(11) 0.049(10) 0.086(10)
 O3E 0.188(12) 0.167(12) 0.224(13) 0.080(10) -0.005(11) 0.002(10)
 O2G 0.151(8) 0.257(10) 0.245(10) 0.105(8) 0.034(8) 0.022(8)
 O4G 0.263(10) 0.220(10) 0.190(9) 0.070(8) 0.046(8) 0.066(9)
 C6B7 0.115(5) 0.166(6) 0.126(6) 0.049(5) 0.009(5) 0.042(5)
 C9A7 0.157(10) 0.192(11) 0.220(12) 0.088(9) -0.003(9) 0.076(9)
 C6A7 0.212(7) 0.200(7) 0.199(7) 0.052(6) 0.029(6) 0.071(6)
 S1B 0.211(6) 0.212(6) 0.190(6) 0.060(5) 0.022(5) 0.060(5)
 O2E 0.152(10) 0.192(12) 0.132(10) 0.031(9) 0.027(9) 0.077(10)
 O2C 0.274(12) 0.218(11) 0.294(13) 0.007(10) 0.007(11) 0.102(10)
 F7E 0.246(11) 0.206(10) 0.240(11) 0.045(9) 0.034(9) 0.063(9)
 O4B 0.198(13) 0.226(13) 0.180(12) 0.103(11) -0.025(10) 0.032(11)
 F8B 0.260(13) 0.214(12) 0.233(13) 0.068(11) 0.031(11) 0.044(11)
 C5B 0.229(8) 0.223(8) 0.220(8) 0.057(7) 0.028(7) 0.054(7)
 O3B 0.225(13) 0.240(13) 0.197(13) 0.078(11) -0.002(11) 0.077(11)
 F7B 0.267(13) 0.227(13) 0.254(13) 0.087(11) 0.023(11) 0.049(11)
 F6B 0.274(14) 0.266(14) 0.257(13) 0.026(12) 0.028(12) 0.035(12)
 O2B 0.214(13) 0.215(13) 0.201(13) 0.060(11) 0.025(11) 0.056(11)
 O4EA 0.141(5) 0.157(5) 0.134(5) 0.027(4) 0.028(4) 0.019(4)
 C1EA 0.168(9) 0.114(8) 0.147(9) 0.029(7) 0.024(8) 0.006(7)
 C2EA 0.147(6) 0.156(6) 0.145(6) 0.031(5) 0.024(5) 0.020(5)
 C5EA 0.137(6) 0.128(6) 0.134(6) 0.018(5) 0.035(5) 0.020(5)
 C6EA 0.170(10) 0.151(9) 0.124(8) 0.046(7) 0.010(8) 0.003(8)
 O3EA 0.138(6) 0.173(7) 0.113(5) -0.012(5) 0.036(5) 0.027(5)
 C2EB 0.200(10) 0.206(10) 0.209(9) 0.035(7) 0.036(7) 0.060(7)
 C1EB 0.137(13) 0.183(14) 0.164(13) -0.005(12) 0.000(11) 0.088(11)
 O4EB 0.220(9) 0.215(9) 0.227(9) 0.038(7) 0.039(7) 0.057(7)
 C5EB 0.218(10) 0.208(10) 0.201(10) 0.041(7) 0.037(8) 0.063(7)
 O3EB 0.235(14) 0.227(14) 0.186(13) 0.018(11) 0.048(11) 0.059(12)
 C6EB 0.199(15) 0.228(16) 0.176(15) 0.024(12) 0.059(13) 0.040(12)
 C1N1 0.203(11) 0.243(11) 0.205(11) 0.039(10) 0.022(9) 0.057(10)
 C2N1 0.207(10) 0.223(9) 0.191(9) 0.064(7) 0.017(7) 0.064(8)
 N3N1 0.220(11) 0.220(10) 0.175(10) 0.078(9) 0.012(9) 0.072(9)
 C1N2 0.153(8) 0.150(8) 0.159(8) 0.063(7) 0.078(7) 0.050(7)
 C2N2 0.174(7) 0.170(8) 0.149(6) 0.063(7) 0.073(6) 0.062(6)
 N3N2 0.211(9) 0.200(9) 0.170(8) 0.064(8) 0.076(7) 0.088(7)
 C1N3 0.101(6) 0.122(7) 0.168(8) 0.026(7) 0.025(6) 0.018(6)
 C2N3 0.087(5) 0.113(6) 0.137(6) 0.034(6) 0.017(4) 0.016(5)
 N3N3 0.097(5) 0.118(6) 0.159(7) 0.031(6) 0.010(5) 0.012(5)
 C1N4 0.205(10) 0.176(10) 0.219(11) 0.032(9) 0.041(10) 0.081(9)
 C2N4 0.206(8) 0.184(8) 0.215(10) 0.028(8) 0.038(8) 0.082(7)
 N3N4 0.214(10) 0.189(9) 0.230(11) 0.014(9) 0.029(10) 0.093(8)
 C2N5 0.119(9) 0.116(9) 0.116(9) 0.028(8) 0.018(8) 0.029(7)
 C1N5 0.164(13) 0.157(13) 0.144(13) 0.031(11) 0.030(12) 0.044(11)
 N3N5 0.079(9) 0.106(10) 0.117(10) 0.015(8) -0.014(8) 0.021(7)
 N3N6 0.154(10) 0.141(10) 0.207(12) 0.026(10) -0.026(9) 0.039(9)
 C2N6 0.148(9) 0.161(9) 0.176(9) 0.029(8) 0.008(7) 0.042(7)
 C1N6 0.174(12) 0.155(11) 0.204(13) 0.037(11) 0.030(11) 0.027(10)
 O3ED 0.124(9) 0.138(10) 0.112(9) 0.036(8) 0.019(7) 0.025(8)
 C1ED 0.117(11) 0.121(12) 0.115(11) 0.016(10) 0.005(10) 0.027(9)
 C2ED 0.131(8) 0.147(8) 0.139(8) 0.026(6) 0.021(6) 0.031(6)
 O4ED 0.156(7) 0.170(8) 0.175(7) 0.032(6) 0.021(6) 0.041(6)
 C5ED 0.168(9) 0.173(9) 0.187(9) 0.040(7) 0.026(7) 0.043(7)
 C6ED 0.201(15) 0.219(16) 0.222(15) 0.059(13) 0.021(13) 0.049(13)
 N3N8 0.185(12) 0.171(11) 0.160(11) 0.049(9) 0.036(10) 0.039(9)
 C2N8 0.177(10) 0.172(10) 0.168(10) 0.043(7) 0.033(8) 0.046(7)
 C1N8 0.192(12) 0.191(12) 0.190(12) 0.039(10) 0.029(10) 0.048(10)
 O4EE 0.237(9) 0.240(9) 0.246(9) 0.050(7) 0.014(7) 0.066(7)
 C1EE 0.192(14) 0.202(14) 0.207(14) 0.039(12) -0.035(11) 0.066(12)
 C2EE 0.224(9) 0.231(9) 0.230(9) 0.038(7) 0.017(7) 0.065(7)
 O3EE 0.199(12) 0.217(12) 0.194(12) 0.030(10) 0.037(10) 0.055(10)
 C6EE 0.237(15) 0.230(15) 0.239(16) 0.062(13) 0.001(13) 0.072(13)
 C5EE 0.240(10) 0.240(10) 0.247(10) 0.048(8) 0.014(7) 0.070(7)
 C2NC 0.191(11) 0.177(11) 0.204(11) 0.050(8) 0.036(8) 0.067(8)
 C1NC 0.200(13) 0.185(12) 0.212(13) 0.043(10) 0.034(10) 0.068(10)
 N3NC 0.202(12) 0.179(12) 0.207(13) 0.064(10) 0.040(10) 0.064(10)
 C2ND 0.178(10) 0.149(9) 0.176(9) 0.040(7) 0.020(8) 0.046(8)
 C1ND 0.188(12) 0.169(11) 0.186(12) 0.035(10) 0.014(10) 0.058(10)
 N3ND 0.184(11) 0.142(10) 0.178(11) 0.055(9) 0.016(10) 0.039(10)
 C2NE 0.128(8) 0.141(9) 0.149(9) 0.021(7) 0.027(7) 0.037(7)
 C1NE 0.153(11) 0.165(11) 0.161(11) 0.004(9) 0.035(10) 0.056(10)
 N3NE 0.097(8) 0.133(10) 0.163(11) 0.017(9) 0.030(8) 0.032(8)
 C2NF 0.216(11) 0.206(11) 0.222(12) 0.049(9) 0.027(8) 0.073(8)
 C1NF 0.208(13) 0.202(13) 0.224(14) 0.053(11) 0.025(11) 0.069(11)
 N3NF 0.225(13) 0.213(12) 0.228(14) 0.057(11) 0.030(11) 0.085(10)
 C2NA 0.215(10) 0.240(11) 0.222(11) 0.049(9) 0.027(8) 0.070(8)
 C1NA 0.212(14) 0.277(15) 0.201(13) 0.063(12) 0.045(12) 0.054(12)
 N3NA 0.239(13) 0.248(13) 0.245(14) 0.055(12) 0.032(12) 0.073(11)
 S1D 0.300(7) 0.296(7) 0.300(7) 0.051(6) 0.046(6) 0.142(6)
 C5D 0.286(9) 0.293(9) 0.258(8) 0.050(8) 0.069(8) 0.124(8)
 O3D 0.181(9) 0.244(10) 0.201(9) 0.061(8) 0.068(8) 0.079(8)
 F7D 0.336(13) 0.390(14) 0.244(11) 0.087(11) 0.049(10) 0.122(11)
 O4D 0.345(14) 0.261(12) 0.293(13) 0.099(11) 0.064(11) 0.140(11)
 F8D 0.294(12) 0.327(13) 0.306(12) 0.061(11) 0.119(10) 0.089(10)
 F6D 0.341(13) 0.288(12) 0.257(11) 0.032(9) 0.089(10) 0.112(10)
 O2D 0.317(13) 0.286(12) 0.227(11) 0.045(11) -0.020(11) 0.120(11)
 C2EC 0.217(8) 0.224(8) 0.189(8) 0.064(7) 0.030(6) 0.047(6)
 O3EC 0.175(10) 0.227(11) 0.111(8) 0.095(8) 0.028(8) 0.048(9)
 C1EC 0.199(14) 0.215(14) 0.183(14) 0.074(12) 0.012(12) 0.014(11)
 O4EC 0.240(8) 0.241(9) 0.210(8) 0.063(7) 0.023(7) 0.036(6)
 C1NH 0.261(17) 0.36(2) 0.145(13) -0.001(14) 0.119(13) 0.151(15)
 C2NH 0.277(15) 0.351(17) 0.193(13) 0.029(13) 0.066(12) 0.112(13)
 N3NH 0.236(16) 0.368(19) 0.140(12) 0.008(13) 0.020(12) 0.167(14)
 C6EC 0.249(16) 0.253(15) 0.236(15) 0.052(13) 0.054(13) 0.041(13)
 C5EC 0.232(9) 0.236(9) 0.212(8) 0.061(7) 0.028(7) 0.045(7)
 N3NG 0.225(15) 0.242(15) 0.156(13) -0.046(12) 0.041(13) 0.063(12)
 C2NG 0.214(13) 0.219(12) 0.177(12) 0.016(8) 0.044(9) 0.060(9)
 C1NG 0.235(16) 0.229(17) 0.162(15) 0.027(13) 0.050(13) 0.050(13)
 C1NI 0.26(3) 0.23(3) 0.26(3) 0.03(2) 0.03(2) 0.087(19)
 N3NI 0.26(3) 0.27(3) 0.27(3) 0.022(19) 0.01(2) 0.083(19)
 C2NI 0.26(2) 0.25(2) 0.26(2) 0.038(16) 0.023(16) 0.076(15)
 N3NJ 0.100(11) 0.167(15) 0.192(16) -0.054(13) 0.026(11) 0.081(11)
 C2NJ 0.173(13) 0.194(14) 0.229(16) 0.016(13) 0.027(12) 0.092(12)
 C1NJ 0.209(19) 0.22(2) 0.25(2) 0.025(18) 0.006(17) 0.080(17)

_geom_special_details
;
 All esds (except the esd in the dihedral angle between two l.s. planes)
 are estimated using the full covariance matrix.  The cell esds are taken
 into account individually in the estimation of esds in distances, angles
 and torsion angles; correlations between esds in cell parameters are only
 used when they are defined by crystal symmetry.  An approximate (isotropic)
 treatment of cell esds is used for estimating esds involving l.s. planes.
;
loop_
  _geom_bond_atom_site_label_1
  _geom_bond_atom_site_label_2
  _geom_bond_distance
  _geom_bond_site_symmetry_2
  _geom_bond_publ_flag
 Cu10 N1BA 2.101(8) . ?
 Cu10 N2AA 2.023(5) . ?
 Cu10 N2BA 1.986(5) . ?
 Cu10 N1AA 1.988(8) . ?
 Cu11 N1BB 2.094(7) . ?
 Cu11 N2AB 1.955(6) . ?
 Cu11 N1AB 2.108(7) . ?
 Cu11 N2BB 2.019(6) . ?
 Cu12 N1AC 2.088(7) . ?
 Cu12 N1BC 2.037(7) . ?
 Cu12 N2BC 2.059(5) . ?
 Cu12 N2AC 2.005(6) . ?
 Cu8 N1B8 2.127(8) . ?
 Cu8 N2B8 2.004(6) . ?
 Cu8 N2A8 2.032(6) . ?
 Cu8 N1A8 2.026(8) . ?
 Cu6 N1B6 1.996(9) . ?
 Cu6 N2B6 2.083(6) . ?
 Cu6 N1A6 2.053(8) . ?
 Cu6 N2A6 1.990(6) . ?
 Cu2 N1A2 2.054(8) . ?
 Cu2 N2A2 2.018(6) . ?
 Cu2 N1B2 2.123(9) . ?
 Cu2 N2B2 1.979(7) . ?
 Cu5 N2B5 1.997(6) . ?
 Cu5 N1B5 2.111(9) . ?
 Cu5 N1A5 1.985(9) . ?
 Cu5 N2A5 2.017(6) . ?
 Cu9 N1B9 2.103(8) . ?
 Cu9 N1A9 2.108(8) . ?
 Cu9 N2B9 1.998(6) . ?
 Cu9 N2A9 1.972(6) . ?
 Cu4 N1A4 2.112(8) . ?
 Cu4 N1B4 2.128(8) . ?
 Cu4 N2A4 1.988(6) . ?
 Cu4 N2B4 1.991(6) . ?
 Cu7 N1B7 2.027(9) . ?
 Cu7 N1A7 2.043(9) . ?
 Cu7 N2B7 2.052(6) . ?
 Cu7 N2A7 1.989(8) . ?
 Cu1 N1B1 2.078(9) . ?
 Cu1 N2A1 2.033(6) . ?
 Cu1 N1A1 2.006(8) . ?
 Cu1 N2B1 2.028(8) . ?
 Cu3 N2B3 1.987(7) . ?
 Cu3 N1B3 2.073(10) . ?
 Cu3 N2A3 2.008(7) . ?
 Cu3 N1A3 1.898(11) . ?
 S1I O2I 1.417(6) . ?
 S1I O4I 1.418(6) . ?
 S1I O3I 1.414(6) . ?
 S1I C5I 1.903(8) . ?
 S1K O2K 1.407(7) . ?
 S1K C5K 1.763(14) . ?
 S1K O4K 1.380(11) . ?
 S1K O3K 1.459(11) . ?
 S1F O2F 1.419(8) . ?
 S1F O3F 1.377(12) . ?
 S1F C5F 1.702(19) . ?
 S1F O4F 1.546(13) . ?
 S1F F8F 2.148(13) . ?
 S1H C5H 1.859(11) . ?
 S1H O3H 1.427(7) . ?
 S1H O2H 1.378(9) . ?
 S1H O4H 1.457(9) . ?
 S1G O3G 1.447(11) . ?
 S1G C5G 1.774(19) . ?
 S1G O2G 1.347(11) . ?
 S1G O4G 1.482(13) . ?
 F8I C5I 1.311(8) . ?
 F7I C5I 1.322(8) . ?
 F6I C5I 1.349(8) . ?
 S1J O2J 1.431(6) . ?
 S1J O4J 1.394(6) . ?
 S1J O3J 1.410(6) . ?
 S1J C5J 1.915(7) . ?
 C5J F6J 1.328(8) . ?
 C5J F7J 1.325(8) . ?
 C5J F8J 1.346(8) . ?
 S1C O3C 1.491(13) . ?
 S1C O4C 1.425(13) . ?
 S1C C5C 1.84(2) . ?
 S1C O2C 1.506(15) . ?
 C5H F6H 1.222(10) . ?
 C5H F7H 1.346(10) . ?
 C5H F8H 1.331(10) . ?
 N1BB C3BB 1.288(10) . ?
 N1BB C14C 1.414(10) . ?
 N1AC C13B 1.428(10) . ?
 N1AC C3AC 1.262(10) . ?
 S1A C5A 1.87(2) . ?
 S1A O3A 1.407(14) . ?
 S1A O4A 1.457(15) . ?
 S1A O2A 1.427(12) . ?
 N1BC C83A 1.420(10) . ?
 N1BC C3BC 1.284(10) . ?
 N1BA C84B 1.456(10) . ?
 N1BA C3BA 1.285(10) . ?
 N2BC C4BC 1.348(4) . ?
 N2BC C8BC 1.344(4) . ?
 N1B8 C13D 1.415(11) . ?
 N1B8 C3B8 1.296(11) . ?
 N2AB C4AB 1.351(4) . ?
 N2AB C8AB 1.345(4) . ?
 N1B9 C82A 1.438(11) . ?
 N1B9 C3B9 1.260(11) . ?
 N2AC C4AC 1.348(4) . ?
 N2AC C8AC 1.347(4) . ?
 N2AA C8AA 1.349(4) . ?
 N2AA C4AA 1.345(4) . ?
 N2BA C4BA 1.338(4) . ?
 N2BA C8BA 1.351(4) . ?
 N1A4 C81D 1.412(11) . ?
 N1A4 C3A4 1.295(11) . ?
 N1AB C81E 1.413(11) . ?
 N1AB C3AB 1.266(11) . ?
 S1E C5E 1.82(3) . ?
 S1E O4E 1.599(15) . ?
 S1E O3E 1.336(18) . ?
 S1E O2E 1.352(16) . ?
 N2B5 C4B5 1.339(4) . ?
 N2B5 C8B5 1.349(4) . ?
 N1B6 C82D 1.442(11) . ?
 N1B6 C3B6 1.303(12) . ?
 N2B8 C4B8 1.346(4) . ?
 N2B8 C8B8 1.349(4) . ?
 N1A2 C3A2 1.308(11) . ?
 N1A2 C81B 1.444(10) . ?
 N2BB C4BB 1.347(4) . ?
 N2BB C8BB 1.347(4) . ?
 N1B4 C81F 1.409(11) . ?
 N1B4 C3B4 1.286(12) . ?
 N1B5 C3B5 1.256(11) . ?
 N1B5 C11A 1.445(11) . ?
 N2A8 C8A8 1.348(4) . ?
 N2A8 C4A8 1.341(4) . ?
 N1AA C82E 1.479(11) . ?
 N1AA C3AA 1.257(11) . ?
 N2A2 C4A2 1.342(4) . ?
 N2A2 C8A2 1.347(4) . ?
 N2B6 C8B6 1.347(4) . ?
 N2B6 C4B6 1.344(4) . ?
 C93B C13B 1.422(5) . ?
 C93B C107 1.354(5) . ?
 C93B C83B 1.420(5) . ?
 N1A6 C12C 1.451(11) . ?
 N1A6 C3A6 1.284(12) . ?
 N1B1 C14A 1.400(12) . ?
 N1B1 C3B1 1.256(12) . ?
 C53B C107 1.425(5) . ?
 C53B C50B 1.510(11) . ?
 C53B C63B 1.376(5) . ?
 N1A8 C84E 1.443(12) . ?
 N1A8 C3A8 1.289(11) . ?
 N1A9 C83E 1.427(12) . ?
 N1A9 C3A9 1.288(12) . ?
 C13B C23B 1.367(5) . ?
 N2A1 C8A1 1.349(4) . ?
 N2A1 C4A1 1.344(4) . ?
 N1B7 C13C 1.445(11) . ?
 N1B7 C3B7 1.256(12) . ?
 C107 C43B 1.425(5) . ?
 C50B C60B 1.399(7) . ?
 C50B C40B 1.392(7) . ?
 N1A7 C84D 1.421(12) . ?
 N1A7 C3A7 1.215(13) . ?
 C43B C33B 1.365(5) . ?
 N2A6 C4A6 1.345(4) . ?
 N2A6 C8A6 1.346(4) . ?
 C108 C54B 1.422(5) . ?
 C108 C44B 1.422(5) . ?
 C108 C94B 1.346(5) . ?
 N1A1 C82B 1.457(11) . ?
 N1A1 C3A1 1.268(12) . ?
 N2B9 C4B9 1.340(4) . ?
 N2B9 C8B9 1.352(4) . ?
 N2A4 C4A4 1.345(4) . ?
 N2A4 C8A4 1.346(4) . ?
 C60B C44B 1.493(11) . ?
 C60B C10B 1.388(7) . ?
 C3BB C4BB 1.468(5) . ?
 C103 C53A 1.422(5) . ?
 C103 C93A 1.349(5) . ?
 C103 C43A 1.428(5) . ?
 C83B C73B 1.367(5) . ?
 N1A5 C13F 1.537(12) . ?
 N1A5 C3A5 1.307(13) . ?
 C54B C64B 1.368(5) . ?
 N2B7 C8B7 1.347(4) . ?
 N2B7 C4B7 1.345(4) . ?
 N1B2 C84F 1.459(12) . ?
 N1B2 C3B2 1.280(12) . ?
 C51B C61B 1.372(5) . ?
 C51B C105 1.419(5) . ?
 C14C C94C 1.428(5) . ?
 C14C C24C 1.370(5) . ?
 C44B C34B 1.378(5) . ?
 C10B C20B 1.400(7) . ?
 C4AC C3AC 1.463(5) . ?
 C4AC C5AC 1.387(4) . ?
 N2A9 C4A9 1.350(4) . ?
 N2A9 C8A9 1.347(4) . ?
 C112 C94C 1.341(5) . ?
 C112 C54C 1.426(5) . ?
 C112 C44C 1.422(5) . ?
 C20B C30B 1.388(7) . ?
 C20B C41B 1.517(11) . ?
 C4BC C3BC 1.468(5) . ?
 C4BC C5BC 1.387(4) . ?
 C82A C92A 1.426(5) . ?
 C82A C72A 1.372(5) . ?
 C94C C84C 1.427(5) . ?
 C94B C84B 1.421(5) . ?
 C94B C14B 1.423(5) . ?
 N2A5 C8A5 1.344(4) . ?
 N2A5 C4A5 1.350(4) . ?
 C93F C13F 1.417(5) . ?
 C93F C123 1.350(5) . ?
 C93F C83F 1.423(5) . ?
 C8AA C7AA 1.387(4) . ?
 C8AA C9AA 1.478(10) . ?
 C102 C92A 1.346(5) . ?
 C102 C52A 1.423(5) . ?
 C102 C42A 1.427(5) . ?
 C61B C71B 1.401(5) . ?
 C14A C94A 1.419(5) . ?
 C14A C24A 1.375(5) . ?
 N2B2 C4B2 1.345(4) . ?
 N2B2 C8B2 1.347(4) . ?
 N2B3 C4B3 1.345(4) . ?
 N2B3 C8B3 1.350(4) . ?
 C92A C12A 1.427(5) . ?
 C53A C63A 1.372(5) . ?
 C93A C83A 1.420(5) . ?
 C93A C13A 1.422(5) . ?
 C30B C42B 1.501(11) . ?
 C30B C40B 1.399(7) . ?
 C32B C42B 1.370(5) . ?
 C32B C22B 1.403(5) . ?
 C4BA C3BA 1.474(5) . ?
 C4BA C5BA 1.391(4) . ?
 C106 C42B 1.426(5) . ?
 C106 C92B 1.349(5) . ?
 C106 C52B 1.428(5) . ?
 C13D C93D 1.424(5) . ?
 C13D C23D 1.374(5) . ?
 C54C C64C 1.377(5) . ?
 C54C C50C 1.528(12) . ?
 C105 C41B 1.423(5) . ?
 C105 C91B 1.347(5) . ?
 C82E C92E 1.422(5) . ?
 C82E C72E 1.365(5) . ?
 C121 C91F 1.348(5) . ?
 C121 C51F 1.424(5) . ?
 C121 C41F 1.419(5) . ?
 C84B C74B 1.367(5) . ?
 C92B C82B 1.422(5) . ?
 C92B C12B 1.423(5) . ?
 C33B C23B 1.403(5) . ?
 C84C C74C 1.367(5) . ?
 C60D C10D 1.403(7) . ?
 C60D C53D 1.515(12) . ?
 C60D C50D 1.412(7) . ?
 C8BA C7BA 1.385(4) . ?
 C8BA C9BA 1.533(11) . ?
 C92E C118 1.342(5) . ?
 C92E C12E 1.425(5) . ?
 C120 C94E 1.344(5) . ?
 C120 C54E 1.432(5) . ?
 C120 C44E 1.419(5) . ?
 C83A C73A 1.369(5) . ?
 C91F C11F 1.419(5) . ?
 C91F C81F 1.427(5) . ?
 C93D C115 1.350(5) . ?
 C93D C83D 1.424(5) . ?
 C64C C74C 1.405(5) . ?
 N2B4 C4B4 1.345(4) . ?
 N2B4 C8B4 1.347(4) . ?
 N2A7 C4A7 1.342(4) . ?
 N2A7 C8A7 1.346(4) . ?
 C81E C91E 1.419(5) . ?
 C81E C71E 1.375(5) . ?
 C94A C104 1.344(5) . ?
 C94A C84A 1.424(5) . ?
 C44C C34C 1.369(5) . ?
 C74B C64B 1.399(5) . ?
 C115 C53D 1.425(5) . ?
 C115 C43D 1.427(5) . ?
 C104 C54A 1.420(5) . ?
 C104 C44A 1.422(5) . ?
 C34C C24C 1.399(5) . ?
 C43F C123 1.434(5) . ?
 C43F C33F 1.369(5) . ?
 C73A C63A 1.402(5) . ?
 C51D C113 1.421(5) . ?
 C51D C61D 1.372(5) . ?
 C4B8 C3B8 1.466(5) . ?
 C4B8 C5B8 1.388(4) . ?
 C50F C41F 1.509(12) . ?
 C50F C60F 1.383(7) . ?
 C50F C40F 1.385(7) . ?
 C8BC C7BC 1.388(4) . ?
 C8BC C9BC 1.509(11) . ?
 C4A2 C3A2 1.465(5) . ?
 C4A2 C5A2 1.388(4) . ?
 C51F C61F 1.370(5) . ?
 N1B3 C81C 1.478(13) . ?
 N1B3 C3B3 1.295(13) . ?
 C41D C20D 1.484(13) . ?
 C41D C113 1.421(5) . ?
 C41D C31D 1.373(5) . ?
 C43A C60A 1.526(12) . ?
 C43A C33A 1.367(5) . ?
 C52A C62A 1.371(5) . ?
 C62A C72A 1.397(5) . ?
 C94D C84D 1.420(5) . ?
 C94D C116 1.342(5) . ?
 C94D C14D 1.421(5) . ?
 C11B C21B 1.369(5) . ?
 C11B C91B 1.427(5) . ?
 C43C C111 1.427(5) . ?
 C43C C33C 1.370(5) . ?
 C32A C42A 1.375(5) . ?
 C32A C22A 1.395(5) . ?
 C41B C31B 1.370(5) . ?
 C62D C52D 1.367(5) . ?
 C62D C72D 1.403(5) . ?
 C20D C10D 1.404(7) . ?
 C20D C30D 1.405(7) . ?
 C50A C42A 1.443(12) . ?
 C50A C40A 1.409(7) . ?
 C50A C60A 1.404(7) . ?
 C91E C117 1.346(5) . ?
 C91E C11E 1.423(5) . ?
 C52D C114 1.423(5) . ?
 C81D C71D 1.369(5) . ?
 C81D C91D 1.425(5) . ?
 C50C C60C 1.398(7) . ?
 C50C C40C 1.399(7) . ?
 C53D C63D 1.373(5) . ?
 C109 C51C 1.426(5) . ?
 C109 C91C 1.346(5) . ?
 C109 C41C 1.423(5) . ?
 C63B C73B 1.400(5) . ?
 C113 C91D 1.342(5) . ?
 C30A C40A 1.403(7) . ?
 C30A C51A 1.487(12) . ?
 C30A C20A 1.409(7) . ?
 C94E C84E 1.420(5) . ?
 C94E C14E 1.427(5) . ?
 C94F C124 1.344(5) . ?
 C94F C84F 1.423(5) . ?
 C94F C14F 1.425(5) . ?
 C43D C33D 1.371(5) . ?
 C41F C31F 1.369(5) . ?
 C21F C11F 1.365(5) . ?
 C21F C31F 1.400(5) . ?
 N2A3 C8A3 1.346(4) . ?
 N2A3 C4A3 1.344(4) . ?
 C13A C23A 1.371(5) . ?
 C111 C93C 1.348(5) . ?
 C111 C53C 1.427(5) . ?
 C5BC C6BC 1.385(4) . ?
 C4BB C5BB 1.385(4) . ?
 C12A C22A 1.371(5) . ?
 C93C C83C 1.429(5) . ?
 C93C C13C 1.425(5) . ?
 C124 C54F 1.423(5) . ?
 C124 C44F 1.419(5) . ?
 C61F C71F 1.410(5) . ?
 C82B C72B 1.365(5) . ?
 C64E C54E 1.373(5) . ?
 C64E C74E 1.394(5) . ?
 C30D C42D 1.526(12) . ?
 C30D C40D 1.406(7) . ?
 C24B C14B 1.368(5) . ?
 C24B C34B 1.401(5) . ?
 C12B C22B 1.371(5) . ?
 C54A C20A 1.510(13) . ?
 C54A C64A 1.369(5) . ?
 C60A C10A 1.394(7) . ?
 C83C C73C 1.374(5) . ?
 C51A C101 1.427(5) . ?
 C51A C61A 1.371(5) . ?
 C72D C82D 1.372(5) . ?
 C114 C42D 1.423(5) . ?
 C114 C92D 1.350(5) . ?
 C12C C92C 1.423(5) . ?
 C12C C22C 1.370(5) . ?
 C3B5 C4B5 1.465(5) . ?
 C8BB C7BB 1.387(4) . ?
 C8BB C9BB 1.472(13) . ?
 C84D C74D 1.370(5) . ?
 C91A C101 1.345(5) . ?
 C91A C11A 1.419(5) . ?
 C91A C81A 1.419(5) . ?
 C3B9 C4B9 1.467(5) . ?
 C33C C23C 1.400(5) . ?
 C117 C41E 1.427(5) . ?
 C117 C51E 1.419(5) . ?
 C4B5 C5B5 1.388(4) . ?
 C83E C93E 1.420(5) . ?
 C83E C73E 1.369(5) . ?
 C83D C73D 1.367(5) . ?
 C6BC C7BC 1.376(4) . ?
 C53C C60C 1.518(12) . ?
 C53C C63C 1.374(5) . ?
 C54F C64F 1.368(5) . ?
 C13F C23F 1.363(5) . ?
 C23C C13C 1.373(5) . ?
 C71D C61D 1.399(5) . ?
 F8K C5K 1.270(14) . ?
 C20A C10A 1.404(7) . ?
 C91D C11D 1.426(5) . ?
 C92F C122 1.347(5) . ?
 C92F C82F 1.409(5) . ?
 C92F C12F 1.429(5) . ?
 C116 C44D 1.426(5) . ?
 C116 C54D 1.421(5) . ?
 C101 C41A 1.426(5) . ?
 C71F C81F 1.373(5) . ?
 C8A2 C9A2 1.513(13) . ?
 C8A2 C7A2 1.385(4) . ?
 C82D C92D 1.428(5) . ?
 C52B C62B 1.371(5) . ?
 C51C C61C 1.370(5) . ?
 C42C C110 1.420(5) . ?
 C42C C32C 1.365(5) . ?
 C23A C33A 1.397(5) . ?
 C110 C92C 1.340(5) . ?
 C110 C52C 1.422(5) . ?
 C62E C52E 1.374(5) . ?
 C62E C72E 1.400(5) . ?
 C50D C40D 1.406(7) . ?
 C50D C44D 1.488(12) . ?
 C71B C81B 1.368(5) . ?
 C11A C21A 1.368(5) . ?
 C7B5 C6B5 1.378(4) . ?
 C7B5 C8B5 1.387(4) . ?
 C21B C31B 1.402(5) . ?
 C52F C122 1.433(5) . ?
 C52F C62F 1.371(5) . ?
 C8B7 C9B7 1.520(14) . ?
 C8B7 C7B7 1.385(4) . ?
 C62B C72B 1.402(5) . ?
 C33D C23D 1.399(5) . ?
 F6K C5K 1.279(15) . ?
 C52E C118 1.429(5) . ?
 C3A4 C4A4 1.469(5) . ?
 C10C C20C 1.396(7) . ?
 C10C C60C 1.387(7) . ?
 C7AA C6AA 1.376(4) . ?
 C32C C22C 1.397(5) . ?
 C20C C30C 1.396(7) . ?
 C20C C52C 1.486(12) . ?
 C11E C21E 1.368(5) . ?
 C30C C41C 1.531(13) . ?
 C30C C40C 1.392(7) . ?
 C92C C82C 1.424(5) . ?
 C7BA C6BA 1.374(4) . ?
 C3AA C4AA 1.465(5) . ?
 C61A C71A 1.400(5) . ?
 N2B1 C4B1 1.342(4) . ?
 N2B1 C8B1 1.346(4) . ?
 C91B C81B 1.426(5) . ?
 C41A C31A 1.373(5) . ?
 C3A6 C4A6 1.469(5) . ?
 C44A C34A 1.366(5) . ?
 C24A C34A 1.399(5) . ?
 C14D C24D 1.364(5) . ?
 C6BA C5BA 1.383(4) . ?
 C11D C21D 1.372(5) . ?
 C63D C73D 1.398(5) . ?
 C42D C32D 1.372(5) . ?
 C32D C22D 1.404(5) . ?
 C92D C12D 1.424(5) . ?
 C61C C71C 1.400(5) . ?
 C5B5 C6B5 1.379(4) . ?
 C93E C119 1.343(5) . ?
 C93E C13E 1.419(5) . ?
 C20F C44F 1.499(12) . ?
 C20F C30F 1.383(7) . ?
 C20F C10F 1.388(7) . ?
 C64F C74F 1.398(5) . ?
 C4A6 C5A6 1.388(4) . ?
 C21A C31A 1.403(5) . ?
 C4AA C5AA 1.386(4) . ?
 C119 C53E 1.419(5) . ?
 C119 C43E 1.422(5) . ?
 C4A4 C5A4 1.390(4) . ?
 C8A8 C7A8 1.387(4) . ?
 C8A8 C9A8 1.518(11) . ?
 C118 C42E 1.420(5) . ?
 C60F C10F 1.379(7) . ?
 C60F C53F 1.531(13) . ?
 C5AA C6AA 1.384(4) . ?
 C71E C61E 1.404(5) . ?
 C9AB C8AB 1.519(11) . ?
 C4B9 C5B9 1.384(4) . ?
 C5BB C6BB 1.387(4) . ?
 C4AB C3AB 1.468(5) . ?
 C4AB C5AB 1.383(4) . ?
 C8B6 C9B6 1.440(13) . ?
 C8B6 C7B6 1.384(4) . ?
 C123 C53F 1.418(5) . ?
 C34D C44D 1.370(5) . ?
 C34D C24D 1.399(5) . ?
 C64D C54D 1.367(5) . ?
 C64D C74D 1.401(5) . ?
 C63C C73C 1.407(5) . ?
 C22D C12D 1.376(5) . ?
 C74E C84E 1.358(5) . ?
 C8AB C7AB 1.385(4) . ?
 F7F C5F 1.367(17) . ?
 C20E C43E 1.490(14) . ?
 C20E C10E 1.392(7) . ?
 C20E C30E 1.385(7) . ?
 C73E C63E 1.401(5) . ?
 C41E C31E 1.372(5) . ?
 C41E C50E 1.495(13) . ?
 C81C C71C 1.369(5) . ?
 C81C C91C 1.421(5) . ?
 C53E C63E 1.365(5) . ?
 C8B5 C9B5 1.560(13) . ?
 C91C C11C 1.421(5) . ?
 C21E C31E 1.400(5) . ?
 C33F C23F 1.389(5) . ?
 C81A C71A 1.369(5) . ?
 C44F C34F 1.375(5) . ?
 C8A4 C7A4 1.386(4) . ?
 C8A4 C9A4 1.500(13) . ?
 C5B8 C6B8 1.381(4) . ?
 C41C C31C 1.369(5) . ?
 C84F C74F 1.370(5) . ?
 C8B8 C7B8 1.383(4) . ?
 C8B8 C9B8 1.531(13) . ?
 C43E C33E 1.368(5) . ?
 C6BB C7BB 1.373(4) . ?
 C61E C51E 1.372(5) . ?
 C8A5 C9A5 1.530(13) . ?
 C8A5 C7A5 1.387(4) . ?
 C4A8 C5A8 1.388(4) . ?
 C4A8 C3A8 1.470(5) . ?
 C40F C30F 1.379(7) . ?
 C21D C31D 1.398(5) . ?
 C122 C42F 1.416(5) . ?
 C3B6 C4B6 1.465(5) . ?
 C14F C24F 1.380(5) . ?
 C3B7 C4B7 1.476(5) . ?
 C5A4 C6A4 1.382(4) . ?
 C30F C42F 1.470(13) . ?
 C3B4 C4B4 1.469(5) . ?
 C5A2 C6A2 1.381(4) . ?
 F7K C5K 1.379(16) . ?
 C12E C22E 1.378(5) . ?
 C5A8 C6A8 1.380(4) . ?
 C5AC C6AC 1.382(4) . ?
 C6B8 C7B8 1.378(4) . ?
 C62F C72F 1.392(5) . ?
 C4B3 C3B3 1.470(5) . ?
 C4B3 C5B3 1.385(4) . ?
 C31C C21C 1.401(5) . ?
 F8G C5G 1.485(19) . ?
 C7A2 C6A2 1.379(4) . ?
 C64A C74A 1.400(5) . ?
 C22E C32E 1.400(5) . ?
 C42E C60E 1.519(13) . ?
 C42E C32E 1.368(5) . ?
 C3A9 C4A9 1.467(5) . ?
 C4A9 C5A9 1.382(4) . ?
 C24F C34F 1.399(5) . ?
 C4A5 C3A5 1.470(5) . ?
 C4A5 C5A5 1.383(4) . ?
 C8AC C9AC 1.530(12) . ?
 C8AC C7AC 1.388(4) . ?
 C21C C11C 1.364(5) . ?
 C7A8 C6A8 1.381(4) . ?
 C22F C32F 1.402(5) . ?
 C22F C12F 1.371(5) . ?
 C33E C23E 1.402(5) . ?
 C10E C60E 1.403(8) . ?
 C60E C50E 1.393(8) . ?
 C4B7 C5B7 1.386(4) . ?
 C7A6 C8A6 1.386(4) . ?
 C7A6 C6A6 1.378(4) . ?
 C8B9 C9B9 1.477(14) . ?
 C8B9 C7B9 1.383(4) . ?
 C3B1 C4B1 1.466(5) . ?
 C82C C72C 1.371(5) . ?
 C52C C62C 1.372(5) . ?
 C4B1 C5B1 1.388(4) . ?
 C63F C53F 1.372(5) . ?
 C63F C73F 1.403(5) . ?
 C8A3 C9A3 1.452(14) . ?
 C8A3 C7A3 1.384(4) . ?
 C84A C74A 1.369(5) . ?
 C8A9 C9A9 1.480(12) . ?
 C8A9 C7A9 1.385(4) . ?
 C13E C23E 1.372(5) . ?
 C83F C73F 1.376(5) . ?
 C40E C50E 1.397(7) . ?
 C40E C30E 1.389(8) . ?
 C44E C34E 1.365(5) . ?
 C44E C30E 1.532(14) . ?
 C6A4 C7A4 1.378(4) . ?
 C8A1 C9A1 1.462(13) . ?
 C8A1 C7A1 1.385(4) . ?
 C32F C42F 1.368(5) . ?
 C4B6 C5B6 1.386(4) . ?
 C5A9 C6A9 1.386(4) . ?
 C4A1 C3A1 1.470(5) . ?
 C4A1 C5A1 1.385(4) . ?
 C8A6 C9A6 1.423(13) . ?
 C34E C24E 1.398(5) . ?
 C4B4 C5B4 1.385(4) . ?
 C5B9 C6B9 1.384(4) . ?
 C82F N1A3 1.490(15) . ?
 C82F C72F 1.357(5) . ?
 F6F C5F 1.234(17) . ?
 C14E C24E 1.373(5) . ?
 C5A6 C6A6 1.384(4) . ?
 C3A7 C4A7 1.472(5) . ?
 C3B2 C4B2 1.464(5) . ?
 C8B3 C9B3 1.540(16) . ?
 C8B3 C7B3 1.385(4) . ?
 C4B2 C5B2 1.389(4) . ?
 C4A7 C5A7 1.389(4) . ?
 C6A9 C7A9 1.379(4) . ?
 C7B7 C6B7 1.377(4) . ?
 N1A3 C3A3 1.229(15) . ?
 C72C C62C 1.400(5) . ?
 C7AB C6AB 1.379(4) . ?
 C5AB C6AB 1.384(4) . ?
 C7AC C6AC 1.380(4) . ?
 C7B6 C6B6 1.379(4) . ?
 C7A5 C6A5 1.380(4) . ?
 C5E F8E 1.27(3) . ?
 C5E F6E 1.31(3) . ?
 C5E F7E 1.29(3) . ?
 F6G C5G 1.343(19) . ?
 C6A5 C5A5 1.383(4) . ?
 F7G C5G 1.173(18) . ?
 C6B3 C7B3 1.377(4) . ?
 C6B3 C5B3 1.386(4) . ?
 C5B7 C6B7 1.385(4) . ?
 C8B4 C9B4 1.503(14) . ?
 C8B4 C7B4 1.385(4) . ?
 C8B2 C9B2 1.528(15) . ?
 C8B2 C7B2 1.389(4) . ?
 C5B4 C6B4 1.381(4) . ?
 C6B6 C5B6 1.383(4) . ?
 C6B9 C7B9 1.380(4) . ?
 C7A3 C6A3 1.382(4) . ?
 F6C C5C 1.34(2) . ?
 C3A3 C4A3 1.477(5) . ?
 C5F F8F 1.479(18) . ?
 C9B1 C8B1 1.480(16) . ?
 C7A1 C6A1 1.379(4) . ?
 F7C C5C 1.30(2) . ?
 C8A7 C7A7 1.386(4) . ?
 C8A7 C9A7 1.374(16) . ?
 C4A3 C5A3 1.386(4) . ?
 C5A1 C6A1 1.384(4) . ?
 C5B2 C6B2 1.386(5) . ?
 C6B4 C7B4 1.381(4) . ?
 C8B1 C7B1 1.394(4) . ?
 C6A3 C5A3 1.379(4) . ?
 C7B1 C6B1 1.380(5) . ?
 C7B2 C6B2 1.381(5) . ?
 F8C C5C 1.31(2) . ?
 F8A C5A 1.31(2) . ?
 C7A7 C6A7 1.378(4) . ?
 C6B1 C5B1 1.385(4) . ?
 C5A7 C6A7 1.383(4) . ?
 F6A C5A 1.34(2) . ?
 C5A F7A 1.39(2) . ?
 S1B O4B 1.305(18) . ?
 S1B C5B 1.84(3) . ?
 S1B O3B 1.451(19) . ?
 S1B O2B 1.49(2) . ?
 F8B C5B 1.49(3) . ?
 C5B F7B 1.27(3) . ?
 C5B F6B 1.23(3) . ?
 O4EA C2EA 1.283(12) . ?
 O4EA C5EA 1.508(12) . ?
 C1EA C2EA 1.491(13) . ?
 C2EA O3EA 1.257(12) . ?
 C5EA C6EA 1.422(14) . ?
 C2EB C1EB 1.535(19) . ?
 C2EB O4EB 1.308(19) . ?
 C2EB O3EB 1.269(19) . ?
 O4EB C5EB 1.443(19) . ?
 C5EB C6EB 1.521(19) . ?
 C1N1 C2N1 1.57(2) . ?
 C2N1 N3N1 1.15(2) . ?
 C1N2 C2N2 1.454(17) . ?
 C2N2 N3N2 1.212(16) . ?
 C1N3 C2N3 1.516(13) . ?
 C2N3 N3N3 1.143(12) . ?
 C1N4 C2N4 1.54(2) . ?
 C2N4 N3N4 1.18(2) . ?
 C2N5 C1N5 1.65(2) . ?
 C2N5 N3N5 1.04(2) . ?
 N3N6 C2N6 1.08(2) . ?
 C2N6 C1N6 1.62(2) . ?
 O3ED C2ED 1.182(16) . ?
 C1ED C2ED 1.475(17) . ?
 C2ED O4ED 1.342(17) . ?
 O4ED C5ED 1.456(18) . ?
 C5ED C6ED 1.499(19) . ?
 N3N8 C2N8 1.189(18) . ?
 C2N8 C1N8 1.543(5) . ?
 O4EE C2EE 1.334(17) . ?
 O4EE C5EE 1.469(19) . ?
 C1EE C2EE 1.545(18) . ?
 C2EE O3EE 1.262(19) . ?
 C6EE C5EE 1.562(19) . ?
 C2NC C1NC 1.47(3) . ?
 C2NC N3NC 1.24(3) . ?
 C2ND C1ND 1.68(3) . ?
 C2ND N3ND 1.20(3) . ?
 C2NE C1NE 1.5402(11) . ?
 C2NE N3NE 1.154(11) . ?
 C2NF C1NF 1.5400(11) . ?
 C2NF N3NF 1.23(2) . ?
 C2NA C1NA 1.511(17) . ?
 C2NA N3NA 1.161(17) . ?
 S1D C5D 1.71(2) . ?
 S1D O3D 1.547(13) . ?
 S1D O4D 1.385(15) . ?
 S1D O2D 1.448(14) . ?
 C5D F7D 1.44(2) . ?
 C5D F8D 1.21(2) . ?
 C5D F6D 1.35(2) . ?
 C2EC O3EC 1.269(17) . ?
 C2EC C1EC 1.441(18) . ?
 C2EC O4EC 1.246(18) . ?
 O4EC C5EC 1.444(18) . ?
 C1NH C2NH 1.545(19) . ?
 C2NH N3NH 1.267(18) . ?
 C6EC C5EC 1.492(18) . ?
 N3NG C2NG 1.170(19) . ?
 C2NG C1NG 1.561(19) . ?
 C1NI C2NI 1.549(19) . ?
 N3NI C2NI 1.192(19) . ?
 N3NJ C2NJ 1.30(3) . ?
 C2NJ C1NJ 1.76(4) . ?

loop_
  _geom_angle_atom_site_label_1
  _geom_angle_atom_site_label_2
  _geom_angle_atom_site_label_3
  _geom_angle
  _geom_angle_site_symmetry_1
  _geom_angle_site_symmetry_3
  _geom_angle_publ_flag
 N2AA Cu10 N1BA 120.6(3) . . ?
 N2BA Cu10 N1BA 80.4(3) . . ?
 N2BA Cu10 N2AA 131.0(3) . . ?
 N2BA Cu10 N1AA 139.2(3) . . ?
 N1AA Cu10 N1BA 104.8(3) . . ?
 N1AA Cu10 N2AA 81.8(3) . . ?
 N1BB Cu11 N1AB 97.1(3) . . ?
 N2AB Cu11 N1BB 134.3(3) . . ?
 N2AB Cu11 N1AB 82.2(3) . . ?
 N2AB Cu11 N2BB 136.1(3) . . ?
 N2BB Cu11 N1BB 81.7(3) . . ?
 N2BB Cu11 N1AB 123.5(3) . . ?
 N1BC Cu12 N1AC 111.1(3) . . ?
 N1BC Cu12 N2BC 82.4(3) . . ?
 N2BC Cu12 N1AC 113.8(3) . . ?
 N2AC Cu12 N1AC 80.6(3) . . ?
 N2AC Cu12 N1BC 148.8(3) . . ?
 N2AC Cu12 N2BC 120.5(3) . . ?
 N2B8 Cu8 N1B8 80.6(3) . . ?
 N2B8 Cu8 N2A8 129.3(3) . . ?
 N2B8 Cu8 N1A8 139.0(3) . . ?
 N2A8 Cu8 N1B8 120.3(3) . . ?
 N1A8 Cu8 N1B8 106.6(3) . . ?
 N1A8 Cu8 N2A8 82.7(3) . . ?
 N1B6 Cu6 N2B6 82.1(3) . . ?
 N1B6 Cu6 N1A6 116.9(3) . . ?
 N1A6 Cu6 N2B6 123.3(3) . . ?
 N2A6 Cu6 N1B6 141.8(3) . . ?
 N2A6 Cu6 N2B6 118.4(3) . . ?
 N2A6 Cu6 N1A6 80.2(3) . . ?
 N1A2 Cu2 N1B2 96.7(3) . . ?
 N2A2 Cu2 N1A2 80.8(3) . . ?
 N2A2 Cu2 N1B2 125.5(3) . . ?
 N2B2 Cu2 N1A2 131.7(4) . . ?
 N2B2 Cu2 N2A2 139.1(4) . . ?
 N2B2 Cu2 N1B2 80.5(3) . . ?
 N2B5 Cu5 N1B5 80.7(3) . . ?
 N2B5 Cu5 N2A5 132.2(3) . . ?
 N1A5 Cu5 N2B5 137.8(3) . . ?
 N1A5 Cu5 N1B5 104.1(3) . . ?
 N1A5 Cu5 N2A5 81.7(3) . . ?
 N2A5 Cu5 N1B5 121.2(4) . . ?
 N1B9 Cu9 N1A9 96.0(3) . . ?
 N2B9 Cu9 N1B9 80.1(3) . . ?
 N2B9 Cu9 N1A9 125.6(3) . . ?
 N2A9 Cu9 N1B9 134.2(4) . . ?
 N2A9 Cu9 N1A9 81.7(3) . . ?
 N2A9 Cu9 N2B9 137.3(3) . . ?
 N1A4 Cu4 N1B4 92.1(3) . . ?
 N2A4 Cu4 N1A4 81.3(3) . . ?
 N2A4 Cu4 N1B4 123.9(3) . . ?
 N2A4 Cu4 N2B4 140.6(4) . . ?
 N2B4 Cu4 N1A4 132.3(4) . . ?
 N2B4 Cu4 N1B4 80.8(3) . . ?
 N1B7 Cu7 N1A7 116.9(3) . . ?
 N1B7 Cu7 N2B7 80.7(3) . . ?
 N1A7 Cu7 N2B7 127.3(3) . . ?
 N2A7 Cu7 N1B7 136.9(4) . . ?
 N2A7 Cu7 N1A7 80.1(4) . . ?
 N2A7 Cu7 N2B7 122.1(4) . . ?
 N2A1 Cu1 N1B1 119.5(4) . . ?
 N1A1 Cu1 N1B1 115.1(4) . . ?
 N1A1 Cu1 N2A1 83.1(3) . . ?
 N1A1 Cu1 N2B1 142.8(4) . . ?
 N2B1 Cu1 N1B1 80.7(4) . . ?
 N2B1 Cu1 N2A1 119.6(4) . . ?
 N2B3 Cu3 N1B3 82.6(4) . . ?
 N2B3 Cu3 N2A3 118.0(4) . . ?
 N2A3 Cu3 N1B3 124.4(3) . . ?
 N1A3 Cu3 N2B3 136.7(4) . . ?
 N1A3 Cu3 N1B3 114.6(4) . . ?
 N1A3 Cu3 N2A3 85.9(5) . . ?
 O2I S1I O4I 115.0(4) . . ?
 O2I S1I C5I 103.6(4) . . ?
 O4I S1I C5I 103.3(4) . . ?
 O3I S1I O2I 115.4(4) . . ?
 O3I S1I O4I 114.9(4) . . ?
 O3I S1I C5I 102.0(4) . . ?
 O2K S1K C5K 105.8(6) . . ?
 O2K S1K O3K 112.5(7) . . ?
 O4K S1K O2K 121.8(7) . . ?
 O4K S1K C5K 109.9(7) . . ?
 O4K S1K O3K 103.4(9) . . ?
 O3K S1K C5K 101.8(7) . . ?
 O2F S1F C5F 106.1(8) . . ?
 O2F S1F O4F 107.3(7) . . ?
 O2F S1F F8F 95.3(6) . . ?
 O3F S1F O2F 124.8(8) . . ?
 O3F S1F C5F 111.4(9) . . ?
 O3F S1F O4F 100.7(10) . . ?
 O3F S1F F8F 86.0(8) . . ?
 C5F S1F F8F 43.3(6) . . ?
 O4F S1F C5F 104.5(8) . . ?
 O4F S1F F8F 145.8(7) . . ?
 O3H S1H C5H 97.8(5) . . ?
 O3H S1H O4H 112.2(7) . . ?
 O2H S1H C5H 108.5(6) . . ?
 O2H S1H O3H 117.2(6) . . ?
 O2H S1H O4H 117.2(7) . . ?
 O4H S1H C5H 100.4(6) . . ?
 O3G S1G C5G 102.8(8) . . ?
 O3G S1G O4G 109.1(9) . . ?
 O2G S1G O3G 122.5(10) . . ?
 O2G S1G C5G 105.0(9) . . ?
 O2G S1G O4G 114.4(9) . . ?
 O4G S1G C5G 99.4(8) . . ?
 O2J S1J C5J 101.7(4) . . ?
 O4J S1J O2J 115.5(4) . . ?
 O4J S1J O3J 115.7(4) . . ?
 O4J S1J C5J 103.9(4) . . ?
 O3J S1J O2J 113.5(4) . . ?
 O3J S1J C5J 104.1(4) . . ?
 F6J C5J S1J 106.7(5) . . ?
 F6J C5J F8J 112.8(6) . . ?
 F7J C5J S1J 108.8(5) . . ?
 F7J C5J F6J 111.7(6) . . ?
 F7J C5J F8J 110.3(5) . . ?
 F8J C5J S1J 106.3(5) . . ?
 O3C S1C C5C 103.3(9) . . ?
 O3C S1C O2C 110.6(12) . . ?
 O4C S1C O3C 110.7(10) . . ?
 O4C S1C C5C 105.7(10) . . ?
 O4C S1C O2C 118.4(11) . . ?
 O2C S1C C5C 106.9(10) . . ?
 F6H C5H S1H 115.8(7) . . ?
 F6H C5H F7H 109.0(9) . . ?
 F6H C5H F8H 111.6(9) . . ?
 F7H C5H S1H 108.4(7) . . ?
 F8H C5H S1H 110.1(7) . . ?
 F8H C5H F7H 100.9(8) . . ?
 C3BB N1BB Cu11 109.1(6) . . ?
 C3BB N1BB C14C 122.5(7) . . ?
 C14C N1BB Cu11 124.3(5) . . ?
 C13B N1AC Cu12 125.2(6) . . ?
 C3AC N1AC Cu12 111.8(6) . . ?
 C3AC N1AC C13B 122.9(7) . . ?
 O3A S1A C5A 105.0(10) . . ?
 O3A S1A O4A 114.0(11) . . ?
 O3A S1A O2A 113.3(10) . . ?
 O4A S1A C5A 105.0(10) . . ?
 O2A S1A C5A 101.2(10) . . ?
 O2A S1A O4A 116.3(12) . . ?
 F8I C5I S1I 108.7(5) . . ?
 F8I C5I F7I 113.1(6) . . ?
 F8I C5I F6I 110.3(6) . . ?
 F7I C5I S1I 107.8(5) . . ?
 F7I C5I F6I 109.2(6) . . ?
 F6I C5I S1I 107.5(5) . . ?
 C83A N1BC Cu12 130.5(6) . . ?
 C3BC N1BC Cu12 111.2(6) . . ?
 C3BC N1BC C83A 116.8(7) . . ?
 C84B N1BA Cu10 125.7(5) . . ?
 C3BA N1BA Cu10 111.5(6) . . ?
 C3BA N1BA C84B 121.3(7) . . ?
 C4BC N2BC Cu12 110.0(4) . . ?
 C8BC N2BC Cu12 131.8(4) . . ?
 C8BC N2BC C4BC 117.8(3) . . ?
 C13D N1B8 Cu8 124.3(6) . . ?
 C3B8 N1B8 Cu8 109.9(6) . . ?
 C3B8 N1B8 C13D 122.4(7) . . ?
 C4AB N2AB Cu11 112.9(4) . . ?
 C8AB N2AB Cu11 129.3(4) . . ?
 C8AB N2AB C4AB 117.6(4) . . ?
 C82A N1B9 Cu9 124.9(6) . . ?
 C3B9 N1B9 Cu9 111.4(7) . . ?
 C3B9 N1B9 C82A 120.6(7) . . ?
 C4AC N2AC Cu12 112.7(4) . . ?
 C8AC N2AC Cu12 129.4(5) . . ?
 C8AC N2AC C4AC 117.3(4) . . ?
 C8AA N2AA Cu10 131.0(4) . . ?
 C4AA N2AA Cu10 110.8(4) . . ?
 C4AA N2AA C8AA 117.5(3) . . ?
 C4BA N2BA Cu10 115.1(4) . . ?
 C4BA N2BA C8BA 118.3(3) . . ?
 C8BA N2BA Cu10 126.6(4) . . ?
 C81D N1A4 Cu4 125.8(6) . . ?
 C3A4 N1A4 Cu4 109.8(6) . . ?
 C3A4 N1A4 C81D 122.0(7) . . ?
 C81E N1AB Cu11 125.1(6) . . ?
 C3AB N1AB Cu11 110.0(6) . . ?
 C3AB N1AB C81E 123.4(8) . . ?
 O4E S1E C5E 99.4(10) . . ?
 O3E S1E C5E 117.5(13) . . ?
 O3E S1E O4E 105.4(13) . . ?
 O3E S1E O2E 106.7(16) . . ?
 O2E S1E C5E 113.9(12) . . ?
 O2E S1E O4E 113.6(12) . . ?
 C4B5 N2B5 Cu5 114.3(5) . . ?
 C4B5 N2B5 C8B5 117.7(4) . . ?
 C8B5 N2B5 Cu5 128.0(5) . . ?
 C82D N1B6 Cu6 131.2(7) . . ?
 C3B6 N1B6 Cu6 112.9(7) . . ?
 C3B6 N1B6 C82D 115.9(8) . . ?
 C4B8 N2B8 Cu8 114.4(5) . . ?
 C4B8 N2B8 C8B8 117.4(4) . . ?
 C8B8 N2B8 Cu8 128.2(5) . . ?
 C3A2 N1A2 Cu2 112.1(6) . . ?
 C3A2 N1A2 C81B 119.7(7) . . ?
 C81B N1A2 Cu2 125.0(6) . . ?
 C4BB N2BB Cu11 111.9(4) . . ?
 C4BB N2BB C8BB 117.4(4) . . ?
 C8BB N2BB Cu11 130.4(5) . . ?
 C81F N1B4 Cu4 126.0(6) . . ?
 C3B4 N1B4 Cu4 110.0(6) . . ?
 C3B4 N1B4 C81F 121.8(8) . . ?
 C3B5 N1B5 Cu5 109.8(7) . . ?
 C3B5 N1B5 C11A 122.5(8) . . ?
 C11A N1B5 Cu5 126.5(6) . . ?
 C8A8 N2A8 Cu8 130.8(4) . . ?
 C4A8 N2A8 Cu8 111.2(4) . . ?
 C4A8 N2A8 C8A8 117.7(4) . . ?
 C82E N1AA Cu10 126.6(6) . . ?
 C3AA N1AA Cu10 113.0(6) . . ?
 C3AA N1AA C82E 119.3(7) . . ?
 C4A2 N2A2 Cu2 113.2(4) . . ?
 C4A2 N2A2 C8A2 117.7(4) . . ?
 C8A2 N2A2 Cu2 129.0(5) . . ?
 C8B6 N2B6 Cu6 132.2(5) . . ?
 C4B6 N2B6 Cu6 110.2(5) . . ?
 C4B6 N2B6 C8B6 117.5(4) . . ?
 C107 C93B C13B 120.2(6) . . ?
 C107 C93B C83B 120.6(6) . . ?
 C83B C93B C13B 119.2(6) . . ?
 C12C N1A6 Cu6 125.7(7) . . ?
 C3A6 N1A6 Cu6 114.0(6) . . ?
 C3A6 N1A6 C12C 119.3(8) . . ?
 C14A N1B1 Cu1 126.8(7) . . ?
 C3B1 N1B1 Cu1 110.5(8) . . ?
 C3B1 N1B1 C14A 122.5(9) . . ?
 C107 C53B C50B 122.7(6) . . ?
 C63B C53B C107 118.9(7) . . ?
 C63B C53B C50B 118.4(6) . . ?
 C84E N1A8 Cu8 131.8(7) . . ?
 C3A8 N1A8 Cu8 110.8(6) . . ?
 C3A8 N1A8 C84E 117.0(8) . . ?
 C83E N1A9 Cu9 124.2(7) . . ?
 C3A9 N1A9 Cu9 110.4(6) . . ?
 C3A9 N1A9 C83E 123.2(8) . . ?
 C93B C13B N1AC 119.4(6) . . ?
 C23B C13B N1AC 120.1(6) . . ?
 C23B C13B C93B 120.1(7) . . ?
 C8A1 N2A1 Cu1 133.0(5) . . ?
 C4A1 N2A1 Cu1 109.6(5) . . ?
 C4A1 N2A1 C8A1 117.4(4) . . ?
 C13C N1B7 Cu7 129.3(7) . . ?
 C3B7 N1B7 Cu7 114.3(7) . . ?
 C3B7 N1B7 C13C 115.9(9) . . ?
 C93B C107 C53B 120.2(6) . . ?
 C93B C107 C43B 119.9(6) . . ?
 C53B C107 C43B 119.9(6) . . ?
 C60B C50B C53B 123.3(6) . . ?
 C40B C50B C53B 118.6(6) . . ?
 C40B C50B C60B 118.0(7) . . ?
 C84D N1A7 Cu7 124.6(7) . . ?
 C3A7 N1A7 Cu7 113.2(8) . . ?
 C3A7 N1A7 C84D 122.0(9) . . ?
 C33B C43B C107 119.2(7) . . ?
 C4A6 N2A6 Cu6 113.8(5) . . ?
 C4A6 N2A6 C8A6 117.6(4) . . ?
 C8A6 N2A6 Cu6 128.0(5) . . ?
 C44B C108 C54B 119.3(6) . . ?
 C94B C108 C54B 119.8(6) . . ?
 C94B C108 C44B 120.8(6) . . ?
 C82B N1A1 Cu1 130.7(6) . . ?
 C3A1 N1A1 Cu1 112.0(6) . . ?
 C3A1 N1A1 C82B 117.2(8) . . ?
 C4B9 N2B9 Cu9 113.4(5) . . ?
 C4B9 N2B9 C8B9 117.4(4) . . ?
 C8B9 N2B9 Cu9 129.0(5) . . ?
 C4A4 N2A4 Cu4 113.5(5) . . ?
 C4A4 N2A4 C8A4 117.7(4) . . ?
 C8A4 N2A4 Cu4 128.7(5) . . ?
 C50B C60B C44B 121.6(7) . . ?
 C10B C60B C50B 118.6(7) . . ?
 C10B C60B C44B 119.7(7) . . ?
 N1BB C3BB C4BB 119.9(8) . . ?
 C53A C103 C43A 120.0(6) . . ?
 C93A C103 C53A 119.8(7) . . ?
 C93A C103 C43A 120.1(6) . . ?
 C73B C83B C93B 119.3(7) . . ?
 C13F N1A5 Cu5 126.9(7) . . ?
 C3A5 N1A5 Cu5 115.9(7) . . ?
 C3A5 N1A5 C13F 117.3(8) . . ?
 C64B C54B C108 120.5(7) . . ?
 C8B7 N2B7 Cu7 130.5(5) . . ?
 C4B7 N2B7 Cu7 111.9(5) . . ?
 C4B7 N2B7 C8B7 117.6(4) . . ?
 C84F N1B2 Cu2 126.5(6) . . ?
 C3B2 N1B2 Cu2 111.3(7) . . ?
 C3B2 N1B2 C84F 121.3(8) . . ?
 C61B C51B C105 120.6(7) . . ?
 N1BB C14C C94C 119.1(6) . . ?
 C24C C14C N1BB 120.6(7) . . ?
 C24C C14C C94C 120.3(7) . . ?
 C108 C44B C60B 122.3(6) . . ?
 C34B C44B C108 118.2(7) . . ?
 C34B C44B C60B 119.5(6) . . ?
 C60B C10B C20B 122.5(7) . . ?
 N2AC C4AC C3AC 115.4(6) . . ?
 N2AC C4AC C5AC 123.0(4) . . ?
 C5AC C4AC C3AC 121.4(7) . . ?
 C4A9 N2A9 Cu9 113.4(5) . . ?
 C8A9 N2A9 Cu9 129.2(5) . . ?
 C8A9 N2A9 C4A9 117.4(4) . . ?
 C94C C112 C54C 120.0(6) . . ?
 C94C C112 C44C 120.4(7) . . ?
 C44C C112 C54C 119.6(6) . . ?
 C10B C20B C41B 119.6(6) . . ?
 C30B C20B C10B 119.6(7) . . ?
 C30B C20B C41B 120.7(6) . . ?
 N2BC C4BC C3BC 116.2(6) . . ?
 N2BC C4BC C5BC 122.6(4) . . ?
 C5BC C4BC C3BC 121.1(6) . . ?
 C92A C82A N1B9 119.5(7) . . ?
 C72A C82A N1B9 121.1(7) . . ?
 C72A C82A C92A 119.2(8) . . ?
 C112 C94C C14C 119.5(6) . . ?
 C112 C94C C84C 121.2(7) . . ?
 C84C C94C C14C 119.2(6) . . ?
 C108 C94B C84B 119.7(6) . . ?
 C108 C94B C14B 120.1(6) . . ?
 C84B C94B C14B 120.2(6) . . ?
 C8A5 N2A5 Cu5 131.3(5) . . ?
 C8A5 N2A5 C4A5 117.5(4) . . ?
 C4A5 N2A5 Cu5 110.9(5) . . ?
 C13F C93F C83F 120.5(8) . . ?
 C123 C93F C13F 114.7(7) . . ?
 C123 C93F C83F 124.6(8) . . ?
 N2AA C8AA C7AA 122.5(4) . . ?
 N2AA C8AA C9AA 118.1(6) . . ?
 C7AA C8AA C9AA 119.4(6) . . ?
 C92A C102 C52A 118.6(7) . . ?
 C92A C102 C42A 121.4(7) . . ?
 C52A C102 C42A 120.0(7) . . ?
 C51B C61B C71B 119.9(8) . . ?
 N1B1 C14A C94A 120.7(8) . . ?
 C24A C14A N1B1 118.9(8) . . ?
 C24A C14A C94A 120.2(9) . . ?
 C4B2 N2B2 Cu2 114.1(6) . . ?
 C4B2 N2B2 C8B2 117.9(4) . . ?
 C8B2 N2B2 Cu2 127.6(6) . . ?
 C4B3 N2B3 Cu3 112.1(6) . . ?
 C4B3 N2B3 C8B3 117.3(4) . . ?
 C8B3 N2B3 Cu3 130.4(6) . . ?
 C82A C92A C12A 119.1(6) . . ?
 C102 C92A C82A 120.9(7) . . ?
 C102 C92A C12A 120.0(7) . . ?
 N1AC C3AC C4AC 118.5(8) . . ?
 C63A C53A C103 120.5(8) . . ?
 C103 C93A C83A 119.8(6) . . ?
 C103 C93A C13A 120.0(7) . . ?
 C83A C93A C13A 120.2(6) . . ?
 C20B C30B C42B 124.5(6) . . ?
 C20B C30B C40B 117.2(7) . . ?
 C40B C30B C42B 118.0(6) . . ?
 C42B C32B C22B 120.8(8) . . ?
 N2BA C4BA C3BA 114.7(6) . . ?
 N2BA C4BA C5BA 122.9(3) . . ?
 C5BA C4BA C3BA 122.4(6) . . ?
 C42B C106 C52B 120.7(6) . . ?
 C92B C106 C42B 120.3(7) . . ?
 C92B C106 C52B 119.0(7) . . ?
 N1B8 C13D C93D 118.9(7) . . ?
 C23D C13D N1B8 121.1(7) . . ?
 C23D C13D C93D 119.5(8) . . ?
 C112 C54C C50C 123.6(6) . . ?
 C64C C54C C112 119.8(7) . . ?
 C64C C54C C50C 116.5(7) . . ?
 C51B C105 C41B 120.3(6) . . ?
 C91B C105 C51B 119.5(6) . . ?
 C91B C105 C41B 120.2(6) . . ?
 C92E C82E N1AA 118.5(7) . . ?
 C72E C82E N1AA 121.2(7) . . ?
 C72E C82E C92E 120.3(9) . . ?
 C91F C121 C51F 120.3(7) . . ?
 C91F C121 C41F 120.6(7) . . ?
 C41F C121 C51F 119.1(7) . . ?
 C94B C84B N1BA 119.5(6) . . ?
 C74B C84B N1BA 120.2(6) . . ?
 C74B C84B C94B 120.1(7) . . ?
 C32B C42B C30B 118.0(6) . . ?
 C32B C42B C106 118.3(7) . . ?
 C106 C42B C30B 123.5(6) . . ?
 C106 C92B C82B 120.2(7) . . ?
 C106 C92B C12B 121.1(7) . . ?
 C82B C92B C12B 118.6(6) . . ?
 C43B C33B C23B 121.3(7) . . ?
 C74C C84C C94C 118.1(8) . . ?
 C10D C60D C53D 119.6(7) . . ?
 C10D C60D C50D 119.4(9) . . ?
 C50D C60D C53D 121.0(8) . . ?
 N2BA C8BA C7BA 121.9(4) . . ?
 N2BA C8BA C9BA 116.6(6) . . ?
 C7BA C8BA C9BA 121.5(6) . . ?
 C82E C92E C12E 118.6(7) . . ?
 C118 C92E C82E 119.5(8) . . ?
 C118 C92E C12E 121.9(8) . . ?
 C94E C120 C54E 121.9(8) . . ?
 C94E C120 C44E 120.0(8) . . ?
 C44E C120 C54E 118.0(7) . . ?
 N1BC C83A C93A 121.3(6) . . ?
 C73A C83A N1BC 118.2(6) . . ?
 C73A C83A C93A 120.5(7) . . ?
 C121 C91F C11F 119.6(7) . . ?
 C121 C91F C81F 121.6(7) . . ?
 C11F C91F C81F 118.8(7) . . ?
 C13D C93D C83D 119.5(7) . . ?
 C115 C93D C13D 119.7(7) . . ?
 C115 C93D C83D 120.8(7) . . ?
 C54C C64C C74C 119.1(8) . . ?
 C4B4 N2B4 Cu4 114.4(5) . . ?
 C4B4 N2B4 C8B4 117.6(4) . . ?
 C8B4 N2B4 Cu4 128.0(5) . . ?
 C4A7 N2A7 Cu7 113.8(7) . . ?
 C4A7 N2A7 C8A7 117.7(4) . . ?
 C8A7 N2A7 Cu7 127.9(7) . . ?
 N1AB C81E C91E 117.8(7) . . ?
 C71E C81E N1AB 120.8(8) . . ?
 C71E C81E C91E 120.4(8) . . ?
 C14A C94A C84A 119.6(8) . . ?
 C104 C94A C14A 120.1(8) . . ?
 C104 C94A C84A 120.3(8) . . ?
 C34C C44C C112 119.7(8) . . ?
 C84B C74B C64B 120.3(7) . . ?
 C93D C115 C53D 119.4(7) . . ?
 C93D C115 C43D 119.7(7) . . ?
 C53D C115 C43D 120.8(7) . . ?
 C13B C23B C33B 119.2(7) . . ?
 C94A C104 C54A 120.8(7) . . ?
 C94A C104 C44A 119.7(8) . . ?
 C54A C104 C44A 119.5(7) . . ?
 C44C C34C C24C 120.4(8) . . ?
 C33F C43F C123 118.1(8) . . ?
 C83A C73A C63A 119.9(8) . . ?
 C61D C51D C113 119.6(8) . . ?
 N2B8 C4B8 C3B8 115.2(7) . . ?
 N2B8 C4B8 C5B8 123.0(4) . . ?
 C5B8 C4B8 C3B8 121.8(7) . . ?
 C60F C50F C41F 124.5(7) . . ?
 C60F C50F C40F 117.2(8) . . ?
 C40F C50F C41F 117.9(7) . . ?
 N2BC C8BC C7BC 122.7(4) . . ?
 N2BC C8BC C9BC 117.1(6) . . ?
 C7BC C8BC C9BC 120.1(6) . . ?
 N1BC C3BC C4BC 119.5(8) . . ?
 N2A2 C4A2 C3A2 115.5(6) . . ?
 N2A2 C4A2 C5A2 123.0(4) . . ?
 C5A2 C4A2 C3A2 121.4(7) . . ?
 C61F C51F C121 118.1(8) . . ?
 C50B C40B C30B 123.9(7) . . ?
 C81C N1B3 Cu3 129.6(7) . . ?
 C3B3 N1B3 Cu3 110.5(7) . . ?
 C3B3 N1B3 C81C 118.7(9) . . ?
 C113 C41D C20D 122.6(8) . . ?
 C31D C41D C20D 118.7(7) . . ?
 C31D C41D C113 118.7(9) . . ?
 C103 C43A C60A 123.1(7) . . ?
 C33A C43A C103 118.8(7) . . ?
 C33A C43A C60A 117.9(7) . . ?
 C62A C52A C102 121.7(8) . . ?
 C52A C62A C72A 118.5(9) . . ?
 C84D C94D C14D 118.3(7) . . ?
 C116 C94D C84D 119.7(7) . . ?
 C116 C94D C14D 121.9(7) . . ?
 N1BA C3BA C4BA 117.9(8) . . ?
 C21B C11B C91B 119.6(8) . . ?
 C33C C43C C111 121.2(8) . . ?
 C42A C32A C22A 122.6(8) . . ?
 C105 C41B C20B 122.8(6) . . ?
 C31B C41B C20B 118.8(6) . . ?
 C31B C41B C105 118.3(7) . . ?
 C54B C64B C74B 119.3(7) . . ?
 C52D C62D C72D 121.7(8) . . ?
 C10D C20D C41D 118.5(7) . . ?
 C10D C20D C30D 118.0(8) . . ?
 C30D C20D C41D 123.4(8) . . ?
 C84C C74C C64C 121.8(8) . . ?
 C40A C50A C42A 122.1(7) . . ?
 C60A C50A C42A 122.1(7) . . ?
 C60A C50A C40A 115.7(8) . . ?
 C60D C10D C20D 122.9(9) . . ?
 C81E C91E C11E 118.8(7) . . ?
 C117 C91E C81E 120.4(8) . . ?
 C117 C91E C11E 120.7(8) . . ?
 C62D C52D C114 119.4(8) . . ?
 N1A4 C81D C91D 120.5(7) . . ?
 C71D C81D N1A4 120.9(7) . . ?
 C71D C81D C91D 118.2(8) . . ?
 C60C C50C C54C 119.8(7) . . ?
 C60C C50C C40C 119.3(8) . . ?
 C40C C50C C54C 120.9(7) . . ?
 C115 C53D C60D 121.0(7) . . ?
 C63D C53D C60D 118.7(7) . . ?
 C63D C53D C115 120.3(7) . . ?
 C91C C109 C51C 119.2(8) . . ?
 C91C C109 C41C 119.9(8) . . ?
 C41C C109 C51C 120.8(8) . . ?
 C53B C63B C73B 120.6(7) . . ?
 N1A2 C3A2 C4A2 117.0(8) . . ?
 C102 C42A C50A 123.6(7) . . ?
 C32A C42A C102 117.1(8) . . ?
 C32A C42A C50A 119.2(7) . . ?
 C14C C24C C34C 119.6(8) . . ?
 C41D C113 C51D 119.3(7) . . ?
 C91D C113 C51D 119.4(7) . . ?
 C91D C113 C41D 121.3(7) . . ?
 C40A C30A C51A 122.2(7) . . ?
 C40A C30A C20A 117.4(8) . . ?
 C20A C30A C51A 120.3(8) . . ?
 C120 C94E C84E 119.7(8) . . ?
 C120 C94E C14E 122.4(8) . . ?
 C84E C94E C14E 117.7(7) . . ?
 C124 C94F C84F 119.6(8) . . ?
 C124 C94F C14F 123.4(8) . . ?
 C84F C94F C14F 117.0(7) . . ?
 C33D C43D C115 121.3(8) . . ?
 C121 C41F C50F 124.4(8) . . ?
 C31F C41F C121 119.5(8) . . ?
 C31F C41F C50F 116.1(8) . . ?
 C11F C21F C31F 120.5(9) . . ?
 C8A3 N2A3 Cu3 132.7(6) . . ?
 C4A3 N2A3 Cu3 108.4(6) . . ?
 C4A3 N2A3 C8A3 117.9(4) . . ?
 C23A C13A C93A 120.1(8) . . ?
 C43C C111 C53C 120.9(7) . . ?
 C93C C111 C43C 119.5(7) . . ?
 C93C C111 C53C 119.5(7) . . ?
 C6BC C5BC C4BC 118.6(4) . . ?
 N2BB C4BB C3BB 115.5(7) . . ?
 N2BB C4BB C5BB 123.3(4) . . ?
 C5BB C4BB C3BB 121.2(7) . . ?
 C30A C40A C50A 124.8(9) . . ?
 C22A C12A C92A 119.6(8) . . ?
 C111 C93C C83C 120.8(7) . . ?
 C111 C93C C13C 119.9(7) . . ?
 C13C C93C C83C 119.3(6) . . ?
 N1B8 C3B8 C4B8 118.9(8) . . ?
 C94F C124 C54F 119.6(7) . . ?
 C94F C124 C44F 119.0(7) . . ?
 C44F C124 C54F 121.4(7) . . ?
 C12A C22A C32A 119.2(9) . . ?
 C51F C61F C71F 121.6(9) . . ?
 C92B C82B N1A1 121.3(7) . . ?
 C72B C82B N1A1 118.1(7) . . ?
 C72B C82B C92B 120.5(8) . . ?
 C54E C64E C74E 121.8(9) . . ?
 C20D C30D C42D 121.8(8) . . ?
 C20D C30D C40D 118.9(8) . . ?
 C40D C30D C42D 119.1(7) . . ?
 C14B C24B C34B 119.1(8) . . ?
 C22B C12B C92B 118.1(8) . . ?
 C104 C54A C20A 122.4(7) . . ?
 C64A C54A C104 119.3(8) . . ?
 C64A C54A C20A 118.1(8) . . ?
 C50A C60A C43A 123.0(7) . . ?
 C10A C60A C43A 115.7(7) . . ?
 C10A C60A C50A 121.3(8) . . ?
 C73C C83C C93C 119.6(8) . . ?
 C101 C51A C30A 123.5(7) . . ?
 C61A C51A C30A 118.8(7) . . ?
 C61A C51A C101 117.7(7) . . ?
 C82D C72D C62D 118.5(8) . . ?
 C52D C114 C42D 121.4(7) . . ?
 C92D C114 C52D 119.8(7) . . ?
 C92D C114 C42D 118.9(7) . . ?
 C92C C12C N1A6 118.2(7) . . ?
 C22C C12C N1A6 120.5(7) . . ?
 C22C C12C C92C 121.0(8) . . ?
 N1B5 C3B5 C4B5 121.0(9) . . ?
 C21F C11F C91F 119.8(8) . . ?
 N2BB C8BB C7BB 122.4(4) . . ?
 N2BB C8BB C9BB 115.8(7) . . ?
 C7BB C8BB C9BB 121.6(7) . . ?
 C94D C84D N1A7 120.2(7) . . ?
 C74D C84D N1A7 120.8(8) . . ?
 C74D C84D C94D 118.8(9) . . ?
 C101 C91A C11A 120.9(7) . . ?
 C101 C91A C81A 121.0(7) . . ?
 C11A C91A C81A 118.0(6) . . ?
 C12B C22B C32B 120.8(8) . . ?
 N1B9 C3B9 C4B9 118.0(9) . . ?
 C43C C33C C23C 118.5(9) . . ?
 C91E C117 C41E 119.5(8) . . ?
 C91E C117 C51E 119.4(8) . . ?
 C51E C117 C41E 121.2(8) . . ?
 N2B5 C4B5 C3B5 113.9(7) . . ?
 N2B5 C4B5 C5B5 123.3(4) . . ?
 C5B5 C4B5 C3B5 122.8(7) . . ?
 C93E C83E N1A9 118.7(8) . . ?
 C73E C83E N1A9 121.8(8) . . ?
 C73E C83E C93E 119.1(9) . . ?
 C73D C83D C93D 118.4(8) . . ?
 C83B C73B C63B 120.4(8) . . ?
 C7BC C6BC C5BC 119.4(4) . . ?
 C24B C14B C94B 120.1(7) . . ?
 C111 C53C C60C 120.6(7) . . ?
 C63C C53C C111 119.7(8) . . ?
 C63C C53C C60C 119.0(7) . . ?
 C64F C54F C124 120.1(8) . . ?
 C93F C13F N1A5 117.3(7) . . ?
 C23F C13F N1A5 117.1(8) . . ?
 C23F C13F C93F 125.6(9) . . ?
 C13C C23C C33C 121.1(9) . . ?
 C81D C71D C61D 120.7(8) . . ?
 C30A C20A C54A 123.3(8) . . ?
 C10A C20A C30A 119.2(8) . . ?
 C10A C20A C54A 117.5(8) . . ?
 C81D C91D C11D 119.1(7) . . ?
 C113 C91D C81D 121.7(7) . . ?
 C113 C91D C11D 119.1(7) . . ?
 C122 C92F C82F 118.7(9) . . ?
 C122 C92F C12F 125.2(9) . . ?
 C82F C92F C12F 116.0(8) . . ?
 C94D C116 C44D 119.3(7) . . ?
 C94D C116 C54D 120.7(7) . . ?
 C54D C116 C44D 120.0(7) . . ?
 C91A C101 C51A 120.5(7) . . ?
 C91A C101 C41A 118.8(7) . . ?
 C41A C101 C51A 120.7(6) . . ?
 C81F C71F C61F 120.0(9) . . ?
 C51D C61D C71D 120.3(9) . . ?
 N2A2 C8A2 C9A2 117.5(7) . . ?
 N2A2 C8A2 C7A2 122.5(4) . . ?
 C7A2 C8A2 C9A2 120.0(7) . . ?
 C72D C82D N1B6 117.8(7) . . ?
 C72D C82D C92D 120.4(8) . . ?
 C92D C82D N1B6 121.8(7) . . ?
 C62B C52B C106 120.9(8) . . ?
 C61C C51C C109 120.9(9) . . ?
 C32C C42C C110 119.9(8) . . ?
 C13A C23A C33A 119.2(8) . . ?
 C64E C54E C120 116.7(9) . . ?
 C42C C110 C52C 118.8(7) . . ?
 C92C C110 C42C 120.2(7) . . ?
 C92C C110 C52C 121.0(7) . . ?
 C52E C62E C72E 120.9(9) . . ?
 C60D C50D C44D 124.5(8) . . ?
 C40D C50D C60D 117.3(9) . . ?
 C40D C50D C44D 117.9(7) . . ?
 C81B C71B C61B 119.6(8) . . ?
 C82A C72A C62A 121.1(9) . . ?
 C91A C11A N1B5 120.5(7) . . ?
 C21A C11A N1B5 119.4(7) . . ?
 C21A C11A C91A 119.6(8) . . ?
 C6B5 C7B5 C8B5 118.9(4) . . ?
 C11B C21B C31B 119.1(8) . . ?
 N1B4 C81F C91F 119.4(7) . . ?
 C71F C81F N1B4 121.5(7) . . ?
 C71F C81F C91F 118.1(8) . . ?
 C62F C52F C122 116.0(8) . . ?
 N2B7 C8B7 C9B7 115.8(7) . . ?
 N2B7 C8B7 C7B7 122.5(4) . . ?
 C7B7 C8B7 C9B7 121.7(7) . . ?
 C52B C62B C72B 119.4(8) . . ?
 C43A C33A C23A 121.5(8) . . ?
 C43D C33D C23D 118.0(8) . . ?
 C41B C31B C21B 121.8(8) . . ?
 C62E C52E C118 118.4(8) . . ?
 C44B C34B C24B 121.7(7) . . ?
 N1A4 C3A4 C4A4 118.4(9) . . ?
 C60C C10C C20C 123.8(8) . . ?
 C6AA C7AA C8AA 119.1(3) . . ?
 C42C C32C C22C 120.7(8) . . ?
 C10C C20C C52C 117.4(8) . . ?
 C30C C20C C10C 117.7(8) . . ?
 C30C C20C C52C 124.9(8) . . ?
 C21E C11E C91E 119.5(9) . . ?
 C20C C30C C41C 119.7(8) . . ?
 C40C C30C C20C 119.4(8) . . ?
 C40C C30C C41C 120.8(7) . . ?
 C6BC C7BC C8BC 118.7(4) . . ?
 C12C C92C C82C 119.3(7) . . ?
 C110 C92C C12C 119.4(7) . . ?
 C110 C92C C82C 121.3(7) . . ?
 C13D C23D C33D 121.6(8) . . ?
 C6BA C7BA C8BA 119.1(4) . . ?
 N1AA C3AA C4AA 118.3(8) . . ?
 C51A C61A C71A 121.8(8) . . ?
 C4B1 N2B1 Cu1 113.0(7) . . ?
 C4B1 N2B1 C8B1 117.5(4) . . ?
 C8B1 N2B1 Cu1 127.5(7) . . ?
 C53A C63A C73A 119.5(8) . . ?
 C105 C91B C11B 120.5(6) . . ?
 C105 C91B C81B 120.0(6) . . ?
 C81B C91B C11B 119.5(6) . . ?
 C71B C81B N1A2 120.7(6) . . ?
 C71B C81B C91B 120.5(7) . . ?
 C91B C81B N1A2 118.6(6) . . ?
 C31A C41A C101 120.7(8) . . ?
 C60A C10A C20A 121.6(8) . . ?
 N1A6 C3A6 C4A6 115.9(9) . . ?
 C34A C44A C104 120.3(9) . . ?
 C14A C24A C34A 119.5(10) . . ?
 C24D C14D C94D 118.1(8) . . ?
 C12C C22C C32C 118.7(8) . . ?
 C7BA C6BA C5BA 119.8(4) . . ?
 C21D C11D C91D 120.5(8) . . ?
 C53D C63D C73D 118.8(8) . . ?
 C114 C42D C30D 122.4(7) . . ?
 C32D C42D C30D 116.2(7) . . ?
 C32D C42D C114 120.4(8) . . ?
 C42D C32D C22D 120.8(9) . . ?
 C114 C92D C82D 120.2(7) . . ?
 C114 C92D C12D 120.8(7) . . ?
 C12D C92D C82D 118.9(7) . . ?
 C51C C61C C71C 119.4(9) . . ?
 C6B5 C5B5 C4B5 118.2(4) . . ?
 C119 C93E C83E 120.4(9) . . ?
 C119 C93E C13E 121.6(9) . . ?
 C13E C93E C83E 117.9(8) . . ?
 C30F C20F C44F 123.1(7) . . ?
 C30F C20F C10F 115.4(9) . . ?
 C10F C20F C44F 120.7(8) . . ?
 C6BA C5BA C4BA 117.9(3) . . ?
 C54F C64F C74F 120.8(9) . . ?
 N2A6 C4A6 C3A6 114.9(7) . . ?
 N2A6 C4A6 C5A6 122.9(4) . . ?
 C5A6 C4A6 C3A6 122.2(8) . . ?
 C11A C21A C31A 120.2(8) . . ?
 N2AA C4AA C3AA 114.6(6) . . ?
 N2AA C4AA C5AA 123.1(4) . . ?
 C5AA C4AA C3AA 122.3(6) . . ?
 C41F C31F C21F 119.9(9) . . ?
 C93E C119 C53E 119.2(9) . . ?
 C93E C119 C43E 120.9(9) . . ?
 C53E C119 C43E 119.8(8) . . ?
 C50C C60C C53C 126.2(7) . . ?
 C10C C60C C50C 117.8(8) . . ?
 C10C C60C C53C 115.5(7) . . ?
 C83D C73D C63D 121.9(8) . . ?
 N2A4 C4A4 C3A4 115.9(7) . . ?
 N2A4 C4A4 C5A4 122.7(4) . . ?
 C5A4 C4A4 C3A4 121.2(7) . . ?
 N2A8 C8A8 C7A8 122.4(4) . . ?
 N2A8 C8A8 C9A8 116.8(7) . . ?
 C7A8 C8A8 C9A8 120.8(7) . . ?
 C92E C118 C52E 121.1(8) . . ?
 C92E C118 C42E 120.5(8) . . ?
 C42E C118 C52E 118.3(7) . . ?
 C50F C60F C53F 122.3(8) . . ?
 C10F C60F C50F 119.6(8) . . ?
 C10F C60F C53F 117.8(8) . . ?
 C6AA C5AA C4AA 118.3(4) . . ?
 C81E C71E C61E 118.9(9) . . ?
 C7B5 C6B5 C5B5 119.5(4) . . ?
 N2B9 C4B9 C3B9 115.5(7) . . ?
 N2B9 C4B9 C5B9 123.4(4) . . ?
 C5B9 C4B9 C3B9 121.0(7) . . ?
 C4BB C5BB C6BB 118.2(4) . . ?
 N2AB C4AB C3AB 116.2(7) . . ?
 N2AB C4AB C5AB 123.0(4) . . ?
 C5AB C4AB C3AB 120.7(7) . . ?
 C41A C31A C21A 119.4(9) . . ?
 N2B6 C8B6 C9B6 116.2(7) . . ?
 N2B6 C8B6 C7B6 122.7(4) . . ?
 C7B6 C8B6 C9B6 121.1(7) . . ?
 C93F C123 C43F 122.9(8) . . ?
 C93F C123 C53F 118.0(8) . . ?
 C53F C123 C43F 119.1(7) . . ?
 C44D C34D C24D 120.2(9) . . ?
 C54D C64D C74D 118.3(10) . . ?
 C53C C63C C73C 120.5(8) . . ?
 C12D C22D C32D 118.6(9) . . ?
 N1AB C3AB C4AB 118.5(9) . . ?
 C84E C74E C64E 120.5(9) . . ?
 C94E C84E N1A8 118.4(7) . . ?
 C74E C84E N1A8 122.2(8) . . ?
 C74E C84E C94E 119.3(9) . . ?
 N2AB C8AB C9AB 116.7(6) . . ?
 N2AB C8AB C7AB 122.5(4) . . ?
 C7AB C8AB C9AB 120.8(6) . . ?
 C93C C13C N1B7 121.3(7) . . ?
 C23C C13C N1B7 119.1(7) . . ?
 C23C C13C C93C 119.6(8) . . ?
 C30D C40D C50D 123.3(9) . . ?
 C83C C73C C63C 119.6(9) . . ?
 C10E C20E C43E 118.8(9) . . ?
 C30E C20E C43E 122.1(8) . . ?
 C30E C20E C10E 118.2(9) . . ?
 C83E C73E C63E 121.2(10) . . ?
 C117 C41E C50E 123.0(9) . . ?
 C31E C41E C117 119.8(9) . . ?
 C31E C41E C50E 117.2(9) . . ?
 C71C C81C N1B3 120.3(8) . . ?
 C71C C81C C91C 120.3(9) . . ?
 C91C C81C N1B3 119.3(8) . . ?
 C81C C71C C61C 120.0(9) . . ?
 C63E C53E C119 121.4(10) . . ?
 N2B5 C8B5 C7B5 122.3(4) . . ?
 N2B5 C8B5 C9B5 117.5(7) . . ?
 C7B5 C8B5 C9B5 120.0(7) . . ?
 C116 C44D C50D 121.6(7) . . ?
 C34D C44D C116 119.4(8) . . ?
 C34D C44D C50D 118.5(8) . . ?
 C14D C24D C34D 121.1(9) . . ?
 C109 C91C C81C 120.2(8) . . ?
 C109 C91C C11C 120.4(8) . . ?
 C81C C91C C11C 119.3(8) . . ?
 C11E C21E C31E 120.1(10) . . ?
 C43F C33F C23F 121.8(9) . . ?
 C71A C81A C91A 118.8(8) . . ?
 C124 C44F C20F 124.7(8) . . ?
 C34F C44F C124 119.9(8) . . ?
 C34F C44F C20F 115.2(7) . . ?
 N2A4 C8A4 C7A4 122.7(4) . . ?
 N2A4 C8A4 C9A4 117.6(8) . . ?
 C7A4 C8A4 C9A4 119.7(8) . . ?
 C7AA C6AA C5AA 119.3(4) . . ?
 C6B8 C5B8 C4B8 118.4(4) . . ?
 C109 C41C C30C 123.4(8) . . ?
 C31C C41C C109 120.0(9) . . ?
 C31C C41C C30C 116.5(8) . . ?
 C82E C72E C62E 119.7(9) . . ?
 C30C C40C C50C 121.9(8) . . ?
 C94F C84F N1B2 118.1(7) . . ?
 C74F C84F N1B2 119.6(7) . . ?
 C74F C84F C94F 121.2(8) . . ?
 C22D C12D C92D 120.5(8) . . ?
 N2B8 C8B8 C7B8 122.7(4) . . ?
 N2B8 C8B8 C9B8 114.5(7) . . ?
 C7B8 C8B8 C9B8 122.7(7) . . ?
 C119 C43E C20E 124.7(9) . . ?
 C33E C43E C119 117.5(10) . . ?
 C33E C43E C20E 117.3(9) . . ?
 C7BB C6BB C5BB 119.3(4) . . ?
 C82B C72B C62B 120.0(8) . . ?
 C51E C61E C71E 120.2(9) . . ?
 C81A C71A C61A 119.8(8) . . ?
 N2A5 C8A5 C9A5 115.1(7) . . ?
 N2A5 C8A5 C7A5 122.8(4) . . ?
 C7A5 C8A5 C9A5 122.0(7) . . ?
 N2A8 C4A8 C5A8 123.1(4) . . ?
 N2A8 C4A8 C3A8 115.2(7) . . ?
 C5A8 C4A8 C3A8 121.7(7) . . ?
 C30F C40F C50F 122.4(9) . . ?
 C11D C21D C31D 119.2(9) . . ?
 C64D C54D C116 120.3(9) . . ?
 C92F C122 C52F 122.4(8) . . ?
 C92F C122 C42F 120.2(9) . . ?
 C42F C122 C52F 117.2(8) . . ?
 N1B6 C3B6 C4B6 118.8(10) . . ?
 C24F C14F C94F 115.8(9) . . ?
 N1B7 C3B7 C4B7 118.3(10) . . ?
 C6A4 C5A4 C4A4 118.5(4) . . ?
 C20F C30F C42F 121.9(8) . . ?
 C40F C30F C20F 121.3(9) . . ?
 C40F C30F C42F 116.2(8) . . ?
 N1B4 C3B4 C4B4 118.9(9) . . ?
 C6BB C7BB C8BB 119.2(4) . . ?
 C6A2 C5A2 C4A2 118.4(4) . . ?
 C60F C10F C20F 124.0(9) . . ?
 C41D C31D C21D 121.0(9) . . ?
 C22E C12E C92E 117.3(9) . . ?
 C6A8 C5A8 C4A8 118.4(4) . . ?
 C84D C74D C64D 121.9(10) . . ?
 N1A8 C3A8 C4A8 119.7(9) . . ?
 C6AC C5AC C4AC 118.5(4) . . ?
 C7B8 C6B8 C5B8 119.2(4) . . ?
 C52F C62F C72F 122.7(10) . . ?
 N2B3 C4B3 C3B3 116.6(9) . . ?
 N2B3 C4B3 C5B3 123.2(4) . . ?
 C5B3 C4B3 C3B3 120.1(9) . . ?
 C41C C31C C21C 119.2(10) . . ?
 C6A2 C7A2 C8A2 119.0(4) . . ?
 C54A C64A C74A 119.7(10) . . ?
 C12E C22E C32E 120.4(9) . . ?
 N1B3 C3B3 C4B3 118.0(11) . . ?
 C53E C63E C73E 118.2(10) . . ?
 C118 C42E C60E 118.9(8) . . ?
 C32E C42E C118 118.0(9) . . ?
 C32E C42E C60E 122.5(8) . . ?
 N1A9 C3A9 C4A9 117.9(9) . . ?
 N2A9 C4A9 C3A9 116.3(7) . . ?
 N2A9 C4A9 C5A9 123.1(4) . . ?
 C5A9 C4A9 C3A9 120.6(8) . . ?
 C61E C51E C117 120.3(9) . . ?
 C14F C24F C34F 122.6(10) . . ?
 N2A5 C4A5 C3A5 117.5(8) . . ?
 N2A5 C4A5 C5A5 123.0(4) . . ?
 C5A5 C4A5 C3A5 119.5(8) . . ?
 C7A2 C6A2 C5A2 119.3(4) . . ?
 N2AC C8AC C9AC 115.8(7) . . ?
 N2AC C8AC C7AC 122.7(4) . . ?
 C7AC C8AC C9AC 121.5(7) . . ?
 C11C C21C C31C 121.2(11) . . ?
 C6A8 C7A8 C8A8 119.0(4) . . ?
 C12F C22F C32F 114.4(11) . . ?
 C43E C33E C23E 121.1(11) . . ?
 C20E C10E C60E 123.0(10) . . ?
 C13F C23F C33F 116.5(10) . . ?
 C10E C60E C42E 115.9(8) . . ?
 C50E C60E C42E 125.1(8) . . ?
 C50E C60E C10E 119.0(9) . . ?
 C84F C74F C64F 118.5(9) . . ?
 N2B7 C4B7 C3B7 114.9(8) . . ?
 N2B7 C4B7 C5B7 123.1(4) . . ?
 C5B7 C4B7 C3B7 121.8(8) . . ?
 C6A6 C7A6 C8A6 118.7(4) . . ?
 N2B9 C8B9 C9B9 115.9(8) . . ?
 N2B9 C8B9 C7B9 122.5(4) . . ?
 C7B9 C8B9 C9B9 120.9(8) . . ?
 N1B1 C3B1 C4B1 121.5(11) . . ?
 C72C C82C C92C 118.4(9) . . ?
 C6B8 C7B8 C8B8 119.0(4) . . ?
 C110 C52C C20C 123.5(7) . . ?
 C62C C52C C110 117.1(8) . . ?
 C62C C52C C20C 118.6(7) . . ?
 N2B1 C4B1 C3B1 113.0(9) . . ?
 N2B1 C4B1 C5B1 123.1(4) . . ?
 C5B1 C4B1 C3B1 123.9(10) . . ?
 C53F C63F C73F 122.0(10) . . ?
 N2A3 C8A3 C9A3 113.0(9) . . ?
 N2A3 C8A3 C7A3 122.8(4) . . ?
 C7A3 C8A3 C9A3 124.3(9) . . ?
 C74A C84A C94A 118.6(9) . . ?
 C5A8 C6A8 C7A8 119.2(4) . . ?
 N2A9 C8A9 C9A9 116.7(7) . . ?
 N2A9 C8A9 C7A9 122.7(4) . . ?
 C7A9 C8A9 C9A9 120.5(7) . . ?
 C42E C32E C22E 121.7(10) . . ?
 C123 C53F C60F 120.0(8) . . ?
 C63F C53F C60F 120.8(8) . . ?
 C63F C53F C123 118.9(9) . . ?
 C44A C34A C24A 120.1(10) . . ?
 C23E C13E C93E 116.9(11) . . ?
 C73F C83F C93F 116.1(10) . . ?
 C30E C40E C50E 124.4(10) . . ?
 C120 C44E C30E 120.4(8) . . ?
 C34E C44E C120 117.5(9) . . ?
 C34E C44E C30E 121.8(8) . . ?
 C7A4 C6A4 C5A4 119.3(4) . . ?
 C41E C31E C21E 120.1(10) . . ?
 C84A C74A C64A 121.2(10) . . ?
 N2A1 C8A1 C9A1 117.6(8) . . ?
 N2A1 C8A1 C7A1 122.7(4) . . ?
 C7A1 C8A1 C9A1 119.5(8) . . ?
 C60E C50E C41E 121.3(8) . . ?
 C60E C50E C40E 116.7(9) . . ?
 C40E C50E C41E 120.3(8) . . ?
 C42F C32F C22F 131.7(11) . . ?
 C6A4 C7A4 C8A4 118.9(4) . . ?
 N2B6 C4B6 C3B6 115.8(8) . . ?
 N2B6 C4B6 C5B6 123.2(4) . . ?
 C5B6 C4B6 C3B6 121.0(8) . . ?
 C4A9 C5A9 C6A9 118.6(4) . . ?
 N2A1 C4A1 C3A1 116.4(7) . . ?
 N2A1 C4A1 C5A1 123.1(4) . . ?
 C5A1 C4A1 C3A1 120.2(8) . . ?
 N2A6 C8A6 C7A6 122.6(4) . . ?
 N2A6 C8A6 C9A6 117.4(7) . . ?
 C7A6 C8A6 C9A6 120.0(7) . . ?
 C44E C34E C24E 122.7(10) . . ?
 C20E C30E C40E 118.5(9) . . ?
 C20E C30E C44E 121.9(9) . . ?
 C40E C30E C44E 119.1(9) . . ?
 C44F C34F C24F 119.3(9) . . ?
 N2B4 C4B4 C3B4 115.2(8) . . ?
 N2B4 C4B4 C5B4 123.0(4) . . ?
 C5B4 C4B4 C3B4 121.7(8) . . ?
 C4B9 C5B9 C6B9 118.4(4) . . ?
 C92F C82F N1A3 126.6(9) . . ?
 C72F C82F C92F 120.9(11) . . ?
 C72F C82F N1A3 112.3(8) . . ?
 C83F C73F C63F 120.3(10) . . ?
 C24E C14E C94E 117.2(9) . . ?
 C6A6 C5A6 C4A6 118.5(4) . . ?
 N1A7 C3A7 C4A7 119.5(12) . . ?
 N1B2 C3B2 C4B2 117.5(10) . . ?
 F8K C5K S1K 114.1(11) . . ?
 F8K C5K F6K 113.9(13) . . ?
 F8K C5K F7K 102.8(13) . . ?
 F6K C5K S1K 116.4(11) . . ?
 F6K C5K F7K 100.9(13) . . ?
 F7K C5K S1K 106.5(10) . . ?
 N2B3 C8B3 C9B3 117.7(9) . . ?
 N2B3 C8B3 C7B3 122.3(4) . . ?
 C7B3 C8B3 C9B3 119.9(9) . . ?
 N1A5 C3A5 C4A5 113.7(9) . . ?
 N2B2 C4B2 C3B2 116.3(8) . . ?
 N2B2 C4B2 C5B2 122.9(4) . . ?
 C5B2 C4B2 C3B2 120.6(8) . . ?
 N2A7 C4A7 C3A7 112.6(10) . . ?
 N2A7 C4A7 C5A7 122.8(4) . . ?
 C5A7 C4A7 C3A7 124.6(10) . . ?
 C7A9 C6A9 C5A9 119.0(4) . . ?
 C6B7 C7B7 C8B7 119.2(4) . . ?
 C21C C11C C91C 118.9(10) . . ?
 C82F N1A3 Cu3 127.2(9) . . ?
 C3A3 N1A3 Cu3 107.5(10) . . ?
 C3A3 N1A3 C82F 124.5(11) . . ?
 C13E C23E C33E 121.4(12) . . ?
 C14E C24E C34E 120.0(10) . . ?
 C82C C72C C62C 119.4(10) . . ?
 C6AB C7AB C8AB 119.1(4) . . ?
 C4AB C5AB C6AB 118.5(4) . . ?
 C6AC C7AC C8AC 118.7(4) . . ?
 C6B6 C7B6 C8B6 118.9(4) . . ?
 C6A5 C7A5 C8A5 118.9(4) . . ?
 C22F C12F C92F 116.9(10) . . ?
 C7A6 C6A6 C5A6 119.0(4) . . ?
 F8E C5E S1E 99.8(17) . . ?
 F8E C5E F6E 147(3) . . ?
 F8E C5E F7E 102(2) . . ?
 F6E C5E S1E 101.4(18) . . ?
 F7E C5E S1E 104.7(19) . . ?
 F7E C5E F6E 97(2) . . ?
 C7A5 C6A5 C5A5 119.3(4) . . ?
 N1A1 C3A1 C4A1 118.8(9) . . ?
 C7B3 C6B3 C5B3 119.0(4) . . ?
 C7AB C6AB C5AB 119.2(4) . . ?
 C82F C72F C62F 119.0(11) . . ?
 C122 C42F C30F 119.3(9) . . ?
 C32F C42F C122 111.2(10) . . ?
 C32F C42F C30F 129.0(9) . . ?
 C6A9 C7A9 C8A9 119.1(4) . . ?
 C6A5 C5A5 C4A5 118.5(4) . . ?
 C6B7 C5B7 C4B7 118.3(4) . . ?
 N2B4 C8B4 C9B4 117.0(8) . . ?
 N2B4 C8B4 C7B4 122.8(4) . . ?
 C7B4 C8B4 C9B4 120.1(8) . . ?
 C6B3 C7B3 C8B3 119.0(4) . . ?
 C52C C62C C72C 122.4(10) . . ?
 N2B2 C8B2 C9B2 116.9(8) . . ?
 N2B2 C8B2 C7B2 122.1(4) . . ?
 C7B2 C8B2 C9B2 120.8(8) . . ?
 C6B4 C5B4 C4B4 118.6(4) . . ?
 C7B6 C6B6 C5B6 119.3(4) . . ?
 C4B3 C5B3 C6B3 118.4(4) . . ?
 C7B9 C6B9 C5B9 119.1(4) . . ?
 C7AC C6AC C5AC 119.1(4) . . ?
 C6A3 C7A3 C8A3 118.5(4) . . ?
 N1A3 C3A3 C4A3 126.0(14) . . ?
 F7F C5F S1F 111.1(14) . . ?
 F7F C5F F8F 111.0(14) . . ?
 F6F C5F S1F 115.7(15) . . ?
 F6F C5F F7F 112.3(17) . . ?
 F6F C5F F8F 119.3(17) . . ?
 F8F C5F S1F 84.7(11) . . ?
 F8G C5G S1G 104.6(12) . . ?
 F6G C5G S1G 111.1(13) . . ?
 F6G C5G F8G 96.2(14) . . ?
 F7G C5G S1G 116.8(16) . . ?
 F7G C5G F8G 111.4(17) . . ?
 F7G C5G F6G 114.3(19) . . ?
 C6B6 C5B6 C4B6 118.4(4) . . ?
 C6B9 C7B9 C8B9 119.0(4) . . ?
 C6A1 C7A1 C8A1 119.0(4) . . ?
 N2A7 C8A7 C7A7 122.6(4) . . ?
 N2A7 C8A7 C9A7 116.2(11) . . ?
 C9A7 C8A7 C7A7 120.9(11) . . ?
 N2A3 C4A3 C3A3 109.6(10) . . ?
 N2A3 C4A3 C5A3 122.6(4) . . ?
 C5A3 C4A3 C3A3 127.6(10) . . ?
 C5F F8F S1F 52.1(8) . . ?
 C6A1 C5A1 C4A1 118.6(4) . . ?
 C6B2 C5B2 C4B2 117.5(4) . . ?
 C5B4 C6B4 C7B4 119.2(4) . . ?
 N2B1 C8B1 C9B1 116.2(10) . . ?
 N2B1 C8B1 C7B1 122.3(4) . . ?
 C7B1 C8B1 C9B1 121.4(10) . . ?
 C5A3 C6A3 C7A3 119.4(4) . . ?
 C7A1 C6A1 C5A1 119.0(4) . . ?
 C6B1 C7B1 C8B1 118.0(4) . . ?
 C6B2 C7B2 C8B2 118.3(4) . . ?
 F6C C5C S1C 105.3(15) . . ?
 F7C C5C S1C 110.8(15) . . ?
 F7C C5C F6C 109.8(19) . . ?
 F7C C5C F8C 100.5(19) . . ?
 F8C C5C S1C 116.9(16) . . ?
 F8C C5C F6C 113.4(19) . . ?
 C7B2 C6B2 C5B2 118.8(4) . . ?
 C6B4 C7B4 C8B4 118.8(4) . . ?
 C6A7 C7A7 C8A7 118.7(4) . . ?
 C7B1 C6B1 C5B1 118.6(4) . . ?
 C6B1 C5B1 C4B1 118.1(4) . . ?
 C6A7 C5A7 C4A7 118.4(4) . . ?
 C6A3 C5A3 C4A3 118.7(4) . . ?
 F8A C5A S1A 111.3(17) . . ?
 F8A C5A F6A 120(2) . . ?
 F8A C5A F7A 107(2) . . ?
 F6A C5A S1A 104.1(16) . . ?
 F6A C5A F7A 111(2) . . ?
 F7A C5A S1A 102.0(16) . . ?
 C7B7 C6B7 C5B7 119.2(4) . . ?
 C7A7 C6A7 C5A7 119.3(4) . . ?
 O4B S1B C5B 101.5(14) . . ?
 O4B S1B O3B 134.4(18) . . ?
 O4B S1B O2B 109.5(15) . . ?
 O3B S1B C5B 99.6(12) . . ?
 O3B S1B O2B 105.4(16) . . ?
 O2B S1B C5B 101.2(13) . . ?
 F8B C5B S1B 98.4(18) . . ?
 F7B C5B S1B 100.8(19) . . ?
 F7B C5B F8B 109(3) . . ?
 F6B C5B S1B 108(2) . . ?
 F6B C5B F8B 104(2) . . ?
 F6B C5B F7B 132(3) . . ?
 C2EA O4EA C5EA 116.2(10) . . ?
 O4EA C2EA C1EA 109.4(12) . . ?
 O3EA C2EA O4EA 119.4(12) . . ?
 O3EA C2EA C1EA 131.2(13) . . ?
 C6EA C5EA O4EA 112.7(11) . . ?
 O4EB C2EB C1EB 118(2) . . ?
 O3EB C2EB C1EB 117(2) . . ?
 O3EB C2EB O4EB 125(3) . . ?
 C2EB O4EB C5EB 137(3) . . ?
 O4EB C5EB C6EB 101(2) . . ?
 N3N1 C2N1 C1N1 161(3) . . ?
 N3N2 C2N2 C1N2 179.3(19) . . ?
 N3N3 C2N3 C1N3 179.2(16) . . ?
 N3N4 C2N4 C1N4 167(3) . . ?
 N3N5 C2N5 C1N5 174(3) . . ?
 N3N6 C2N6 C1N6 169(3) . . ?
 O3ED C2ED C1ED 130(2) . . ?
 O3ED C2ED O4ED 110.8(19) . . ?
 O4ED C2ED C1ED 119(2) . . ?
 C2ED O4ED C5ED 123(2) . . ?
 O4ED C5ED C6ED 102(2) . . ?
 N3N8 C2N8 C1N8 158(3) . . ?
 C2EE O4EE C5EE 132(3) . . ?
 O4EE C2EE C1EE 159(3) . . ?
 O3EE C2EE O4EE 107(2) . . ?
 O3EE C2EE C1EE 94(2) . . ?
 O4EE C5EE C6EE 111(2) . . ?
 N3NC C2NC C1NC 165(4) . . ?
 N3ND C2ND C1ND 137(3) . . ?
 N3NE C2NE C1NE 171(3) . . ?
 N3NF C2NF C1NF 154(4) . . ?
 N3NA C2NA C1NA 162(4) . . ?
 O3D S1D C5D 101.8(11) . . ?
 O4D S1D C5D 106.2(12) . . ?
 O4D S1D O3D 109.9(12) . . ?
 O4D S1D O2D 118.7(14) . . ?
 O2D S1D C5D 112.3(11) . . ?
 O2D S1D O3D 106.6(13) . . ?
 F7D C5D S1D 100.6(16) . . ?
 F8D C5D S1D 105.1(18) . . ?
 F8D C5D F7D 113(2) . . ?
 F8D C5D F6D 120(2) . . ?
 F6D C5D S1D 108.2(17) . . ?
 F6D C5D F7D 107(2) . . ?
 O3EC C2EC C1EC 128(2) . . ?
 O4EC C2EC O3EC 114(2) . . ?
 O4EC C2EC C1EC 118(2) . . ?
 C2EC O4EC C5EC 93.6(15) . . ?
 N3NH C2NH C1NH 135(3) . . ?
 O4EC C5EC C6EC 110(2) . . ?
 N3NG C2NG C1NG 135(4) . . ?
 N3NI C2NI C1NI 159(6) . . ?
 N3NJ C2NJ C1NJ 124(3) . . ?

_smtbx_masks_special_details       ?
loop_
  _smtbx_masks_void_nr
  _smtbx_masks_void_average_x
  _smtbx_masks_void_average_y
  _smtbx_masks_void_average_z
  _smtbx_masks_void_volume
  _smtbx_masks_void_count_electrons
  _smtbx_masks_void_content
 1 -0.083 0.000 0.000 1206.5 357.7 ?
 2 -0.166 -0.021 0.435 136.0 25.4 ?
 3 0.166 0.021 0.565 136.0 26.4 ?
 4 0.108 0.381 0.457 209.1 55.8 ?
 5 -0.108 0.619 0.543 209.1 55.8 ?
 6 0.093 0.584 0.354 7.2 0.0 ?
 7 0.465 0.851 0.581 155.9 64.5 ?
 8 0.535 0.149 0.419 155.9 65.0 ?
 9 0.394 0.432 0.196 10.3 0.0 ?
 10 0.476 0.568 0.102 8.8 0.0 ?
 11 0.524 0.432 0.898 8.8 0.0 ?
 12 0.606 0.568 0.804 10.3 0.0 ?
 13 0.907 0.416 0.646 7.2 0.0 ?

_shelx_res_file
;
TITL hx434.res in P-1
    hx434_sq.res
    created by SHELXL-2018/3 at 16:08:04 on 03-Feb-2026
CELL 0.6889 22.5909 27.2506 40.8453 100.592 96.397 103.424
ZERR 2 0.0002 0.0002 0.0003 0.001 0.001 0.001
LATT 1
SFAC C H Cu F N O S
DISP C 0.0032 0.0015 10.8482
DISP Cu 0.3483 1.2194 4770.0792
DISP F 0.0167 0.0096 47.6614
DISP N 0.006 0.003 18.3366
DISP O 0.0108 0.0057 30.1916
DISP S 0.1181 0.1169 489.4073
UNIT 978 759.8 24 72 116.2 84.8 24
DFIX 1.346 0.005 N2A1 C4A1
DFIX 1.346 0.005 N2A1 C8A1
DFIX 1.385 0.005 C4A1 C5A1
DFIX 1.385 0.005 C7A1 C8A1
DFIX 1.38 0.005 C5A1 C6A1
DFIX 1.38 0.005 C6A1 C7A1
DFIX 1.5 0.05 C8A1 C9A1
DFIX 1.3 0.1 N1A1 C3A1
DFIX 1.468 0.005 C3A1 C4A1
DFIX 1.346 0.005 N2B1 C4B1
DFIX 1.346 0.005 N2B1 C8B1
DFIX 1.385 0.005 C4B1 C5B1
DFIX 1.385 0.005 C7B1 C8B1
DFIX 1.38 0.005 C5B1 C6B1
DFIX 1.38 0.005 C6B1 C7B1
DFIX 1.5 0.05 C8B1 C9B1
DFIX 1.3 0.1 N1B1 C3B1
DFIX 1.468 0.005 C3B1 C4B1
DFIX 1.346 0.005 N2A2 C4A2
DFIX 1.346 0.005 N2A2 C8A2
DFIX 1.385 0.005 C4A2 C5A2
DFIX 1.385 0.005 C7A2 C8A2
DFIX 1.38 0.005 C5A2 C6A2
DFIX 1.38 0.005 C6A2 C7A2
DFIX 1.5 0.05 C8A2 C9A2
DFIX 1.3 0.1 N1A2 C3A2
DFIX 1.468 0.005 C3A2 C4A2
DFIX 1.346 0.005 N2B2 C4B2
DFIX 1.346 0.005 N2B2 C8B2
DFIX 1.385 0.005 C4B2 C5B2
DFIX 1.385 0.005 C7B2 C8B2
DFIX 1.38 0.005 C5B2 C6B2
DFIX 1.38 0.005 C6B2 C7B2
DFIX 1.5 0.05 C8B2 C9B2
DFIX 1.3 0.1 N1B2 C3B2
DFIX 1.468 0.005 C3B2 C4B2
DFIX 1.346 0.005 N2A3 C4A3
DFIX 1.346 0.005 N2A3 C8A3
DFIX 1.385 0.005 C4A3 C5A3
DFIX 1.385 0.005 C7A3 C8A3
DFIX 1.38 0.005 C5A3 C6A3
DFIX 1.38 0.005 C6A3 C7A3
DFIX 1.5 0.05 C8A3 C9A3
DFIX 1.3 0.1 N1A3 C3A3
DFIX 1.468 0.005 C3A3 C4A3
DFIX 1.346 0.005 N2B3 C4B3
DFIX 1.346 0.005 N2B3 C8B3
DFIX 1.385 0.005 C4B3 C5B3
DFIX 1.385 0.005 C7B3 C8B3
DFIX 1.38 0.005 C5B3 C6B3
DFIX 1.38 0.005 C6B3 C7B3
DFIX 1.5 0.05 C8B3 C9B3
DFIX 1.3 0.1 N1B3 C3B3
DFIX 1.468 0.005 C3B3 C4B3
DFIX 1.346 0.005 N2A4 C4A4
DFIX 1.346 0.005 N2A4 C8A4
DFIX 1.385 0.005 C4A4 C5A4
DFIX 1.385 0.005 C7A4 C8A4
DFIX 1.38 0.005 C5A4 C6A4
DFIX 1.38 0.005 C6A4 C7A4
DFIX 1.5 0.05 C8A4 C9A4
DFIX 1.3 0.1 N1A4 C3A4
DFIX 1.468 0.005 C3A4 C4A4
DFIX 1.346 0.005 N2B4 C4B4
DFIX 1.346 0.005 N2B4 C8B4
DFIX 1.385 0.005 C4B4 C5B4
DFIX 1.385 0.005 C7B4 C8B4
DFIX 1.38 0.005 C5B4 C6B4
DFIX 1.38 0.005 C6B4 C7B4
DFIX 1.5 0.05 C8B4 C9B4
DFIX 1.3 0.1 N1B4 C3B4
DFIX 1.468 0.005 C3B4 C4B4
DFIX 1.346 0.005 N2A5 C4A5
DFIX 1.346 0.005 N2A5 C8A5
DFIX 1.385 0.005 C4A5 C5A5
DFIX 1.385 0.005 C7A5 C8A5
DFIX 1.38 0.005 C5A5 C6A5
DFIX 1.38 0.005 C6A5 C7A5
DFIX 1.5 0.05 C8A5 C9A5
DFIX 1.3 0.1 N1A5 C3A5
DFIX 1.468 0.005 C3A5 C4A5
DFIX 1.346 0.005 N2B5 C4B5
DFIX 1.346 0.005 N2B5 C8B5
DFIX 1.385 0.005 C4B5 C5B5
DFIX 1.385 0.005 C7B5 C8B5
DFIX 1.38 0.005 C5B5 C6B5
DFIX 1.38 0.005 C6B5 C7B5
DFIX 1.5 0.05 C8B5 C9B5
DFIX 1.3 0.1 N1B5 C3B5
DFIX 1.468 0.005 C3B5 C4B5
DFIX 1.346 0.005 N2A6 C4A6
DFIX 1.346 0.005 N2A6 C8A6
DFIX 1.385 0.005 C4A6 C5A6
DFIX 1.385 0.005 C7A6 C8A6
DFIX 1.38 0.005 C5A6 C6A6
DFIX 1.38 0.005 C6A6 C7A6
DFIX 1.5 0.05 C8A6 C9A6
DFIX 1.3 0.1 N1A6 C3A6
DFIX 1.468 0.005 C3A6 C4A6
DFIX 1.346 0.005 N2B6 C4B6
DFIX 1.346 0.005 N2B6 C8B6
DFIX 1.385 0.005 C4B6 C5B6
DFIX 1.385 0.005 C7B6 C8B6
DFIX 1.38 0.005 C5B6 C6B6
DFIX 1.38 0.005 C6B6 C7B6
DFIX 1.5 0.05 C8B6 C9B6
DFIX 1.3 0.1 N1B6 C3B6
DFIX 1.468 0.005 C3B6 C4B6
DFIX 1.346 0.005 N2A7 C4A7
DFIX 1.346 0.005 N2A7 C8A7
DFIX 1.385 0.005 C4A7 C5A7
DFIX 1.385 0.005 C7A7 C8A7
DFIX 1.38 0.005 C5A7 C6A7
DFIX 1.38 0.005 C6A7 C7A7
DFIX 1.5 0.05 C8A7 C9A7
DFIX 1.3 0.1 N1A7 C3A7
DFIX 1.468 0.005 C3A7 C4A7
DFIX 1.346 0.005 N2B7 C4B7
DFIX 1.346 0.005 N2B7 C8B7
DFIX 1.385 0.005 C4B7 C5B7
DFIX 1.385 0.005 C7B7 C8B7
DFIX 1.38 0.005 C5B7 C6B7
DFIX 1.38 0.005 C6B7 C7B7
DFIX 1.5 0.05 C8B7 C9B7
DFIX 1.3 0.1 N1B7 C3B7
DFIX 1.468 0.005 C3B7 C4B7
DFIX 1.346 0.005 N2A8 C4A8
DFIX 1.346 0.005 N2A8 C8A8
DFIX 1.385 0.005 C4A8 C5A8
DFIX 1.385 0.005 C7A8 C8A8
DFIX 1.38 0.005 C5A8 C6A8
DFIX 1.38 0.005 C6A8 C7A8
DFIX 1.5 0.05 C8A8 C9A8
DFIX 1.3 0.1 N1A8 C3A8
DFIX 1.468 0.005 C3A8 C4A8
DFIX 1.346 0.005 N2B8 C4B8
DFIX 1.346 0.005 N2B8 C8B8
DFIX 1.385 0.005 C4B8 C5B8
DFIX 1.385 0.005 C7B8 C8B8
DFIX 1.38 0.005 C5B8 C6B8
DFIX 1.38 0.005 C6B8 C7B8
DFIX 1.5 0.05 C8B8 C9B8
DFIX 1.3 0.1 N1B8 C3B8
DFIX 1.468 0.005 C3B8 C4B8
DFIX 1.346 0.005 N2A9 C4A9
DFIX 1.346 0.005 N2A9 C8A9
DFIX 1.385 0.005 C4A9 C5A9
DFIX 1.385 0.005 C7A9 C8A9
DFIX 1.38 0.005 C5A9 C6A9
DFIX 1.38 0.005 C6A9 C7A9
DFIX 1.5 0.05 C8A9 C9A9
DFIX 1.3 0.1 N1A9 C3A9
DFIX 1.468 0.005 C3A9 C4A9
DFIX 1.346 0.005 N2B9 C4B9
DFIX 1.346 0.005 N2B9 C8B9
DFIX 1.385 0.005 C4B9 C5B9
DFIX 1.385 0.005 C7B9 C8B9
DFIX 1.38 0.005 C5B9 C6B9
DFIX 1.38 0.005 C6B9 C7B9
DFIX 1.5 0.05 C8B9 C9B9
DFIX 1.3 0.1 N1B9 C3B9
DFIX 1.468 0.005 C3B9 C4B9
DFIX 1.346 0.005 N2AA C4AA
DFIX 1.346 0.005 N2AA C8AA
DFIX 1.385 0.005 C4AA C5AA
DFIX 1.385 0.005 C7AA C8AA
DFIX 1.38 0.005 C5AA C6AA
DFIX 1.38 0.005 C6AA C7AA
DFIX 1.5 0.05 C8AA C9AA
DFIX 1.3 0.1 N1AA C3AA
DFIX 1.468 0.005 C3AA C4AA
DFIX 1.346 0.005 N2BA C4BA
DFIX 1.346 0.005 N2BA C8BA
DFIX 1.385 0.005 C4BA C5BA
DFIX 1.385 0.005 C7BA C8BA
DFIX 1.38 0.005 C5BA C6BA
DFIX 1.38 0.005 C6BA C7BA
DFIX 1.5 0.05 C8BA C9BA
DFIX 1.3 0.1 N1BA C3BA
DFIX 1.468 0.005 C3BA C4BA
DFIX 1.346 0.005 N2AB C4AB
DFIX 1.346 0.005 N2AB C8AB
DFIX 1.385 0.005 C4AB C5AB
DFIX 1.385 0.005 C7AB C8AB
DFIX 1.38 0.005 C5AB C6AB
DFIX 1.38 0.005 C6AB C7AB
DFIX 1.5 0.05 C8AB C9AB
DFIX 1.3 0.1 N1AB C3AB
DFIX 1.468 0.005 C3AB C4AB
DFIX 1.346 0.005 N2BB C4BB
DFIX 1.346 0.005 N2BB C8BB
DFIX 1.385 0.005 C4BB C5BB
DFIX 1.385 0.005 C7BB C8BB
DFIX 1.38 0.005 C5BB C6BB
DFIX 1.38 0.005 C6BB C7BB
DFIX 1.5 0.05 C8BB C9BB
DFIX 1.3 0.1 N1BB C3BB
DFIX 1.468 0.005 C3BB C4BB
DFIX 1.346 0.005 N2AC C4AC
DFIX 1.346 0.005 N2AC C8AC
DFIX 1.385 0.005 C4AC C5AC
DFIX 1.385 0.005 C7AC C8AC
DFIX 1.38 0.005 C5AC C6AC
DFIX 1.38 0.005 C6AC C7AC
DFIX 1.5 0.05 C8AC C9AC
DFIX 1.3 0.1 N1AC C3AC
DFIX 1.468 0.005 C3AC C4AC
DFIX 1.346 0.005 N2BC C4BC
DFIX 1.346 0.005 N2BC C8BC
DFIX 1.385 0.005 C4BC C5BC
DFIX 1.385 0.005 C7BC C8BC
DFIX 1.38 0.005 C5BC C6BC
DFIX 1.38 0.005 C6BC C7BC
DFIX 1.5 0.05 C8BC C9BC
DFIX 1.3 0.1 N1BC C3BC
DFIX 1.468 0.005 C3BC C4BC
DFIX 2.03 0.06 C5A S1A
DFIX 1.3 0.04 C5A F6A
DFIX 1.3 0.04 C5A F7A
DFIX 1.3 0.04 C5A F8A
DFIX 2.2 0.05 F6A F7A
DFIX 2.2 0.05 F6A F8A
DFIX 2.2 0.05 F7A F8A
DFIX 1.4 0.04 S1A O2A
DFIX 1.4 0.04 S1A O3A
DFIX 1.4 0.04 S1A O4A
DFIX 2.4 0.05 O2A O3A
DFIX 2.4 0.05 O2A O4A
DFIX 2.4 0.05 O3A O4A
DFIX 2.63 0.05 C5A O2A
DFIX 2.63 0.05 C5A O3A
DFIX 2.63 0.05 C5A O4A
DFIX 2.6 0.05 S1A F6A
DFIX 2.6 0.05 S1A F7A
DFIX 2.6 0.05 S1A F8A
DFIX 2.03 0.06 C5B S1B
DFIX 1.3 0.04 C5B F6B
DFIX 1.3 0.04 C5B F7B
DFIX 1.3 0.04 C5B F8B
DFIX 2.2 0.05 F6B F7B
DFIX 2.2 0.05 F6B F8B
DFIX 2.2 0.05 F7B F8B
DFIX 1.4 0.04 S1B O2B
DFIX 1.4 0.04 S1B O3B
DFIX 1.4 0.04 S1B O4B
DFIX 2.4 0.05 O2B O3B
DFIX 2.4 0.05 O2B O4B
DFIX 2.4 0.05 O3B O4B
DFIX 2.63 0.05 C5B O2B
DFIX 2.63 0.05 C5B O3B
DFIX 2.63 0.05 C5B O4B
DFIX 2.6 0.05 S1B F6B
DFIX 2.6 0.05 S1B F7B
DFIX 2.6 0.05 S1B F8B
DFIX 2.03 0.06 C5C S1C
DFIX 1.3 0.04 C5C F6C
DFIX 1.3 0.04 C5C F7C
DFIX 1.3 0.04 C5C F8C
DFIX 2.2 0.05 F6C F7C
DFIX 2.2 0.05 F6C F8C
DFIX 2.2 0.05 F7C F8C
DFIX 1.4 0.04 S1C O2C
DFIX 1.4 0.04 S1C O3C
DFIX 1.4 0.04 S1C O4C
DFIX 2.4 0.05 O2C O3C
DFIX 2.4 0.05 O2C O4C
DFIX 2.4 0.05 O3C O4C
DFIX 2.63 0.05 C5C O2C
DFIX 2.63 0.05 C5C O3C
DFIX 2.63 0.05 C5C O4C
DFIX 2.6 0.05 S1C F6C
DFIX 2.6 0.05 S1C F7C
DFIX 2.6 0.05 S1C F8C
DFIX 2.03 0.06 C5E S1E
DFIX 1.3 0.04 C5E F6E
DFIX 1.3 0.04 C5E F7E
DFIX 1.3 0.04 C5E F8E
DFIX 2.2 0.05 F6E F7E
DFIX 2.2 0.05 F6E F8E
DFIX 2.2 0.05 F7E F8E
DFIX 1.4 0.04 S1E O2E
DFIX 1.4 0.04 S1E O3E
DFIX 1.4 0.04 S1E O4E
DFIX 2.4 0.05 O2E O3E
DFIX 2.4 0.05 O2E O4E
DFIX 2.4 0.05 O3E O4E
DFIX 2.63 0.05 C5E O2E
DFIX 2.63 0.05 C5E O3E
DFIX 2.63 0.05 C5E O4E
DFIX 2.6 0.05 S1E F6E
DFIX 2.6 0.05 S1E F7E
DFIX 2.6 0.05 S1E F8E
DFIX 2.03 0.06 C5F S1F
DFIX 1.3 0.04 C5F F6F
DFIX 1.3 0.04 C5F F7F
DFIX 1.3 0.04 C5F F8F
DFIX 2.2 0.05 F6F F7F
DFIX 2.2 0.05 F6F F8F
DFIX 2.2 0.05 F7F F8F
DFIX 1.4 0.04 S1F O2F
DFIX 1.4 0.04 S1F O3F
DFIX 1.4 0.04 S1F O4F
DFIX 2.4 0.05 O2F O3F
DFIX 2.4 0.05 O2F O4F
DFIX 2.4 0.05 O3F O4F
DFIX 2.63 0.05 C5F O2F
DFIX 2.63 0.05 C5F O3F
DFIX 2.63 0.05 C5F O4F
DFIX 2.6 0.05 S1F F6F
DFIX 2.6 0.05 S1F F7F
DFIX 2.6 0.05 S1F F8F
DFIX 2.03 0.06 C5G S1G
DFIX 1.3 0.04 C5G F6G
DFIX 1.3 0.04 C5G F7G
DFIX 1.3 0.04 C5G F8G
DFIX 2.2 0.05 F6G F7G
DFIX 2.2 0.05 F6G F8G
DFIX 2.2 0.05 F7G F8G
DFIX 1.4 0.04 S1G O2G
DFIX 1.4 0.04 S1G O3G
DFIX 1.4 0.04 S1G O4G
DFIX 2.4 0.05 O2G O3G
DFIX 2.4 0.05 O2G O4G
DFIX 2.4 0.05 O3G O4G
DFIX 2.63 0.05 C5G O2G
DFIX 2.63 0.05 C5G O3G
DFIX 2.63 0.05 C5G O4G
DFIX 2.6 0.05 S1G F6G
DFIX 2.6 0.05 S1G F7G
DFIX 2.6 0.05 S1G F8G
DFIX 2.03 0.06 C5H S1H
DFIX 1.3 0.04 C5H F6H
DFIX 1.3 0.04 C5H F7H
DFIX 1.3 0.04 C5H F8H
DFIX 2.2 0.05 F6H F7H
DFIX 2.2 0.05 F6H F8H
DFIX 2.2 0.05 F7H F8H
DFIX 1.4 0.04 S1H O2H
DFIX 1.4 0.04 S1H O3H
DFIX 1.4 0.04 S1H O4H
DFIX 2.4 0.05 O2H O3H
DFIX 2.4 0.05 O2H O4H
DFIX 2.4 0.05 O3H O4H
DFIX 2.63 0.05 C5H O2H
DFIX 2.63 0.05 C5H O3H
DFIX 2.63 0.05 C5H O4H
DFIX 2.6 0.05 S1H F6H
DFIX 2.6 0.05 S1H F7H
DFIX 2.6 0.05 S1H F8H
DFIX 2.03 0.06 C5I S1I
DFIX 1.3 0.04 C5I F6I
DFIX 1.3 0.04 C5I F7I
DFIX 1.3 0.04 C5I F8I
DFIX 2.2 0.05 F6I F7I
DFIX 2.2 0.05 F6I F8I
DFIX 2.2 0.05 F7I F8I
DFIX 1.4 0.04 S1I O2I
DFIX 1.4 0.04 S1I O3I
DFIX 1.4 0.04 S1I O4I
DFIX 2.4 0.05 O2I O3I
DFIX 2.4 0.05 O2I O4I
DFIX 2.4 0.05 O3I O4I
DFIX 2.63 0.05 C5I O2I
DFIX 2.63 0.05 C5I O3I
DFIX 2.63 0.05 C5I O4I
DFIX 2.6 0.05 S1I F6I
DFIX 2.6 0.05 S1I F7I
DFIX 2.6 0.05 S1I F8I
DFIX 2.03 0.06 C5J S1J
DFIX 1.3 0.04 C5J F6J
DFIX 1.3 0.04 C5J F7J
DFIX 1.3 0.04 C5J F8J
DFIX 2.2 0.05 F6J F7J
DFIX 2.2 0.05 F6J F8J
DFIX 2.2 0.05 F7J F8J
DFIX 1.4 0.04 S1J O2J
DFIX 1.4 0.04 S1J O3J
DFIX 1.4 0.04 S1J O4J
DFIX 2.4 0.05 O2J O3J
DFIX 2.4 0.05 O2J O4J
DFIX 2.4 0.05 O3J O4J
DFIX 2.63 0.05 C5J O2J
DFIX 2.63 0.05 C5J O3J
DFIX 2.63 0.05 C5J O4J
DFIX 2.6 0.05 S1J F6J
DFIX 2.6 0.05 S1J F7J
DFIX 2.6 0.05 S1J F8J
DFIX 2.03 0.06 C5K S1K
DFIX 1.3 0.04 C5K F6K
DFIX 1.3 0.04 C5K F7K
DFIX 1.3 0.04 C5K F8K
DFIX 2.2 0.05 F6K F7K
DFIX 2.2 0.05 F6K F8K
DFIX 2.2 0.05 F7K F8K
DFIX 1.4 0.04 S1K O2K
DFIX 1.4 0.04 S1K O3K
DFIX 1.4 0.04 S1K O4K
DFIX 2.4 0.05 O2K O3K
DFIX 2.4 0.05 O2K O4K
DFIX 2.4 0.05 O3K O4K
DFIX 2.63 0.05 C5K O2K
DFIX 2.63 0.05 C5K O3K
DFIX 2.63 0.05 C5K O4K
DFIX 2.6 0.05 S1K F6K
DFIX 2.6 0.05 S1K F7K
DFIX 2.6 0.05 S1K F8K
DFIX 1.37 0.005 C11A C21A
DFIX 1.37 0.005 C31A C41A
DFIX 1.37 0.005 C51A C61A
DFIX 1.37 0.005 C71A C81A
DFIX 1.4 0.005 C21A C31A
DFIX 1.4 0.005 C61A C71A
DFIX 1.42 0.005 C11A C91A
DFIX 1.42 0.005 C81A C91A
DFIX 1.42 0.005 C41A C101
DFIX 1.42 0.005 C51A C101
DFIX 1.33 0.005 C91A C101
DFIX 1.37 0.005 C12A C22A
DFIX 1.37 0.005 C32A C42A
DFIX 1.37 0.005 C52A C62A
DFIX 1.37 0.005 C72A C82A
DFIX 1.4 0.005 C22A C32A
DFIX 1.4 0.005 C62A C72A
DFIX 1.42 0.005 C12A C92A
DFIX 1.42 0.005 C82A C92A
DFIX 1.42 0.005 C42A C102
DFIX 1.42 0.005 C52A C102
DFIX 1.33 0.005 C92A C102
DFIX 1.37 0.005 C13A C23A
DFIX 1.37 0.005 C33A C43A
DFIX 1.37 0.005 C53A C63A
DFIX 1.37 0.005 C73A C83A
DFIX 1.4 0.005 C23A C33A
DFIX 1.4 0.005 C63A C73A
DFIX 1.42 0.005 C13A C93A
DFIX 1.42 0.005 C83A C93A
DFIX 1.42 0.005 C43A C103
DFIX 1.42 0.005 C53A C103
DFIX 1.33 0.005 C93A C103
DFIX 1.37 0.005 C14A C24A
DFIX 1.37 0.005 C34A C44A
DFIX 1.37 0.005 C54A C64A
DFIX 1.37 0.005 C74A C84A
DFIX 1.4 0.005 C24A C34A
DFIX 1.4 0.005 C64A C74A
DFIX 1.42 0.005 C14A C94A
DFIX 1.42 0.005 C84A C94A
DFIX 1.42 0.005 C44A C104
DFIX 1.42 0.005 C54A C104
DFIX 1.33 0.005 C94A C104
DFIX 1.37 0.005 C11B C21B
DFIX 1.37 0.005 C31B C41B
DFIX 1.37 0.005 C51B C61B
DFIX 1.37 0.005 C71B C81B
DFIX 1.4 0.005 C21B C31B
DFIX 1.4 0.005 C61B C71B
DFIX 1.42 0.005 C11B C91B
DFIX 1.42 0.005 C81B C91B
DFIX 1.42 0.005 C41B C105
DFIX 1.42 0.005 C51B C105
DFIX 1.33 0.005 C91B C105
DFIX 1.37 0.005 C12B C22B
DFIX 1.37 0.005 C32B C42B
DFIX 1.37 0.005 C52B C62B
DFIX 1.37 0.005 C72B C82B
DFIX 1.4 0.005 C22B C32B
DFIX 1.4 0.005 C62B C72B
DFIX 1.42 0.005 C12B C92B
DFIX 1.42 0.005 C82B C92B
DFIX 1.42 0.005 C42B C106
DFIX 1.42 0.005 C52B C106
DFIX 1.33 0.005 C92B C106
DFIX 1.37 0.005 C13B C23B
DFIX 1.37 0.005 C33B C43B
DFIX 1.37 0.005 C53B C63B
DFIX 1.37 0.005 C73B C83B
DFIX 1.4 0.005 C23B C33B
DFIX 1.4 0.005 C63B C73B
DFIX 1.42 0.005 C13B C93B
DFIX 1.42 0.005 C83B C93B
DFIX 1.42 0.005 C43B C107
DFIX 1.42 0.005 C53B C107
DFIX 1.33 0.005 C93B C107
DFIX 1.37 0.005 C14B C24B
DFIX 1.37 0.005 C34B C44B
DFIX 1.37 0.005 C54B C64B
DFIX 1.37 0.005 C74B C84B
DFIX 1.4 0.005 C24B C34B
DFIX 1.4 0.005 C64B C74B
DFIX 1.42 0.005 C14B C94B
DFIX 1.42 0.005 C84B C94B
DFIX 1.42 0.005 C44B C108
DFIX 1.42 0.005 C54B C108
DFIX 1.33 0.005 C94B C108
DFIX 1.37 0.005 C11C C21C
DFIX 1.37 0.005 C31C C41C
DFIX 1.37 0.005 C51C C61C
DFIX 1.37 0.005 C71C C81C
DFIX 1.4 0.005 C21C C31C
DFIX 1.4 0.005 C61C C71C
DFIX 1.42 0.005 C11C C91C
DFIX 1.42 0.005 C81C C91C
DFIX 1.42 0.005 C41C C109
DFIX 1.42 0.005 C51C C109
DFIX 1.33 0.005 C91C C109
DFIX 1.37 0.005 C12C C22C
DFIX 1.37 0.005 C32C C42C
DFIX 1.37 0.005 C52C C62C
DFIX 1.37 0.005 C72C C82C
DFIX 1.4 0.005 C22C C32C
DFIX 1.4 0.005 C62C C72C
DFIX 1.42 0.005 C12C C92C
DFIX 1.42 0.005 C82C C92C
DFIX 1.42 0.005 C42C C110
DFIX 1.42 0.005 C52C C110
DFIX 1.33 0.005 C92C C110
DFIX 1.37 0.005 C13C C23C
DFIX 1.37 0.005 C33C C43C
DFIX 1.37 0.005 C53C C63C
DFIX 1.37 0.005 C73C C83C
DFIX 1.4 0.005 C23C C33C
DFIX 1.4 0.005 C63C C73C
DFIX 1.42 0.005 C13C C93C
DFIX 1.42 0.005 C83C C93C
DFIX 1.42 0.005 C43C C111
DFIX 1.42 0.005 C53C C111
DFIX 1.33 0.005 C93C C111
DFIX 1.37 0.005 C14C C24C
DFIX 1.37 0.005 C34C C44C
DFIX 1.37 0.005 C54C C64C
DFIX 1.37 0.005 C74C C84C
DFIX 1.4 0.005 C24C C34C
DFIX 1.4 0.005 C64C C74C
DFIX 1.42 0.005 C14C C94C
DFIX 1.42 0.005 C84C C94C
DFIX 1.42 0.005 C44C C112
DFIX 1.42 0.005 C54C C112
DFIX 1.33 0.005 C94C C112
DFIX 1.37 0.005 C11D C21D
DFIX 1.37 0.005 C31D C41D
DFIX 1.37 0.005 C51D C61D
DFIX 1.37 0.005 C71D C81D
DFIX 1.4 0.005 C21D C31D
DFIX 1.4 0.005 C61D C71D
DFIX 1.42 0.005 C11D C91D
DFIX 1.42 0.005 C81D C91D
DFIX 1.42 0.005 C41D C113
DFIX 1.42 0.005 C51D C113
DFIX 1.33 0.005 C91D C113
DFIX 1.37 0.005 C12D C22D
DFIX 1.37 0.005 C32D C42D
DFIX 1.37 0.005 C52D C62D
DFIX 1.37 0.005 C72D C82D
DFIX 1.4 0.005 C22D C32D
DFIX 1.4 0.005 C62D C72D
DFIX 1.42 0.005 C12D C92D
DFIX 1.42 0.005 C82D C92D
DFIX 1.42 0.005 C42D C114
DFIX 1.42 0.005 C52D C114
DFIX 1.33 0.005 C92D C114
DFIX 1.37 0.005 C13D C23D
DFIX 1.37 0.005 C33D C43D
DFIX 1.37 0.005 C53D C63D
DFIX 1.37 0.005 C73D C83D
DFIX 1.4 0.005 C23D C33D
DFIX 1.4 0.005 C63D C73D
DFIX 1.42 0.005 C13D C93D
DFIX 1.42 0.005 C83D C93D
DFIX 1.42 0.005 C43D C115
DFIX 1.42 0.005 C53D C115
DFIX 1.33 0.005 C93D C115
DFIX 1.37 0.005 C14D C24D
DFIX 1.37 0.005 C34D C44D
DFIX 1.37 0.005 C54D C64D
DFIX 1.37 0.005 C74D C84D
DFIX 1.4 0.005 C24D C34D
DFIX 1.4 0.005 C64D C74D
DFIX 1.42 0.005 C14D C94D
DFIX 1.42 0.005 C84D C94D
DFIX 1.42 0.005 C44D C116
DFIX 1.42 0.005 C54D C116
DFIX 1.33 0.005 C94D C116
DFIX 1.37 0.005 C11E C21E
DFIX 1.37 0.005 C31E C41E
DFIX 1.37 0.005 C51E C61E
DFIX 1.37 0.005 C71E C81E
DFIX 1.4 0.005 C21E C31E
DFIX 1.4 0.005 C61E C71E
DFIX 1.42 0.005 C11E C91E
DFIX 1.42 0.005 C81E C91E
DFIX 1.42 0.005 C41E C117
DFIX 1.42 0.005 C51E C117
DFIX 1.33 0.005 C91E C117
DFIX 1.37 0.005 C12E C22E
DFIX 1.37 0.005 C32E C42E
DFIX 1.37 0.005 C52E C62E
DFIX 1.37 0.005 C72E C82E
DFIX 1.4 0.005 C22E C32E
DFIX 1.4 0.005 C62E C72E
DFIX 1.42 0.005 C12E C92E
DFIX 1.42 0.005 C82E C92E
DFIX 1.42 0.005 C42E C118
DFIX 1.42 0.005 C52E C118
DFIX 1.33 0.005 C92E C118
DFIX 1.37 0.005 C13E C23E
DFIX 1.37 0.005 C33E C43E
DFIX 1.37 0.005 C53E C63E
DFIX 1.37 0.005 C73E C83E
DFIX 1.4 0.005 C23E C33E
DFIX 1.4 0.005 C63E C73E
DFIX 1.42 0.005 C13E C93E
DFIX 1.42 0.005 C83E C93E
DFIX 1.42 0.005 C43E C119
DFIX 1.42 0.005 C53E C119
DFIX 1.33 0.005 C93E C119
DFIX 1.37 0.005 C14E C24E
DFIX 1.37 0.005 C34E C44E
DFIX 1.37 0.005 C54E C64E
DFIX 1.37 0.005 C74E C84E
DFIX 1.4 0.005 C24E C34E
DFIX 1.4 0.005 C64E C74E
DFIX 1.42 0.005 C14E C94E
DFIX 1.42 0.005 C84E C94E
DFIX 1.42 0.005 C44E C120
DFIX 1.42 0.005 C54E C120
DFIX 1.33 0.005 C94E C120
DFIX 1.37 0.005 C11F C21F
DFIX 1.37 0.005 C31F C41F
DFIX 1.37 0.005 C51F C61F
DFIX 1.37 0.005 C71F C81F
DFIX 1.4 0.005 C21F C31F
DFIX 1.4 0.005 C61F C71F
DFIX 1.42 0.005 C11F C91F
DFIX 1.42 0.005 C81F C91F
DFIX 1.42 0.005 C41F C121
DFIX 1.42 0.005 C51F C121
DFIX 1.33 0.005 C91F C121
DFIX 1.37 0.005 C12F C22F
DFIX 1.37 0.005 C32F C42F
DFIX 1.37 0.005 C52F C62F
DFIX 1.37 0.005 C72F C82F
DFIX 1.4 0.005 C22F C32F
DFIX 1.4 0.005 C62F C72F
DFIX 1.42 0.005 C12F C92F
DFIX 1.42 0.005 C82F C92F
DFIX 1.42 0.005 C42F C122
DFIX 1.42 0.005 C52F C122
DFIX 1.33 0.005 C92F C122
DFIX 1.37 0.005 C13F C23F
DFIX 1.37 0.005 C33F C43F
DFIX 1.37 0.005 C53F C63F
DFIX 1.37 0.005 C73F C83F
DFIX 1.4 0.005 C23F C33F
DFIX 1.4 0.005 C63F C73F
DFIX 1.42 0.005 C13F C93F
DFIX 1.42 0.005 C83F C93F
DFIX 1.42 0.005 C43F C123
DFIX 1.42 0.005 C53F C123
DFIX 1.33 0.005 C93F C123
DFIX 1.37 0.005 C14F C24F
DFIX 1.37 0.005 C34F C44F
DFIX 1.37 0.005 C54F C64F
DFIX 1.37 0.005 C74F C84F
DFIX 1.4 0.005 C24F C34F
DFIX 1.4 0.005 C64F C74F
DFIX 1.42 0.005 C14F C94F
DFIX 1.42 0.005 C84F C94F
DFIX 1.42 0.005 C44F C124
DFIX 1.42 0.005 C54F C124
DFIX 1.33 0.005 C94F C124
DFIX 1.54 0.05 C1N1 C2N1
DFIX 1.16 0.05 C2N1 N3N1
DFIX 1.54 0.05 C1N2 C2N2
DFIX 1.16 0.05 C2N2 N3N2
DFIX 1.54 0.05 C1N3 C2N3
DFIX 1.16 0.05 C2N3 N3N3
DFIX 1.54 0.05 C1N4 C2N4
DFIX 1.16 0.05 C2N4 N3N4
DFIX 1.54 0.05 C1N5 C2N5
DFIX 1.16 0.05 C2N5 N3N5
DFIX 1.54 0.05 C1N6 C2N6
DFIX 1.16 0.05 C2N6 N3N6
DFIX 1.16 0.05 C2N8 N3N8
DFIX 1.54 0.005 C1N8 C2N8
DFIX 1.54 0.05 C1NC C2NC
DFIX 1.16 0.05 C2NC N3NC
DFIX 1.54 0.05 C1ND C2ND
DFIX 1.16 0.05 C2ND N3ND
DFIX 1.54 0.001 C1NE C2NE
DFIX 1.16 0.05 C2NE N3NE
DFIX 1.54 0.001 C1NF C2NF
DFIX 1.16 0.05 C2NF N3NF
DFIX 1.54 C1NA C2NA
DFIX 1.16 C2NA N3NA
DFIX -2.5 H5AB C5AB
DFIX 2.03 0.06 C5D S1D
DFIX 1.3 0.04 C5D F6D
DFIX 1.3 0.04 C5D F7D
DFIX 1.3 0.04 C5D F8D
DFIX 2.2 0.05 F6D F7D
DFIX 2.2 0.05 F6D F8D
DFIX 2.2 0.05 F7D F8D
DFIX 1.4 0.04 S1D O2D
DFIX 1.4 0.04 S1D O3D
DFIX 1.4 0.04 S1D O4D
DFIX 2.4 0.05 O2D O3D
DFIX 2.4 0.05 O2D O4D
DFIX 2.4 0.05 O3D O4D
DFIX 2.63 0.05 C5D O2D
DFIX 2.63 0.05 C5D O3D
DFIX 2.63 0.05 C5D O4D
DFIX 2.6 0.05 S1D F6D
DFIX 2.6 0.05 S1D F7D
DFIX 2.6 0.05 S1D F8D
DFIX 1.54 C1NH C2NH
DFIX 1.16 C2NH N3NH
DFIX 1.54 C1NG C2NG
DFIX 1.16 C2NG N3NG
DFIX 1.54 C1NI C2NI
DFIX 1.16 C2NI N3NI
DFIX 1.52 C1EA C2EA
DFIX 1.25 C2EA O3EA
DFIX 1.27 C2EA O4EA
DFIX 1.4 O4EA C5EA
DFIX 1.52 C5EA C6EA
DFIX 1.52 C1EB C2EB
DFIX 1.25 C2EB O3EB
DFIX 1.27 C2EB O4EB
DFIX 1.4 O4EB C5EB
DFIX 1.52 C5EB C6EB
DFIX 1.52 C1ED C2ED
DFIX 1.25 C2ED O3ED
DFIX 1.27 C2ED O4ED
DFIX 1.4 O4ED C5ED
DFIX 1.52 C5ED C6ED
DFIX 1.52 C1EE C2EE
DFIX 1.25 C2EE O3EE
DFIX 1.27 C2EE O4EE
DFIX 1.4 O4EE C5EE
DFIX 1.52 C5EE C6EE
DFIX 1.52 C1EC C2EC
DFIX 1.25 C2EC O3EC
DFIX 1.27 C2EC O4EC
DFIX 1.4 O4EC C5EC
DFIX 1.52 C5EC C6EC
DFIX -2 C2EC C5EC
DFIX -2.2 H12F H3A3
DFIX 1.54 0.05 C1NJ C2NJ
DFIX 1.16 0.05 C2NJ N3NJ
DFIX 2.72 0.05 C1NF N3NF
DFIX -1.7 C1NG N3NG
DFIX -2.6 C1NJ N3NJ
SADI 0.04 C5A O2A C5A O3A C5A O4A
SADI 0.04 S1A F6A S1A F7A S1A F8A
SADI 0.04 C5B O2B C5B O3B C5B O4B
SADI 0.04 S1B F6B S1B F7B S1B F8B
SADI 0.04 C5C O2C C5C O3C C5C O4C
SADI 0.04 S1C F6C S1C F7C S1C F8C
SADI 0.04 C5E O2E C5E O3E C5E O4E
SADI 0.04 S1E F6E S1E F7E S1E F8E
SADI 0.04 C5F O2F C5F O3F C5F O4F
SADI 0.04 S1F F6F S1F F7F S1F F8F
SADI 0.04 C5G O2G C5G O3G C5G O4G
SADI 0.04 S1G F6G S1G F7G S1G F8G
SADI 0.04 C5H O2H C5H O3H C5H O4H
SADI 0.04 S1H F6H S1H F7H S1H F8H
SADI 0.04 C5I O2I C5I O3I C5I O4I
SADI 0.04 S1I F6I S1I F7I S1I F8I
SADI 0.04 C5J O2J C5J O3J C5J O4J
SADI 0.04 S1J F6J S1J F7J S1J F8J
SADI 0.04 C5K O2K C5K O3K C5K O4K
SADI 0.04 S1K F6K S1K F7K S1K F8K
SADI 0.01 C10A C20A C20A C30A C30A C40A C40A C50A C50A C60A C60A C10A
SADI 0.01 C10B C20B C20B C30B C30B C40B C40B C50B C50B C60B C60B C10B
SADI 0.01 C10C C20C C20C C30C C30C C40C C40C C50C C50C C60C C60C C10C
SADI 0.01 C10D C20D C20D C30D C30D C40D C40D C50D C50D C60D C60D C10D
SADI 0.01 C10E C20E C20E C30E C30E C40E C40E C50E C50E C60E C60E C10E
SADI 0.01 C10F C20F C20F C30F C30F C40F C40F C50F C50F C60F C60F C10F
SADI 0.04 C5D O2D C5D O3D C5D O4D
SADI 0.04 S1D F6D S1D F7D S1D F8D
DANG 2.301 0.005 C4A1 C8A1
DANG 2.4 0.005 N2A1 C5A1
DANG 2.4 0.005 N2A1 C7A1
DANG 2.38 0.005 C4A1 C6A1
DANG 2.38 0.005 C6A1 C8A1
DANG 2.382 0.005 C5A1 C7A1
DANG 2.4 0.1 N1A1 C4A1
DANG 2.4 0.1 C3A1 N2A1
DANG 2.6 0.1 C9A1 C7A1
DANG 2.6 0.1 C9A1 N2A1
DANG 2.301 0.005 C4B1 C8B1
DANG 2.4 0.005 N2B1 C5B1
DANG 2.4 0.005 N2B1 C7B1
DANG 2.38 0.005 C4B1 C6B1
DANG 2.38 0.005 C6B1 C8B1
DANG 2.382 0.005 C5B1 C7B1
DANG 2.4 0.1 N1B1 C4B1
DANG 2.4 0.1 C3B1 N2B1
DANG 2.6 0.1 C9B1 C7B1
DANG 2.6 0.1 C9B1 N2B1
DANG 2.301 0.005 C4A2 C8A2
DANG 2.4 0.005 N2A2 C5A2
DANG 2.4 0.005 N2A2 C7A2
DANG 2.38 0.005 C4A2 C6A2
DANG 2.38 0.005 C6A2 C8A2
DANG 2.382 0.005 C5A2 C7A2
DANG 2.4 0.1 N1A2 C4A2
DANG 2.4 0.1 C3A2 N2A2
DANG 2.6 0.1 C9A2 C7A2
DANG 2.6 0.1 C9A2 N2A2
DANG 2.301 0.005 C4B2 C8B2
DANG 2.4 0.005 N2B2 C5B2
DANG 2.4 0.005 N2B2 C7B2
DANG 2.38 0.005 C4B2 C6B2
DANG 2.38 0.005 C6B2 C8B2
DANG 2.382 0.005 C5B2 C7B2
DANG 2.4 0.1 N1B2 C4B2
DANG 2.4 0.1 C3B2 N2B2
DANG 2.6 0.1 C9B2 C7B2
DANG 2.6 0.1 C9B2 N2B2
DANG 2.301 0.005 C4A3 C8A3
DANG 2.4 0.005 N2A3 C5A3
DANG 2.4 0.005 N2A3 C7A3
DANG 2.38 0.005 C4A3 C6A3
DANG 2.38 0.005 C6A3 C8A3
DANG 2.382 0.005 C5A3 C7A3
DANG 2.4 0.1 N1A3 C4A3
DANG 2.4 0.1 C3A3 N2A3
DANG 2.6 0.1 C9A3 C7A3
DANG 2.6 0.1 C9A3 N2A3
DANG 2.301 0.005 C4B3 C8B3
DANG 2.4 0.005 N2B3 C5B3
DANG 2.4 0.005 N2B3 C7B3
DANG 2.38 0.005 C4B3 C6B3
DANG 2.38 0.005 C6B3 C8B3
DANG 2.382 0.005 C5B3 C7B3
DANG 2.4 0.1 N1B3 C4B3
DANG 2.4 0.1 C3B3 N2B3
DANG 2.6 0.1 C9B3 C7B3
DANG 2.6 0.1 C9B3 N2B3
DANG 2.301 0.005 C4A4 C8A4
DANG 2.4 0.005 N2A4 C5A4
DANG 2.4 0.005 N2A4 C7A4
DANG 2.38 0.005 C4A4 C6A4
DANG 2.38 0.005 C6A4 C8A4
DANG 2.382 0.005 C5A4 C7A4
DANG 2.4 0.1 N1A4 C4A4
DANG 2.4 0.1 C3A4 N2A4
DANG 2.6 0.1 C9A4 C7A4
DANG 2.6 0.1 C9A4 N2A4
DANG 2.301 0.005 C4B4 C8B4
DANG 2.4 0.005 N2B4 C5B4
DANG 2.4 0.005 N2B4 C7B4
DANG 2.38 0.005 C4B4 C6B4
DANG 2.38 0.005 C6B4 C8B4
DANG 2.382 0.005 C5B4 C7B4
DANG 2.4 0.1 N1B4 C4B4
DANG 2.4 0.1 C3B4 N2B4
DANG 2.6 0.1 C9B4 C7B4
DANG 2.6 0.1 C9B4 N2B4
DANG 2.301 0.005 C4A5 C8A5
DANG 2.4 0.005 N2A5 C5A5
DANG 2.4 0.005 N2A5 C7A5
DANG 2.38 0.005 C4A5 C6A5
DANG 2.38 0.005 C6A5 C8A5
DANG 2.382 0.005 C5A5 C7A5
DANG 2.4 0.1 N1A5 C4A5
DANG 2.4 0.1 C3A5 N2A5
DANG 2.6 0.1 C9A5 C7A5
DANG 2.6 0.1 C9A5 N2A5
DANG 2.301 0.005 C4B5 C8B5
DANG 2.4 0.005 N2B5 C5B5
DANG 2.4 0.005 N2B5 C7B5
DANG 2.38 0.005 C4B5 C6B5
DANG 2.38 0.005 C6B5 C8B5
DANG 2.382 0.005 C5B5 C7B5
DANG 2.4 0.1 N1B5 C4B5
DANG 2.4 0.1 C3B5 N2B5
DANG 2.6 0.1 C9B5 C7B5
DANG 2.6 0.1 C9B5 N2B5
DANG 2.301 0.005 C4A6 C8A6
DANG 2.4 0.005 N2A6 C5A6
DANG 2.4 0.005 N2A6 C7A6
DANG 2.38 0.005 C4A6 C6A6
DANG 2.38 0.005 C6A6 C8A6
DANG 2.382 0.005 C5A6 C7A6
DANG 2.4 0.1 N1A6 C4A6
DANG 2.4 0.1 C3A6 N2A6
DANG 2.6 0.1 C9A6 C7A6
DANG 2.6 0.1 C9A6 N2A6
DANG 2.301 0.005 C4B6 C8B6
DANG 2.4 0.005 N2B6 C5B6
DANG 2.4 0.005 N2B6 C7B6
DANG 2.38 0.005 C4B6 C6B6
DANG 2.38 0.005 C6B6 C8B6
DANG 2.382 0.005 C5B6 C7B6
DANG 2.4 0.1 N1B6 C4B6
DANG 2.4 0.1 C3B6 N2B6
DANG 2.6 0.1 C9B6 C7B6
DANG 2.6 0.1 C9B6 N2B6
DANG 2.301 0.005 C4A7 C8A7
DANG 2.4 0.005 N2A7 C5A7
DANG 2.4 0.005 N2A7 C7A7
DANG 2.38 0.005 C4A7 C6A7
DANG 2.38 0.005 C6A7 C8A7
DANG 2.382 0.005 C5A7 C7A7
DANG 2.4 0.1 N1A7 C4A7
DANG 2.4 0.1 C3A7 N2A7
DANG 2.6 0.1 C9A7 C7A7
DANG 2.6 0.1 C9A7 N2A7
DANG 2.301 0.005 C4B7 C8B7
DANG 2.4 0.005 N2B7 C5B7
DANG 2.4 0.005 N2B7 C7B7
DANG 2.38 0.005 C4B7 C6B7
DANG 2.38 0.005 C6B7 C8B7
DANG 2.382 0.005 C5B7 C7B7
DANG 2.4 0.1 N1B7 C4B7
DANG 2.4 0.1 C3B7 N2B7
DANG 2.6 0.1 C9B7 C7B7
DANG 2.6 0.1 C9B7 N2B7
DANG 2.301 0.005 C4A8 C8A8
DANG 2.4 0.005 N2A8 C5A8
DANG 2.4 0.005 N2A8 C7A8
DANG 2.38 0.005 C4A8 C6A8
DANG 2.38 0.005 C6A8 C8A8
DANG 2.382 0.005 C5A8 C7A8
DANG 2.4 0.1 N1A8 C4A8
DANG 2.4 0.1 C3A8 N2A8
DANG 2.6 0.1 C9A8 C7A8
DANG 2.6 0.1 C9A8 N2A8
DANG 2.301 0.005 C4B8 C8B8
DANG 2.4 0.005 N2B8 C5B8
DANG 2.4 0.005 N2B8 C7B8
DANG 2.38 0.005 C4B8 C6B8
DANG 2.38 0.005 C6B8 C8B8
DANG 2.382 0.005 C5B8 C7B8
DANG 2.4 0.1 N1B8 C4B8
DANG 2.4 0.1 C3B8 N2B8
DANG 2.6 0.1 C9B8 C7B8
DANG 2.6 0.1 C9B8 N2B8
DANG 2.301 0.005 C4A9 C8A9
DANG 2.4 0.005 N2A9 C5A9
DANG 2.4 0.005 N2A9 C7A9
DANG 2.38 0.005 C4A9 C6A9
DANG 2.38 0.005 C6A9 C8A9
DANG 2.382 0.005 C5A9 C7A9
DANG 2.4 0.1 N1A9 C4A9
DANG 2.4 0.1 C3A9 N2A9
DANG 2.6 0.1 C9A9 C7A9
DANG 2.6 0.1 C9A9 N2A9
DANG 2.301 0.005 C4B9 C8B9
DANG 2.4 0.005 N2B9 C5B9
DANG 2.4 0.005 N2B9 C7B9
DANG 2.38 0.005 C4B9 C6B9
DANG 2.38 0.005 C6B9 C8B9
DANG 2.382 0.005 C5B9 C7B9
DANG 2.4 0.1 N1B9 C4B9
DANG 2.4 0.1 C3B9 N2B9
DANG 2.6 0.1 C9B9 C7B9
DANG 2.6 0.1 C9B9 N2B9
DANG 2.301 0.005 C4AA C8AA
DANG 2.4 0.005 N2AA C5AA
DANG 2.4 0.005 N2AA C7AA
DANG 2.38 0.005 C4AA C6AA
DANG 2.38 0.005 C6AA C8AA
DANG 2.382 0.005 C5AA C7AA
DANG 2.4 0.1 N1AA C4AA
DANG 2.4 0.1 C3AA N2AA
DANG 2.6 0.1 C9AA C7AA
DANG 2.6 0.1 C9AA N2AA
DANG 2.301 0.005 C4BA C8BA
DANG 2.4 0.005 N2BA C5BA
DANG 2.4 0.005 N2BA C7BA
DANG 2.38 0.005 C4BA C6BA
DANG 2.38 0.005 C6BA C8BA
DANG 2.382 0.005 C5BA C7BA
DANG 2.4 0.1 N1BA C4BA
DANG 2.4 0.1 C3BA N2BA
DANG 2.6 0.1 C9BA C7BA
DANG 2.6 0.1 C9BA N2BA
DANG 2.301 0.005 C4AB C8AB
DANG 2.4 0.005 N2AB C5AB
DANG 2.4 0.005 N2AB C7AB
DANG 2.38 0.005 C4AB C6AB
DANG 2.38 0.005 C6AB C8AB
DANG 2.382 0.005 C5AB C7AB
DANG 2.4 0.1 N1AB C4AB
DANG 2.4 0.1 C3AB N2AB
DANG 2.6 0.1 C9AB C7AB
DANG 2.6 0.1 C9AB N2AB
DANG 2.301 0.005 C4BB C8BB
DANG 2.4 0.005 N2BB C5BB
DANG 2.4 0.005 N2BB C7BB
DANG 2.38 0.005 C4BB C6BB
DANG 2.38 0.005 C6BB C8BB
DANG 2.382 0.005 C5BB C7BB
DANG 2.4 0.1 N1BB C4BB
DANG 2.4 0.1 C3BB N2BB
DANG 2.6 0.1 C9BB C7BB
DANG 2.6 0.1 C9BB N2BB
DANG 2.301 0.005 C4AC C8AC
DANG 2.4 0.005 N2AC C5AC
DANG 2.4 0.005 N2AC C7AC
DANG 2.38 0.005 C4AC C6AC
DANG 2.38 0.005 C6AC C8AC
DANG 2.382 0.005 C5AC C7AC
DANG 2.4 0.1 N1AC C4AC
DANG 2.4 0.1 C3AC N2AC
DANG 2.6 0.1 C9AC C7AC
DANG 2.6 0.1 C9AC N2AC
DANG 2.301 0.005 C4BC C8BC
DANG 2.4 0.005 N2BC C5BC
DANG 2.4 0.005 N2BC C7BC
DANG 2.38 0.005 C4BC C6BC
DANG 2.38 0.005 C6BC C8BC
DANG 2.382 0.005 C5BC C7BC
DANG 2.4 0.1 N1BC C4BC
DANG 2.4 0.1 C3BC N2BC
DANG 2.6 0.1 C9BC C7BC
DANG 2.6 0.1 C9BC N2BC
DANG 2.7 0.01 C1N1 N3N1
DANG 2.7 0.01 C1N2 N3N2
DANG 2.7 0.01 C1N3 N3N3
DANG 2.7 0.01 C1N4 N3N4
DANG 2.7 0.01 C1N5 N3N5
DANG 2.7 0.01 C1N6 N3N6
DANG 2.7 0.01 C1N8 N3N8
DANG 2.7 0.01 C1NC N3NC
DANG 2.7 0.01 C1ND N3ND
DANG 2.7 0.01 C1NE N3NE
DANG 2.7 0.01 C1NF N3NF
DANG 2.7 0.05 C1NA N3NA
DANG 2.7 0.05 C1NH N3NH
DANG 2.7 0.05 C1NG N3NG
DANG 2.7 0.01 C1NI N3NI
DANG 2.4 0.05 C1EA O3EA
DANG 2.4 0.05 C1EA O4EA
DANG 2.25 0.05 O3EA O4EA
DANG 2.35 0.05 O4EA C6EA
DANG 2.4 0.05 C1EB O3EB
DANG 2.4 0.05 C1EB O4EB
DANG 2.25 0.05 O3EB O4EB
DANG 2.35 0.05 O4EB C6EB
DANG 2.4 0.05 C1ED O3ED
DANG 2.4 0.05 C1ED O4ED
DANG 2.25 0.05 O3ED O4ED
DANG 2.35 0.05 O4ED C6ED
DANG 2.4 0.05 C1EE O3EE
DANG 2.4 0.05 C1EE O4EE
DANG 2.25 0.05 O3EE O4EE
DANG 2.35 0.05 O4EE C6EE
DANG 2.4 0.05 C1EC O3EC
DANG 2.4 0.05 C1EC O4EC
DANG 2.25 0.05 O3EC O4EC
DANG 2.35 0.05 O4EC C6EC
DANG 2.7 0.02 C1NJ N3NJ
FLAT C1EA C2EA O3EA O4EA
FLAT C1EB C2EB O3EB O4EB
FLAT C1ED C2ED O3ED O4ED
FLAT C1EE C2EE O3EE O4EE
FLAT C1EC C2EC O3EC O4EC
FLAT 0.05 N1A3 C3A3 N2A3 C4A3 C5A3 C6A3 C7A3 C8A3 C9A3
FLAT 0.02 N1A3 C3A3 C82F C4A3 N2A3
SIMU 0.01 0.02 2 N1A1 C3A1 C4A1 N2A1 C4A1 C5A1 C6A1 C7A1 C8A1 C9A1
SIMU 0.01 0.02 2 N1B1 C3B1 C4B1 N2B1 C4B1 C5B1 C6B1 C7B1 C8B1 C9B1
SIMU 0.01 0.02 2 N1A2 C3A2 C4A2 N2A2 C4A2 C5A2 C6A2 C7A2 C8A2 C9A2
SIMU 0.01 0.02 2 N1B2 C3B2 C4B2 N2B2 C4B2 C5B2 C6B2 C7B2 C8B2 C9B2
SIMU 0.01 0.02 2 N1A3 C3A3 C4A3 N2A3 C4A3 C5A3 C6A3 C7A3 C8A3 C9A3
SIMU 0.01 0.02 2 N1B3 C3B3 C4B3 N2B3 C4B3 C5B3 C6B3 C7B3 C8B3 C9B3
SIMU 0.01 0.02 2 N1A4 C3A4 C4A4 N2A4 C4A4 C5A4 C6A4 C7A4 C8A4 C9A4
SIMU 0.01 0.02 2 N1B4 C3B4 C4B4 N2B4 C4B4 C5B4 C6B4 C7B4 C8B4 C9B4
SIMU 0.01 0.02 2 N1A5 C3A5 C4A5 N2A5 C4A5 C5A5 C6A5 C7A5 C8A5 C9A5
SIMU 0.01 0.02 2 N1B5 C3B5 C4B5 N2B5 C4B5 C5B5 C6B5 C7B5 C8B5 C9B5
SIMU 0.01 0.02 2 N1A6 C3A6 C4A6 N2A6 C4A6 C5A6 C6A6 C7A6 C8A6 C9A6
SIMU 0.01 0.02 2 N1B6 C3B6 C4B6 N2B6 C4B6 C5B6 C6B6 C7B6 C8B6 C9B6
SIMU 0.01 0.02 2 N1A7 C3A7 C4A7 N2A7 C4A7 C5A7 C6A7 C7A7 C8A7 C9A7
SIMU 0.01 0.02 2 N1B7 C3B7 C4B7 N2B7 C4B7 C5B7 C6B7 C7B7 C8B7 C9B7
SIMU 0.01 0.02 2 N1A8 C3A8 C4A8 N2A8 C4A8 C5A8 C6A8 C7A8 C8A8 C9A8
SIMU 0.01 0.02 2 N1B8 C3B8 C4B8 N2B8 C4B8 C5B8 C6B8 C7B8 C8B8 C9B8
SIMU 0.01 0.02 2 N1A9 C3A9 C4A9 N2A9 C4A9 C5A9 C6A9 C7A9 C8A9 C9A9
SIMU 0.01 0.02 2 N1B9 C3B9 C4B9 N2B9 C4B9 C5B9 C6B9 C7B9 C8B9 C9B9
SIMU 0.01 0.02 2 N1AA C3AA C4AA N2AA C4AA C5AA C6AA C7AA C8AA C9AA
SIMU 0.01 0.02 2 N1BA C3BA C4BA N2BA C4BA C5BA C6BA C7BA C8BA C9BA
SIMU 0.01 0.02 2 N1AB C3AB C4AB N2AB C4AB C5AB C6AB C7AB C8AB C9AB
SIMU 0.01 0.02 2 N1BB C3BB C4BB N2BB C4BB C5BB C6BB C7BB C8BB C9BB
SIMU 0.01 0.02 2 N1AC C3AC C4AC N2AC C4AC C5AC C6AC C7AC C8AC C9AC
SIMU 0.01 0.02 2 N1BC C3BC C4BC N2BC C4BC C5BC C6BC C7BC C8BC C9BC
SIMU 0.01 0.02 2 C5A F6A F7A F8A S1A O2A O3A O4A
SIMU 0.01 0.02 2 C5B F6B F7B F8B S1B O2B O3B O4B
SIMU 0.01 0.02 2 C5C F6C F7C F8C S1C O2C O3C O4C
SIMU 0.01 0.02 2 C5E F6E F7E F8E S1E O2E O3E O4E
SIMU 0.01 0.02 2 C5F F6F F7F F8F S1F O2F O3F O4F
SIMU 0.01 0.02 2 C5G F6G F7G F8G S1G O2G O3G O4G
SIMU 0.01 0.02 2 C5H F6H F7H F8H S1H O2H O3H O4H
SIMU 0.01 0.02 2 C5I F6I F7I F8I S1I O2I O3I O4I
SIMU 0.01 0.02 2 C5J F6J F7J F8J S1J O2J O3J O4J
SIMU 0.01 0.02 2 C5K F6K F7K F8K S1K O2K O3K O4K
SIMU 0.02 0.04 2 C10A C20A C30A C40A C50A C60A
SIMU 0.02 0.04 2 C10B C20B C30B C40B C50B C60B
SIMU 0.02 0.04 2 C10C C20C C30C C40C C50C C60C
SIMU 0.02 0.04 2 C10D C20D C30D C40D C50D C60D
SIMU 0.02 0.04 2 C10E C20E C30E C40E C50E C60E
SIMU 0.02 0.04 2 C10F C20F C30F C40F C50F C60F
SIMU 0.02 0.04 2 C11A C21A C31A C41A C51A C61A C71A C81A C91A C101
SIMU 0.02 0.04 2 C12A C22A C32A C42A C52A C62A C72A C82A C92A C102
SIMU 0.02 0.04 2 C13A C23A C33A C43A C53A C63A C73A C83A C93A C103
SIMU 0.02 0.04 2 C14A C24A C34A C44A C54A C64A C74A C84A C94A C104
SIMU 0.02 0.04 2 C11B C21B C31B C41B C51B C61B C71B C81B C91B C105
SIMU 0.02 0.04 2 C12B C22B C32B C42B C52B C62B C72B C82B C92B C106
SIMU 0.02 0.04 2 C13B C23B C33B C43B C53B C63B C73B C83B C93B C107
SIMU 0.02 0.04 2 C14B C24B C34B C44B C54B C64B C74B C84B C94B C108
SIMU 0.02 0.04 2 C11C C21C C31C C41C C51C C61C C71C C81C C91C C109
SIMU 0.02 0.04 2 C12C C22C C32C C42C C52C C62C C72C C82C C92C C110
SIMU 0.02 0.04 2 C13C C23C C33C C43C C53C C63C C73C C83C C93C C111
SIMU 0.02 0.04 2 C14C C24C C34C C44C C54C C64C C74C C84C C94C C112
SIMU 0.02 0.04 2 C11D C21D C31D C41D C51D C61D C71D C81D C91D C113
SIMU 0.02 0.04 2 C12D C22D C32D C42D C52D C62D C72D C82D C92D C114
SIMU 0.02 0.04 2 C13D C23D C33D C43D C53D C63D C73D C83D C93D C115
SIMU 0.02 0.04 2 C14D C24D C34D C44D C54D C64D C74D C84D C94D C116
SIMU 0.02 0.04 2 C11E C21E C31E C41E C51E C61E C71E C81E C91E C117
SIMU 0.02 0.04 2 C12E C22E C32E C42E C52E C62E C72E C82E C92E C118
SIMU 0.02 0.04 2 C13E C23E C33E C43E C53E C63E C73E C83E C93E C119
SIMU 0.02 0.04 2 C14E C24E C34E C44E C54E C64E C74E C84E C94E C120
SIMU 0.02 0.04 2 C11F C21F C31F C41F C51F C61F C71F C81F C91F C121
SIMU 0.02 0.04 2 C12F C22F C32F C42F C52F C62F C72F C82F C92F C122
SIMU 0.02 0.04 2 C13F C23F C33F C43F C53F C63F C73F C83F C93F C123
SIMU 0.02 0.04 2 C14F C24F C34F C44F C54F C64F C74F C84F C94F C124
SIMU 0.005 0.01 2 C1N1 C2N1 N3N1
SIMU 0.005 0.01 2 C1N2 C2N2 N3N2
SIMU 0.005 0.01 2 C1N3 C2N3 N3N3
SIMU 0.005 0.01 2 C1N4 C2N4 N3N4
SIMU 0.01 0.02 2 C1N5 C2N5 N3N5
SIMU 0.01 0.02 2 C1N6 C2N6 N3N6
SIMU 0.005 0.01 2 C1N8 C2N8 N3N8
SIMU 0.005 0.01 2 C1NC C2NC N3NC
SIMU 0.005 0.01 2 C1ND C2ND N3ND
SIMU 0.005 0.01 2 C1NE C2NE N3NE
SIMU 0.005 0.01 2 C1NF C2NF N3NF
SIMU 0.01 0.02 2 C1NA C2NA N3NA
SIMU 0.01 0.02 2 C5D F6D F7D F8D S1D O2D O3D O4D
SIMU 0.01 0.02 2 C1NH C2NH N3NH
SIMU 0.01 0.02 2 C1NG C2NG N3NG
SIMU 0.01 0.02 2 C1NI C2NI N3NI
SIMU 0.01 0.02 2 C1EA C2EA C5EA C6EA O3EA O4EA
SIMU 0.01 0.02 2 C1EB C2EB C5EB C6EB O3EB O4EB
SIMU 0.01 0.02 2 C1ED C2ED C5ED C6ED O3ED O4ED
SIMU 0.01 0.02 2 C1EE C2EE C5EE C6EE O3EE O4EE
SIMU 0.01 0.02 2 C1EC C2EC C5EC C6EC O3EC O4EC
SIMU 0.01 0.02 2 C1NJ C2NJ N3NJ
RIGU 0.01 0.01 C5A F6A F7A F8A S1A O2A O3A O4A
RIGU 0.01 0.01 C5B F6B F7B F8B S1B O2B O3B O4B
RIGU 0.01 0.01 C5C F6C F7C F8C S1C O2C O3C O4C
RIGU 0.01 0.01 C5E F6E F7E F8E S1E O2E O3E O4E
RIGU 0.01 0.01 C5F F6F F7F F8F S1F O2F O3F O4F
RIGU 0.01 0.01 C5G F6G F7G F8G S1G O2G O3G O4G
RIGU 0.01 0.01 C5H F6H F7H F8H S1H O2H O3H O4H
RIGU 0.01 0.01 C5I F6I F7I F8I S1I O2I O3I O4I
RIGU 0.01 0.01 C5J F6J F7J F8J S1J O2J O3J O4J
RIGU 0.01 0.01 C5K F6K F7K F8K S1K O2K O3K O4K
RIGU 0.01 0.01 C11A C21A C31A C41A C51A C61A C71A C81A C91A C101
RIGU 0.01 0.01 C12A C22A C32A C42A C52A C62A C72A C82A C92A C102
RIGU 0.01 0.01 C13A C23A C33A C43A C53A C63A C73A C83A C93A C103
RIGU 0.01 0.01 C14A C24A C34A C44A C54A C64A C74A C84A C94A C104
RIGU 0.01 0.01 C11B C21B C31B C41B C51B C61B C71B C81B C91B C105
RIGU 0.01 0.01 C12B C22B C32B C42B C52B C62B C72B C82B C92B C106
RIGU 0.01 0.01 C13B C23B C33B C43B C53B C63B C73B C83B C93B C107
RIGU 0.01 0.01 C14B C24B C34B C44B C54B C64B C74B C84B C94B C108
RIGU 0.01 0.01 C11C C21C C31C C41C C51C C61C C71C C81C C91C C109
RIGU 0.01 0.01 C12C C22C C32C C42C C52C C62C C72C C82C C92C C110
RIGU 0.01 0.01 C13C C23C C33C C43C C53C C63C C73C C83C C93C C111
RIGU 0.01 0.01 C14C C24C C34C C44C C54C C64C C74C C84C C94C C112
RIGU 0.01 0.01 C11D C21D C31D C41D C51D C61D C71D C81D C91D C113
RIGU 0.01 0.01 C12D C22D C32D C42D C52D C62D C72D C82D C92D C114
RIGU 0.01 0.01 C13D C23D C33D C43D C53D C63D C73D C83D C93D C115
RIGU 0.01 0.01 C14D C24D C34D C44D C54D C64D C74D C84D C94D C116
RIGU 0.01 0.01 C11E C21E C31E C41E C51E C61E C71E C81E C91E C117
RIGU 0.01 0.01 C12E C22E C32E C42E C52E C62E C72E C82E C92E C118
RIGU 0.01 0.01 C13E C23E C33E C43E C53E C63E C73E C83E C93E C119
RIGU 0.01 0.01 C14E C24E C34E C44E C54E C64E C74E C84E C94E C120
RIGU 0.01 0.01 C11F C21F C31F C41F C51F C61F C71F C81F C91F C121
RIGU 0.01 0.01 C12F C22F C32F C42F C52F C62F C72F C82F C92F C122
RIGU 0.01 0.01 C13F C23F C33F C43F C53F C63F C73F C83F C93F C123
RIGU 0.01 0.01 C14F C24F C34F C44F C54F C64F C74F C84F C94F C124
RIGU 0.01 0.01 C1N1 C2N1 N3N1
RIGU 0.01 0.01 C1N2 C2N2 N3N2
RIGU 0.01 0.01 C1N3 C2N3 N3N3
RIGU 0.01 0.01 C1N4 C2N4 N3N4
RIGU 0.01 0.01 C1N5 C2N5 N3N5
RIGU 0.01 0.01 C1N6 C2N6 N3N6
RIGU 0.01 0.01 C1N8 C2N8 N3N8
RIGU 0.01 0.01 C1NC C2NC N3NC
RIGU 0.01 0.01 C1ND C2ND N3ND
RIGU 0.01 0.01 C1NE C2NE N3NE
RIGU 0.01 0.01 C1NF C2NF N3NF
RIGU 0.01 0.01 C1NA C2NA N3NA
RIGU 0.01 0.01 C5D F6D F7D F8D S1D O2D O3D O4D
RIGU 0.01 0.01 C1NH C2NH N3NH
RIGU 0.01 0.01 C1NG C2NG N3NG
RIGU 0.01 0.01 C1NI C2NI N3NI
RIGU 0.01 0.01 C1EA C2EA C5EA C6EA O3EA O4EA
RIGU 0.01 0.01 C1EB C2EB C5EB C6EB O3EB O4EB
RIGU 0.01 0.01 C1ED C2ED C5ED C6ED O3ED O4ED
RIGU 0.01 0.01 C1EE C2EE C5EE C6EE O3EE O4EE
RIGU 0.01 0.01 C1EC C2EC C5EC C6EC O3EC O4EC
RIGU 0.01 0.01 C1NJ C2NJ N3NJ
ISOR 0.01 0.02 N1A1 C3A1 C4A1 N2A1 C4A1 C5A1 C6A1 C7A1 C8A1 C9A1
ISOR 0.01 0.02 N1B1 C3B1 C4B1 N2B1 C4B1 C5B1 C6B1 C7B1 C8B1 C9B1
ISOR 0.01 0.02 N1A2 C3A2 C4A2 N2A2 C4A2 C5A2 C6A2 C7A2 C8A2 C9A2
ISOR 0.01 0.02 N1B2 C3B2 C4B2 N2B2 C4B2 C5B2 C6B2 C7B2 C8B2 C9B2
ISOR 0.01 0.02 N1A3 C3A3 C4A3 N2A3 C4A3 C5A3 C6A3 C7A3 C8A3 C9A3
ISOR 0.01 0.02 N1B3 C3B3 C4B3 N2B3 C4B3 C5B3 C6B3 C7B3 C8B3 C9B3
ISOR 0.01 0.02 N1A4 C3A4 C4A4 N2A4 C4A4 C5A4 C6A4 C7A4 C8A4 C9A4
ISOR 0.01 0.02 N1B4 C3B4 C4B4 N2B4 C4B4 C5B4 C6B4 C7B4 C8B4 C9B4
ISOR 0.01 0.02 N1A5 C3A5 C4A5 N2A5 C4A5 C5A5 C6A5 C7A5 C8A5 C9A5
ISOR 0.01 0.02 N1B5 C3B5 C4B5 N2B5 C4B5 C5B5 C6B5 C7B5 C8B5 C9B5
ISOR 0.01 0.02 N1A6 C3A6 C4A6 N2A6 C4A6 C5A6 C6A6 C7A6 C8A6 C9A6
ISOR 0.01 0.02 N1B6 C3B6 C4B6 N2B6 C4B6 C5B6 C6B6 C7B6 C8B6 C9B6
ISOR 0.01 0.02 N1A7 C3A7 C4A7 N2A7 C4A7 C5A7 C6A7 C7A7 C8A7 C9A7
ISOR 0.01 0.02 N1B7 C3B7 C4B7 N2B7 C4B7 C5B7 C6B7 C7B7 C8B7 C9B7
ISOR 0.01 0.02 N1A8 C3A8 C4A8 N2A8 C4A8 C5A8 C6A8 C7A8 C8A8 C9A8
ISOR 0.01 0.02 N1B8 C3B8 C4B8 N2B8 C4B8 C5B8 C6B8 C7B8 C8B8 C9B8
ISOR 0.01 0.02 N1A9 C3A9 C4A9 N2A9 C4A9 C5A9 C6A9 C7A9 C8A9 C9A9
ISOR 0.01 0.02 N1B9 C3B9 C4B9 N2B9 C4B9 C5B9 C6B9 C7B9 C8B9 C9B9
ISOR 0.01 0.02 N1AA C3AA C4AA N2AA C4AA C5AA C6AA C7AA C8AA C9AA
ISOR 0.01 0.02 N1BA C3BA C4BA N2BA C4BA C5BA C6BA C7BA C8BA C9BA
ISOR 0.01 0.02 N1AB C3AB C4AB N2AB C4AB C5AB C6AB C7AB C8AB C9AB
ISOR 0.01 0.02 N1BB C3BB C4BB N2BB C4BB C5BB C6BB C7BB C8BB C9BB
ISOR 0.01 0.02 N1AC C3AC C4AC N2AC C4AC C5AC C6AC C7AC C8AC C9AC
ISOR 0.01 0.02 N1BC C3BC C4BC N2BC C4BC C5BC C6BC C7BC C8BC C9BC
ISOR 0.01 0.02 C5A F6A F7A F8A S1A O2A O3A O4A
ISOR 0.01 0.02 C5B F6B F7B F8B S1B O2B O3B O4B
ISOR 0.01 0.02 C5C F6C F7C F8C S1C O2C O3C O4C
ISOR 0.01 0.02 C5E F6E F7E F8E S1E O2E O3E O4E
ISOR 0.01 0.02 C5F F6F F7F F8F S1F O2F O3F O4F
ISOR 0.01 0.02 C5G F6G F7G F8G S1G O2G O3G O4G
ISOR 0.01 0.02 C5H F6H F7H F8H S1H O2H O3H O4H
ISOR 0.01 0.02 C5I F6I F7I F8I S1I O2I O3I O4I
ISOR 0.01 0.02 C5J F6J F7J F8J S1J O2J O3J O4J
ISOR 0.01 0.02 C5K F6K F7K F8K S1K O2K O3K O4K
ISOR 0.015 0.03 C10A C20A C30A C40A C50A C60A
ISOR 0.015 0.03 C10B C20B C30B C40B C50B C60B
ISOR 0.015 0.03 C10C C20C C30C C40C C50C C60C
ISOR 0.015 0.03 C10D C20D C30D C40D C50D C60D
ISOR 0.015 0.03 C10E C20E C30E C40E C50E C60E
ISOR 0.015 0.03 C10F C20F C30F C40F C50F C60F
ISOR 0.015 0.03 C11A C21A C31A C41A C51A C61A C71A C81A C91A C101
ISOR 0.015 0.03 C12A C22A C32A C42A C52A C62A C72A C82A C92A C102
ISOR 0.015 0.03 C13A C23A C33A C43A C53A C63A C73A C83A C93A C103
ISOR 0.015 0.03 C14A C24A C34A C44A C54A C64A C74A C84A C94A C104
ISOR 0.015 0.03 C11B C21B C31B C41B C51B C61B C71B C81B C91B C105
ISOR 0.015 0.03 C12B C22B C32B C42B C52B C62B C72B C82B C92B C106
ISOR 0.015 0.03 C13B C23B C33B C43B C53B C63B C73B C83B C93B C107
ISOR 0.015 0.03 C14B C24B C34B C44B C54B C64B C74B C84B C94B C108
ISOR 0.015 0.03 C11C C21C C31C C41C C51C C61C C71C C81C C91C C109
ISOR 0.015 0.03 C12C C22C C32C C42C C52C C62C C72C C82C C92C C110
ISOR 0.015 0.03 C13C C23C C33C C43C C53C C63C C73C C83C C93C C111
ISOR 0.015 0.03 C14C C24C C34C C44C C54C C64C C74C C84C C94C C112
ISOR 0.015 0.03 C11D C21D C31D C41D C51D C61D C71D C81D C91D C113
ISOR 0.015 0.03 C12D C22D C32D C42D C52D C62D C72D C82D C92D C114
ISOR 0.015 0.03 C13D C23D C33D C43D C53D C63D C73D C83D C93D C115
ISOR 0.015 0.03 C14D C24D C34D C44D C54D C64D C74D C84D C94D C116
ISOR 0.015 0.03 C11E C21E C31E C41E C51E C61E C71E C81E C91E C117
ISOR 0.015 0.03 C12E C22E C32E C42E C52E C62E C72E C82E C92E C118
ISOR 0.015 0.03 C13E C23E C33E C43E C53E C63E C73E C83E C93E C119
ISOR 0.015 0.03 C14E C24E C34E C44E C54E C64E C74E C84E C94E C120
ISOR 0.015 0.03 C11F C21F C31F C41F C51F C61F C71F C81F C91F C121
ISOR 0.015 0.03 C12F C22F C32F C42F C52F C62F C72F C82F C92F C122
ISOR 0.015 0.03 C13F C23F C33F C43F C53F C63F C73F C83F C93F C123
ISOR 0.015 0.03 C14F C24F C34F C44F C54F C64F C74F C84F C94F C124
ISOR 0.01 0.02 C1N1 C2N1 N3N1
ISOR 0.01 0.02 C1N2 C2N2 N3N2
ISOR 0.01 0.02 C1N3 C2N3 N3N3
ISOR 0.01 0.02 C1N4 C2N4 N3N4
ISOR 0.01 0.02 C1N5 C2N5 N3N5
ISOR 0.01 0.02 C1N6 C2N6 N3N6
ISOR 0.01 0.02 C1N8 C2N8 N3N8
ISOR 0.01 0.02 C1NC C2NC N3NC
ISOR 0.01 0.02 C1ND C2ND N3ND
ISOR 0.01 0.02 C1NE C2NE N3NE
ISOR 0.01 0.02 C1NF C2NF N3NF
ISOR 0.01 0.02 C1NA C2NA N3NA
ISOR 0.015 0.03 C5D F6D F7D F8D S1D O2D O3D O4D
ISOR 0.02 0.04 C1NH C2NH N3NH
ISOR 0.02 0.04 C1NI C2NI N3NI
ISOR 0.01 0.02 C1EA C2EA C5EA C6EA O3EA O4EA
ISOR 0.01 0.02 C1EB C2EB C5EB C6EB O3EB O4EB
ISOR 0.01 0.02 C1ED C2ED C5ED C6ED O3ED O4ED
ISOR 0.01 0.02 C1EE C2EE C5EE C6EE O3EE O4EE
ISOR 0.01 0.02 C1EC C2EC C5EC C6EC O3EC O4EC
ISOR 0.01 0.02 C1NG C2NG N3NG
ISOR 0.02 0.04 C1NJ C2NJ N3NJ

L.S. 10 0 283
PLAN  99
SIZE 0.1 0.1 0.1
TEMP -173.15
BIND C2EE O3EE
BIND C2EE C1EE
BIND C6EE C5EE
FREE O3EB O4EB
FREE O4EB C1EB
FREE C5EC C2EC
FREE N3NE C1NE
FREE O3EC O4EC
FREE H1Em O4EC
FREE H1Em C5EC
FREE C1EC C5EC
FREE C1EC O4EC
BIND C5EE O4EE
FREE C7A7 C5A7
BIND C5C S1C
FREE C4B3 Cu3
FREE Cu3 C3A3
ABIN
fmap 2
acta
MERG 2
OMIT -1 3 2
OMIT 4 -5 1
OMIT -2 0 3
OMIT -2 1 3
OMIT 0 3 0
OMIT 3 0 3
OMIT 4 -5 8
OMIT -1 -3 3
OMIT -4 2 0
OMIT -8 2 6
OMIT 1 -2 2
OMIT 0 -5 6
OMIT 5 -5 8
OMIT -3 3 0
OMIT -5 6 0
OMIT 1 2 4
OMIT 2 -11 5
OMIT 1 -3 2
OMIT 2 -2 6
OMIT -1 -1 9
OMIT -2 -3 2
REM <olex2.extras>
REM <HklSrc "%.\\hx434_sq.hkl">
REM </olex2.extras>

WGHT    0.200000
FVAR       0.09486
CU10  3    0.146981    0.571633    0.843231    11.00000    0.07122    0.11863 =
         0.08644    0.03786    0.01942    0.03702
CU11  3    0.121088    0.592441    0.679437    11.00000    0.06944    0.10614 =
         0.09319    0.03644    0.01690    0.02665
CU12  3    0.561548    0.642861    0.929652    11.00000    0.08171    0.09275 =
         0.08176    0.01105    0.00578    0.02652
CU8   3    0.856471    0.768912    0.706051    11.00000    0.07085    0.10636 =
         0.11096    0.03585    0.00805    0.01757
CU6   3    0.438923    0.150879    0.548538    11.00000    0.08034    0.10494 =
         0.09834   -0.00566    0.00911    0.02976
CU2   3    0.325968    0.027177    0.844782    11.00000    0.12584    0.08344 =
         0.10119    0.01708    0.04402    0.01644
CU5   3    0.948343    0.258192    0.728239    11.00000    0.06888    0.14049 =
         0.09873    0.01542    0.01504    0.02023
CU9   3    0.847071    0.820161    0.872465    11.00000    0.07655    0.11333 =
         0.11345    0.01995    0.01363    0.02193
CU4   3    0.794126    0.164179    0.564736    11.00000    0.08169    0.12567 =
         0.09884    0.03199    0.02212    0.01970
CU7   3    0.434347    0.587379    0.587455    11.00000    0.07883    0.13369 =
         0.12936    0.06082    0.01237    0.02556
CU1   3    0.667869    0.219927    0.880336    11.00000    0.12080    0.10149 =
         0.10309    0.03154    0.00907    0.04412
CU3   3    0.150285    0.011122    0.701715    11.00000    0.07103    0.13082 =
         0.19454    0.07183    0.01965    0.00478
PART 1
S1I   7    0.655957    0.418324    0.708155    11.00000    0.08343    0.11417 =
         0.09144    0.03018    0.01563    0.02498

S1K   7    0.681748    0.451242    0.972867    11.00000    0.16130    0.14986 =
         0.12048    0.05126    0.05590    0.06491
S1F   7    0.136208    0.831005    0.855385    11.00000    0.11554    0.16248 =
         0.19857   -0.01815    0.06795   -0.00502
S1H   7    0.780272    0.945430    0.680304    11.00000    0.12555    0.14558 =
         0.18989    0.03354    0.01849    0.03693
S1G   7    0.678828    0.666355    0.504555    11.00000    0.17464    0.20782 =
         0.16014    0.06676    0.04063    0.04018
F8I   4    0.662928    0.509315    0.746289    11.00000    0.08555    0.09854 =
         0.10876    0.02616    0.01538    0.02153
F7I   4    0.638958    0.443874    0.770989    11.00000    0.09595    0.10974 =
         0.08614    0.01990    0.01269    0.02572
F6I   4    0.733426    0.472492    0.763093    11.00000    0.07722    0.11690 =
         0.11180    0.02730    0.00398    0.02833
S1J   7    0.396135    0.339224    0.767492    11.00000    0.10612    0.10438 =
         0.10672    0.02008    0.02562    0.02495
O2J   6    0.394945    0.288759    0.749297    11.00000    0.09703    0.07169 =
         0.09247    0.01733    0.01924    0.02370
O4J   6    0.454509    0.371085    0.781787    11.00000    0.07700    0.10003 =
         0.09019    0.01144    0.00122    0.02352
O3J   6    0.350312    0.339250    0.788277    11.00000    0.09652    0.09167 =
         0.10023    0.01950    0.04968    0.02881
C5J   1    0.369905    0.370221    0.731918    11.00000    0.04045    0.04976 =
         0.05914    0.00560    0.00769    0.01679
F6J   4    0.410380    0.369328    0.710734    11.00000    0.12903    0.11005 =
         0.10029    0.02539    0.01739    0.03172
F7J   4    0.313608    0.343273    0.717057    11.00000    0.09739    0.10046 =
         0.13230    0.02008    0.00394    0.02099
F8J   4    0.369470    0.418530    0.746673    11.00000    0.07951    0.10288 =
         0.12020    0.02216    0.00789    0.02112
O2I   6    0.697887    0.443039    0.689218    11.00000    0.07271    0.11130 =
         0.08894    0.04030    0.02493    0.01913
S1C   7    1.009540    0.733409    1.062476    10.80000    0.17975    0.18310 =
         0.19514    0.04091   -0.00918    0.05103
C5H   1    0.797803    0.900041    0.645089    11.00000    0.05606    0.08703 =
         0.10022    0.04088    0.00049    0.01780
O4I   6    0.667463    0.372701    0.716362    11.00000    0.08371    0.08846 =
         0.09135    0.02081    0.01886    0.02428
O3I   6    0.593210    0.415330    0.697629    11.00000    0.07347    0.11425 =
         0.07872    0.02510    0.01018    0.02238
PART 0
N1BB  5    0.164031    0.566146    0.718391    11.00000    0.07593    0.09199 =
         0.07503    0.03234    0.02455    0.02211
N1AC  5    0.485801    0.618789    0.890871    11.00000    0.08532    0.07922 =
         0.07501    0.00432    0.01577    0.02141

PART 1
S1A   7    0.033849    0.032995    0.877289    10.75000    0.16218    0.16206 =
         0.24236    0.04407    0.06030    0.02995

C5I   1    0.673450    0.465483    0.750741    11.00000    0.05185    0.07416 =
         0.06905    0.02567    0.00894    0.01876
PART 0
N1BC  5    0.607920    0.587140    0.930290    11.00000    0.06960    0.09600 =
         0.08736    0.01611    0.01025    0.02379
N1BA  5    0.128755    0.500858    0.808310    11.00000    0.06645    0.11109 =
         0.08375    0.03244    0.02191    0.03454
N2BC  5    0.541457    0.625329    0.974770    11.00000    0.07603    0.08744 =
         0.08419    0.00478    0.00404    0.02067
N1B8  5    0.889212    0.712818    0.727487    11.00000    0.06832    0.10089 =
         0.09942    0.03763    0.01457    0.01494
N2AB  5    0.067651    0.558447    0.636341    11.00000    0.08259    0.11503 =
         0.09174    0.03020    0.02296    0.03172
N1B9  5    0.821239    0.770229    0.824532    11.00000    0.07456    0.10223 =
         0.09960    0.02958    0.01661    0.02360
N2AC  5    0.558080    0.711607    0.919715    11.00000    0.09350    0.08699 =
         0.09526    0.01419    0.01030    0.02341
N2AA  5    0.147408    0.573543    0.893011    11.00000    0.07020    0.09413 =
         0.08519    0.02852    0.01044    0.02145
N2BA  5    0.085369    0.582885    0.808660    11.00000    0.07087    0.10608 =
         0.08714    0.03209    0.02343    0.03710

PART 1
O2K   6    0.676157    0.405507    0.984971    11.00000    0.17359    0.10652 =
         0.11257    0.03350    0.04562    0.06099

PART 0
N1A4  5    0.803736    0.205168    0.615043    11.00000    0.07390    0.10098 =
         0.08787    0.03167    0.01633    0.00721
N1AB  5    0.190496    0.593436    0.648882    11.00000    0.08989    0.11497 =
         0.08715    0.03186    0.02362    0.03359

PART 1
S1E   7    0.206121    0.796037    0.644467    10.50000    0.17098    0.14914 =
         0.17841    0.03898   -0.01128    0.04116

PART 0
N2B5  5    0.960676    0.230024    0.681520    11.00000    0.07303    0.10132 =
         0.11224    0.01527    0.01929    0.01743
N1B6  5    0.459145    0.225529    0.546681    11.00000    0.09415    0.11239 =
         0.08599    0.01454    0.01531    0.03008
N2B8  5    0.909132    0.815105    0.748209    11.00000    0.08245    0.10309 =
         0.10619    0.03646    0.01448    0.01223
N1A2  5    0.301891    0.060172    0.805657    11.00000    0.09073    0.08024 =
         0.09113    0.00769    0.02870    0.01052
N2BB  5    0.122957    0.651182    0.718042    11.00000    0.08100    0.09488 =
         0.11091    0.02693    0.03092    0.03197
N1B4  5    0.699817    0.164612    0.554622    11.00000    0.08590    0.11442 =
         0.08088    0.02233    0.01392    0.02003
N1B5  5    0.935793    0.319358    0.705445    11.00000    0.06804    0.11106 =
         0.09689    0.01358    0.00953    0.01550

PART 1
F6H   4    0.805212    0.916152    0.619418    11.00000    0.14383    0.13790 =
         0.17950   -0.00295   -0.00496    0.04077

PART 0
N2A8  5    0.861810    0.771857    0.657096    11.00000    0.08444    0.09874 =
         0.09838    0.03305    0.01525    0.02952
N1AA  5    0.237768    0.591474    0.857990    11.00000    0.07899    0.11933 =
         0.09399    0.04107    0.01921    0.01681
N2A2  5    0.300974   -0.036508    0.807045    11.00000    0.09409    0.08810 =
         0.10895    0.01639    0.03528    0.01256
N2B6  5    0.382680    0.143985    0.503018    11.00000    0.08908    0.11269 =
         0.09534    0.00284    0.01521    0.02844
C93B  1    0.417685    0.535245    0.893341    11.00000    0.07156    0.07529 =
         0.06773    0.00139    0.00278    0.02189
N1A6  5    0.405467    0.131963    0.590558    11.00000    0.08239    0.09200 =
         0.09722   -0.00740    0.01314    0.02665
N1B1  5    0.699921    0.230064    0.835656    11.00000    0.13117    0.10719 =
         0.09303    0.00708    0.00817    0.06090
C53B  1    0.357244    0.452795    0.898965    11.00000    0.07674    0.07642 =
         0.07430    0.01310    0.00362    0.03044
N1A8  5    0.765970    0.736837    0.687312    11.00000    0.08008    0.12275 =
         0.09969    0.02132    0.01656    0.02946
N1A9  5    0.778722    0.778262    0.895211    11.00000    0.07920    0.12523 =
         0.10351    0.01856    0.01923    0.01920
C13B  1    0.455314    0.566285    0.875229    11.00000    0.06357    0.07621 =
         0.07118    0.01097    0.00908    0.01572
N2A1  5    0.727220    0.245689    0.924748    11.00000    0.11504    0.13170 =
         0.12434    0.02158    0.00343    0.06735
N1B7  5    0.398768    0.509701    0.575017    11.00000    0.07879    0.12669 =
         0.10171    0.03982    0.00843    0.02979
C107  1    0.394636    0.483892    0.880682    11.00000    0.06944    0.08192 =
         0.07113    0.01469    0.00795    0.02622
C50B  1    0.335666    0.394641    0.888063    11.00000    0.06817    0.08084 =
         0.07028    0.00925    0.01361    0.02341
N1A7  5    0.502078    0.615989    0.628694    11.00000    0.10439    0.11221 =
         0.10348    0.04376    0.02361    0.04180
C43B  1    0.407974    0.460846    0.849044    11.00000    0.07235    0.07756 =
         0.07554    0.00981    0.00625    0.02090
AFIX  43
H43B  2    0.392603    0.424728    0.840194    11.00000   -1.20000
AFIX   0
N2A6  5    0.478327    0.094059    0.553895    11.00000    0.08156    0.09770 =
         0.09678   -0.00883    0.00001    0.02969
C108  1    0.214108    0.414617    0.841266    11.00000    0.06084    0.08531 =
         0.06803    0.01720    0.01357    0.02051
N1A1  5    0.627805    0.273958    0.900839    11.00000    0.09632    0.12777 =
         0.08746    0.01196    0.00916    0.04482
N2B9  5    0.834965    0.870614    0.844155    11.00000    0.08743    0.10498 =
         0.13091    0.03061    0.02291    0.02870
N2A4  5    0.823796    0.114519    0.588171    11.00000    0.08334    0.10615 =
         0.11543    0.02463    0.02424    0.01680
C60B  1    0.273944    0.367883    0.876191    11.00000    0.08555    0.08333 =
         0.06191    0.01205    0.01721    0.02371
C3BB  1    0.180838    0.602867    0.744999    11.00000    0.07395    0.09898 =
         0.08410    0.02900    0.02740    0.01948
AFIX  43
H3BB  2    0.207773    0.599808    0.763673    11.00000   -1.20000
AFIX   0
C103  1    0.729745    0.556578    0.882891    11.00000    0.08463    0.09588 =
         0.07366    0.01836    0.01225    0.03016
C83B  1    0.403210    0.559038    0.924310    11.00000    0.07390    0.08077 =
         0.07786    0.01024    0.00394    0.02414
AFIX  43
H83B  2    0.419103    0.595154    0.932992    11.00000   -1.20000
AFIX   0
N1A5  5    0.881867    0.248729    0.756242    11.00000    0.09749    0.13204 =
         0.11002    0.02193    0.01239    0.03804
C54B  1    0.245327    0.401769    0.813827    11.00000    0.06408    0.08359 =
         0.07922    0.01859    0.01005    0.02049
AFIX  43
H54B  2    0.274888    0.382342    0.816016    11.00000   -1.20000
AFIX   0
N2B7  5    0.445343    0.573813    0.537692    11.00000    0.09014    0.13710 =
         0.10371    0.05785    0.01108    0.02696
N1B2  5    0.416566    0.076212    0.860507    11.00000    0.11909    0.11875 =
         0.09165    0.02448    0.03142    0.01790
C51B  1    0.344569    0.221308    0.816979    11.00000    0.09083    0.07945 =
         0.08118    0.01172    0.01006    0.01575
AFIX  43
H51B  2    0.355241    0.257887    0.820155    11.00000   -1.20000
AFIX   0
C14C  1    0.191043    0.524011    0.713355    11.00000    0.07678    0.08826 =
         0.06841    0.02691    0.01970    0.03371
C44B  1    0.225124    0.395663    0.870951    11.00000    0.06890    0.08994 =
         0.06601    0.01303    0.00946    0.02920
C10B  1    0.258715    0.314271    0.867939    11.00000    0.06719    0.08478 =
         0.06835    0.01362    0.00898    0.01965
AFIX  43
H10B  2    0.216926    0.296067    0.859566    11.00000   -1.20000
AFIX   0
C4AC  1    0.506956    0.708847    0.898275    11.00000    0.10711    0.09684 =
         0.09852    0.02319    0.01315    0.02801
N2A9  5    0.899579    0.820672    0.914527    11.00000    0.08843    0.13063 =
         0.10585    0.02323    0.02690    0.02310
C112  1    0.180283    0.435620    0.687187    11.00000    0.07286    0.09436 =
         0.07275    0.02383    0.02300    0.02511
C20B  1    0.302546    0.285991    0.871478    11.00000    0.08307    0.07697 =
         0.07257    0.01365    0.01723    0.01840
C4BC  1    0.561891    0.584131    0.979748    11.00000    0.07593    0.08586 =
         0.07922    0.01474    0.00688    0.00576
C82A  1    0.808079    0.714822    0.818459    11.00000    0.07122    0.10463 =
         0.08270    0.01951    0.01263    0.02556
C94C  1    0.153735    0.474360    0.695613    11.00000    0.07215    0.08898 =
         0.07562    0.02511    0.02443    0.02930
C94B  1    0.172997    0.442920    0.838417    11.00000    0.06130    0.09998 =
         0.06752    0.01448    0.01334    0.02859
N2A5  5    1.001802    0.271891    0.773605    11.00000    0.09284    0.13372 =
         0.12146    0.02747    0.01166    0.02213
C93F  1    0.785151    0.176572    0.734248    11.00000    0.07133    0.10569 =
         0.08281    0.01927    0.02516    0.03703
C8AA  1    0.100645    0.563451    0.910662    11.00000    0.08815    0.09723 =
         0.08092    0.02025    0.01844    0.02755
C102  1    0.839812    0.639919    0.829264    11.00000    0.07125    0.09663 =
         0.07348    0.02060    0.01836    0.02603
C61B  1    0.367859    0.192414    0.792955    11.00000    0.09972    0.08753 =
         0.08821    0.01336    0.02704    0.01868
AFIX  43
H61B  2    0.394732    0.208973    0.779676    11.00000   -1.20000
AFIX   0
C14A  1    0.717327    0.276697    0.825148    11.00000    0.10860    0.09801 =
         0.09180    0.02585    0.02575    0.05031
N2B2  5    0.324979    0.046511    0.893808    11.00000    0.14881    0.13544 =
         0.12344    0.03038    0.05602    0.02314
N2B3  5    0.137611   -0.014822    0.743477    11.00000    0.09294    0.13167 =
         0.16055    0.05492    0.01445    0.00307
C92A  1    0.852993    0.691345    0.831593    11.00000    0.07268    0.09482 =
         0.07644    0.01746    0.01838    0.02765
C3AC  1    0.470085    0.656580    0.882115    11.00000    0.09160    0.08797 =
         0.07978    0.01388    0.01128    0.02862
AFIX  43
H3AC  2    0.435077    0.651208    0.865394    11.00000   -1.20000
AFIX   0
C53A  1    0.692998    0.516488    0.856038    11.00000    0.10122    0.09675 =
         0.07549    0.02352    0.02016    0.04304
AFIX  43
H53A  2    0.711917    0.500785    0.838805    11.00000   -1.20000
AFIX   0
C93A  1    0.702645    0.580191    0.906680    11.00000    0.08181    0.09166 =
         0.07254    0.01867    0.01683    0.03767
C30B  1    0.363541    0.311843    0.884461    11.00000    0.06819    0.07459 =
         0.07014    0.00825    0.00870    0.02056
C32B  1    0.403254    0.253853    0.915571    11.00000    0.08710    0.07432 =
         0.07657    0.00856    0.00625    0.02800
AFIX  43
H32B  2    0.364135    0.245524    0.922606    11.00000   -1.20000
AFIX   0
C4BA  1    0.062455    0.543100    0.782288    11.00000    0.07723    0.11051 =
         0.08646    0.03406    0.02329    0.03722
C106  1    0.471426    0.296118    0.882292    11.00000    0.07478    0.07698 =
         0.07362   -0.00068    0.00727    0.02439
C13D  1    0.864098    0.658813    0.716581    11.00000    0.06303    0.09572 =
         0.09871    0.03676    0.01569    0.02418
C54C  1    0.144338    0.387139    0.667050    11.00000    0.07831    0.10221 =
         0.09080    0.03330    0.03442    0.02778
C105  1    0.304685    0.197058    0.837129    11.00000    0.07431    0.07414 =
         0.07596    0.01495    0.01337    0.01680
C82E  1    0.285597    0.600042    0.836214    11.00000    0.08013    0.12425 =
         0.09410    0.02525    0.00562    0.03724
C121  1    0.623525    0.120678    0.622925    11.00000    0.07652    0.08996 =
         0.08664    0.01709    0.01305    0.01238
C84B  1    0.163837    0.462358    0.808772    11.00000    0.06712    0.10136 =
         0.07718    0.02881    0.01617    0.02769

PART 1
O3H   6    0.839011    0.982210    0.688350    11.00000    0.09519    0.12297 =
         0.17033    0.03498    0.01031   -0.00647

PART 0
C42B  1    0.413057    0.285982    0.893458    11.00000    0.08011    0.07546 =
         0.07092   -0.00065   -0.00213    0.02040
C92B  1    0.517905    0.279436    0.896321    11.00000    0.07654    0.09255 =
         0.07331    0.00578    0.00213    0.03098
C33B  1    0.443108    0.491315    0.831620    11.00000    0.07086    0.09668 =
         0.08080    0.00279    0.01151    0.01223
AFIX  43
H33B  2    0.451252    0.476189    0.810278    11.00000   -1.20000
AFIX   0
C84C  1    0.089140    0.467503    0.686000    11.00000    0.07004    0.09235 =
         0.09409    0.02681    0.02208    0.01779
AFIX  43
H84C  2    0.070453    0.494943    0.692219    11.00000   -1.20000
AFIX   0
C60D  1    0.771775    0.511622    0.619681    11.00000    0.08741    0.11455 =
         0.08495    0.03205    0.01518    0.02435
C8BA  1    0.063961    0.625414    0.809814    11.00000    0.07581    0.11269 =
         0.08990    0.03780    0.03241    0.03793
C92E  1    0.307556    0.650581    0.830549    11.00000    0.07115    0.10940 =
         0.09790    0.03684    0.02212    0.03183
C120  1    0.630037    0.732025    0.730311    11.00000    0.06673    0.10789 =
         0.11567    0.03355    0.01067    0.02533
C83A  1    0.637829    0.563733    0.905353    11.00000    0.08788    0.08933 =
         0.06601    0.01603    0.01915    0.03308
C91F  1    0.652657    0.120053    0.595843    11.00000    0.06980    0.08843 =
         0.08789    0.01106    0.01351    0.01216
C93D  1    0.857731    0.635795    0.681708    11.00000    0.06074    0.09710 =
         0.09644    0.03632    0.01341    0.01956
C64C  1    0.081946    0.379665    0.657439    11.00000    0.08130    0.10798 =
         0.10384    0.02551    0.03045    0.02500
AFIX  43
H64C  2    0.057523    0.347473    0.644134    11.00000   -1.20000
AFIX   0
N2B4  5    0.794092    0.186790    0.521082    11.00000    0.10959    0.16150 =
         0.10906    0.04700    0.02859    0.02679
N2A7  5    0.407976    0.648704    0.608927    11.00000    0.13119    0.14478 =
         0.15515    0.07473    0.04195    0.05757
C81E  1    0.254275    0.604289    0.660974    11.00000    0.07109    0.12591 =
         0.09497    0.04249    0.02939    0.02988
C94A  1    0.772484    0.314435    0.841120    11.00000    0.10844    0.10371 =
         0.07979    0.01490    0.01421    0.04869
C44C  1    0.244151    0.442446    0.698355    11.00000    0.08085    0.10320 =
         0.07515    0.01900    0.01672    0.03305
AFIX  43
H44C  2    0.262315    0.414365    0.693375    11.00000   -1.20000
AFIX   0
C74B  1    0.192515    0.448573    0.782074    11.00000    0.07852    0.10176 =
         0.07576    0.03103    0.02399    0.03639
AFIX  43
H74B  2    0.184828    0.460376    0.761922    11.00000   -1.20000
AFIX   0
C115  1    0.823342    0.586745    0.669726    11.00000    0.06342    0.10736 =
         0.08860    0.03575    0.00817    0.02281
C23B  1    0.467438    0.544538    0.844606    11.00000    0.08138    0.07880 =
         0.07743    0.01137    0.01276    0.00907
AFIX  43
H23B  2    0.492050    0.565225    0.832264    11.00000   -1.20000
AFIX   0
C104  1    0.784883    0.361453    0.833705    11.00000    0.10959    0.10464 =
         0.08502    0.02828    0.02043    0.05699
C34C  1    0.279351    0.489676    0.716320    11.00000    0.07644    0.10914 =
         0.07788    0.02573    0.02130    0.03150
AFIX  43
H34C  2    0.322010    0.494291    0.723843    11.00000   -1.20000
AFIX   0
C43F  1    0.688308    0.199799    0.721100    11.00000    0.07701    0.10737 =
         0.07849    0.02723    0.01909    0.03356
AFIX  43
H43F  2    0.645072    0.188928    0.713492    11.00000   -1.20000
AFIX   0
C73A  1    0.602575    0.524198    0.880005    11.00000    0.09016    0.09954 =
         0.08402    0.02342    0.02048    0.03395
AFIX  43
H73A  2    0.559333    0.512980    0.879484    11.00000   -1.20000
AFIX   0
C51D  1    0.732842    0.334262    0.638587    11.00000    0.06725    0.09048 =
         0.08793    0.02804    0.01341    0.01385
AFIX  43
H51D  2    0.714202    0.362206    0.642602    11.00000   -1.20000
AFIX   0
C4B8  1    0.936443    0.790338    0.768547    11.00000    0.07954    0.11174 =
         0.10611    0.03282    0.01709    0.01433
C50F  1    0.592229    0.080310    0.673138    11.00000    0.08566    0.11049 =
         0.09216    0.01725    0.02272    0.00816
C8BC  1    0.507790    0.643754    0.996850    11.00000    0.08619    0.09429 =
         0.08182    0.01008    0.00790    0.01612
C3BC  1    0.597222    0.564339    0.954674    11.00000    0.07190    0.08616 =
         0.08364    0.01609    0.00844    0.00859
AFIX  43
H3BC  2    0.612046    0.534894    0.956481    11.00000   -1.20000
AFIX   0
C4A2  1    0.289398   -0.025987    0.776488    11.00000    0.09632    0.08283 =
         0.09908    0.00924    0.02520    0.01314
C51F  1    0.591458    0.159135    0.631961    11.00000    0.06423    0.11201 =
         0.08326    0.00892    0.00900    0.00897
AFIX  43
H51F  2    0.569379    0.159092    0.650441    11.00000   -1.20000
AFIX   0
C40B  1    0.378426    0.365871    0.892036    11.00000    0.07265    0.08181 =
         0.06784    0.01345    0.01764    0.01999
AFIX  43
H40B  2    0.420234    0.384027    0.900396    11.00000   -1.20000
AFIX   0
N1B3  5    0.152363    0.081101    0.732687    11.00000    0.08954    0.10816 =
         0.14069    0.02717    0.01048    0.01477
C41D  1    0.789846    0.374781    0.598634    11.00000    0.08092    0.11039 =
         0.10781    0.03580    0.00518    0.01181
C43A  1    0.795341    0.569812    0.885632    11.00000    0.09365    0.11192 =
         0.07327    0.03245    0.02386    0.04639
C52A  1    0.780841    0.609113    0.812213    11.00000    0.08803    0.10373 =
         0.07900    0.01791    0.01912    0.02635
AFIX  43
H52A  2    0.771910    0.572630    0.809470    11.00000   -1.20000
AFIX   0
C62A  1    0.736565    0.630669    0.799637    11.00000    0.08376    0.10085 =
         0.08560    0.02571    0.00398    0.01968
AFIX  43
H62A  2    0.696920    0.609684    0.788977    11.00000   -1.20000
AFIX   0
C94D  1    0.595314    0.585570    0.621665    11.00000    0.07829    0.09995 =
         0.08797    0.02950    0.00112    0.01691
C3BA  1    0.091001    0.499612    0.782027    11.00000    0.08060    0.11230 =
         0.08398    0.02961    0.02632    0.03449
AFIX  43
H3BA  2    0.081773    0.471547    0.763024    11.00000   -1.20000
AFIX   0
C11B  1    0.244711    0.119707    0.850075    11.00000    0.09551    0.08871 =
         0.08839    0.01711    0.02517    0.00935
AFIX  43
H11B  2    0.233128    0.083053    0.846201    11.00000   -1.20000
AFIX   0
C43C  1    0.345122    0.407410    0.638363    11.00000    0.09010    0.10632 =
         0.08579    0.02914    0.02334    0.02064
AFIX  43
H43C  2    0.333155    0.384494    0.652787    11.00000   -1.20000
AFIX   0
C32A  1    0.940831    0.647789    0.858020    11.00000    0.07468    0.12788 =
         0.09285    0.02910    0.02081    0.03988
AFIX  43
H32A  2    0.971222    0.632756    0.866969    11.00000   -1.20000
AFIX   0
C41B  1    0.282315    0.227388    0.862707    11.00000    0.07545    0.08400 =
         0.08152    0.01665    0.00187    0.01989
C64B  1    0.233126    0.417163    0.784306    11.00000    0.06580    0.10131 =
         0.07236    0.02107    0.01531    0.02708
AFIX  43
H64B  2    0.252031    0.406635    0.765519    11.00000   -1.20000
AFIX   0
C62D  1    0.527187    0.331562    0.621284    11.00000    0.09242    0.10708 =
         0.09189    0.01468    0.00478    0.01981
AFIX  43
H62D  2    0.516734    0.344577    0.642478    11.00000   -1.20000
AFIX   0
C20D  1    0.759306    0.417729    0.602461    11.00000    0.08802    0.10768 =
         0.08714    0.03527    0.01416    0.03024
C74C  1    0.054920    0.420328    0.667590    11.00000    0.07332    0.10370 =
         0.11554    0.02371    0.03202    0.02689
AFIX  43
H74C  2    0.011697    0.414896    0.661497    11.00000   -1.20000
AFIX   0
C50A  1    0.870707    0.561751    0.843294    11.00000    0.06466    0.11274 =
         0.08414    0.02018    0.02095    0.03725
C10D  1    0.795721    0.468144    0.616382    11.00000    0.08499    0.10951 =
         0.09583    0.02886    0.01299    0.00996
AFIX  43
H10D  2    0.838440    0.473040    0.623897    11.00000   -1.20000
AFIX   0
C91E  1    0.281734    0.650383    0.685688    11.00000    0.08000    0.11290 =
         0.09673    0.04330    0.02556    0.02503
C52D  1    0.581867    0.355408    0.612910    11.00000    0.07676    0.10147 =
         0.08428    0.02238   -0.00043    0.01146
AFIX  43
H52D  2    0.608923    0.384728    0.628072    11.00000   -1.20000
AFIX   0
C81D  1    0.784403    0.250456    0.625474    11.00000    0.06981    0.08933 =
         0.08446    0.02607    0.00545    0.01372
C50C  1    0.171804    0.342955    0.653032    11.00000    0.07164    0.10578 =
         0.08750    0.02016    0.02332    0.02752
C53D  1    0.814423    0.564838    0.634501    11.00000    0.06237    0.09484 =
         0.10587    0.03302    0.01054    0.01689
C109  1    0.172197    0.191220    0.688683    11.00000    0.06962    0.09118 =
         0.11833    0.02771    0.01986    0.01962
C63B  1    0.342683    0.476267    0.928699    11.00000    0.09263    0.08294 =
         0.07569    0.01619    0.01436    0.02642
AFIX  43
H63B  2    0.316420    0.456167    0.940655    11.00000   -1.20000
AFIX   0
C3A2  1    0.292948    0.028352    0.776330    11.00000    0.09454    0.08259 =
         0.09674    0.01345    0.02322    0.00889
AFIX  43
H3A2  2    0.288931    0.039949    0.755836    11.00000   -1.20000
AFIX   0
C42A  1    0.883808    0.616119    0.843114    11.00000    0.07422    0.10284 =
         0.07941    0.02198    0.02231    0.02977

PART 1
F7H   4    0.751907    0.856251    0.637411    11.00000    0.16862    0.14404 =
         0.20556    0.01860    0.02550   -0.00260

PART 0
C24C  1    0.252839    0.531174    0.723656    11.00000    0.08420    0.08559 =
         0.07742    0.02699    0.01155    0.02229
AFIX  43
H24C  2    0.277528    0.564102    0.735702    11.00000   -1.20000
AFIX   0
C113  1    0.774887    0.333099    0.615224    11.00000    0.06686    0.09635 =
         0.09072    0.02897    0.00730    0.01304
C30A  1    0.892658    0.476101    0.825718    11.00000    0.07574    0.11551 =
         0.08140    0.02099    0.01355    0.03047
C94E  1    0.678097    0.749838    0.715238    11.00000    0.06913    0.09780 =
         0.11608    0.03806    0.01317    0.01971
C94F  1    0.466016    0.062434    0.809779    11.00000    0.09581    0.10715 =
         0.08501    0.01505    0.01638    0.01971
C43D  1    0.796375    0.557505    0.692406    11.00000    0.06224    0.10202 =
         0.09885    0.03436    0.00535    0.01564
AFIX  43
H43D  2    0.772259    0.522993    0.683828    11.00000   -1.20000
AFIX   0
C41F  1    0.623693    0.082811    0.642557    11.00000    0.06765    0.10868 =
         0.09087    0.01060    0.01624    0.00390
C21F  1    0.679948    0.042368    0.604183    11.00000    0.10039    0.09057 =
         0.10409    0.00969    0.02654    0.02089
AFIX  43
H21F  2    0.699699    0.015708    0.597743    11.00000   -1.20000
AFIX   0
N2A3  5    0.088307   -0.022987    0.659783    11.00000    0.11811    0.14580 =
         0.15185    0.04151    0.03693    0.03872
C13A  1    0.739025    0.621049    0.933220    11.00000    0.09043    0.10608 =
         0.08005    0.01865    0.01415    0.03371
AFIX  43
H13A  2    0.719760    0.638201    0.949651    11.00000   -1.20000
AFIX   0
C111  1    0.298862    0.421418    0.618034    11.00000    0.08291    0.09730 =
         0.08436    0.02933    0.01435    0.01975
C5BC  1    0.551148    0.561572    1.007054    11.00000    0.08991    0.09142 =
         0.09146    0.01378    0.00416    0.00488
AFIX  43
H5BC  2    0.567182    0.533206    1.010257    11.00000   -1.20000
AFIX   0

PART 1
O2F   6    0.080000    0.791964    0.849642    11.00000    0.10010    0.12354 =
         0.28473    0.04680    0.01069    0.02013

PART 0
C4BB  1    0.158294    0.649453    0.746414    11.00000    0.08619    0.09594 =
         0.09956    0.02417    0.03519    0.02260
C40A  1    0.900317    0.528414    0.824815    11.00000    0.08023    0.11874 =
         0.08509    0.02095    0.01724    0.03436
AFIX  43
H40A  2    0.927442    0.542361    0.810716    11.00000   -1.20000
AFIX   0
C12A  1    0.912637    0.723130    0.847268    11.00000    0.06657    0.10890 =
         0.09253    0.02055    0.02382    0.02902
AFIX  43
H12A  2    0.922343    0.759330    0.848506    11.00000   -1.20000
AFIX   0
C93C  1    0.315776    0.455442    0.598506    11.00000    0.08174    0.09865 =
         0.09160    0.02504    0.01101    0.01957
C3B8  1    0.920010    0.733904    0.757456    11.00000    0.07210    0.11419 =
         0.10300    0.03792    0.01740    0.02130
AFIX  43
H3B8  2    0.931755    0.713130    0.772009    11.00000   -1.20000
AFIX   0
C124  1    0.491685    0.081465    0.785074    11.00000    0.08649    0.10651 =
         0.08309    0.01594    0.02807    0.01148
C22A  1    0.955821    0.701098    0.860522    11.00000    0.06993    0.11116 =
         0.09455    0.02360    0.01850    0.02719
AFIX  43
H22A  2    0.995492    0.721900    0.871285    11.00000   -1.20000
AFIX   0
C61F  1    0.593370    0.196193    0.613235    11.00000    0.06747    0.10508 =
         0.09684    0.00789    0.00515    0.02225
AFIX  43
H61F  2    0.570844    0.221280    0.618331    11.00000   -1.20000
AFIX   0
C82B  1    0.577089    0.292216    0.886552    11.00000    0.08222    0.10073 =
         0.08510    0.01043    0.00652    0.03996
C64E  1    0.652727    0.649854    0.724785    11.00000    0.08732    0.09773 =
         0.10939    0.03788    0.00054    0.01456
AFIX  43
H64E  2    0.645080    0.615700    0.728511    11.00000   -1.20000
AFIX   0
C30D  1    0.696315    0.411046    0.591099    11.00000    0.07480    0.10397 =
         0.09512    0.03307    0.00558    0.01522
C24B  1    0.146719    0.433547    0.893151    11.00000    0.08188    0.10452 =
         0.07716    0.01849    0.02247    0.03530
AFIX  43
H24B  2    0.123089    0.439389    0.910628    11.00000   -1.20000
AFIX   0
C12B  1    0.508067    0.246501    0.919572    11.00000    0.09034    0.09931 =
         0.08046    0.00831    0.00211    0.03587
AFIX  43
H12B  2    0.540625    0.234151    0.929017    11.00000   -1.20000
AFIX   0
C54A  1    0.839250    0.399972    0.849995    11.00000    0.10059    0.10435 =
         0.09133    0.02993    0.01973    0.04095
C60A  1    0.829677    0.539203    0.863020    11.00000    0.09568    0.10578 =
         0.07584    0.01888    0.01565    0.04326
C83C  1    0.270547    0.471979    0.579063    11.00000    0.07899    0.11344 =
         0.09395    0.02913    0.01648    0.02145
AFIX  43
H83C  2    0.282889    0.496322    0.565601    11.00000   -1.20000
AFIX   0
C51A  1    0.925262    0.442841    0.805581    11.00000    0.07187    0.10691 =
         0.08413    0.01268    0.00966    0.03288
C72D  1    0.486116    0.288370    0.599388    11.00000    0.09013    0.09913 =
         0.09338    0.01856    0.01152    0.01071
AFIX  43
H72D  2    0.448311    0.272147    0.605572    11.00000   -1.20000
AFIX   0
C114  1    0.597883    0.335900    0.581267    11.00000    0.07689    0.09628 =
         0.08274    0.02251    0.00705    0.02374
C12C  1    0.376311    0.162997    0.613134    11.00000    0.08059    0.08163 =
         0.09952    0.00841    0.02006    0.01482
C3B5  1    0.939420    0.308317    0.674630    11.00000    0.06907    0.10329 =
         0.09595    0.00889    0.01475    0.01832
AFIX  43
H3B5  2    0.931149    0.330882    0.660562    11.00000   -1.20000
AFIX   0
C11F  1    0.679645    0.078865    0.585353    11.00000    0.08054    0.09946 =
         0.08540    0.01991    0.02033    0.01053
AFIX  43
H11F  2    0.697437    0.076698    0.565300    11.00000   -1.20000
AFIX   0
C8BB  1    0.099686    0.692528    0.718608    11.00000    0.08973    0.11130 =
         0.13373    0.03734    0.03346    0.03081
C84D  1    0.545318    0.589390    0.639354    11.00000    0.09356    0.10897 =
         0.08707    0.02961    0.00424    0.01412
C91A  1    0.936929    0.390080    0.753784    11.00000    0.06959    0.11320 =
         0.09233    0.00829    0.01240    0.03479
C22B  1    0.450271    0.233093    0.927960    11.00000    0.09274    0.08684 =
         0.07844    0.01683    0.00317    0.02303
AFIX  43
H22B  2    0.441956    0.209455    0.942337    11.00000   -1.20000
AFIX   0
C3B9  1    0.800685    0.792062    0.802810    11.00000    0.07923    0.10682 =
         0.10935    0.03160    0.01268    0.02327
AFIX  43
H3B9  2    0.780379    0.772788    0.781040    11.00000   -1.20000
AFIX   0
C33C  1    0.406512    0.426425    0.637453    11.00000    0.09285    0.11205 =
         0.09972    0.03772    0.00856    0.02543
AFIX  43
H33C  2    0.437067    0.416635    0.650860    11.00000   -1.20000
AFIX   0
C117  1    0.337713    0.657135    0.703752    11.00000    0.07613    0.12761 =
         0.09657    0.04660    0.02897    0.02699
C4B5  1    0.956216    0.261157    0.660054    11.00000    0.07086    0.10805 =
         0.10015    0.01450    0.01786    0.01431
C83E  1    0.718234    0.750656    0.878137    11.00000    0.08359    0.11790 =
         0.10384    0.02412    0.01473    0.01281
C83D  1    0.890103    0.664004    0.660206    11.00000    0.07161    0.09486 =
         0.09824    0.03844    0.01789    0.02409
AFIX  43
H83D  2    0.915411    0.698110    0.668800    11.00000   -1.20000
AFIX   0
C73B  1    0.366192    0.529472    0.941503    11.00000    0.09869    0.07897 =
         0.07305    0.01057    0.01357    0.03306
AFIX  43
H73B  2    0.356362    0.545111    0.962255    11.00000   -1.20000
AFIX   0
C6BC  1    0.516545    0.581296    1.029544    11.00000    0.09971    0.09896 =
         0.08737    0.01112    0.01259    0.00064
AFIX  43
H6BC  2    0.509163    0.567003    1.048697    11.00000   -1.20000
AFIX   0
C14B  1    0.138356    0.452773    0.864806    11.00000    0.07193    0.09498 =
         0.07322    0.01670    0.01155    0.03058
AFIX  43
H14B  2    0.109363    0.472746    0.862730    11.00000   -1.20000
AFIX   0
C53C  1    0.234966    0.398248    0.616971    11.00000    0.08875    0.09898 =
         0.07721    0.01587    0.02288    0.02620
C54F  1    0.515227    0.135795    0.789305    11.00000    0.09116    0.10783 =
         0.09424    0.01669    0.02199    0.00723
AFIX  43
H54F  2    0.534952    0.149342    0.772324    11.00000   -1.20000
AFIX   0

PART 1
F8H   4    0.845042    0.882587    0.655977    11.00000    0.17203    0.16677 =
         0.14409    0.01828    0.01641    0.05572

PART 0
C13F  1    0.812038    0.230583    0.743561    11.00000    0.08581    0.11735 =
         0.09223    0.02673    0.03753    0.03580
C23C  1    0.423174    0.460608    0.616313    11.00000    0.08647    0.12299 =
         0.11474    0.04018    0.01625    0.02508
AFIX  43
H23C  2    0.465577    0.474526    0.615685    11.00000   -1.20000
AFIX   0
C71D  1    0.744642    0.252484    0.648350    11.00000    0.08117    0.09901 =
         0.07235    0.02452    0.00699    0.01103
AFIX  43
H71D  2    0.734123    0.224887    0.659618    11.00000   -1.20000
AFIX   0

PART 1
F8K   4    0.746307    0.488237    0.931157    11.00000    0.22960    0.20293 =
         0.18180    0.10322    0.08654    0.09197

PART 0
C20A  1    0.850913    0.455153    0.845847    11.00000    0.10508    0.10649 =
         0.08778    0.02795    0.01712    0.05282
C91D  1    0.800204    0.293001    0.609552    11.00000    0.06795    0.10178 =
         0.09015    0.02434    0.01164    0.01524
C92F  1    0.325269    0.014077    0.677145    11.00000    0.10115    0.10822 =
         0.10764    0.01493    0.03880    0.01493
C116  1    0.629472    0.553097    0.627957    11.00000    0.07564    0.10125 =
         0.08469    0.02841    0.00739    0.01398
C101  1    0.907493    0.422175    0.770159    11.00000    0.06592    0.11609 =
         0.09257    0.00749    0.00752    0.03310
C71F  1    0.627934    0.198014    0.586594    11.00000    0.08236    0.10588 =
         0.09599    0.02162    0.00891    0.01732
AFIX  43
H71F  2    0.630821    0.225467    0.575003    11.00000   -1.20000
AFIX   0
C61D  1    0.719338    0.294774    0.655308    11.00000    0.08366    0.10153 =
         0.08091    0.01463    0.00686    0.00922
AFIX  43
H61D  2    0.692684    0.296149    0.671686    11.00000   -1.20000
AFIX   0
C8A2  1    0.297689   -0.086036    0.808521    11.00000    0.10017    0.09678 =
         0.11482    0.02048    0.03480    0.01836
C82D  1    0.501765    0.270080    0.568843    11.00000    0.08588    0.09513 =
         0.08087    0.00708   -0.00128    0.01132
C52B  1    0.482359    0.325719    0.857097    11.00000    0.08526    0.08708 =
         0.08126    0.01204    0.00544    0.02942
AFIX  43
H52B  2    0.449642    0.336964    0.846735    11.00000   -1.20000
AFIX   0
C51C  1    0.213344    0.231091    0.714249    11.00000    0.05787    0.10239 =
         0.12901    0.02241    0.02518    0.01283
AFIX  43
H51C  2    0.228360    0.264331    0.709727    11.00000   -1.20000
AFIX   0
C42C  1    0.326698    0.231752    0.652143    11.00000    0.08482    0.09186 =
         0.08686    0.01014    0.02520    0.01856
AFIX  43
H42C  2    0.309648    0.255484    0.665642    11.00000   -1.20000
AFIX   0
C23A  1    0.801819    0.635726    0.935140    11.00000    0.08188    0.11182 =
         0.08128    0.02217    0.01518    0.02835
AFIX  43
H23A  2    0.826178    0.663600    0.952474    11.00000   -1.20000
AFIX   0
C54E  1    0.615723    0.680632    0.736107    11.00000    0.07691    0.11352 =
         0.11973    0.03610   -0.00151    0.01342
AFIX  43
H54E  2    0.582294    0.668443    0.747229    11.00000   -1.20000
AFIX   0
C110  1    0.296525    0.206528    0.618868    11.00000    0.07388    0.08806 =
         0.09502    0.00471    0.02156    0.02118
C62E  1    0.351302    0.569382    0.799860    11.00000    0.07373    0.11351 =
         0.09471    0.01686    0.01434    0.03505
AFIX  43
H62E  2    0.365899    0.541541    0.789132    11.00000   -1.20000
AFIX   0
C50D  1    0.708154    0.505016    0.609338    11.00000    0.07981    0.10338 =
         0.09273    0.02673    0.00104    0.01471
C71B  1    0.351923    0.138456    0.788054    11.00000    0.09116    0.07962 =
         0.07907    0.00577    0.02745    0.00829
AFIX  43
H71B  2    0.367777    0.118250    0.771397    11.00000   -1.20000
AFIX   0
C72A  1    0.751091    0.684217    0.802858    11.00000    0.09622    0.10961 =
         0.08735    0.01863   -0.00246    0.03098
AFIX  43
H72A  2    0.721001    0.699698    0.794099    11.00000   -1.20000
AFIX   0
C11A  1    0.913524    0.362700    0.720034    11.00000    0.06739    0.11815 =
         0.10371    0.00888    0.01872    0.03912
C7B5  1    0.980556    0.169365    0.636374    11.00000    0.08833    0.11204 =
         0.11599    0.01101    0.02819    0.02299
AFIX  43
H7B5  2    0.988157    0.136706    0.628535    11.00000   -1.20000
AFIX   0
C21B  1    0.219340    0.148435    0.872954    11.00000    0.08887    0.09183 =
         0.09603    0.01578    0.02910    0.01568
AFIX  43
H21B  2    0.188793    0.131970    0.884422    11.00000   -1.20000
AFIX   0
C81F  1    0.657418    0.160100    0.577409    11.00000    0.06553    0.10982 =
         0.07549    0.01245    0.01321    0.01435
C52F  1    0.400593    0.096431    0.701115    11.00000    0.07211    0.13242 =
         0.09827    0.03002    0.01602    0.00112
AFIX  43
H52F  2    0.442288    0.115777    0.708338    11.00000   -1.20000
AFIX   0
C8B7  1    0.468523    0.606763    0.518651    11.00000    0.09486    0.14559 =
         0.11943    0.05624    0.00447    0.03523
C62B  1    0.539395    0.338137    0.847652    11.00000    0.08667    0.10597 =
         0.08043    0.01735    0.01720    0.02738
AFIX  43
H62B  2    0.546382    0.358327    0.831137    11.00000   -1.20000
AFIX   0
C33A  1    0.829559    0.609199    0.911296    11.00000    0.08428    0.10530 =
         0.08467    0.02781    0.01540    0.03124
AFIX  43
H33A  2    0.873168    0.618740    0.912951    11.00000   -1.20000
AFIX   0
C33D  1    0.804569    0.578213    0.726321    11.00000    0.07392    0.10508 =
         0.09815    0.03557    0.01819    0.02025
AFIX  43
H33D  2    0.787631    0.558225    0.741415    11.00000   -1.20000
AFIX   0

PART 1
F6K   4    0.710364    0.406241    0.917295    11.00000    0.21607    0.22785 =
         0.12213    0.01969    0.05273    0.00458

PART 0
C31B  1    0.239059    0.202496    0.879231    11.00000    0.08728    0.08480 =
         0.09247    0.01034    0.01776    0.02312
AFIX  43
H31B  2    0.221957    0.222431    0.895391    11.00000   -1.20000
AFIX   0
C52E  1    0.372353    0.617710    0.793578    11.00000    0.07146    0.13413 =
         0.09300    0.03218    0.01885    0.02366
AFIX  43
H52E  2    0.401335    0.623622    0.778650    11.00000   -1.20000
AFIX   0
C34B  1    0.190630    0.405114    0.896043    11.00000    0.08450    0.09534 =
         0.08081    0.02351    0.01366    0.03125
AFIX  43
H34B  2    0.196777    0.392017    0.915810    11.00000   -1.20000
AFIX   0
C3A4  1    0.814051    0.176057    0.635622    11.00000    0.07554    0.10137 =
         0.09563    0.02416    0.01710    0.00713
AFIX  43
H3A4  2    0.813097    0.186362    0.659035    11.00000   -1.20000
AFIX   0
C10C  1    0.235998    0.308439    0.617567    11.00000    0.08441    0.10556 =
         0.09853    0.01590    0.02684    0.02020
AFIX  43
H10C  2    0.265500    0.313409    0.602827    11.00000   -1.20000
AFIX   0
C7AA  1    0.110046    0.559649    0.944144    11.00000    0.09545    0.10875 =
         0.07773    0.02848    0.02215    0.02386
AFIX  43
H7AA  2    0.076111    0.552479    0.955881    11.00000   -1.20000
AFIX   0
C32C  1    0.380251    0.221837    0.664703    11.00000    0.10376    0.10415 =
         0.07787    0.00414    0.01566    0.02615
AFIX  43
H32C  2    0.400741    0.239322    0.686803    11.00000   -1.20000
AFIX   0
C20C  1    0.216594    0.259360    0.624363    11.00000    0.07581    0.09827 =
         0.09719    0.00400    0.01603    0.03331
C11E  1    0.249887    0.689874    0.690258    11.00000    0.07805    0.10836 =
         0.10864    0.04800    0.02587    0.02495
AFIX  43
H11E  2    0.211590    0.685746    0.676437    11.00000   -1.20000
AFIX   0
C30C  1    0.174758    0.252821    0.646890    11.00000    0.07847    0.09163 =
         0.10128    0.02514    0.01901    0.01221
C7BC  1    0.492945    0.621774    1.023910    11.00000    0.10095    0.10350 =
         0.09070    0.00168    0.00741    0.01243
AFIX  43
H7BC  2    0.466995    0.634429    1.038265    11.00000   -1.20000
AFIX   0
C92C  1    0.320693    0.173304    0.599696    11.00000    0.07644    0.08937 =
         0.10142    0.00670    0.01301    0.01764
C23D  1    0.838612    0.629652    0.738042    11.00000    0.08594    0.10248 =
         0.09509    0.02867    0.01439    0.02445
AFIX  43
H23D  2    0.844252    0.644803    0.761426    11.00000   -1.20000
AFIX   0
C7BA  1    0.017046    0.627596    0.785664    11.00000    0.07820    0.11701 =
         0.09495    0.03520    0.02484    0.04503
AFIX  43
H7BA  2    0.002004    0.657601    0.787298    11.00000   -1.20000
AFIX   0
C3AA  1    0.252938    0.587547    0.887776    11.00000    0.08624    0.11766 =
         0.09562    0.03190    0.02319    0.02417
AFIX  43
H3AA  2    0.294557    0.589756    0.896331    11.00000   -1.20000
AFIX   0
C61A  1    0.975216    0.431237    0.821618    11.00000    0.09012    0.12782 =
         0.09377    0.00294    0.00323    0.04539
AFIX  43
H61A  2    0.987181    0.443834    0.845291    11.00000   -1.20000
AFIX   0
N2B1  5    0.649773    0.144842    0.856055    11.00000    0.16791    0.13117 =
         0.14322    0.05578    0.01207    0.04618
C63A  1    0.630408    0.500302    0.854822    11.00000    0.09751    0.09314 =
         0.08392    0.01768    0.01078    0.03396
AFIX  43
H63A  2    0.606112    0.473099    0.837043    11.00000   -1.20000
AFIX   0
C91B  1    0.288656    0.145116    0.832074    11.00000    0.07970    0.08261 =
         0.09187    0.01452    0.02442    0.01842
C81B  1    0.313381    0.115046    0.807409    11.00000    0.08524    0.07323 =
         0.09448    0.01190    0.02266    0.02038
C41A  1    0.856493    0.433265    0.751795    11.00000    0.07958    0.11938 =
         0.08840    0.01834    0.01357    0.03837
AFIX  43
H41A  2    0.836439    0.457068    0.762794    11.00000   -1.20000
AFIX   0
C10A  1    0.819405    0.487011    0.863852    11.00000    0.10110    0.12298 =
         0.08670    0.03306    0.02907    0.04702
AFIX  43
H10A  2    0.790393    0.472674    0.876914    11.00000   -1.20000
AFIX   0
C3A6  1    0.421996    0.093794    0.599574    11.00000    0.09878    0.09169 =
         0.10503   -0.00209    0.00451    0.02783
AFIX  43
H3A6  2    0.411432    0.082539    0.619335    11.00000   -1.20000
AFIX   0
C44A  1    0.743160    0.372829    0.809239    11.00000    0.10352    0.11666 =
         0.09457    0.03378    0.01963    0.04663
AFIX  43
H44A  2    0.751753    0.406084    0.804034    11.00000   -1.20000
AFIX   0
C24A  1    0.677607    0.287240    0.800947    11.00000    0.10973    0.11369 =
         0.10034    0.02175    0.01165    0.03933
AFIX  43
H24A  2    0.641504    0.261518    0.789586    11.00000   -1.20000
AFIX   0
C14D  1    0.608257    0.617403    0.598064    11.00000    0.08606    0.08990 =
         0.10335    0.03018    0.00880    0.02016
AFIX  43
H14D  2    0.584126    0.640667    0.594175    11.00000   -1.20000
AFIX   0
C22C  1    0.405243    0.186274    0.645420    11.00000    0.10412    0.10244 =
         0.08059    0.01032    0.01122    0.03624
AFIX  43
H22C  2    0.441603    0.178381    0.654519    11.00000   -1.20000
AFIX   0
C6BA  1   -0.007442    0.585773    0.759311    11.00000    0.08663    0.12616 =
         0.10030    0.03478    0.02181    0.04668
AFIX  43
H6BA  2   -0.039919    0.586544    0.742660    11.00000   -1.20000
AFIX   0
C11D  1    0.843722    0.292793    0.586825    11.00000    0.08358    0.11029 =
         0.11392    0.04079    0.02195    0.02068
AFIX  43
H11D  2    0.860549    0.263905    0.581895    11.00000   -1.20000
AFIX   0
C63D  1    0.845705    0.591245    0.613432    11.00000    0.08377    0.10884 =
         0.09436    0.03805    0.01724    0.02470
AFIX  43
H63D  2    0.841472    0.576090    0.590130    11.00000   -1.20000
AFIX   0
C42D  1    0.654779    0.358925    0.571698    11.00000    0.08664    0.10433 =
         0.09041    0.02308    0.01040    0.03162
C32D  1    0.669276    0.339520    0.541060    11.00000    0.08220    0.12141 =
         0.09916    0.02974    0.01547    0.02174
AFIX  43
H32D  2    0.706629    0.356088    0.534587    11.00000   -1.20000
AFIX   0
C92D  1    0.558586    0.294748    0.559691    11.00000    0.07471    0.09011 =
         0.08714    0.02352    0.01059    0.02027
C61C  1    0.231514    0.222102    0.745246    11.00000    0.07322    0.10025 =
         0.11781    0.02669    0.01518    0.01510
AFIX  43
H61C  2    0.258420    0.249055    0.762253    11.00000   -1.20000
AFIX   0
C5B5  1    0.964646    0.249218    0.626664    11.00000    0.07433    0.11054 =
         0.10377    0.00706    0.02350    0.02067
AFIX  43
H5B5  2    0.962222    0.272710    0.612330    11.00000   -1.20000
AFIX   0
C93E  1    0.683114    0.776590    0.859746    11.00000    0.07858    0.12244 =
         0.11633    0.02775    0.01092    0.02254
C9BA  1    0.093689    0.671101    0.839529    11.00000    0.08233    0.12330 =
         0.11758    0.04818    0.03264    0.04270
AFIX 137
H9BA  2    0.085750    0.660816    0.860720    11.00000   -1.50000
H9BB  2    0.076057    0.700158    0.837200    11.00000   -1.50000
H9BC  2    0.138270    0.681543    0.839667    11.00000   -1.50000
AFIX   0
C20F  1    0.526530    0.062028    0.726944    11.00000    0.08873    0.10627 =
         0.09518    0.01715    0.02014    0.00655
C5BA  1    0.015317    0.542541    0.757089    11.00000    0.08765    0.12193 =
         0.09357    0.03200    0.02005    0.04449
AFIX  43
H5BA  2   -0.000728    0.513383    0.738931    11.00000   -1.20000
AFIX   0
C64F  1    0.509513    0.168574    0.817783    11.00000    0.10306    0.10158 =
         0.09487    0.01146    0.02009    0.00030
AFIX  43
H64F  2    0.526021    0.204758    0.820608    11.00000   -1.20000
AFIX   0
C4A6  1    0.458271    0.068583    0.577435    11.00000    0.10742    0.09688 =
         0.10988   -0.00278   -0.01230    0.03652
C21A  1    0.864482    0.373396    0.702591    11.00000    0.07383    0.13140 =
         0.09650    0.01099    0.01121    0.03132
AFIX  43
H21A  2    0.849598    0.356075    0.679724    11.00000   -1.20000
AFIX   0
C4AA  1    0.204833    0.579481    0.908962    11.00000    0.08669    0.10740 =
         0.09076    0.03210    0.02019    0.02223
C31F  1    0.651342    0.043964    0.632925    11.00000    0.10017    0.10665 =
         0.09873    0.02066    0.01931    0.01148
AFIX  43
H31F  2    0.651122    0.018136    0.645716    11.00000   -1.20000
AFIX   0
C119  1    0.631728    0.749854    0.838079    11.00000    0.06981    0.12787 =
         0.12116    0.03350    0.01917    0.00627
C60C  1    0.214714    0.350348    0.631079    11.00000    0.08219    0.09889 =
         0.08856    0.01716    0.02333    0.02631
C73D  1    0.883909    0.640860    0.626915    11.00000    0.07296    0.11409 =
         0.10426    0.04861    0.02530    0.01836
AFIX  43
H73D  2    0.906220    0.659021    0.612510    11.00000   -1.20000
AFIX   0
C4A4  1    0.827256    0.126734    0.621886    11.00000    0.08527    0.10568 =
         0.10858    0.03482    0.01555    0.01135
C8A8  1    0.910681    0.788387    0.642104    11.00000    0.10407    0.09873 =
         0.10663    0.03057    0.01574    0.02069
C118  1    0.349602    0.658883    0.810041    11.00000    0.06184    0.11302 =
         0.11344    0.04260    0.01723    0.03531
C60F  1    0.622773    0.091962    0.705994    11.00000    0.07879    0.12369 =
         0.08862    0.01439    0.01419    0.01320
C5AA  1    0.217940    0.578046    0.942690    11.00000    0.10173    0.11686 =
         0.09349    0.02843    0.01197    0.02159
AFIX  43
H5AA  2    0.259330    0.584877    0.953565    11.00000   -1.20000
AFIX   0
C71E  1    0.286044    0.567321    0.653779    11.00000    0.08650    0.13946 =
         0.09146    0.03203    0.02874    0.03041
AFIX  43
H71E  2    0.267701    0.536375    0.637308    11.00000   -1.20000
AFIX   0
C9AB  1   -0.028556    0.545513    0.659394    11.00000    0.07852    0.11354 =
         0.10394    0.02684    0.01006    0.02401
AFIX 137
H9AA  2   -0.050481    0.510568    0.660693    11.00000   -1.50000
H9AB  2   -0.058255    0.566139    0.656628    11.00000   -1.50000
H9AC  2    0.000961    0.561715    0.680191    11.00000   -1.50000
AFIX   0
C6B5  1    0.976635    0.202347    0.614852    11.00000    0.08632    0.11750 =
         0.11276    0.00486    0.03133    0.01608
AFIX  43
H6B5  2    0.982152    0.192861    0.592045    11.00000   -1.20000
AFIX   0
C4B9  1    0.809049    0.848141    0.812141    11.00000    0.08844    0.10797 =
         0.12325    0.03703    0.02105    0.02458
C5BB  1    0.175908    0.689728    0.774584    11.00000    0.11146    0.10555 =
         0.11211    0.02559    0.04033    0.01546
AFIX  43
H5BB  2    0.202312    0.687719    0.793818    11.00000   -1.20000
AFIX   0
C4AB  1    0.099086    0.554512    0.610109    11.00000    0.09988    0.13100 =
         0.10095    0.03348    0.01328    0.03371
C31A  1    0.836090    0.409892    0.718387    11.00000    0.07408    0.13017 =
         0.10532    0.01631    0.01111    0.03552
AFIX  43
H31A  2    0.803041    0.418349    0.706068    11.00000   -1.20000
AFIX   0
C8B6  1    0.344352    0.102868    0.481102    11.00000    0.09884    0.11946 =
         0.10843   -0.00060    0.01296    0.03507
C123  1    0.723688    0.162847    0.723534    11.00000    0.09791    0.11663 =
         0.08070    0.01732    0.02546    0.02726
C34D  1    0.691815    0.579225    0.586756    11.00000    0.08373    0.10301 =
         0.10441    0.03480    0.01739    0.01723
AFIX  43
H34D  2    0.725530    0.577472    0.575009    11.00000   -1.20000
AFIX   0
C64D  1    0.571950    0.529204    0.671656    11.00000    0.08914    0.13191 =
         0.10467    0.04492    0.01121    0.02587
AFIX  43
H64D  2    0.564129    0.510168    0.688699    11.00000   -1.20000
AFIX   0
C63C  1    0.191324    0.414575    0.598730    11.00000    0.08011    0.11532 =
         0.09111    0.02081    0.02861    0.02283
AFIX  43
H63C  2    0.148798    0.400190    0.598781    11.00000   -1.20000
AFIX   0
C22D  1    0.629604    0.295469    0.519136    11.00000    0.09261    0.13045 =
         0.08875    0.02115    0.01905    0.02851
AFIX  43
H22D  2    0.640653    0.281092    0.498418    11.00000   -1.20000
AFIX   0
C3AB  1    0.166550    0.572405    0.618524    11.00000    0.09521    0.13084 =
         0.09977    0.03204    0.02872    0.02938
AFIX  43
H3AB  2    0.191679    0.568302    0.601577    11.00000   -1.20000
AFIX   0
C74E  1    0.701190    0.667324    0.707982    11.00000    0.08595    0.10027 =
         0.10688    0.02921    0.00364    0.01637
AFIX  43
H74E  2    0.725211    0.644741    0.699898    11.00000   -1.20000
AFIX   0
C84E  1    0.714327    0.716410    0.703079    11.00000    0.08424    0.11011 =
         0.10646    0.02746   -0.00123    0.01637
C8AB  1    0.005722    0.542593    0.629422    11.00000    0.08338    0.11019 =
         0.10090    0.02953    0.01874    0.02595

PART 1
F7F   4    0.223540    0.872048    0.904516    11.00000    0.17278    0.22383 =
         0.17678    0.00322    0.03914    0.01215

PART 0
C13C  1    0.379292    0.474360    0.596476    11.00000    0.07394    0.11527 =
         0.10210    0.04545    0.01415    0.02114

PART 1
O2H   6    0.762115    0.918667    0.704544    11.00000    0.15477    0.15795 =
         0.19374    0.06738    0.08658    0.01281

PART 0
C40D  1    0.671939    0.454364    0.595744    11.00000    0.08427    0.11600 =
         0.09706    0.03464    0.00238    0.02151
AFIX  43
H40D  2    0.628817    0.449145    0.589374    11.00000   -1.20000
AFIX   0
C73C  1    0.209109    0.452439    0.579970    11.00000    0.08908    0.12316 =
         0.09924    0.02904    0.01504    0.03366
AFIX  43
H73C  2    0.178796    0.464420    0.567999    11.00000   -1.20000
AFIX   0
C20E  1    0.541719    0.748682    0.792924    11.00000    0.07399    0.15221 =
         0.12414    0.04557    0.02345    0.02301
C73E  1    0.696027    0.698774    0.875952    11.00000    0.08723    0.12605 =
         0.09965    0.02922    0.01614    0.01287
AFIX  43
H73E  2    0.718555    0.681549    0.888929    11.00000   -1.20000
AFIX   0
C9AA  1    0.037047    0.554343    0.892955    11.00000    0.08897    0.11792 =
         0.09000    0.02261    0.01609    0.04524
AFIX 137
H9AD  2    0.025649    0.521195    0.876598    11.00000   -1.50000
H9AE  2    0.034757    0.582214    0.881129    11.00000   -1.50000
H9AF  2    0.008578    0.553581    0.909399    11.00000   -1.50000
AFIX   0
C41E  1    0.363186    0.702710    0.729563    11.00000    0.07250    0.13376 =
         0.09733    0.04819    0.01984    0.01260
C81C  1    0.171729    0.134089    0.726933    11.00000    0.07603    0.09991 =
         0.14005    0.04245    0.01619    0.00639
C71C  1    0.210080    0.172846    0.751640    11.00000    0.08334    0.11660 =
         0.12986    0.03458    0.01658    0.01704
AFIX  43
H71C  2    0.222153    0.166324    0.773124    11.00000   -1.20000
AFIX   0
C53E  1    0.610879    0.695707    0.835244    11.00000    0.08643    0.14269 =
         0.10257    0.02456    0.01909    0.01341
AFIX  43
H53E  2    0.575432    0.676537    0.819306    11.00000   -1.20000
AFIX   0
C8B5  1    0.973228    0.184611    0.669663    11.00000    0.08606    0.11199 =
         0.12364    0.02075    0.02641    0.01362
C44D  1    0.678070    0.548111    0.609125    11.00000    0.08267    0.09826 =
         0.09883    0.02760   -0.00519    0.01725
C24D  1    0.656343    0.613581    0.581156    11.00000    0.10140    0.10711 =
         0.11173    0.03983    0.01433    0.02140
AFIX  43
H24D  2    0.665897    0.634591    0.565322    11.00000   -1.20000
AFIX   0
C91C  1    0.152594    0.143818    0.694938    11.00000    0.06961    0.10148 =
         0.14073    0.02660    0.01195    0.01006
C21E  1    0.274885    0.733833    0.714724    11.00000    0.09375    0.10663 =
         0.12215    0.05022    0.02554    0.02482
AFIX  43
H21E  2    0.254139    0.760535    0.717739    11.00000   -1.20000
AFIX   0
C33F  1    0.718592    0.251192    0.730049    11.00000    0.08947    0.11945 =
         0.09133    0.03434    0.01731    0.03079
AFIX  43
H33F  2    0.696298    0.276091    0.727181    11.00000   -1.20000
AFIX   0
C81A  1    0.990673    0.380786    0.770240    11.00000    0.07973    0.11404 =
         0.11134   -0.00141    0.00484    0.03819
AFIX  43
H81A  2    1.013463    0.360676    0.758011    11.00000   -1.20000
AFIX   0
C44F  1    0.495416    0.046603    0.755404    11.00000    0.08786    0.10457 =
         0.09475    0.01567    0.02713    0.01245
C8A4  1    0.835963    0.069735    0.574624    11.00000    0.09377    0.11358 =
         0.12443    0.03290    0.02253    0.01092
C6AA  1    0.169195    0.566407    0.960121    11.00000    0.11497    0.11776 =
         0.09087    0.02605    0.01187    0.02804
AFIX  43
H6AA  2    0.176506    0.563119    0.982877    11.00000   -1.20000
AFIX   0
C5B8  1    0.977168    0.815860    0.798007    11.00000    0.09182    0.12124 =
         0.11527    0.03168    0.00791    0.00573
AFIX  43
H5B8  2    0.998229    0.797468    0.810807    11.00000   -1.20000
AFIX   0
C41C  1    0.154128    0.200345    0.656307    11.00000    0.08109    0.10524 =
         0.12293    0.01165    0.01505    0.03155
C72E  1    0.308609    0.560623    0.821870    11.00000    0.08495    0.10899 =
         0.09523    0.02336    0.02146    0.02939
AFIX  43
H72E  2    0.295720    0.527402    0.826797    11.00000   -1.20000
AFIX   0
C40C  1    0.152881    0.294412    0.660830    11.00000    0.07277    0.08790 =
         0.10157    0.02287    0.03198    0.02850
AFIX  43
H40C  2    0.124276    0.289687    0.676076    11.00000   -1.20000
AFIX   0
C84F  1    0.458324    0.096979    0.838709    11.00000    0.10391    0.11400 =
         0.08407    0.02314    0.02052    0.01496
C12D  1    0.574393    0.273593    0.528315    11.00000    0.08532    0.10582 =
         0.09057    0.02694    0.00105    0.01231
AFIX  43
H12D  2    0.546617    0.244168    0.513619    11.00000   -1.20000
AFIX   0
C8B8  1    0.921862    0.867045    0.757691    11.00000    0.10374    0.10559 =
         0.12099    0.03339    0.01687    0.01015
C43E  1    0.600666    0.774402    0.816404    11.00000    0.07332    0.14089 =
         0.12334    0.03881    0.02710    0.01666
C6BB  1    0.153937    0.733069    0.773937    11.00000    0.11714    0.10497 =
         0.12708    0.01846    0.04817    0.01980
AFIX  43
H6BB  2    0.166078    0.761819    0.792565    11.00000   -1.20000
AFIX   0
C72B  1    0.587311    0.320756    0.862598    11.00000    0.07763    0.11629 =
         0.09212    0.01778    0.01548    0.02947
AFIX  43
H72B  2    0.626878    0.328844    0.856052    11.00000   -1.20000
AFIX   0
C61E  1    0.346021    0.576037    0.671160    11.00000    0.08466    0.14656 =
         0.11691    0.03527    0.03824    0.04285
AFIX  43
H61E  2    0.370032    0.552486    0.664977    11.00000   -1.20000
AFIX   0
C71A  1    1.009085    0.401328    0.804061    11.00000    0.08453    0.12510 =
         0.10554    0.01023    0.00006    0.04272
AFIX  43
H71A  2    1.044738    0.395308    0.815587    11.00000   -1.20000
AFIX   0
C9BC  1    0.483959    0.689029    0.990408    11.00000    0.11340    0.10933 =
         0.08874    0.01117    0.00981    0.02963
AFIX 137
H9BD  2    0.518164    0.720330    0.995678    11.00000   -1.50000
H9BE  2    0.452827    0.693854    1.004729    11.00000   -1.50000
H9BF  2    0.465409    0.682305    0.966634    11.00000   -1.50000
AFIX   0
C8A5  1    1.063420    0.284437    0.782531    11.00000    0.10303    0.13278 =
         0.12710    0.03628    0.00495    0.02526
C4A8  1    0.807335    0.748935    0.637197    11.00000    0.09283    0.10849 =
         0.09931    0.02358    0.01723    0.03527
C40F  1    0.528994    0.059497    0.667894    11.00000    0.08001    0.14403 =
         0.09631    0.02759    0.01074   -0.00659
AFIX  43
H40F  2    0.506769    0.052011    0.645640    11.00000   -1.20000
AFIX   0
C21D  1    0.861481    0.333998    0.572022    11.00000    0.10049    0.12610 =
         0.11757    0.05394    0.04403    0.03386
AFIX  43
H21D  2    0.892922    0.335083    0.558339    11.00000   -1.20000
AFIX   0
C54D  1    0.618245    0.524399    0.653380    11.00000    0.08867    0.12057 =
         0.10278    0.03591   -0.00143    0.02211
AFIX  43
H54D  2    0.643014    0.501774    0.657698    11.00000   -1.20000
AFIX   0
C122  1    0.384306    0.042187    0.686361    11.00000    0.09629    0.12797 =
         0.10486    0.03805    0.04300    0.04018
C3B6  1    0.426642    0.234685    0.521160    11.00000    0.11370    0.11615 =
         0.10058    0.01809    0.00412    0.01958
AFIX  43
H3B6  2    0.429960    0.269100    0.518545    11.00000   -1.20000
AFIX   0
C14F  1    0.444683    0.008527    0.808566    11.00000    0.11092    0.11468 =
         0.09637    0.02208    0.03635    0.03125
AFIX  43
H14F  2    0.428112   -0.004176    0.826671    11.00000   -1.20000
AFIX   0
C3B7  1    0.400553    0.489311    0.545070    11.00000    0.09730    0.12985 =
         0.10908    0.03889    0.01145    0.02435
AFIX  43
H3B7  2    0.385772    0.453006    0.536857    11.00000   -1.20000
AFIX   0
C5A4  1    0.838021    0.093471    0.642562    11.00000    0.10243    0.11259 =
         0.11981    0.03798    0.01180    0.01611
AFIX  43
H5A4  2    0.836003    0.101646    0.665977    11.00000   -1.20000
AFIX   0
C30F  1    0.497161    0.049259    0.693810    11.00000    0.07633    0.12936 =
         0.10643    0.02849    0.01898   -0.00620
C3B4  1    0.690253    0.182967    0.528254    11.00000    0.09878    0.13418 =
         0.10292    0.03371    0.01835    0.02626
AFIX  43
H3B4  2    0.652122    0.190687    0.522247    11.00000   -1.20000
AFIX   0
C7BB  1    0.114442    0.733991    0.746084    11.00000    0.10480    0.10601 =
         0.14191    0.02871    0.04274    0.02679
AFIX  43
H7BB  2    0.097436    0.762686    0.745643    11.00000   -1.20000
AFIX   0
C5A2  1    0.277446   -0.063139    0.746689    11.00000    0.11532    0.08905 =
         0.11047    0.01261    0.02433    0.01286
AFIX  43
H5A2  2    0.272452   -0.053906    0.725420    11.00000   -1.20000
AFIX   0
C9A2  1    0.312196   -0.097457    0.842978    11.00000    0.14138    0.10589 =
         0.14389    0.02947    0.04977    0.02433
AFIX 137
H9AG  2    0.356351   -0.095024    0.848029    11.00000   -1.50000
H9AH  2    0.288465   -0.132403    0.843142    11.00000   -1.50000
H9AI  2    0.301165   -0.072341    0.860073    11.00000   -1.50000
AFIX   0

PART 1
F7K   4    0.782764    0.439506    0.956010    11.00000    0.15591    0.23594 =
         0.21129    0.07153    0.03794    0.08279

PART 0
C10F  1    0.589827    0.082947    0.731719    11.00000    0.09378    0.12926 =
         0.08849    0.02162    0.02212    0.01924
AFIX  43
H10F  2    0.611822    0.091591    0.754087    11.00000   -1.20000
AFIX   0
C31D  1    0.832731    0.374387    0.577321    11.00000    0.10167    0.11978 =
         0.11186    0.04641    0.02990    0.03932
AFIX  43
H31D  2    0.843020    0.401959    0.566010    11.00000   -1.20000
AFIX   0
C12E  1    0.283539    0.690963    0.846688    11.00000    0.08702    0.12012 =
         0.12772    0.04196    0.03081    0.03452
AFIX  43
H12E  2    0.251623    0.684250    0.859828    11.00000   -1.20000
AFIX   0
C5A8  1    0.799118    0.742313    0.602337    11.00000    0.11021    0.11980 =
         0.10713    0.01932    0.01951    0.03229
AFIX  43
H5A8  2    0.760269    0.724482    0.588958    11.00000   -1.20000
AFIX   0
C74D  1    0.536339    0.562925    0.664602    11.00000    0.10121    0.12757 =
         0.09838    0.03725    0.01674    0.02561
AFIX  43
H74D  2    0.505066    0.567569    0.677706    11.00000   -1.20000
AFIX   0

PART 1
O4H   6    0.733833    0.963973    0.662056    11.00000    0.13650    0.22296 =
         0.23475    0.02362   -0.01616    0.10196

PART 0
C3A8  1    0.756480    0.729620    0.654869    11.00000    0.08830    0.12089 =
         0.10784    0.01882    0.01537    0.03127
AFIX  43
H3A8  2    0.716792    0.711895    0.642432    11.00000   -1.20000
AFIX   0
C5AC  1    0.487870    0.752092    0.893143    11.00000    0.13491    0.10424 =
         0.12889    0.02554    0.00024    0.03444
AFIX  43
H5AC  2    0.450254    0.748602    0.878877    11.00000   -1.20000
AFIX   0
C6B8  1    0.986339    0.868629    0.808265    11.00000    0.10800    0.12044 =
         0.12294    0.02657    0.01368   -0.00770
AFIX  43
H6B8  2    1.010871    0.886697    0.829353    11.00000   -1.20000
AFIX   0
C62F  1    0.352394    0.118735    0.704182    11.00000    0.10682    0.10940 =
         0.12154    0.02738    0.03638    0.02172
AFIX  43
H62F  2    0.361256    0.154747    0.713500    11.00000   -1.20000
AFIX   0
C4B3  1    0.134632    0.022740    0.769193    11.00000    0.09618    0.13860 =
         0.14900    0.04898    0.01782    0.00200
C31C  1    0.119154    0.160463    0.631121    11.00000    0.09114    0.09952 =
         0.13439    0.01974    0.01275    0.03243
AFIX  43
H31C  2    0.108957    0.165898    0.609102    11.00000   -1.20000
AFIX   0

PART 1
F8G   4    0.695506    0.730972    0.465260    11.00000    0.21223    0.21061 =
         0.20368    0.05315    0.05635    0.01886

PART 0
C7A2  1    0.283709   -0.125536    0.779948    11.00000    0.11069    0.09481 =
         0.12744    0.01163    0.02576    0.01900
AFIX  43
H7A2  2    0.281536   -0.160121    0.781827    11.00000   -1.20000
AFIX   0
C64A  1    0.880826    0.388018    0.872228    11.00000    0.11463    0.11199 =
         0.11026    0.03979    0.00702    0.03942
AFIX  43
H64A  2    0.917685    0.413278    0.883046    11.00000   -1.20000
AFIX   0
C22E  1    0.308459    0.740152    0.842474    11.00000    0.10113    0.11532 =
         0.14652    0.03740    0.04723    0.05136
AFIX  43
H22E  2    0.294398    0.768227    0.853334    11.00000   -1.20000
AFIX   0
C3B3  1    0.145178    0.075223    0.762862    11.00000    0.09097    0.12148 =
         0.13790    0.04308    0.01592    0.00918
AFIX  43
H3B3  2    0.146676    0.103957    0.780380    11.00000   -1.20000
AFIX   0
C63E  1    0.640666    0.670586    0.854926    11.00000    0.09240    0.13284 =
         0.10617    0.03507    0.01613    0.00809
AFIX  43
H63E  2    0.624316    0.634975    0.854385    11.00000   -1.20000
AFIX   0
C42E  1    0.374674    0.709501    0.805429    11.00000    0.07960    0.13040 =
         0.12586    0.04136    0.01918    0.03872
C3A9  1    0.802988    0.770218    0.923135    11.00000    0.09093    0.12458 =
         0.10543    0.02341    0.02147    0.01982
AFIX  43
H3A9  2    0.779085    0.749038    0.935491    11.00000   -1.20000
AFIX   0
C4A9  1    0.868747    0.794813    0.935261    11.00000    0.10126    0.13469 =
         0.11092    0.02567    0.01074    0.02490
C9A5  1    1.099984    0.286076    0.753217    11.00000    0.08907    0.16450 =
         0.14470   -0.02391    0.00163    0.03806
AFIX 137
H9AJ  2    1.085348    0.307091    0.738655    11.00000   -1.50000
H9AK  2    1.094154    0.250888    0.740108    11.00000   -1.50000
H9AL  2    1.143871    0.301297    0.762111    11.00000   -1.50000
AFIX   0
C51E  1    0.370048    0.618488    0.697058    11.00000    0.08099    0.13759 =
         0.10578    0.04035    0.01797    0.02684
AFIX  43
H51E  2    0.408487    0.622020    0.710561    11.00000   -1.20000
AFIX   0
C24F  1    0.449631   -0.024049    0.779412    11.00000    0.13190    0.11258 =
         0.12773    0.02041    0.03062    0.02191
AFIX  43
H24F  2    0.435960   -0.060318    0.777472    11.00000   -1.20000
AFIX   0
C4A5  1    0.967430    0.272170    0.798621    11.00000    0.10814    0.12976 =
         0.11673    0.02908    0.00982    0.02879
C6A2  1    0.272993   -0.113862    0.748725    11.00000    0.12026    0.09283 =
         0.12500    0.00590    0.02345    0.01818
AFIX  43
H6A2  2    0.262655   -0.140439    0.728825    11.00000   -1.20000
AFIX   0
C8AC  1    0.594223    0.759036    0.934437    11.00000    0.10968    0.10065 =
         0.11837    0.01862    0.00636    0.01795
C21C  1    0.098577    0.111526    0.638209    11.00000    0.09779    0.10513 =
         0.15427    0.01795    0.00055    0.02282
AFIX  43
H21C  2    0.074423    0.083731    0.620757    11.00000   -1.20000
AFIX   0
C7A8  1    0.905783    0.783948    0.607483    11.00000    0.12259    0.12236 =
         0.11589    0.03203    0.03091    0.01104
AFIX  43
H7A8  2    0.941121    0.795649    0.597608    11.00000   -1.20000
AFIX   0
C22F  1    0.351349   -0.065073    0.657736    11.00000    0.10579    0.11673 =
         0.12678    0.00987    0.04657    0.02782
AFIX  43
H22F  2    0.342851   -0.100892    0.647909    11.00000   -1.20000
AFIX   0
C33E  1    0.622322    0.826695    0.820271    11.00000    0.08473    0.14252 =
         0.14158    0.03418    0.01695    0.03801
AFIX  43
H33E  2    0.602453    0.844176    0.806173    11.00000   -1.20000
AFIX   0
C10E  1    0.487509    0.736444    0.806345    11.00000    0.09138    0.16401 =
         0.12722    0.05580    0.01551    0.02370
AFIX  43
H10E  2    0.490342    0.740249    0.830102    11.00000   -1.20000
AFIX   0
C23F  1    0.781057    0.267910    0.743214    11.00000    0.10262    0.12724 =
         0.11268    0.03864    0.02498    0.03623
AFIX  43
H23F  2    0.801137    0.303508    0.751542    11.00000   -1.20000
AFIX   0
C60E  1    0.428880    0.718747    0.786395    11.00000    0.08468    0.15081 =
         0.12097    0.04650    0.02389    0.01687
C74F  1    0.479654    0.149415    0.842774    11.00000    0.11175    0.10941 =
         0.08847    0.01103    0.01924    0.00465
AFIX  43
H74F  2    0.474281    0.172243    0.862131    11.00000   -1.20000
AFIX   0
C4B7  1    0.426205    0.523214    0.522973    11.00000    0.09594    0.14083 =
         0.10830    0.04891    0.01206    0.03435
C7A6  1    0.535797    0.031914    0.539006    11.00000    0.10006    0.11665 =
         0.11957   -0.02090   -0.00883    0.03949
AFIX  43
H7A6  2    0.566685    0.022242    0.527202    11.00000   -1.20000
AFIX   0
C8B9  1    0.845154    0.922484    0.853499    11.00000    0.11138    0.11953 =
         0.14372    0.02863    0.01993    0.02647
C3B1  1    0.696881    0.187117    0.817001    11.00000    0.15313    0.11723 =
         0.11060    0.02698    0.00596    0.05410
AFIX  43
H3B1  2    0.709161    0.186083    0.795437    11.00000   -1.20000
AFIX   0
C82C  1    0.291622    0.147816    0.566172    11.00000    0.08788    0.12919 =
         0.11595   -0.01358    0.00428    0.04041
AFIX  43
H82C  2    0.309657    0.125062    0.552513    11.00000   -1.20000
AFIX   0
C7B8  1    0.959488    0.894764    0.787554    11.00000    0.10590    0.11057 =
         0.12493    0.02774    0.01059    0.00186
AFIX  43
H7B8  2    0.966709    0.931261    0.793690    11.00000   -1.20000
AFIX   0
C52C  1    0.240905    0.217633    0.606346    11.00000    0.08155    0.11330 =
         0.09952    0.00507    0.01448    0.02542
C4B1  1    0.674804    0.138551    0.827766    11.00000    0.17407    0.12913 =
         0.13534    0.03157    0.00522    0.05729
C63F  1    0.727121    0.074238    0.717634    11.00000    0.10360    0.11932 =
         0.11217    0.01874    0.02186    0.04418
AFIX  43
H63F  2    0.706700    0.038435    0.712053    11.00000   -1.20000
AFIX   0
C8A3  1    0.026387   -0.040042    0.654300    11.00000    0.12147    0.13588 =
         0.15527    0.03718    0.02732    0.02889
C84A  1    0.815453    0.301650    0.864221    11.00000    0.12406    0.10710 =
         0.10414    0.03185    0.01555    0.04927
AFIX  43
H84A  2    0.807268    0.268308    0.869298    11.00000   -1.20000
AFIX   0
C6A8  1    0.848744    0.762256    0.587580    11.00000    0.13051    0.12995 =
         0.11666    0.02585    0.01936    0.01937
AFIX  43
H6A8  2    0.843736    0.761080    0.564021    11.00000   -1.20000
AFIX   0
C8A9  1    0.960243    0.842817    0.924839    11.00000    0.10196    0.14376 =
         0.12028    0.02867    0.01476    0.02410
C32E  1    0.354352    0.749025    0.822296    11.00000    0.09475    0.11995 =
         0.14120    0.03764    0.02424    0.02845
AFIX  43
H32E  2    0.371832    0.783358    0.820262    11.00000   -1.20000
AFIX   0
C9B7  1    0.491207    0.663364    0.536535    11.00000    0.10584    0.16588 =
         0.14590    0.08986    0.00915    0.02890
AFIX 137
H9BG  2    0.456244    0.678941    0.536974    11.00000   -1.50000
H9BH  2    0.521340    0.681558    0.524461    11.00000   -1.50000
H9BI  2    0.510663    0.666085    0.559701    11.00000   -1.50000
AFIX   0
C53F  1    0.693201    0.109421    0.714763    11.00000    0.10612    0.12972 =
         0.10134    0.01653    0.03179    0.04856
C34A  1    0.690793    0.336148    0.793193    11.00000    0.11020    0.12620 =
         0.10021    0.04622    0.02381    0.03862
AFIX  43
H34A  2    0.663265    0.343863    0.776733    11.00000   -1.20000
AFIX   0
C13E  1    0.703420    0.831250    0.865566    11.00000    0.08409    0.13222 =
         0.15310    0.02589    0.01286    0.03272
AFIX  43
H13E  2    0.736296    0.850543    0.883096    11.00000   -1.20000
AFIX   0
C83F  1    0.821572    0.141206    0.738086    11.00000    0.11428    0.12378 =
         0.10185    0.01768    0.02128    0.03285
AFIX  43
H83F  2    0.864439    0.152574    0.746715    11.00000   -1.20000
AFIX   0
C40E  1    0.478870    0.727962    0.738868    11.00000    0.07984    0.14987 =
         0.11982    0.03642    0.03095    0.02273
AFIX  43
H40E  2    0.476057    0.726984    0.715365    11.00000   -1.20000
AFIX   0
C44E  1    0.592920    0.764933    0.741948    11.00000    0.09351    0.11232 =
         0.14652    0.03920    0.01723    0.01873
C6A4  1    0.851726    0.048238    0.628267    11.00000    0.11031    0.10762 =
         0.13606    0.04556    0.00869    0.01912
AFIX  43
H6A4  2    0.861839    0.025800    0.641988    11.00000   -1.20000
AFIX   0
C31E  1    0.330950    0.739539    0.735315    11.00000    0.10251    0.11270 =
         0.11220    0.04165    0.02147    0.01227
AFIX  43
H31E  2    0.346724    0.768965    0.753310    11.00000   -1.20000
AFIX   0
C74A  1    0.868790    0.338390    0.878960    11.00000    0.12863    0.12179 =
         0.11386    0.03523    0.00437    0.05265
AFIX  43
H74A  2    0.898202    0.330068    0.894041    11.00000   -1.20000
AFIX   0
C8A1  1    0.779362    0.234151    0.936534    11.00000    0.12888    0.14268 =
         0.13160    0.01858    0.00187    0.06750
C50E  1    0.424150    0.712582    0.751497    11.00000    0.08892    0.14899 =
         0.11401    0.04089    0.02109    0.02277
C32F  1    0.411435   -0.033280    0.668227    11.00000    0.12074    0.11213 =
         0.12134    0.00722    0.02739    0.01098
AFIX  43
H32F  2    0.442822   -0.050290    0.663675    11.00000   -1.20000
AFIX   0
C7A4  1    0.850566    0.036023    0.593883    11.00000    0.10492    0.10776 =
         0.14486    0.03250    0.01764    0.02081
AFIX  43
H7A4  2    0.859627    0.005009    0.583560    11.00000   -1.20000
AFIX   0
C4B6  1    0.384884    0.190925    0.496572    11.00000    0.11288    0.12753 =
         0.10413    0.01592   -0.00011    0.02152
C9B5  1    0.984004    0.150659    0.695468    11.00000    0.11642    0.13309 =
         0.14598    0.02153    0.01895    0.03195
AFIX 137
H9BJ  2    0.944235    0.133007    0.700586    11.00000   -1.50000
H9BK  2    1.009756    0.172682    0.716263    11.00000   -1.50000
H9BL  2    1.004793    0.124951    0.685771    11.00000   -1.50000
AFIX   0
C9B6  1    0.341176    0.053313    0.489405    11.00000    0.10547    0.12115 =
         0.13125   -0.02297   -0.00411    0.04280
AFIX 137
H9BM  2    0.325557    0.052743    0.510811    11.00000   -1.50000
H9BN  2    0.382427    0.047325    0.491561    11.00000   -1.50000
H9BO  2    0.313381    0.026137    0.471496    11.00000   -1.50000
AFIX   0
C5A9  1    0.896527    0.790371    0.966097    11.00000    0.12040    0.16073 =
         0.12780    0.03598    0.01380    0.02117
AFIX  43
H5A9  2    0.873391    0.771548    0.979915    11.00000   -1.20000
AFIX   0
C4A1  1    0.708926    0.282254    0.944871    11.00000    0.12488    0.13921 =
         0.12656    0.01198   -0.01118    0.06162
C8A6  1    0.515499    0.074798    0.534438    11.00000    0.08898    0.11013 =
         0.11070   -0.01285   -0.00391    0.02998
C34E  1    0.605047    0.812926    0.734812    11.00000    0.10633    0.11964 =
         0.16688    0.05354    0.03755    0.02263
AFIX  43
H34E  2    0.579156    0.834733    0.741243    11.00000   -1.20000
AFIX   0
C30E  1    0.537115    0.744589    0.758381    11.00000    0.08750    0.14204 =
         0.12725    0.02670    0.03335    0.02553
C34F  1    0.473993   -0.005749    0.752600    11.00000    0.12102    0.11126 =
         0.10301    0.02655    0.04533    0.01950
AFIX  43
H34F  2    0.475708   -0.029274    0.732659    11.00000   -1.20000
AFIX   0
C4B4  1    0.739280    0.191797    0.507579    11.00000    0.11603    0.16379 =
         0.11358    0.04721    0.02721    0.03565
C5B9  1    0.789113    0.874781    0.789201    11.00000    0.11089    0.11525 =
         0.14263    0.04316    0.01408    0.02530
AFIX  43
H5B9  2    0.770008    0.857257    0.766873    11.00000   -1.20000
AFIX   0
C82F  1    0.277849    0.038965    0.682159    11.00000    0.11341    0.15541 =
         0.13372    0.02059    0.01996    0.02739
C73F  1    0.791081    0.089571    0.728570    11.00000    0.10160    0.13791 =
         0.13639    0.01557    0.02365    0.05072
AFIX  43
H73F  2    0.813455    0.064183    0.729410    11.00000   -1.20000
AFIX   0

PART 1
F6F   4    0.141448    0.823257    0.915565    11.00000    0.25159    0.29224 =
         0.23463    0.08321    0.09954    0.03370

PART 0
C14E  1    0.691551    0.800344    0.708288    11.00000    0.10634    0.10980 =
         0.14537    0.04144    0.02730    0.03501
AFIX  43
H14E  2    0.725083    0.812056    0.697111    11.00000   -1.20000
AFIX   0
C5A6  1    0.472602    0.023001    0.581552    11.00000    0.12926    0.11671 =
         0.11760   -0.00003   -0.01886    0.04541
AFIX  43
H5A6  2    0.456883    0.005538    0.598097    11.00000   -1.20000
AFIX   0
C3A7  1    0.499649    0.657323    0.645015    11.00000    0.14088    0.12837 =
         0.11916    0.04778    0.02232    0.04468
AFIX  43
H3A7  2    0.530142    0.674902    0.664119    11.00000   -1.20000
AFIX   0
C3B2  1    0.427762    0.093295    0.892515    11.00000    0.13423    0.13053 =
         0.10120    0.02144    0.03566    0.01497
AFIX  43
H3B2  2    0.466171    0.116373    0.903324    11.00000   -1.20000
AFIX   0

PART 1
C5K   1    0.728360    0.446592    0.941161    11.00000    0.16923    0.16612 =
         0.13820    0.04956    0.05198    0.04598

PART 0
C9A6  1    0.534930    0.100931    0.508816    11.00000    0.08352    0.12412 =
         0.12719   -0.04108    0.01015    0.03155
AFIX 137
H9AM  2    0.572047    0.091906    0.502125    11.00000   -1.50000
H9AN  2    0.544087    0.138340    0.517479    11.00000   -1.50000
H9AO  2    0.502032    0.090537    0.489205    11.00000   -1.50000
AFIX   0
C8B3  1    0.127123   -0.063357    0.748740    11.00000    0.10758    0.13680 =
         0.16190    0.05733    0.01329    0.01119
C3A5  1    0.900048    0.258589    0.788844    11.00000    0.10172    0.13290 =
         0.11268    0.02138    0.00838    0.03397
AFIX  43
H3A5  2    0.872334    0.257117    0.804721    11.00000   -1.20000
AFIX   0
C4B2  1    0.379142    0.075924    0.911838    11.00000    0.15396    0.14847 =
         0.11361    0.01634    0.04658    0.01674
C9A3  1   -0.001128   -0.023449    0.683464    11.00000    0.09900    0.14483 =
         0.18284    0.04689    0.02828    0.01018
AFIX 137
H9AP  2    0.004760   -0.044250    0.700151    11.00000   -1.50000
H9AQ  2   -0.045327   -0.027971    0.676451    11.00000   -1.50000
H9AR  2    0.018608    0.013075    0.693479    11.00000   -1.50000
AFIX   0
C4A7  1    0.449133    0.679958    0.634977    11.00000    0.16964    0.14480 =
         0.14292    0.05570    0.03364    0.05699
C6A9  1    0.958864    0.813959    0.976444    11.00000    0.12959    0.17686 =
         0.14228    0.04124    0.00752    0.01598
AFIX  43
H6A9  2    0.979059    0.811997    0.997665    11.00000   -1.20000
AFIX   0
C7B7  1    0.470510    0.590586    0.484698    11.00000    0.10803    0.15600 =
         0.12955    0.06052    0.01054    0.03845
AFIX  43
H7B7  2    0.485845    0.614960    0.471776    11.00000   -1.20000
AFIX   0
C11C  1    0.112568    0.103041    0.669691    11.00000    0.09006    0.10697 =
         0.15023    0.03374   -0.00421    0.01451
AFIX  43
H11C  2    0.095836    0.070407    0.674667    11.00000   -1.20000
AFIX   0
N1A3  5    0.210307    0.014943    0.672610    11.00000    0.11409    0.18333 =
         0.16061    0.01514    0.03457    0.03844
C23E  1    0.673339    0.854912    0.844686    11.00000    0.09322    0.14320 =
         0.16234    0.03373    0.02588    0.03676
AFIX  43
H23E  2    0.687382    0.891197    0.846818    11.00000   -1.20000
AFIX   0
C24E  1    0.654017    0.831301    0.718427    11.00000    0.09821    0.12275 =
         0.16146    0.05741    0.05704    0.03658
AFIX  43
H24E  2    0.661326    0.865221    0.714307    11.00000   -1.20000
AFIX   0
C9AC  1    0.650943    0.760642    0.959254    11.00000    0.11245    0.10857 =
         0.13758    0.02005   -0.00422    0.00487
AFIX 137
H9AS  2    0.642145    0.767700    0.982365    11.00000   -1.50000
H9AT  2    0.685880    0.787988    0.956796    11.00000   -1.50000
H9AU  2    0.661145    0.727266    0.954501    11.00000   -1.50000
AFIX   0
C9B8  1    0.892016    0.892873    0.732454    11.00000    0.12074    0.10697 =
         0.16075    0.03172    0.01959    0.01234
AFIX 137
H9BP  2    0.890415    0.927302    0.743981    11.00000   -1.50000
H9BQ  2    0.850082    0.871802    0.723016    11.00000   -1.50000
H9BR  2    0.916448    0.896044    0.714213    11.00000   -1.50000
AFIX   0
C72C  1    0.236990    0.156885    0.554068    11.00000    0.11161    0.14699 =
         0.12068   -0.02090   -0.00121    0.05582
AFIX  43
H72C  2    0.214885    0.138348    0.532490    11.00000   -1.20000
AFIX   0
C7AB  1   -0.026084    0.523882    0.596810    11.00000    0.10445    0.13468 =
         0.11650    0.02669    0.01221    0.02542
AFIX  43
H7AB  2   -0.069883    0.513772    0.592740    11.00000   -1.20000
AFIX   0
C5AB  1    0.070465    0.535682    0.576938    11.00000    0.11792    0.15271 =
         0.11553    0.02220    0.01898    0.03287
AFIX  43
H5AB  2    0.094028    0.533477    0.559108    11.00000   -1.20000
AFIX   0
C7AC  1    0.580768    0.803985    0.928238    11.00000    0.13437    0.11838 =
         0.14237    0.02363    0.00421    0.02599
AFIX  43
H7AC  2    0.609517    0.836612    0.936896    11.00000   -1.20000
AFIX   0
C7B6  1    0.308096    0.107369    0.452738    11.00000    0.12793    0.13749 =
         0.12296    0.00585   -0.00108    0.03249
AFIX  43
H7B6  2    0.280206    0.077706    0.438337    11.00000   -1.20000
AFIX   0
C7A5  1    1.092189    0.298158    0.815904    11.00000    0.12104    0.13644 =
         0.13400    0.03463    0.00021    0.02459
AFIX  43
H7A5  2    1.135898    0.308035    0.821339    11.00000   -1.20000
AFIX   0
C12F  1    0.305873   -0.040170    0.662837    11.00000    0.13529    0.15290 =
         0.12783    0.03231    0.04791    0.01699
AFIX  43
H12F  2    0.263456   -0.058120    0.657132    11.00000   -1.20000
AFIX   0
C6A6  1    0.510317    0.003575    0.560999    11.00000    0.11901    0.12182 =
         0.12117   -0.01241   -0.01493    0.04957
AFIX  43
H6A6  2    0.518507   -0.028805    0.562043    11.00000   -1.20000
AFIX   0

PART 1
C5E   1    0.157512    0.831886    0.626081    10.50000    0.18410    0.16507 =
         0.18445    0.04702    0.01124    0.05090
O4E   6    0.168033    0.780266    0.673348    10.50000    0.12531    0.12741 =
         0.12869    0.08767    0.03281    0.03231

PART 0
C9A8  1    0.972175    0.812907    0.665047    11.00000    0.09399    0.11264 =
         0.14037    0.03450    0.02163    0.01490
AFIX 137
H9AV  2    0.975181    0.849416    0.674198    11.00000   -1.50000
H9AW  2    1.005748    0.810161    0.652126    11.00000   -1.50000
H9AX  2    0.975304    0.794977    0.683632    11.00000   -1.50000
AFIX   0

PART 1
F6G   4    0.653404    0.653930    0.439894    11.00000    0.26842    0.24551 =
         0.19094    0.02347    0.00461    0.01831

PART 0
C6A5  1    1.056246    0.297220    0.841086    11.00000    0.11860    0.14085 =
         0.12938    0.03235    0.00113    0.02858
AFIX  43
H6A5  2    1.074877    0.304864    0.864088    11.00000   -1.20000
AFIX   0
C9A9  1    0.993998    0.868737    0.901067    11.00000    0.08652    0.14875 =
         0.13559    0.02845    0.01659    0.00620
AFIX 137
H9AY  2    1.025656    0.899447    0.913751    11.00000   -1.50000
H     2    0.965080    0.879040    0.885654    11.00000   -1.50000
HA    2    1.013611    0.844888    0.888053    11.00000   -1.50000
AFIX   0
C3A1  1    0.654382    0.296654    0.930594    11.00000    0.11129    0.13512 =
         0.11415    0.00514    0.00099    0.05475
AFIX  43
H3A1  2    0.639304    0.322505    0.943428    11.00000   -1.20000
AFIX   0
C9B9  1    0.869235    0.945468    0.889550    11.00000    0.11339    0.11416 =
         0.17630    0.02258    0.02339    0.02258
AFIX 137
H9BS  2    0.855418    0.920019    0.903042    11.00000   -1.50000
H9BT  2    0.853864    0.975920    0.896602    11.00000   -1.50000
H9BU  2    0.914404    0.955716    0.892929    11.00000   -1.50000
AFIX   0

PART 1
F7G   4    0.748163    0.672078    0.460081    11.00000    0.21735    0.28749 =
         0.25466    0.07420    0.05914    0.09742

PART 0
C6B3  1    0.119475   -0.035100    0.806452    11.00000    0.13372    0.15029 =
         0.16983    0.06249    0.02530    0.00082
AFIX  43
H6B3  2    0.113357   -0.042082    0.827949    11.00000   -1.20000
AFIX   0
C9A4  1    0.831460    0.055913    0.536991    11.00000    0.11942    0.13719 =
         0.14979    0.01777    0.04834    0.02957
AFIX 137
H9AZ  2    0.860913    0.082571    0.529651    11.00000   -1.50000
HB    2    0.789553    0.053619    0.526332    11.00000   -1.50000
HC    2    0.840973    0.022519    0.530401    11.00000   -1.50000
AFIX   0

PART 1
O4K   6    0.701964    0.499409    0.994236    11.00000    0.34079    0.17300 =
         0.15610    0.01420    0.11085    0.04034

PART 0
C6AB  1    0.006683    0.520121    0.570314    11.00000    0.11957    0.14848 =
         0.12158    0.01457    0.00807    0.03069
AFIX  43
H6AB  2   -0.014277    0.507003    0.547779    11.00000   -1.20000
AFIX   0
C72F  1    0.291004    0.090796    0.694206    11.00000    0.10473    0.15310 =
         0.14286    0.04830    0.03023    0.03625
AFIX  43
H72F  2    0.258808    0.107757    0.695808    11.00000   -1.20000
AFIX   0
C42F  1    0.433076    0.017798    0.683832    11.00000    0.10471    0.13501 =
         0.12313    0.01941    0.03371    0.02490
C7A9  1    0.991121    0.840302    0.955493    11.00000    0.11871    0.16891 =
         0.13978    0.03911    0.01198    0.02178
AFIX  43
H7A9  2    1.033939    0.856508    0.961993    11.00000   -1.20000
AFIX   0
C5A5  1    0.992801    0.285027    0.832461    11.00000    0.11539    0.13803 =
         0.12320    0.03425    0.00873    0.02702
AFIX  43
H5A5  2    0.967202    0.285471    0.849398    11.00000   -1.20000
AFIX   0
C9BB  1    0.059980    0.692424    0.687452    11.00000    0.09993    0.13040 =
         0.18260    0.04739    0.01723    0.05109
AFIX 137
H9BV  2    0.065805    0.727876    0.684199    11.00000   -1.50000
H9BW  2    0.016741    0.678187    0.689243    11.00000   -1.50000
H9BX  2    0.070961    0.671138    0.668175    11.00000   -1.50000
AFIX   0
C5B7  1    0.426326    0.504191    0.489089    11.00000    0.11416    0.15329 =
         0.12138    0.04719    0.01123    0.03152
AFIX  43
H5B7  2    0.410588    0.468381    0.479288    11.00000   -1.20000
AFIX   0
C8B4  1    0.841855    0.198469    0.504410    11.00000    0.12095    0.17876 =
         0.12806    0.04852    0.03315    0.03525
C9B3  1    0.124310   -0.107353    0.718495    11.00000    0.11658    0.15653 =
         0.20134    0.07754    0.00494    0.00521
AFIX 137
H9BY  2    0.094102   -0.106152    0.699676    11.00000   -1.50000
HD    2    0.112031   -0.140669    0.725011    11.00000   -1.50000
HE    2    0.165007   -0.103244    0.711546    11.00000   -1.50000
AFIX   0
C7B3  1    0.122593   -0.073941    0.780393    11.00000    0.12188    0.14313 =
         0.16540    0.06004    0.01905    0.00692
AFIX  43
H7B3  2    0.121652   -0.107519    0.784071    11.00000   -1.20000
AFIX   0
C62C  1    0.214051    0.193678    0.573765    11.00000    0.09435    0.14243 =
         0.12343   -0.00760    0.00758    0.04259
AFIX  43
H62C  2    0.178590    0.202382    0.564225    11.00000   -1.20000
AFIX   0

PART 1
O3G   6    0.727263    0.703631    0.529009    11.00000    0.21715    0.22963 =
         0.17023    0.02952   -0.02780    0.00037

PART 0
C8B2  1    0.279314    0.029545    0.910785    11.00000    0.16557    0.15889 =
         0.13335    0.02990    0.05876    0.02076
C5B4  1    0.730129    0.207436    0.477429    11.00000    0.13727    0.19178 =
         0.13540    0.05856    0.03340    0.04104
AFIX  43
H5B4  2    0.690720    0.210440    0.468601    11.00000   -1.20000
AFIX   0

PART 1
O3C   6    1.038189    0.769376    1.041826    10.80000    0.19978    0.21478 =
         0.18357    0.08544    0.00826    0.02788

PART 0
C6B6  1    0.313149    0.155638    0.445741    11.00000    0.15237    0.16144 =
         0.14003    0.01644   -0.00921    0.02242
AFIX  43
H6B6  2    0.290323    0.159465    0.425805    11.00000   -1.20000
AFIX   0
C9B4  1    0.903734    0.196089    0.520900    11.00000    0.11664    0.20761 =
         0.14813    0.05349    0.04624    0.04313
AFIX 137
H9BZ  2    0.910791    0.213217    0.544812    11.00000   -1.50000
HF    2    0.936063    0.213604    0.509758    11.00000   -1.50000
HG    2    0.904683    0.159894    0.518878    11.00000   -1.50000
AFIX   0
C5B3  1    0.125390    0.014330    0.800867    11.00000    0.12446    0.14972 =
         0.16256    0.05413    0.01944   -0.00691
AFIX  43
H5B3  2    0.123156    0.041801    0.818363    11.00000   -1.20000
AFIX   0

PART 1
O3F   6    0.175984    0.837282    0.832385    11.00000    0.18718    0.29142 =
         0.22013   -0.02750    0.05698   -0.02747

PART 0
C6B9  1    0.797700    0.927589    0.799596    11.00000    0.13389    0.13696 =
         0.16216    0.04107    0.02191    0.03161
AFIX  43
H6B9  2    0.784314    0.946962    0.784501    11.00000   -1.20000
AFIX   0

O3K   6    0.624054    0.453233    0.953832    11.00000    0.15820    0.24426 =
         0.29792    0.13845    0.06919    0.08576
C6AC  1    0.524830    0.800351    0.909259    11.00000    0.15669    0.12144 =
         0.14759    0.02946    0.00472    0.03188
AFIX  43
H6AC  2    0.511897    0.830607    0.907296    11.00000   -1.20000
AFIX   0
C7A3  1   -0.006824   -0.070016    0.623785    11.00000    0.14991    0.16599 =
         0.17212    0.03009    0.02878    0.03031
AFIX  43
H7A3  2   -0.050575   -0.080815    0.620553    11.00000   -1.20000
AFIX   0

F6C   4    0.907722    0.706916    1.022072    10.80000    0.20242    0.22350 =
         0.19914    0.05633   -0.01413    0.03486
C3A3  1    0.185263   -0.012588    0.644929    11.00000    0.13448    0.19448 =
         0.16715    0.00270    0.04452    0.03753
AFIX  43
H3A3  2    0.211140   -0.018477    0.628616    11.00000   -1.20000
AFIX   0

PART 1
C5F   1    0.173976    0.830036    0.893620    11.00000    0.16711    0.20580 =
         0.22348    0.02134    0.05644    0.03303

PART 0
C9B1  1    0.604758    0.111296    0.900541    11.00000    0.20970    0.14711 =
         0.18618    0.06656    0.03730    0.03749
AFIX 137
H9B   2    0.637342    0.115494    0.919581    11.00000   -1.50000
HH    2    0.570631    0.081543    0.900481    11.00000   -1.50000
HI    2    0.589794    0.142556    0.902730    11.00000   -1.50000
AFIX   0

PART 1
O4C   6    1.029228    0.755429    1.097570    10.80000    0.17954    0.22826 =
         0.15015    0.04086   -0.00979    0.01847

PART 0
C9B2  1    0.217816   -0.002752    0.889699    11.00000    0.17597    0.13618 =
         0.14574    0.03724    0.08049    0.00510
AFIX 137
H0AA  2    0.192238    0.020149    0.884355    11.00000   -1.50000
HJ    2    0.196461   -0.026500    0.902498    11.00000   -1.50000
HK    2    0.225296   -0.022625    0.868718    11.00000   -1.50000
AFIX   0
C9A1  1    0.796587    0.191333    0.916056    11.00000    0.15671    0.16197 =
         0.14683    0.03408    0.00028    0.08661
AFIX 137
H9A   2    0.766742    0.158760    0.915836    11.00000   -1.50000
HL    2    0.837802    0.190085    0.925671    11.00000   -1.50000
HM    2    0.796767    0.196448    0.892934    11.00000   -1.50000
AFIX   0

PART 1
O4F   6    0.119964    0.883690    0.860803    11.00000    0.24243    0.17095 =
         0.25385    0.04106    0.00838    0.03044

C5G   1    0.699894    0.677494    0.465471    11.00000    0.19814    0.21973 =
         0.19258    0.05192    0.03812    0.04821
PART 0
C5B6  1    0.351797    0.198415    0.468056    11.00000    0.14709    0.15041 =
         0.13245    0.02315   -0.01091    0.02145
AFIX  43
H5B6  2    0.355583    0.232119    0.463946    11.00000   -1.20000
AFIX   0
C7B9  1    0.825957    0.951729    0.832169    11.00000    0.13472    0.12493 =
         0.15453    0.03492    0.02169    0.02406
AFIX  43
H7B9  2    0.832138    0.987910    0.839834    11.00000   -1.20000
AFIX   0
C7A1  1    0.814108    0.258643    0.967873    11.00000    0.14244    0.15795 =
         0.15781    0.01078   -0.00203    0.07446
AFIX  43
H7A1  2    0.851222    0.250215    0.975122    11.00000   -1.20000
AFIX   0

PART 1
F7C   4    0.919946    0.778401    1.058272    10.80000    0.23063    0.21488 =
         0.26161    0.01774    0.02471    0.07871

PART 0
C8A7  1    0.359194    0.665185    0.597885    11.00000    0.16833    0.16525 =
         0.17912    0.06778    0.03733    0.05661
C4A3  1    0.118637   -0.037358    0.634696    11.00000    0.14707    0.18290 =
         0.17423    0.02339    0.02697    0.04640

F8F   4    0.192251    0.785676    0.874728    11.00000    0.18701    0.21831 =
         0.29619    0.00854    0.03843    0.06928
C5A1  1    0.741895    0.309123    0.976194    11.00000    0.14928    0.16306 =
         0.15294    0.01391   -0.01670    0.07288
AFIX  43
H5A1  2    0.729007    0.336370    0.989038    11.00000   -1.20000
AFIX   0
C5B2  1    0.388163    0.092764    0.946685    11.00000    0.18097    0.18050 =
         0.13763    0.02335    0.05034    0.00727
AFIX  43
H5B2  2    0.427763    0.110946    0.959053    11.00000   -1.20000
AFIX   0
C6B4  1    0.779460    0.218573    0.460462    11.00000    0.15259    0.20524 =
         0.15393    0.06341    0.03932    0.04115
AFIX  43
H6B4  2    0.774297    0.228805    0.439535    11.00000   -1.20000
AFIX   0
C8B1  1    0.629693    0.102680    0.868563    11.00000    0.19982    0.15683 =
         0.17649    0.04277    0.02053    0.04566
C6A3  1    0.025086   -0.083882    0.598126    11.00000    0.17934    0.18699 =
         0.18706    0.02356    0.02085    0.03271
AFIX  43
H6A3  2    0.003469   -0.104655    0.576986    11.00000   -1.20000
AFIX   0
C6A1  1    0.794005    0.295437    0.988383    11.00000    0.15356    0.16779 =
         0.16370    0.01437   -0.01043    0.07044
AFIX  43
H6A1  2    0.815597    0.311149    1.010540    11.00000   -1.20000
AFIX   0

PART 1
F8E   4    0.104608    0.801609    0.624846    10.50000    0.21998    0.21148 =
         0.26221    0.04103   -0.00399    0.09023

PART 0
C7B1  1    0.628398    0.053136    0.851432    11.00000    0.21738    0.16263 =
         0.18935    0.04676    0.02873    0.04271
AFIX  43
H7B1  2    0.605555    0.023383    0.857747    11.00000   -1.20000
AFIX   0
C7B2  1    0.285250    0.044582    0.945642    11.00000    0.18599    0.19112 =
         0.14991    0.02725    0.05758    0.01302
AFIX  43
H7B2  2    0.254343    0.029484    0.957420    11.00000   -1.20000
AFIX   0

PART 1
F8C   4    0.892654    0.713493    1.075050    10.80000    0.22225    0.30112 =
         0.22026    0.09325    0.00214   -0.01715
C5C   1    0.927243    0.731826    1.054265    10.80000    0.19032    0.20105 =
         0.19593    0.05234    0.01075    0.04271

PART 0
C6B2  1    0.337256    0.082057    0.962730    11.00000    0.19343    0.19728 =
         0.15775    0.01973    0.05368    0.01441
AFIX  43
H6B2  2    0.338098    0.100151    0.985071    11.00000   -1.20000
AFIX   0
C7B4  1    0.836387    0.214667    0.474264    11.00000    0.14523    0.19640 =
         0.15127    0.06390    0.02882    0.03547
AFIX  43
H7B4  2    0.871154    0.222939    0.463280    11.00000   -1.20000
AFIX   0

PART 1
F8A   4    0.011670    0.020767    0.938084    10.75000    0.21470    0.23952 =
         0.23205    0.02537    0.01430    0.00357

PART 0
C7A7  1    0.348072    0.710901    0.613817    11.00000    0.19043    0.18440 =
         0.19805    0.06063    0.03672    0.06491
AFIX  43
H7A7  2    0.310770    0.719488    0.607171    11.00000   -1.20000
AFIX   0
C6B1  1    0.661305    0.048628    0.825022    11.00000    0.21932    0.16123 =
         0.19213    0.03681    0.02088    0.05186
AFIX  43
H6B1  2    0.671670    0.017237    0.816909    11.00000   -1.20000
AFIX   0
C5B1  1    0.678897    0.090834    0.810597    11.00000    0.20998    0.15217 =
         0.16892    0.03872    0.01030    0.05066
AFIX  43
H5B1  2    0.693361    0.087233    0.789541    11.00000   -1.20000
AFIX   0
C5A7  1    0.444235    0.728567    0.650033    11.00000    0.20545    0.18472 =
         0.17818    0.05078    0.02559    0.07160
AFIX  43
H5A7  2    0.475886    0.750943    0.667179    11.00000   -1.20000
AFIX   0

PART 1
F6E   4    0.195423    0.858816    0.610133    10.50000    0.24160    0.22004 =
         0.22172    0.04066    0.01404    0.03486

PART 0
F6A   4    0.056219    0.102747    0.931555    10.75000    0.24209    0.23526 =
         0.28685    0.01002    0.05732    0.02673

C5A3  1    0.088584   -0.067304    0.603472    11.00000    0.17218    0.19038 =
         0.19606    0.02085    0.03221    0.04922
AFIX  43
H5A3  2    0.111285   -0.076244    0.586081    11.00000   -1.20000
AFIX   0

PART 1
C5A   1    0.050674    0.051683    0.924515    10.75000    0.20171    0.21171 =
         0.24396    0.03210    0.04046    0.04385
O3A   6    0.028793   -0.020458    0.869337    10.75000    0.20823    0.13866 =
         0.24617    0.01109    0.06540    0.02577
O4A   6   -0.023409    0.046794    0.868157    10.75000    0.16128    0.21456 =
         0.31906    0.08193    0.03187    0.05342
O2A   6    0.088056    0.063188    0.868657    10.75000    0.16384    0.18996 =
         0.28294    0.03937    0.10277   -0.01745
F7A   4    0.107635    0.041214    0.931351    10.75000    0.23541    0.29820 =
         0.30163   -0.01921    0.04893    0.08631

O3E   6    0.262487    0.822474    0.660531    10.50000    0.18779    0.16652 =
         0.22400    0.07977   -0.00529    0.00182
O2G   6    0.619272    0.667540    0.502418    11.00000    0.15062    0.25743 =
         0.24542    0.10500    0.03448    0.02171
O4G   6    0.689014    0.614177    0.502727    11.00000    0.26318    0.21958 =
         0.19002    0.07005    0.04609    0.06610
PART 0
C6B7  1    0.449991    0.538753    0.469902    11.00000    0.11526    0.16595 =
         0.12642    0.04886    0.00937    0.04196
AFIX  43
H6B7  2    0.452040    0.526827    0.446795    11.00000   -1.20000
AFIX   0
C9A7  1    0.316983    0.631603    0.571859    11.00000    0.15669    0.19155 =
         0.22013    0.08753   -0.00343    0.07609
AFIX 137
H1AA  2    0.333252    0.632062    0.550624    11.00000   -1.50000
HN    2    0.278360    0.642211    0.570319    11.00000   -1.50000
HO    2    0.309232    0.596585    0.576073    11.00000   -1.50000
AFIX   0
C6A7  1    0.392193    0.743631    0.639478    11.00000    0.21157    0.19996 =
         0.19871    0.05192    0.02939    0.07059
AFIX  43
H6A7  2    0.386923    0.776198    0.649812    11.00000   -1.20000
[truncated: 9,780,380 more chars]
