# Supplementary material for: Steric Hindrance and Secondary Interactions Govern Reconfiguration Between Two Complex CuI Coordination Cages
Source: Angew Chem Int Ed Engl. 2026 Apr 14;65(21):e4287066. doi: 10.1002/anie.4287066 (PMC13182205; doi:10.1002/anie.4287066)
Supplement: Supplementary file 2 — Supporting File 2: anie72157‐sup‐0002‐Data.zip. [file ANIE-65-e4287066-s002.zip › hx436_sq_checked.cif]

data_hx436_sq

_audit_creation_date               2024-10-31
_audit_creation_method
;
Olex2 1.2
(compiled 2018.05.29 svn.r3508 for OlexSys, GUI svn.r5506)
;
_shelx_SHELXL_version_number       '2018/3'
_audit_contact_author_address      ?
_audit_contact_author_email        ?
_audit_contact_author_name         ''
_audit_contact_author_phone        ?
_publ_contact_author_id_orcid      ?
_publ_section_references
;
Dolomanov, O.V., Bourhis, L.J., Gildea, R.J, Howard, J.A.K. & Puschmann, H.
 (2009), J. Appl. Cryst. 42, 339-341.

Sheldrick, G.M. (2015). Acta Cryst. C71, 3-8.
;
_chemical_name_common              ?
_chemical_name_systematic          ?
_chemical_formula_moiety          
 'C444 H324 Cu12 N48, 12(B F4), 5.07(C4 H10 O), 13.10(C2 H3 N)'
_chemical_formula_sum             
 'C490.49 H413.97 B12 Cu12 F48 N61.10 O5.07'
_chemical_formula_weight           9049.33
_chemical_melting_point            ?
loop_
  _atom_type_symbol
  _atom_type_description
  _atom_type_scat_dispersion_real
  _atom_type_scat_dispersion_imag
  _atom_type_scat_source
 'C' 'C' 0.0032 0.0015 'International Tables Vol C Tables 4.2.6.8 and 6.1.1.4'
 'H' 'H' 0.0000 0.0000 'International Tables Vol C Tables 4.2.6.8 and 6.1.1.4'
 'B' 'B' 0.0013 0.0006 'International Tables Vol C Tables 4.2.6.8 and 6.1.1.4'
 'Cu' 'Cu' 0.3483 1.2194 'International Tables Vol C Tables 4.2.6.8 and 6.1.1.4'
 'F' 'F' 0.0167 0.0096 'International Tables Vol C Tables 4.2.6.8 and 6.1.1.4'
 'N' 'N' 0.0060 0.0030 'International Tables Vol C Tables 4.2.6.8 and 6.1.1.4'
 'O' 'O' 0.0106 0.0060 'International Tables Vol C Tables 4.2.6.8 and 6.1.1.4'

_shelx_space_group_comment
;
The symmetry employed for this shelxl refinement is uniquely defined
by the following loop, which should always be used as a source of
symmetry information in preference to the above space-group names.
They are only intended as comments.
;
_space_group_crystal_system        'monoclinic'
_space_group_IT_number             13
_space_group_name_H-M_alt          'P 1 2/n 1'
_space_group_name_Hall             '-P 2yac'
loop_
  _space_group_symop_operation_xyz
 'x, y, z'
 '-x+1/2, y, -z+1/2'
 '-x, -y, -z'
 'x-1/2, -y, z-1/2'

_cell_length_a                     25.0173(3)
_cell_length_b                     24.3329(3)
_cell_length_c                     44.8159(5)
_cell_angle_alpha                  90
_cell_angle_beta                   97.3560(10)
_cell_angle_gamma                  90
_cell_volume                       27056.8(6)
_cell_formula_units_Z              2
_cell_measurement_reflns_used     63491
_cell_measurement_theta_max       24.636201865567013
_cell_measurement_theta_min       0.8137198325429551
_cell_measurement_temperature      100(2)
_shelx_estimated_absorpt_T_max     ?
_shelx_estimated_absorpt_T_min     ?
_exptl_absorpt_coefficient_mu      0.486
_exptl_absorpt_correction_T_min   0.8222399500091524
_exptl_absorpt_correction_T_max   1.0
_exptl_absorpt_correction_type    empirical
_exptl_absorpt_process_details    
;
DIALS 3.21.1.1-g807743295-release
Scaling & analysis of unmerged intensities, absorption correction using spherical harmonics
;
_exptl_absorpt_special_details     ?
_exptl_crystal_colour              red
_exptl_crystal_colour_modifier     ?
_exptl_crystal_colour_primary      red
_exptl_crystal_density_diffrn      1.068
_exptl_crystal_density_meas        ?
_exptl_crystal_density_method      ?
_exptl_crystal_description         block
_exptl_crystal_F_000               8981
_exptl_crystal_size_max            0.3
_exptl_crystal_size_mid            0.3
_exptl_crystal_size_min            0.3
_exptl_transmission_factor_max     ?
_exptl_transmission_factor_min     ?
_diffrn_reflns_av_R_equivalents    0.0572
_diffrn_reflns_av_unetI/netI       0.1041
_diffrn_reflns_Laue_measured_fraction_full  0.996
_diffrn_reflns_Laue_measured_fraction_max  0.996
_diffrn_reflns_limit_h_max         29
_diffrn_reflns_limit_h_min         -29
_diffrn_reflns_limit_k_max         28
_diffrn_reflns_limit_k_min         -26
_diffrn_reflns_limit_l_max         52
_diffrn_reflns_limit_l_min         -44
_diffrn_reflns_number              259493
_diffrn_reflns_point_group_measured_fraction_full  0.996
_diffrn_reflns_point_group_measured_fraction_max  0.996
_diffrn_reflns_theta_full          23.906
_diffrn_reflns_theta_max           23.906
_diffrn_reflns_theta_min           0.811
_diffrn_ambient_temperature        100(2)
_diffrn_detector_area_resol_mean   ?
_diffrn_measured_fraction_theta_full  0.996
_diffrn_measured_fraction_theta_max  0.996
_diffrn_radiation_type             Synchrotron
_diffrn_radiation_wavelength       0.6889
_diffrn_detector                  'Photon counting pixel array'
_diffrn_detector_type             'Dectris PILATUS 2M'
_diffrn_source                    Synchrotron
_diffrn_measurement_device        'Fixed \c 3-circle diffractometer'
_diffrn_measurement_device_type   'Fluid Film Devices'
_diffrn_measurement_method        'shutterless scans'
_diffrn_measurement_specimen_support 'MiTeGen MicroMount'
_diffrn_radiation_monochromator   'Silicon 111'
_diffrn_source_details            'Allan et al. (2017)'
_diffrn_source_type               'Diamond Light Source Beamline I19-1'
_computing_data_collection        'GDA - generic data acquisition software'
_reflns_Friedel_coverage           0.000
_reflns_Friedel_fraction_full      .
_reflns_Friedel_fraction_max       .
_reflns_number_gt                  18485
_reflns_number_total               45982
_reflns_special_details
;
 Reflections were merged by SHELXL according to the crystal
 class for the calculation of statistics and refinement.
 
 Structure factors included contributions from the .fab file.
 
 _reflns_Friedel_fraction is defined as the number of unique
 Friedel pairs measured divided by the number that would be
 possible theoretically, ignoring centric projections and
 systematic absences.
;
_reflns_threshold_expression       'I > 2\s(I)'
_computing_cell_refinement         ?
_computing_data_reduction         
;
DIALS 3.21.1.1-g807743295-release (Winter, G. et al., 2018)
dials.scale (Beilsten-Edmands, J. et al., 2020)
XIA2 3.21.1 (Winter, G., 2010)
;
_computing_molecular_graphics      'Olex2 (Dolomanov et al., 2009)'
_computing_publication_material    'Olex2 (Dolomanov et al., 2009)'
_computing_structure_refinement    'ShelXL (Sheldrick, 2015)'
_computing_structure_solution      'SHELXT 2018/2 (Sheldrick, 2018)'
_refine_diff_density_max           1.086
_refine_diff_density_min           -0.883
_refine_diff_density_rms           0.153
_refine_ls_extinction_coef         .
_refine_ls_extinction_method       none
_refine_ls_goodness_of_fit_ref     1.001
_refine_ls_hydrogen_treatment      constr
_refine_ls_matrix_type             full
_refine_ls_number_parameters       2981
_refine_ls_number_reflns           45982
_refine_ls_number_restraints       4443
_refine_ls_R_factor_all            0.1631
_refine_ls_R_factor_gt             0.1166
_refine_ls_restrained_S_all        1.035
_refine_ls_shift/su_max            0.001
_refine_ls_shift/su_mean           0.000
_refine_ls_structure_factor_coef   Fsqd
_refine_ls_weighting_details      
 'w=1/[\s^2^(Fo^2^)+(0.2000P)^2^] where P=(Fo^2^+2Fc^2^)/3'
_refine_ls_weighting_scheme        calc
_refine_ls_wR_factor_gt            0.3264
_refine_ls_wR_factor_ref           0.3435
_refine_special_details            ?
_olex2_refinement_description
;
1. Fixed Uiso
 At 1.2 times of:
  All C(H) groups, All C(H,H) groups
 At 1.5 times of:
  All C(H,H,H) groups
2. Restrained distances
 N2A1-C2A1
 1.346 with sigma of 0.005
 N2A1-C6A1
 1.346 with sigma of 0.005
 C2A1-C3A1
 1.385 with sigma of 0.005
 C5A1-C6A1
 1.385 with sigma of 0.005
 C3A1-C4A1
 1.38 with sigma of 0.005
 C4A1-C5A1
 1.38 with sigma of 0.005
 C6A1-C7A1
 1.5 with sigma of 0.05
 N1A1-C1A1
 1.3 with sigma of 0.1
 C1A1-C2A1
 1.468 with sigma of 0.005
 N2A2-C2A2
 1.346 with sigma of 0.005
 N2A2-C6A2
 1.346 with sigma of 0.005
 C2A2-C3A2
 1.385 with sigma of 0.005
 C5A2-C6A2
 1.385 with sigma of 0.005
 C3A2-C4A2
 1.38 with sigma of 0.005
 C4A2-C5A2
 1.38 with sigma of 0.005
 C6A2-C7A2
 1.5 with sigma of 0.05
 N1A2-C1A2
 1.3 with sigma of 0.1
 C1A2-C2A2
 1.468 with sigma of 0.005
 N2B2-C2B2
 1.346 with sigma of 0.005
 N2B2-C6B2
 1.346 with sigma of 0.005
 C2B2-C3B2
 1.385 with sigma of 0.005
 C5B2-C6B2
 1.385 with sigma of 0.005
 C3B2-C4B2
 1.38 with sigma of 0.005
 C4B2-C5B2
 1.38 with sigma of 0.005
 C6B2-C7B2
 1.5 with sigma of 0.05
 N1B2-C1B2
 1.3 with sigma of 0.1
 C1B2-C2B2
 1.468 with sigma of 0.005
 N2A3-C2A3
 1.346 with sigma of 0.005
 N2A3-C6A3
 1.346 with sigma of 0.005
 C2A3-C3A3
 1.385 with sigma of 0.005
 C5A3-C6A3
 1.385 with sigma of 0.005
 C3A3-C4A3
 1.38 with sigma of 0.005
 C4A3-C5A3
 1.38 with sigma of 0.005
 C6A3-C7A3
 1.5 with sigma of 0.05
 N1A3-C1A3
 1.3 with sigma of 0.1
 C1A3-C2A3
 1.468 with sigma of 0.005
 N2B3-C2B3
 1.346 with sigma of 0.005
 N2B3-C6B3
 1.346 with sigma of 0.005
 C2B3-C3B3
 1.385 with sigma of 0.005
 C5B3-C6B3
 1.385 with sigma of 0.005
 C3B3-C4B3
 1.38 with sigma of 0.005
 C4B3-C5B3
 1.38 with sigma of 0.005
 C6B3-C7B3
 1.5 with sigma of 0.05
 N1B3-C1B3
 1.3 with sigma of 0.1
 C1B3-C2B3
 1.468 with sigma of 0.005
 N2A4-C2A4
 1.346 with sigma of 0.005
 N2A4-C6A4
 1.346 with sigma of 0.005
 C2A4-C3A4
 1.385 with sigma of 0.005
 C5A4-C6A4
 1.385 with sigma of 0.005
 C3A4-C4A4
 1.38 with sigma of 0.005
 C4A4-C5A4
 1.38 with sigma of 0.005
 C6A4-C7A4
 1.5 with sigma of 0.05
 N1A4-C1A4
 1.3 with sigma of 0.1
 C1A4-C2A4
 1.468 with sigma of 0.005
 N2B4-C2B4
 1.346 with sigma of 0.005
 N2B4-C6B4
 1.346 with sigma of 0.005
 C2B4-C3B4
 1.385 with sigma of 0.005
 C5B4-C6B4
 1.385 with sigma of 0.005
 C3B4-C4B4
 1.38 with sigma of 0.005
 C4B4-C5B4
 1.38 with sigma of 0.005
 C6B4-C7B4
 1.5 with sigma of 0.05
 N1B4-C1B4
 1.3 with sigma of 0.1
 C1B4-C2B4
 1.468 with sigma of 0.005
 N2A5-C2A5
 1.346 with sigma of 0.005
 N2A5-C6A5
 1.346 with sigma of 0.005
 C2A5-C3A5
 1.385 with sigma of 0.005
 C5A5-C6A5
 1.385 with sigma of 0.005
 C3A5-C4A5
 1.38 with sigma of 0.005
 C4A5-C5A5
 1.38 with sigma of 0.005
 C6A5-C7A5
 1.5 with sigma of 0.05
 N1A5-C1A5
 1.3 with sigma of 0.1
 C1A5-C2A5
 1.468 with sigma of 0.005
 N2A6-C2A6
 1.346 with sigma of 0.005
 N2A6-C6A6
 1.346 with sigma of 0.005
 C2A6-C3A6
 1.385 with sigma of 0.005
 C5A6-C6A6
 1.385 with sigma of 0.005
 C3A6-C4A6
 1.38 with sigma of 0.005
 C4A6-C5A6
 1.38 with sigma of 0.005
 C6A6-C7A6
 1.5 with sigma of 0.05
 N1A6-C1A6
 1.3 with sigma of 0.1
 C1A6-C2A6
 1.468 with sigma of 0.005
 N2B6-C2B6
 1.346 with sigma of 0.005
 N2B6-C6B6
 1.346 with sigma of 0.005
 C2B6-C3B6
 1.385 with sigma of 0.005
 C5B6-C6B6
 1.385 with sigma of 0.005
 C3B6-C4B6
 1.38 with sigma of 0.005
 C4B6-C5B6
 1.38 with sigma of 0.005
 C6B6-C7B6
 1.5 with sigma of 0.05
 N1B6-C1B6
 1.3 with sigma of 0.1
 C1B6-C2B6
 1.468 with sigma of 0.005
 N2A7-C2A7
 1.346 with sigma of 0.005
 N2A7-C6A7
 1.346 with sigma of 0.005
 C2A7-C3A7
 1.385 with sigma of 0.005
 C5A7-C6A7
 1.385 with sigma of 0.005
 C3A7-C4A7
 1.38 with sigma of 0.005
 C4A7-C5A7
 1.38 with sigma of 0.005
 C6A7-C7A7
 1.5 with sigma of 0.05
 N1A7-C1A7
 1.3 with sigma of 0.1
 C1A7-C2A7
 1.468 with sigma of 0.005
 N2B7-C2B7
 1.346 with sigma of 0.005
 N2B7-C6B7
 1.346 with sigma of 0.005
 C2B7-C3B7
 1.385 with sigma of 0.005
 C5B7-C6B7
 1.385 with sigma of 0.005
 C3B7-C4B7
 1.38 with sigma of 0.005
 C4B7-C5B7
 1.38 with sigma of 0.005
 C6B7-C7B7
 1.5 with sigma of 0.05
 N1B7-C1B7
 1.3 with sigma of 0.1
 C1B7-C2B7
 1.468 with sigma of 0.005
 C11A-C21A
 1.37 with sigma of 0.005
 C31A-C41A
 1.37 with sigma of 0.005
 C51A-C61A
 1.37 with sigma of 0.005
 C71A-C81A
 1.37 with sigma of 0.005
 C21A-C31A
 1.4 with sigma of 0.005
 C61A-C71A
 1.4 with sigma of 0.005
 C11A-C91A
 1.42 with sigma of 0.005
 C81A-C91A
 1.42 with sigma of 0.005
 C41A-C101
 1.42 with sigma of 0.005
 C51A-C101
 1.42 with sigma of 0.005
 C91A-C101
 1.33 with sigma of 0.005
 C12A-C22A
 1.37 with sigma of 0.005
 C32A-C42A
 1.37 with sigma of 0.005
 C52A-C62A
 1.37 with sigma of 0.005
 C72A-C82A
 1.37 with sigma of 0.005
 C22A-C32A
 1.4 with sigma of 0.005
 C62A-C72A
 1.4 with sigma of 0.005
 C12A-C92A
 1.42 with sigma of 0.005
 C82A-C92A
 1.42 with sigma of 0.005
 C42A-C102
 1.42 with sigma of 0.005
 C52A-C102
 1.42 with sigma of 0.005
 C92A-C102
 1.33 with sigma of 0.005
 C13A-C23A
 1.37 with sigma of 0.005
 C33A-C43A
 1.37 with sigma of 0.005
 C53A-C63A
 1.37 with sigma of 0.005
 C73A-C83A
 1.37 with sigma of 0.005
 C23A-C33A
 1.4 with sigma of 0.005
 C63A-C73A
 1.4 with sigma of 0.005
 C13A-C93A
 1.42 with sigma of 0.005
 C83A-C93A
 1.42 with sigma of 0.005
 C43A-C103
 1.42 with sigma of 0.005
 C53A-C103
 1.42 with sigma of 0.005
 C93A-C103
 1.33 with sigma of 0.005
 C14A-C24A
 1.37 with sigma of 0.005
 C34A-C44A
 1.37 with sigma of 0.005
 C54A-C64A
 1.37 with sigma of 0.005
 C74A-C84A
 1.37 with sigma of 0.005
 C24A-C34A
 1.4 with sigma of 0.005
 C64A-C74A
 1.4 with sigma of 0.005
 C14A-C94A
 1.42 with sigma of 0.005
 C84A-C94A
 1.42 with sigma of 0.005
 C44A-C104
 1.42 with sigma of 0.005
 C54A-C104
 1.42 with sigma of 0.005
 C94A-C104
 1.33 with sigma of 0.005
 C11B-C21B
 1.37 with sigma of 0.005
 C31B-C41B
 1.37 with sigma of 0.005
 C51B-C61B
 1.37 with sigma of 0.005
 C71B-C81B
 1.37 with sigma of 0.005
 C21B-C31B
 1.4 with sigma of 0.005
 C61B-C71B
 1.4 with sigma of 0.005
 C11B-C91B
 1.42 with sigma of 0.005
 C81B-C91B
 1.42 with sigma of 0.005
 C41B-C105
 1.42 with sigma of 0.005
 C51B-C105
 1.42 with sigma of 0.005
 C91B-C105
 1.33 with sigma of 0.005
 C12B-C22B
 1.37 with sigma of 0.005
 C32B-C42B
 1.37 with sigma of 0.005
 C52B-C62B
 1.37 with sigma of 0.005
 C72B-C82B
 1.37 with sigma of 0.005
 C22B-C32B
 1.4 with sigma of 0.005
 C62B-C72B
 1.4 with sigma of 0.005
 C12B-C92B
 1.42 with sigma of 0.005
 C82B-C92B
 1.42 with sigma of 0.005
 C42B-C106
 1.42 with sigma of 0.005
 C52B-C106
 1.42 with sigma of 0.005
 C92B-C106
 1.33 with sigma of 0.005
 C13B-C23B
 1.37 with sigma of 0.005
 C33B-C43B
 1.37 with sigma of 0.005
 C53B-C63B
 1.37 with sigma of 0.005
 C73B-C83B
 1.37 with sigma of 0.005
 C23B-C33B
 1.4 with sigma of 0.005
 C63B-C73B
 1.4 with sigma of 0.005
 C13B-C93B
 1.42 with sigma of 0.005
 C83B-C93B
 1.42 with sigma of 0.005
 C43B-C107
 1.42 with sigma of 0.005
 C53B-C107
 1.42 with sigma of 0.005
 C93B-C107
 1.33 with sigma of 0.005
 C14B-C24B
 1.37 with sigma of 0.005
 C34B-C44B
 1.37 with sigma of 0.005
 C54B-C64B
 1.37 with sigma of 0.005
 C74B-C84B
 1.37 with sigma of 0.005
 C24B-C34B
 1.4 with sigma of 0.005
 C64B-C74B
 1.4 with sigma of 0.005
 C14B-C94B
 1.42 with sigma of 0.005
 C84B-C94B
 1.42 with sigma of 0.005
 C44B-C0AA
 1.42 with sigma of 0.005
 C54B-C0AA
 1.42 with sigma of 0.005
 C94B-C0AA
 1.33 with sigma of 0.005
 C11C-C21C
 1.37 with sigma of 0.005
 C31C-C41C
 1.37 with sigma of 0.005
 C51C-C61C
 1.37 with sigma of 0.005
 C71C-C81C
 1.37 with sigma of 0.005
 C21C-C31C
 1.4 with sigma of 0.005
 C61C-C71C
 1.4 with sigma of 0.005
 C11C-C91C
 1.42 with sigma of 0.005
 C81C-C91C
 1.42 with sigma of 0.005
 C41C-C109
 1.42 with sigma of 0.005
 C51C-C109
 1.42 with sigma of 0.005
 C91C-C109
 1.33 with sigma of 0.005
 C12C-C22C
 1.37 with sigma of 0.005
 C32C-C42C
 1.37 with sigma of 0.005
 C52C-C62C
 1.37 with sigma of 0.005
 C72C-C82C
 1.37 with sigma of 0.005
 C22C-C32C
 1.4 with sigma of 0.005
 C62C-C72C
 1.4 with sigma of 0.005
 C12C-C92C
 1.42 with sigma of 0.005
 C82C-C92C
 1.42 with sigma of 0.005
 C42C-C110
 1.42 with sigma of 0.005
 C52C-C110
 1.42 with sigma of 0.005
 C92C-C110
 1.33 with sigma of 0.005
 C13C-C23C
 1.37 with sigma of 0.005
 C33C-C43C
 1.37 with sigma of 0.005
 C53C-C63C
 1.37 with sigma of 0.005
 C73C-C83C
 1.37 with sigma of 0.005
 C23C-C33C
 1.4 with sigma of 0.005
 C63C-C73C
 1.4 with sigma of 0.005
 C13C-C93C
 1.42 with sigma of 0.005
 C83C-C93C
 1.42 with sigma of 0.005
 C43C-C111
 1.42 with sigma of 0.005
 C53C-C111
 1.42 with sigma of 0.005
 C93C-C111
 1.33 with sigma of 0.005
 C14C-C24C
 1.37 with sigma of 0.005
 C34C-C44C
 1.37 with sigma of 0.005
 C54C-C64C
 1.37 with sigma of 0.005
 C74C-C84C
 1.37 with sigma of 0.005
 C24C-C34C
 1.4 with sigma of 0.005
 C64C-C74C
 1.4 with sigma of 0.005
 C14C-C94C
 1.42 with sigma of 0.005
 C84C-C94C
 1.42 with sigma of 0.005
 C44C-C112
 1.42 with sigma of 0.005
 C54C-C112
 1.42 with sigma of 0.005
 C94C-C112
 1.33 with sigma of 0.005
 C1N2-C2N2
 1.54 with sigma of 0.05
 C2N2-N3N2
 1.16 with sigma of 0.05
 C1N8-C2N8
 1.54 with sigma of 0.05
 C2N8-N3N8
 1.16 with sigma of 0.05
 C2N1-N3N1
 1.16 with sigma of 0.05
 C1N4-C2N4
 1.54 with sigma of 0.05
 C2N4-N3N4
 1.16 with sigma of 0.05
 C1N5-C2N5
 1.54 with sigma of 0.05
 C2N5-N3N5
 1.16 with sigma of 0.05
 B1A-F2A = B1A-F3A = B1A-F4A = B1A-F5A
 1.35028 with sigma of 0.01
 F2A-F3A = F2A-F4A = F2A-F5A = F3A-F4A = F3A-F5A = F4A-F5A
 2.205007 with sigma of 0.02
 B1B-F2B = B1B-F3B = B1B-F4B = B1B-F5B
 1.35028 with sigma of 0.01
 F2B-F3B = F2B-F4B = F2B-F5B = F3B-F4B = F3B-F5B = F4B-F5B
 2.205007 with sigma of 0.02
 B1C-F2C = B1C-F3C = B1C-F4C = B1C-F5C
 1.35028 with sigma of 0.01
 F2C-F3C = F2C-F4C = F2C-F5C = F3C-F4C = F3C-F5C = F4C-F5C
 2.205007 with sigma of 0.02
 B1D-F2D = B1D-F3D = B1D-F4D = B1D-F5D
 1.35028 with sigma of 0.01
 F2D-F3D = F2D-F4D = F2D-F5D = F3D-F4D = F3D-F5D = F4D-F5D
 2.205007 with sigma of 0.02
 C1N9-C2N9
 1.54 with sigma of 0.05
 C2N9-N3N9
 1.16 with sigma of 0.05
 O1X2-C2X2
 1.42 with sigma of 0.02
 C2X2-C3X2
 1.51 with sigma of 0.02
 O1X2-C4X2
 1.42 with sigma of 0.02
 C4X2-C5X2
 1.51 with sigma of 0.02
 O1X1-C2X1
 1.42 with sigma of 0.02
 C2X1-C3X1
 1.51 with sigma of 0.02
 O1X4-C2X4
 1.42 with sigma of 0.02
 C2X4-C3X4
 1.51 with sigma of 0.02
 O1X4-C4X4
 1.42 with sigma of 0.02
 C4X4-C5X4
 1.51 with sigma of 0.02
 B1E-F2E = B1E-F3E = B1E-F4E = B1E-F5E
 1.35028 with sigma of 0.01
 F2E-F3E = F2E-F4E = F2E-F5E = F3E-F4E = F3E-F5E = F4E-F5E
 2.205007 with sigma of 0.02
 C1NB-C2NB
 1.54 with sigma of 0.05
 C2NB-N3NB
 1.16 with sigma of 0.05
 O1X5-C2X5
 1.42 with sigma of 0.02
 C2X5-C3X5
 1.51 with sigma of 0.02
 O1X5-C4X5
 1.42 with sigma of 0.02
 C4X5-C5X5
 1.51 with sigma of 0.02
 O1X6-C2X6
 1.42 with sigma of 0.02
 C2X6-C3X6
 1.51 with sigma of 0.02
 O1X6-C4X6
 1.42 with sigma of 0.02
 C4X6-C5X6
 1.51 with sigma of 0.02
 O1X7-C2X7
 1.42 with sigma of 0.02
 C2X7-C3X7
 1.51 with sigma of 0.02
 O1X7-C4X7
 1.42 with sigma of 0.02
 C4X7-C5X7
 1.51 with sigma of 0.02
 C1N7-C2N7
 1.54 with sigma of 0.05
 C2N7-N3N7
 1.16 with sigma of 0.05
 C1ND-C2ND
 1.54 with sigma of 0.05
 C2ND-N3ND
 1.16 with sigma of 0.05
 B1F-F2F = B1F-F3F = B1F-F4F = B1F-F5F
 1.35028 with sigma of 0.01
 F2F-F3F = F2F-F4F = F2F-F5F = F3F-F4F = F3F-F5F = F4F-F5F
 2.205007 with sigma of 0.02
 C1NE-C2NE
 1.54 with sigma of 0.05
 C2NE-N3NE
 1.16 with sigma of 0.05
 O1X8-C2X8
 1.42 with sigma of 0.02
 C2X8-C3X8
 1.51 with sigma of 0.02
 O1X8-C4X8
 1.42 with sigma of 0.02
 C4X8-C5X8
 1.51 with sigma of 0.02
 C1NF-C2NF
 1.54 with sigma of 0.05
 C2NF-N3NF
 1.16 with sigma of 0.05
 C2NG-N3NG
 1.16 with sigma of 0.05
 H4B6-F3F
 -2.5 with sigma of 0.02
 C1NH-C2NH
 1.54 with sigma of 0.05
 C2NH-N3NH
 1.16 with sigma of 0.05
 C1N1-C2N1
 1.54 with sigma of 0.005
 C1DN-C2DN
 1.54 with sigma of 0.001
 C2DN-N3DN
 1.16 with sigma of 0.05
 C1NG-C2NG
 1.54 with sigma of 0.001
 C2A1-C6A1
 2.301 with sigma of 0.005
 N2A1-C3A1
 2.4 with sigma of 0.005
 N2A1-C5A1
 2.4 with sigma of 0.005
 C2A1-C4A1
 2.38 with sigma of 0.005
 C4A1-C6A1
 2.38 with sigma of 0.005
 C3A1-C5A1
 2.382 with sigma of 0.005
 N1A1-C2A1
 2.4 with sigma of 0.1
 C1A1-N2A1
 2.4 with sigma of 0.1
 C7A1-C5A1
 2.6 with sigma of 0.1
 C7A1-N2A1
 2.6 with sigma of 0.1
 C2A2-C6A2
 2.301 with sigma of 0.005
 N2A2-C3A2
 2.4 with sigma of 0.005
 N2A2-C5A2
 2.4 with sigma of 0.005
 C2A2-C4A2
 2.38 with sigma of 0.005
 C4A2-C6A2
 2.38 with sigma of 0.005
 C3A2-C5A2
 2.382 with sigma of 0.005
 N1A2-C2A2
 2.4 with sigma of 0.1
 C1A2-N2A2
 2.4 with sigma of 0.1
 C7A2-C5A2
 2.6 with sigma of 0.1
 C7A2-N2A2
 2.6 with sigma of 0.1
 C2B2-C6B2
 2.301 with sigma of 0.005
 N2B2-C3B2
 2.4 with sigma of 0.005
 N2B2-C5B2
 2.4 with sigma of 0.005
 C2B2-C4B2
 2.38 with sigma of 0.005
 C4B2-C6B2
 2.38 with sigma of 0.005
 C3B2-C5B2
 2.382 with sigma of 0.005
 N1B2-C2B2
 2.4 with sigma of 0.1
 C1B2-N2B2
 2.4 with sigma of 0.1
 C7B2-C5B2
 2.6 with sigma of 0.1
 C7B2-N2B2
 2.6 with sigma of 0.1
 C2A3-C6A3
 2.301 with sigma of 0.005
 N2A3-C3A3
 2.4 with sigma of 0.005
 N2A3-C5A3
 2.4 with sigma of 0.005
 C2A3-C4A3
 2.38 with sigma of 0.005
 C4A3-C6A3
 2.38 with sigma of 0.005
 C3A3-C5A3
 2.382 with sigma of 0.005
 N1A3-C2A3
 2.4 with sigma of 0.1
 C1A3-N2A3
 2.4 with sigma of 0.1
 C7A3-C5A3
 2.6 with sigma of 0.1
 C7A3-N2A3
 2.6 with sigma of 0.1
 C2B3-C6B3
 2.301 with sigma of 0.005
 N2B3-C3B3
 2.4 with sigma of 0.005
 N2B3-C5B3
 2.4 with sigma of 0.005
 C2B3-C4B3
 2.38 with sigma of 0.005
 C4B3-C6B3
 2.38 with sigma of 0.005
 C3B3-C5B3
 2.382 with sigma of 0.005
 N1B3-C2B3
 2.4 with sigma of 0.1
 C1B3-N2B3
 2.4 with sigma of 0.1
 C7B3-C5B3
 2.6 with sigma of 0.1
 C7B3-N2B3
 2.6 with sigma of 0.1
 C2A4-C6A4
 2.301 with sigma of 0.005
 N2A4-C3A4
 2.4 with sigma of 0.005
 N2A4-C5A4
 2.4 with sigma of 0.005
 C2A4-C4A4
 2.38 with sigma of 0.005
 C4A4-C6A4
 2.38 with sigma of 0.005
 C3A4-C5A4
 2.382 with sigma of 0.005
 N1A4-C2A4
 2.4 with sigma of 0.1
 C1A4-N2A4
 2.4 with sigma of 0.1
 C7A4-C5A4
 2.6 with sigma of 0.1
 C7A4-N2A4
 2.6 with sigma of 0.1
 C2B4-C6B4
 2.301 with sigma of 0.005
 N2B4-C3B4
 2.4 with sigma of 0.005
 N2B4-C5B4
 2.4 with sigma of 0.005
 C2B4-C4B4
 2.38 with sigma of 0.005
 C4B4-C6B4
 2.38 with sigma of 0.005
 C3B4-C5B4
 2.382 with sigma of 0.005
 N1B4-C2B4
 2.4 with sigma of 0.1
 C1B4-N2B4
 2.4 with sigma of 0.1
 C7B4-C5B4
 2.6 with sigma of 0.1
 C7B4-N2B4
 2.6 with sigma of 0.1
 C2A5-C6A5
 2.301 with sigma of 0.005
 N2A5-C3A5
 2.4 with sigma of 0.005
 N2A5-C5A5
 2.4 with sigma of 0.005
 C2A5-C4A5
 2.38 with sigma of 0.005
 C4A5-C6A5
 2.38 with sigma of 0.005
 C3A5-C5A5
 2.382 with sigma of 0.005
 N1A5-C2A5
 2.4 with sigma of 0.1
 C1A5-N2A5
 2.4 with sigma of 0.1
 C7A5-C5A5
 2.6 with sigma of 0.1
 C7A5-N2A5
 2.6 with sigma of 0.1
 C2A6-C6A6
 2.301 with sigma of 0.005
 N2A6-C3A6
 2.4 with sigma of 0.005
 N2A6-C5A6
 2.4 with sigma of 0.005
 C2A6-C4A6
 2.38 with sigma of 0.005
 C4A6-C6A6
 2.38 with sigma of 0.005
 C3A6-C5A6
 2.382 with sigma of 0.005
 N1A6-C2A6
 2.4 with sigma of 0.1
 C1A6-N2A6
 2.4 with sigma of 0.1
 C7A6-C5A6
 2.6 with sigma of 0.1
 C7A6-N2A6
 2.6 with sigma of 0.1
 C2B6-C6B6
 2.301 with sigma of 0.005
 N2B6-C3B6
 2.4 with sigma of 0.005
 N2B6-C5B6
 2.4 with sigma of 0.005
 C2B6-C4B6
 2.38 with sigma of 0.005
 C4B6-C6B6
 2.38 with sigma of 0.005
 C3B6-C5B6
 2.382 with sigma of 0.005
 N1B6-C2B6
 2.4 with sigma of 0.1
 C1B6-N2B6
 2.4 with sigma of 0.1
 C7B6-C5B6
 2.6 with sigma of 0.1
 C7B6-N2B6
 2.6 with sigma of 0.1
 C2A7-C6A7
 2.301 with sigma of 0.005
 N2A7-C3A7
 2.4 with sigma of 0.005
 N2A7-C5A7
 2.4 with sigma of 0.005
 C2A7-C4A7
 2.38 with sigma of 0.005
 C4A7-C6A7
 2.38 with sigma of 0.005
 C3A7-C5A7
 2.382 with sigma of 0.005
 N1A7-C2A7
 2.4 with sigma of 0.1
 C1A7-N2A7
 2.4 with sigma of 0.1
 C7A7-C5A7
 2.6 with sigma of 0.1
 C7A7-N2A7
 2.6 with sigma of 0.1
 C2B7-C6B7
 2.301 with sigma of 0.005
 N2B7-C3B7
 2.4 with sigma of 0.005
 N2B7-C5B7
 2.4 with sigma of 0.005
 C2B7-C4B7
 2.38 with sigma of 0.005
 C4B7-C6B7
 2.38 with sigma of 0.005
 C3B7-C5B7
 2.382 with sigma of 0.005
 N1B7-C2B7
 2.4 with sigma of 0.1
 C1B7-N2B7
 2.4 with sigma of 0.1
 C7B7-C5B7
 2.6 with sigma of 0.1
 C7B7-N2B7
 2.6 with sigma of 0.1
 C1N2-N3N2
 2.75 with sigma of 0.02
 C1N8-N3N8
 2.75 with sigma of 0.02
 C1N1-N3N1
 2.75 with sigma of 0.02
 C1N4-N3N4
 2.75 with sigma of 0.02
 C1N5-N3N5
 2.75 with sigma of 0.02
 C1N9-N3N9
 2.75 with sigma of 0.01
 O1X2-C3X2
 2.42 with sigma of 0.02
 O1X2-C5X2
 2.42 with sigma of 0.02
 C2X2-C4X2
 2.32 with sigma of 0.02
 O1X1-C3X1
 2.42 with sigma of 0.02
 O1X4-C3X4
 2.42 with sigma of 0.02
 O1X4-C5X4
 2.42 with sigma of 0.02
 C2X4-C4X4
 2.32 with sigma of 0.02
 C1NB-N3NB
 2.75 with sigma of 0.01
 O1X5-C3X5
 2.42 with sigma of 0.02
 O1X5-C5X5
 2.42 with sigma of 0.02
 C2X5-C4X5
 2.32 with sigma of 0.02
 O1X6-C3X6
 2.42 with sigma of 0.02
 O1X6-C5X6
 2.42 with sigma of 0.02
 C2X6-C4X6
 2.32 with sigma of 0.02
 O1X7-C3X7
 2.42 with sigma of 0.02
 O1X7-C5X7
 2.42 with sigma of 0.02
 C2X7-C4X7
 2.32 with sigma of 0.02
 C1N7-N3N7
 2.75 with sigma of 0.01
 C1ND-N3ND
 2.75 with sigma of 0.01
 C1NE-N3NE
 2.75 with sigma of 0.01
 O1X8-C3X8
 2.42 with sigma of 0.02
 O1X8-C5X8
 2.42 with sigma of 0.02
 C2X8-C4X8
 2.32 with sigma of 0.02
 C1NF-N3NF
 2.75 with sigma of 0.01
 C1NG-N3NG
 2.75 with sigma of 0.01
 C1NH-N3NH
 2.75 with sigma of 0.01
 C1DN-N3DN
 2.7 with sigma of 0.01
 C10A-C20A \\sim C20A-C30A \\sim C30A-C40A \\sim C40A-C50A \\sim C50A-C60A
\\sim C60A-C10A
 with sigma of 0.01
 C10B-C20B \\sim C20B-C30B \\sim C30B-C40B \\sim C40B-C50B \\sim C50B-C60B
\\sim C60B-C10B
 with sigma of 0.01
 C10C-C20C \\sim C20C-C30C \\sim C30C-C40C \\sim C40C-C50C \\sim C50C-C60C
\\sim C60C-C10C
 with sigma of 0.01
3. Uiso/Uaniso restraints and constraints
N1A1 \\sim C1A1 \\sim C2A1 \\sim N2A1 \\sim C2A1 \\sim C3A1 \\sim C4A1 \\sim
C5A1 \\sim C6A1 \\sim C7A1: within 2A with sigma of 0.02 and sigma for terminal
atoms of 0.04
N1A2 \\sim C1A2 \\sim C2A2 \\sim N2A2 \\sim C2A2 \\sim C3A2 \\sim C4A2 \\sim
C5A2 \\sim C6A2 \\sim C7A2: within 2A with sigma of 0.02 and sigma for terminal
atoms of 0.04
N1B2 \\sim C1B2 \\sim C2B2 \\sim N2B2 \\sim C2B2 \\sim C3B2 \\sim C4B2 \\sim
C5B2 \\sim C6B2 \\sim C7B2: within 2A with sigma of 0.002 and sigma for
terminal atoms of 0.004
N1A3 \\sim C1A3 \\sim C2A3 \\sim N2A3 \\sim C2A3 \\sim C3A3 \\sim C4A3 \\sim
C5A3 \\sim C6A3 \\sim C7A3: within 2A with sigma of 0.02 and sigma for terminal
atoms of 0.04
N1B3 \\sim C1B3 \\sim C2B3 \\sim N2B3 \\sim C2B3 \\sim C3B3 \\sim C4B3 \\sim
C5B3 \\sim C6B3 \\sim C7B3: within 2A with sigma of 0.02 and sigma for terminal
atoms of 0.04
N1A4 \\sim C1A4 \\sim C2A4 \\sim N2A4 \\sim C2A4 \\sim C3A4 \\sim C4A4 \\sim
C5A4 \\sim C6A4 \\sim C7A4: within 2A with sigma of 0.02 and sigma for terminal
atoms of 0.04
N1B4 \\sim C1B4 \\sim C2B4 \\sim N2B4 \\sim C2B4 \\sim C3B4 \\sim C4B4 \\sim
C5B4 \\sim C6B4 \\sim C7B4: within 2A with sigma of 0.002 and sigma for
terminal atoms of 0.004
N1A5 \\sim C1A5 \\sim C2A5 \\sim N2A5 \\sim C2A5 \\sim C3A5 \\sim C4A5 \\sim
C5A5 \\sim C6A5 \\sim C7A5: within 2A with sigma of 0.02 and sigma for terminal
atoms of 0.04
N1A6 \\sim C1A6 \\sim C2A6 \\sim N2A6 \\sim C2A6 \\sim C3A6 \\sim C4A6 \\sim
C5A6 \\sim C6A6 \\sim C7A6: within 2A with sigma of 0.02 and sigma for terminal
atoms of 0.04
N1B6 \\sim C1B6 \\sim C2B6 \\sim N2B6 \\sim C2B6 \\sim C3B6 \\sim C4B6 \\sim
C5B6 \\sim C6B6 \\sim C7B6: within 2A with sigma of 0.002 and sigma for
terminal atoms of 0.004
N1A7 \\sim C1A7 \\sim C2A7 \\sim N2A7 \\sim C2A7 \\sim C3A7 \\sim C4A7 \\sim
C5A7 \\sim C6A7 \\sim C7A7: within 2A with sigma of 0.02 and sigma for terminal
atoms of 0.04
N1B7 \\sim C1B7 \\sim C2B7 \\sim N2B7 \\sim C2B7 \\sim C3B7 \\sim C4B7 \\sim
C5B7 \\sim C6B7 \\sim C7B7: within 2A with sigma of 0.02 and sigma for terminal
atoms of 0.04
C11A \\sim C21A \\sim C31A \\sim C41A \\sim C51A \\sim C61A \\sim C71A \\sim
C81A \\sim C91A \\sim C101: within 2A with sigma of 0.02 and sigma for terminal
atoms of 0.04
C12A \\sim C22A \\sim C32A \\sim C42A \\sim C52A \\sim C62A \\sim C72A \\sim
C82A \\sim C92A \\sim C102: within 2A with sigma of 0.02 and sigma for terminal
atoms of 0.04
C13A \\sim C23A \\sim C33A \\sim C43A \\sim C53A \\sim C63A \\sim C73A \\sim
C83A \\sim C93A \\sim C103: within 2A with sigma of 0.02 and sigma for terminal
atoms of 0.04
C14A \\sim C24A \\sim C34A \\sim C44A \\sim C54A \\sim C64A \\sim C74A \\sim
C84A \\sim C94A \\sim C104: within 2A with sigma of 0.02 and sigma for terminal
atoms of 0.04
C11B \\sim C21B \\sim C31B \\sim C41B \\sim C51B \\sim C61B \\sim C71B \\sim
C81B \\sim C91B \\sim C105: within 2A with sigma of 0.02 and sigma for terminal
atoms of 0.04
C12B \\sim C22B \\sim C32B \\sim C42B \\sim C52B \\sim C62B \\sim C72B \\sim
C82B \\sim C92B \\sim C106: within 2A with sigma of 0.02 and sigma for terminal
atoms of 0.04
C13B \\sim C23B \\sim C33B \\sim C43B \\sim C53B \\sim C63B \\sim C73B \\sim
C83B \\sim C93B \\sim C107: within 2A with sigma of 0.02 and sigma for terminal
atoms of 0.04
C14B \\sim C24B \\sim C34B \\sim C44B \\sim C54B \\sim C64B \\sim C74B \\sim
C84B \\sim C94B \\sim C0AA: within 2A with sigma of 0.02 and sigma for terminal
atoms of 0.04
C11C \\sim C21C \\sim C31C \\sim C41C \\sim C51C \\sim C61C \\sim C71C \\sim
C81C \\sim C91C \\sim C109: within 2A with sigma of 0.02 and sigma for terminal
atoms of 0.04
C12C \\sim C22C \\sim C32C \\sim C42C \\sim C52C \\sim C62C \\sim C72C \\sim
C82C \\sim C92C \\sim C110: within 2A with sigma of 0.02 and sigma for terminal
atoms of 0.04
C13C \\sim C23C \\sim C33C \\sim C43C \\sim C53C \\sim C63C \\sim C73C \\sim
C83C \\sim C93C \\sim C111: within 2A with sigma of 0.02 and sigma for terminal
atoms of 0.04
C14C \\sim C24C \\sim C34C \\sim C44C \\sim C54C \\sim C64C \\sim C74C \\sim
C84C \\sim C94C \\sim C112: within 2A with sigma of 0.02 and sigma for terminal
atoms of 0.04
C10A \\sim C20A \\sim C30A \\sim C40A \\sim C50A \\sim C60A: within 2A with
sigma of 0.02 and sigma for terminal atoms of 0.04
C10B \\sim C20B \\sim C30B \\sim C40B \\sim C50B \\sim C60B: within 2A with
sigma of 0.02 and sigma for terminal atoms of 0.04
C10C \\sim C20C \\sim C30C \\sim C40C \\sim C50C \\sim C60C: within 2A with
sigma of 0.02 and sigma for terminal atoms of 0.04
C1N2 \\sim C2N2 \\sim N3N2: within 2A with sigma of 0.01 and sigma for terminal
atoms of 0.02
B1A \\sim F2A \\sim F3A \\sim F4A \\sim F5A: within 2A with sigma of 0.002 and
sigma for terminal atoms of 0.004
B1B \\sim F2B \\sim F3B \\sim F4B \\sim F5B: within 2A with sigma of 0.002 and
sigma for terminal atoms of 0.004
B1C \\sim F2C \\sim F3C \\sim F4C \\sim F5C: within 2A with sigma of 0.002 and
sigma for terminal atoms of 0.004
B1D \\sim F2D \\sim F3D \\sim F4D \\sim F5D: within 2A with sigma of 0.002 and
sigma for terminal atoms of 0.004
C1N8 \\sim C2N8 \\sim N3N8: within 2A with sigma of 0.01 and sigma for terminal
atoms of 0.02
C1N1 \\sim C2N1 \\sim N3N1: within 2A with sigma of 0.002 and sigma for
terminal atoms of 0.004
C1N4 \\sim C2N4 \\sim N3N4: within 2A with sigma of 0.002 and sigma for
terminal atoms of 0.004
C1N5 \\sim C2N5 \\sim N3N5: within 2A with sigma of 0.01 and sigma for terminal
atoms of 0.02
C1N9 \\sim C2N9 \\sim N3N9: within 2A with sigma of 0.01 and sigma for terminal
atoms of 0.02
O1X4 \\sim C2X4 \\sim C3X4 \\sim C4X4 \\sim C5X4: within 2A with sigma of 0.01
and sigma for terminal atoms of 0.02
C1NB \\sim C2NB \\sim N3NB: within 2A with sigma of 0.01 and sigma for terminal
atoms of 0.02
O1X2 \\sim C2X2 \\sim C3X2 \\sim C4X2 \\sim C5X2: within 2A with sigma of 0.001
and sigma for terminal atoms of 0.002
B1E \\sim F2E \\sim F3E \\sim F4E \\sim F5E: within 2A with sigma of 0.001 and
sigma for terminal atoms of 0.002
O1X6 \\sim C2X6 \\sim C3X6 \\sim C4X6 \\sim C5X6: within 2A with sigma of 0.001
and sigma for terminal atoms of 0.002
O1X7 \\sim C2X7 \\sim C3X7 \\sim C4X7 \\sim C5X7: within 2A with sigma of 0.001
and sigma for terminal atoms of 0.002
C1N7 \\sim C2N7 \\sim N3N7: within 2A with sigma of 0.01 and sigma for terminal
atoms of 0.02
O1X1 \\sim C2X1 \\sim C3X1: within 2A with sigma of 0.005 and sigma for
terminal atoms of 0.01
C1ND \\sim C2ND \\sim N3ND: within 2A with sigma of 0.01 and sigma for terminal
atoms of 0.02
B1F \\sim F2F \\sim F3F \\sim F4F \\sim F5F: within 2A with sigma of 0.002 and
sigma for terminal atoms of 0.004
O1X5 \\sim C2X5 \\sim C3X5 \\sim C4X5 \\sim C5X5: within 2A with sigma of 0.002
and sigma for terminal atoms of 0.004
C1NE \\sim C2NE \\sim N3NE: within 2A with sigma of 0.01 and sigma for terminal
atoms of 0.02
O1X8 \\sim C2X8 \\sim C3X8 \\sim C4X8 \\sim C5X8: within 2A with sigma of 0.001
and sigma for terminal atoms of 0.002
C1NF \\sim C2NF \\sim N3NF: within 2A with sigma of 0.01 and sigma for terminal
atoms of 0.02
C1NG \\sim C2NG \\sim N3NG: within 2A with sigma of 0.01 and sigma for terminal
atoms of 0.02
C1NH \\sim C2NH \\sim N3NH: within 2A with sigma of 0.01 and sigma for terminal
atoms of 0.02
C1DN \\sim C2DN \\sim N3DN: within 2A with sigma of 0.005 and sigma for
terminal atoms of 0.01
Uanis(N1A1) \\sim Ueq, Uanis(C1A1) \\sim Ueq, Uanis(C2A1) \\sim Ueq,
Uanis(N2A1) \\sim Ueq, Uanis(C2A1) \\sim Ueq, Uanis(C3A1) \\sim Ueq,
Uanis(C4A1) \\sim Ueq, Uanis(C5A1) \\sim Ueq, Uanis(C6A1) \\sim Ueq,
Uanis(C7A1) \\sim Ueq: with sigma of 0.01 and sigma for terminal atoms of 0.02
Uanis(N1A2) \\sim Ueq, Uanis(C1A2) \\sim Ueq, Uanis(C2A2) \\sim Ueq,
Uanis(N2A2) \\sim Ueq, Uanis(C2A2) \\sim Ueq, Uanis(C3A2) \\sim Ueq,
Uanis(C4A2) \\sim Ueq, Uanis(C5A2) \\sim Ueq, Uanis(C6A2) \\sim Ueq,
Uanis(C7A2) \\sim Ueq: with sigma of 0.01 and sigma for terminal atoms of 0.02
Uanis(N1B2) \\sim Ueq, Uanis(C1B2) \\sim Ueq, Uanis(C2B2) \\sim Ueq,
Uanis(N2B2) \\sim Ueq, Uanis(C2B2) \\sim Ueq, Uanis(C3B2) \\sim Ueq,
Uanis(C4B2) \\sim Ueq, Uanis(C5B2) \\sim Ueq, Uanis(C6B2) \\sim Ueq,
Uanis(C7B2) \\sim Ueq: with sigma of 0.01 and sigma for terminal atoms of 0.02
Uanis(N1A3) \\sim Ueq, Uanis(C1A3) \\sim Ueq, Uanis(C2A3) \\sim Ueq,
Uanis(N2A3) \\sim Ueq, Uanis(C2A3) \\sim Ueq, Uanis(C3A3) \\sim Ueq,
Uanis(C4A3) \\sim Ueq, Uanis(C5A3) \\sim Ueq, Uanis(C6A3) \\sim Ueq,
Uanis(C7A3) \\sim Ueq: with sigma of 0.01 and sigma for terminal atoms of 0.02
Uanis(N1B3) \\sim Ueq, Uanis(C1B3) \\sim Ueq, Uanis(C2B3) \\sim Ueq,
Uanis(N2B3) \\sim Ueq, Uanis(C2B3) \\sim Ueq, Uanis(C3B3) \\sim Ueq,
Uanis(C4B3) \\sim Ueq, Uanis(C5B3) \\sim Ueq, Uanis(C6B3) \\sim Ueq,
Uanis(C7B3) \\sim Ueq: with sigma of 0.01 and sigma for terminal atoms of 0.02
Uanis(N1B4) \\sim Ueq, Uanis(C1B4) \\sim Ueq, Uanis(C2B4) \\sim Ueq,
Uanis(N2B4) \\sim Ueq, Uanis(C2B4) \\sim Ueq, Uanis(C3B4) \\sim Ueq,
Uanis(C4B4) \\sim Ueq, Uanis(C5B4) \\sim Ueq, Uanis(C6B4) \\sim Ueq,
Uanis(C7B4) \\sim Ueq: with sigma of 0.01 and sigma for terminal atoms of 0.02
Uanis(N1A5) \\sim Ueq, Uanis(C1A5) \\sim Ueq, Uanis(C2A5) \\sim Ueq,
Uanis(N2A5) \\sim Ueq, Uanis(C2A5) \\sim Ueq, Uanis(C3A5) \\sim Ueq,
Uanis(C4A5) \\sim Ueq, Uanis(C5A5) \\sim Ueq, Uanis(C6A5) \\sim Ueq,
Uanis(C7A5) \\sim Ueq: with sigma of 0.01 and sigma for terminal atoms of 0.02
Uanis(N1A6) \\sim Ueq, Uanis(C1A6) \\sim Ueq, Uanis(C2A6) \\sim Ueq,
Uanis(N2A6) \\sim Ueq, Uanis(C2A6) \\sim Ueq, Uanis(C3A6) \\sim Ueq,
Uanis(C4A6) \\sim Ueq, Uanis(C5A6) \\sim Ueq, Uanis(C6A6) \\sim Ueq,
Uanis(C7A6) \\sim Ueq: with sigma of 0.01 and sigma for terminal atoms of 0.02
Uanis(N1B6) \\sim Ueq, Uanis(C1B6) \\sim Ueq, Uanis(C2B6) \\sim Ueq,
Uanis(N2B6) \\sim Ueq, Uanis(C2B6) \\sim Ueq, Uanis(C3B6) \\sim Ueq,
Uanis(C4B6) \\sim Ueq, Uanis(C5B6) \\sim Ueq, Uanis(C6B6) \\sim Ueq,
Uanis(C7B6) \\sim Ueq: with sigma of 0.01 and sigma for terminal atoms of 0.02
Uanis(N1A7) \\sim Ueq, Uanis(C1A7) \\sim Ueq, Uanis(C2A7) \\sim Ueq,
Uanis(N2A7) \\sim Ueq, Uanis(C2A7) \\sim Ueq, Uanis(C3A7) \\sim Ueq,
Uanis(C4A7) \\sim Ueq, Uanis(C5A7) \\sim Ueq, Uanis(C6A7) \\sim Ueq,
Uanis(C7A7) \\sim Ueq: with sigma of 0.01 and sigma for terminal atoms of 0.02
Uanis(N1B7) \\sim Ueq, Uanis(C1B7) \\sim Ueq, Uanis(C2B7) \\sim Ueq,
Uanis(N2B7) \\sim Ueq, Uanis(C2B7) \\sim Ueq, Uanis(C3B7) \\sim Ueq,
Uanis(C4B7) \\sim Ueq, Uanis(C5B7) \\sim Ueq, Uanis(C6B7) \\sim Ueq,
Uanis(C7B7) \\sim Ueq: with sigma of 0.01 and sigma for terminal atoms of 0.02
Uanis(C11A) \\sim Ueq, Uanis(C21A) \\sim Ueq, Uanis(C31A) \\sim Ueq,
Uanis(C41A) \\sim Ueq, Uanis(C51A) \\sim Ueq, Uanis(C61A) \\sim Ueq,
Uanis(C71A) \\sim Ueq, Uanis(C81A) \\sim Ueq, Uanis(C91A) \\sim Ueq,
Uanis(C101) \\sim Ueq: with sigma of 0.01 and sigma for terminal atoms of 0.02
Uanis(C12A) \\sim Ueq, Uanis(C22A) \\sim Ueq, Uanis(C32A) \\sim Ueq,
Uanis(C42A) \\sim Ueq, Uanis(C52A) \\sim Ueq, Uanis(C62A) \\sim Ueq,
Uanis(C72A) \\sim Ueq, Uanis(C82A) \\sim Ueq, Uanis(C92A) \\sim Ueq,
Uanis(C102) \\sim Ueq: with sigma of 0.01 and sigma for terminal atoms of 0.02
Uanis(C13A) \\sim Ueq, Uanis(C23A) \\sim Ueq, Uanis(C33A) \\sim Ueq,
Uanis(C43A) \\sim Ueq, Uanis(C53A) \\sim Ueq, Uanis(C63A) \\sim Ueq,
Uanis(C73A) \\sim Ueq, Uanis(C83A) \\sim Ueq, Uanis(C93A) \\sim Ueq,
Uanis(C103) \\sim Ueq: with sigma of 0.01 and sigma for terminal atoms of 0.02
Uanis(C14A) \\sim Ueq, Uanis(C24A) \\sim Ueq, Uanis(C34A) \\sim Ueq,
Uanis(C44A) \\sim Ueq, Uanis(C54A) \\sim Ueq, Uanis(C64A) \\sim Ueq,
Uanis(C74A) \\sim Ueq, Uanis(C84A) \\sim Ueq, Uanis(C94A) \\sim Ueq,
Uanis(C104) \\sim Ueq: with sigma of 0.01 and sigma for terminal atoms of 0.02
Uanis(C11B) \\sim Ueq, Uanis(C21B) \\sim Ueq, Uanis(C31B) \\sim Ueq,
Uanis(C41B) \\sim Ueq, Uanis(C51B) \\sim Ueq, Uanis(C61B) \\sim Ueq,
Uanis(C71B) \\sim Ueq, Uanis(C81B) \\sim Ueq, Uanis(C91B) \\sim Ueq,
Uanis(C105) \\sim Ueq: with sigma of 0.01 and sigma for terminal atoms of 0.02
Uanis(C12B) \\sim Ueq, Uanis(C22B) \\sim Ueq, Uanis(C32B) \\sim Ueq,
Uanis(C42B) \\sim Ueq, Uanis(C52B) \\sim Ueq, Uanis(C62B) \\sim Ueq,
Uanis(C72B) \\sim Ueq, Uanis(C82B) \\sim Ueq, Uanis(C92B) \\sim Ueq,
Uanis(C106) \\sim Ueq: with sigma of 0.01 and sigma for terminal atoms of 0.02
Uanis(C13B) \\sim Ueq, Uanis(C23B) \\sim Ueq, Uanis(C33B) \\sim Ueq,
Uanis(C43B) \\sim Ueq, Uanis(C53B) \\sim Ueq, Uanis(C63B) \\sim Ueq,
Uanis(C73B) \\sim Ueq, Uanis(C83B) \\sim Ueq, Uanis(C93B) \\sim Ueq,
Uanis(C107) \\sim Ueq: with sigma of 0.01 and sigma for terminal atoms of 0.02
Uanis(C14B) \\sim Ueq, Uanis(C24B) \\sim Ueq, Uanis(C34B) \\sim Ueq,
Uanis(C44B) \\sim Ueq, Uanis(C54B) \\sim Ueq, Uanis(C64B) \\sim Ueq,
Uanis(C74B) \\sim Ueq, Uanis(C84B) \\sim Ueq, Uanis(C94B) \\sim Ueq,
Uanis(C0AA) \\sim Ueq: with sigma of 0.01 and sigma for terminal atoms of 0.02
Uanis(C11C) \\sim Ueq, Uanis(C21C) \\sim Ueq, Uanis(C31C) \\sim Ueq,
Uanis(C41C) \\sim Ueq, Uanis(C51C) \\sim Ueq, Uanis(C61C) \\sim Ueq,
Uanis(C71C) \\sim Ueq, Uanis(C81C) \\sim Ueq, Uanis(C91C) \\sim Ueq,
Uanis(C109) \\sim Ueq: with sigma of 0.01 and sigma for terminal atoms of 0.02
Uanis(C12C) \\sim Ueq, Uanis(C22C) \\sim Ueq, Uanis(C32C) \\sim Ueq,
Uanis(C42C) \\sim Ueq, Uanis(C52C) \\sim Ueq, Uanis(C62C) \\sim Ueq,
Uanis(C72C) \\sim Ueq, Uanis(C82C) \\sim Ueq, Uanis(C92C) \\sim Ueq,
Uanis(C110) \\sim Ueq: with sigma of 0.01 and sigma for terminal atoms of 0.02
Uanis(C13C) \\sim Ueq, Uanis(C23C) \\sim Ueq, Uanis(C33C) \\sim Ueq,
Uanis(C43C) \\sim Ueq, Uanis(C53C) \\sim Ueq, Uanis(C63C) \\sim Ueq,
Uanis(C73C) \\sim Ueq, Uanis(C83C) \\sim Ueq, Uanis(C93C) \\sim Ueq,
Uanis(C111) \\sim Ueq: with sigma of 0.01 and sigma for terminal atoms of 0.02
Uanis(C14C) \\sim Ueq, Uanis(C24C) \\sim Ueq, Uanis(C34C) \\sim Ueq,
Uanis(C44C) \\sim Ueq, Uanis(C54C) \\sim Ueq, Uanis(C64C) \\sim Ueq,
Uanis(C74C) \\sim Ueq, Uanis(C84C) \\sim Ueq, Uanis(C94C) \\sim Ueq,
Uanis(C112) \\sim Ueq: with sigma of 0.01 and sigma for terminal atoms of 0.02
Uanis(Cu1) \\sim Ueq, Uanis(Cu2) \\sim Ueq, Uanis(Cu3) \\sim Ueq, Uanis(Cu4)
\\sim Ueq, Uanis(Cu5) \\sim Ueq, Uanis(Cu6) \\sim Ueq: with sigma of 0.01 and
sigma for terminal atoms of 0.02
Uanis(C10A) \\sim Ueq, Uanis(C20A) \\sim Ueq, Uanis(C30A) \\sim Ueq,
Uanis(C40A) \\sim Ueq, Uanis(C50A) \\sim Ueq, Uanis(C60A) \\sim Ueq: with sigma
of 0.01 and sigma for terminal atoms of 0.02
Uanis(C10B) \\sim Ueq, Uanis(C20B) \\sim Ueq, Uanis(C30B) \\sim Ueq,
Uanis(C40B) \\sim Ueq, Uanis(C50B) \\sim Ueq, Uanis(C60B) \\sim Ueq: with sigma
of 0.01 and sigma for terminal atoms of 0.02
Uanis(C10C) \\sim Ueq, Uanis(C20C) \\sim Ueq, Uanis(C30C) \\sim Ueq,
Uanis(C40C) \\sim Ueq, Uanis(C50C) \\sim Ueq, Uanis(C60C) \\sim Ueq: with sigma
of 0.01 and sigma for terminal atoms of 0.02
Uanis(N1A4) \\sim Ueq, Uanis(C1A4) \\sim Ueq, Uanis(C2A4) \\sim Ueq,
Uanis(N2A4) \\sim Ueq, Uanis(C2A4) \\sim Ueq, Uanis(C3A4) \\sim Ueq,
Uanis(C4A4) \\sim Ueq, Uanis(C5A4) \\sim Ueq, Uanis(C6A4) \\sim Ueq,
Uanis(C7A4) \\sim Ueq: with sigma of 0.01 and sigma for terminal atoms of 0.02
Uanis(C1N2) \\sim Ueq, Uanis(C2N2) \\sim Ueq, Uanis(N3N2) \\sim Ueq: with sigma
of 0.01 and sigma for terminal atoms of 0.02
Uanis(B1A) \\sim Ueq, Uanis(F2A) \\sim Ueq, Uanis(F3A) \\sim Ueq, Uanis(F4A)
\\sim Ueq, Uanis(F5A) \\sim Ueq: with sigma of 0.01 and sigma for terminal
atoms of 0.02
Uanis(B1B) \\sim Ueq, Uanis(F2B) \\sim Ueq, Uanis(F3B) \\sim Ueq, Uanis(F4B)
\\sim Ueq, Uanis(F5B) \\sim Ueq: with sigma of 0.01 and sigma for terminal
atoms of 0.02
Uanis(B1C) \\sim Ueq, Uanis(F2C) \\sim Ueq, Uanis(F3C) \\sim Ueq, Uanis(F4C)
\\sim Ueq, Uanis(F5C) \\sim Ueq: with sigma of 0.01 and sigma for terminal
atoms of 0.02
: with sigma of 0.01 and sigma for terminal atoms of 0.02
Uanis(C1N1) \\sim Ueq, Uanis(C2N1) \\sim Ueq, Uanis(N3N1) \\sim Ueq: with sigma
of 0.01 and sigma for terminal atoms of 0.02
Uanis(C1N4) \\sim Ueq, Uanis(C2N4) \\sim Ueq, Uanis(N3N4) \\sim Ueq: with sigma
of 0.01 and sigma for terminal atoms of 0.02
Uanis(C1N5) \\sim Ueq, Uanis(C2N5) \\sim Ueq, Uanis(N3N5) \\sim Ueq: with sigma
of 0.01 and sigma for terminal atoms of 0.02
Uanis(C1N9) \\sim Ueq, Uanis(C2N9) \\sim Ueq, Uanis(N3N9) \\sim Ueq: with sigma
of 0.01 and sigma for terminal atoms of 0.02
: with sigma of 0.01 and sigma for terminal atoms of 0.02
Uanis(O1X1) \\sim Ueq, Uanis(C2X1) \\sim Ueq, Uanis(C3X1) \\sim Ueq: with sigma
of 0.01 and sigma for terminal atoms of 0.02
Uanis(O1X4) \\sim Ueq, Uanis(C2X4) \\sim Ueq, Uanis(C3X4) \\sim Ueq,
Uanis(C4X4) \\sim Ueq, Uanis(C5X4) \\sim Ueq: with sigma of 0.01 and sigma for
terminal atoms of 0.02
: with sigma of 0.01 and sigma for terminal atoms of 0.02
Uanis(C1NB) \\sim Ueq, Uanis(C2NB) \\sim Ueq, Uanis(N3NB) \\sim Ueq: with sigma
of 0.01 and sigma for terminal atoms of 0.02
: with sigma of 0.01 and sigma for terminal atoms of 0.02
Uanis(O1X6) \\sim Ueq, Uanis(C2X6) \\sim Ueq, Uanis(C3X6) \\sim Ueq,
Uanis(C4X6) \\sim Ueq, Uanis(C5X6) \\sim Ueq: with sigma of 0.01 and sigma for
terminal atoms of 0.02
: with sigma of 0.01 and sigma for terminal atoms of 0.02
Uanis(C1N7) \\sim Ueq, Uanis(C2N7) \\sim Ueq, Uanis(N3N7) \\sim Ueq: with sigma
of 0.01 and sigma for terminal atoms of 0.02
: with sigma of 0.01 and sigma for terminal atoms of 0.02
: with sigma of 0.005 and sigma for terminal atoms of 0.01
Uanis(C1NE) \\sim Ueq, Uanis(C2NE) \\sim Ueq, Uanis(N3NE) \\sim Ueq: with sigma
of 0.01 and sigma for terminal atoms of 0.02
: with sigma of 0.01 and sigma for terminal atoms of 0.02
: with sigma of 0.01 and sigma for terminal atoms of 0.02
: with sigma of 0.01 and sigma for terminal atoms of 0.02
: with sigma of 0.01 and sigma for terminal atoms of 0.02
: with sigma of 0.01 and sigma for terminal atoms of 0.02
Uanis(C1N8) \\sim Ueq, Uanis(C2N8) \\sim Ueq, Uanis(N3N8) \\sim Ueq: with sigma
of 0.002 and sigma for terminal atoms of 0.004
4. Rigid body (RIGU) restrains
 C1N2, C2N2, N3N2
 with sigma for 1-2 distances of 0.01 and sigma for 1-3 distances of 0.01
 B1A, F2A, F3A, F4A, F5A
 with sigma for 1-2 distances of 0.01 and sigma for 1-3 distances of 0.01
 B1B, F2B, F3B, F4B, F5B
 with sigma for 1-2 distances of 0.01 and sigma for 1-3 distances of 0.01
 B1C, F2C, F3C, F4C, F5C
 with sigma for 1-2 distances of 0.01 and sigma for 1-3 distances of 0.01
 B1D, F2D, F3D, F4D, F5D
 with sigma for 1-2 distances of 0.01 and sigma for 1-3 distances of 0.01
 C1N8, C2N8, N3N8
 with sigma for 1-2 distances of 0.01 and sigma for 1-3 distances of 0.01
 C1N1, C2N1, N3N1
 with sigma for 1-2 distances of 0.01 and sigma for 1-3 distances of 0.01
 C1N4, C2N4, N3N4
 with sigma for 1-2 distances of 0.01 and sigma for 1-3 distances of 0.01
 C1N5, C2N5, N3N5
 with sigma for 1-2 distances of 0.01 and sigma for 1-3 distances of 0.01
 C1N9, C2N9, N3N9
 with sigma for 1-2 distances of 0.01 and sigma for 1-3 distances of 0.01
 O1X2, C2X2, C3X2, C4X2, C5X2
 with sigma for 1-2 distances of 0.01 and sigma for 1-3 distances of 0.01
 O1X1, C2X1, C3X1
 with sigma for 1-2 distances of 0.01 and sigma for 1-3 distances of 0.01
 O1X4, C2X4, C3X4, C4X4, C5X4
 with sigma for 1-2 distances of 0.01 and sigma for 1-3 distances of 0.01
 B1E, F2E, F3E, F4E, F5E
 with sigma for 1-2 distances of 0.01 and sigma for 1-3 distances of 0.01
 C1NB, C2NB, N3NB
 with sigma for 1-2 distances of 0.01 and sigma for 1-3 distances of 0.01
 O1X5, C2X5, C3X5, C4X5, C5X5
 with sigma for 1-2 distances of 0.01 and sigma for 1-3 distances of 0.01
 O1X6, C2X6, C3X6, C4X6, C5X6
 with sigma for 1-2 distances of 0.01 and sigma for 1-3 distances of 0.01
 O1X7, C2X7, C3X7, C4X7, C5X7
 with sigma for 1-2 distances of 0.01 and sigma for 1-3 distances of 0.01
 C1N7, C2N7, N3N7
 with sigma for 1-2 distances of 0.01 and sigma for 1-3 distances of 0.01
 C1ND, C2ND, N3ND
 with sigma for 1-2 distances of 0.01 and sigma for 1-3 distances of 0.01
 B1F, F2F, F3F, F4F, F5F
 with sigma for 1-2 distances of 0.01 and sigma for 1-3 distances of 0.01
 C1NE, C2NE, N3NE
 with sigma for 1-2 distances of 0.01 and sigma for 1-3 distances of 0.01
 O1X8, C2X8, C3X8, C4X8, C5X8
 with sigma for 1-2 distances of 0.01 and sigma for 1-3 distances of 0.01
 C1NF, C2NF, N3NF
 with sigma for 1-2 distances of 0.01 and sigma for 1-3 distances of 0.01
 C1NG, C2NG, N3NG
 with sigma for 1-2 distances of 0.01 and sigma for 1-3 distances of 0.01
 C1NH, C2NH, N3NH
 with sigma for 1-2 distances of 0.01 and sigma for 1-3 distances of 0.01
 C1DN, C2DN, N3DN
 with sigma for 1-2 distances of 0.01 and sigma for 1-3 distances of 0.01
5. Others
 1(DFIX)=1(DFIX)=1(DFIX)=1(DFIX)=1(DFIX)=1(DFIX)=FVAR(1)
 1(DFIX)=1(DFIX)=1(DFIX)=1(DFIX)=1(DFIX)=1(DFIX)=1.633*FVAR(2)
 Fixed Sof: F3D(0.33333) F2D(0.33333) F5D(0.33333) F4D(0.33333) B1D(0.33333)
 C2X6(0.5) H2XA(0.5) H2XB(0.5) C3X6(0.5) H3XA(0.5) H3XB(0.5) H3XC(0.5)
 C5X6(0.5) H5XA(0.5) H5XB(0.5) H5XC(0.5) O1X6(0.5) C4X6(0.5) H4XA(0.5)
 H4XB(0.5) N3N2(0.75) C1N2(0.75) H1NA(0.75) H1NB(0.75) H1NC(0.75) C2N2(0.75)
 C1N8(0.75) H1ND(0.75) H1NE(0.75) H1NF(0.75) N3N8(0.75) C2N8(0.75) C2N1(0.5)
 N3N1(0.5) C1N1(0.5) C2N4(0.5) C1N4(0.5) H1NG(0.5) H1NH(0.5) H1NI(0.5)
 N3N4(0.5) N3N5(0.6356) C1N5(0.6356) H1NL(0.6356) H1NK(0.6356) H1NJ(0.6356)
 C2N5(0.6356) O1X8(0.25) C4X8(0.25) H4XC(0.25) H4XD(0.25) C2X8(0.25) H2XC(0.25)
 H2XD(0.25) C5X8(0.25) H5XD(0.25) H5XE(0.25) H5XF(0.25) C3X8(0.25) H3XD(0.25)
 H3XE(0.25) H3XF(0.25) C2N9(0.5) C1N9(0.5) N3N9(0.5) O1X1(0.25) C2X1(0.5)
 H2XM(0.5) H2XN(0.5) C3X1(0.5) H3XS(0.5) H3XT(0.5) H3XU(0.5) O1X2(0.4)
 C5X2(0.4) H5XG(0.4) H5XH(0.4) H5XI(0.4) C4X2(0.4) H4XE(0.4) H4XF(0.4)
 C2X2(0.4) H2XE(0.4) H2XF(0.4) C3X2(0.4) H3XG(0.4) H3XH(0.4) H3XI(0.4)
 O1X4(0.5) C4X4(0.5) H4XG(0.5) H4XH(0.5) C5X4(0.5) H5XJ(0.5) H5XK(0.5)
 H5XL(0.5) C2X4(0.5) H2XG(0.5) H2XH(0.5) C3X4(0.5) H3XJ(0.5) H3XK(0.5)
 H3XL(0.5) N3NB(0.5) C1NB(0.5) H1NM(0.5) H1NN(0.5) H1NO(0.5) C2NB(0.5)
 C2ND(0.33333) N3ND(0.33333) C1ND(0.33333) C1DN(0.25) C2DN(0.25) N3DN(0.25)
 C2NF(0.2) N3NF(0.2) C1NF(0.2) O1X5(0.33333) C5X5(0.33333) H5XM(0.33333)
 H5XN(0.33333) H5XO(0.33333) C3X5(0.33333) H3XM(0.33333) H3XN(0.33333)
 H3XO(0.33333) C4X5(0.33333) H4XI(0.33333) H4XJ(0.33333) C2X5(0.33333)
 H2XI(0.33333) H2XJ(0.33333) C2N7(0.5) C1N7(0.5) H1NP(0.5) H1NQ(0.5) H1NR(0.5)
 N3N7(0.5) F3F(0.375) F5F(0.375) B1F(0.375) F2F(0.375) F4F(0.375) N3NE(0.5)
 C2NE(0.5) C1NE(0.5) C2NG(0.3) C1NG(0.3) N3NG(0.3) C2NH(0.33333) C1NH(0.33333)
 N3NH(0.33333) F4E(0.25) F5E(0.25) F2E(0.25) F3E(0.25) B1E(0.25) O1X7(0.3)
 C5X7(0.3) H5XP(0.3) H5XQ(0.3) H5XR(0.3) C3X7(0.3) H3XP(0.3) H3XQ(0.3)
 H3XR(0.3) C4X7(0.3) H4XK(0.3) H4XL(0.3) C2X7(0.3) H2XK(0.3) H2XL(0.3)
6.a Secondary CH2 refined with riding coordinates:
 C2X6(H2XA,H2XB), C4X6(H4XA,H4XB), C4X8(H4XC,H4XD), C2X8(H2XC,H2XD), C2X1(H2XM,
 H2XN), C4X2(H4XE,H4XF), C2X2(H2XE,H2XF), C4X4(H4XG,H4XH), C2X4(H2XG,H2XH),
 C4X5(H4XI,H4XJ), C2X5(H2XI,H2XJ), C4X7(H4XK,H4XL), C2X7(H2XK,H2XL)
6.b Me refined with riding coordinates:
 C3X6(H3XA,H3XB,H3XC), C5X8(H5XD,H5XE,H5XF), C3X8(H3XD,H3XE,H3XF), C3X1(H3XS,
 H3XT,H3XU), C3X2(H3XG,H3XH,H3XI), C5X4(H5XJ,H5XK,H5XL), C3X4(H3XJ,H3XK,H3XL),
 C5X5(H5XM,H5XN,H5XO), C3X5(H3XM,H3XN,H3XO), C5X7(H5XP,H5XQ,H5XR), C3X7(H3XP,
 H3XQ,H3XR)
6.c Aromatic/amide H refined with riding coordinates:
 C44B(H44B), C73B(H73B), C22C(H22C), C72B(H72B), C74A(H74A), C24A(H24A),
 C1A1(H1A1), C1A2(H1A2), C1A3(H1A3), C1A4(H1A4), C1A5(H1A5), C1A6(H1A6),
 C1B2(H1B2), C1B3(H1B3), C1B4(H1B4), C1B6(H1B6), C4B7(H4B7), C63A(H63A),
 C42A(H42A), C64C(H64C), C40C(H40C), C34B(H34B), C82B(H82B), C51B(H51B),
 C10C(H10C), C33A(H33A), C72C(H72C), C21B(H21B), C5B7(H5B7), C42C(H42C),
 C21A(H21A), C32B(H32B), C61C(H61C), C3A1(H3A1), C3A2(H3A2), C3A3(H3A3),
 C3A4(H3A4), C3A5(H3A5), C3A6(H3A6), C3B2(H3B2), C3B3(H3B3), C3B4(H3B4),
 C3B6(H3B6), C73C(H73C), C53C(H53C), C83B(H83B), C44A(H44A), C21C(H21C),
 C31C(H31C), C13A(H13A), C22B(H22B), C82A(H82A), C61B(H61B), C4A1(H4A1),
 C4A2(H4A2), C4A3(H4A3), C4A4(H4A4), C4A5(H4A5), C4A6(H4A6), C4B2(H4B2),
 C4B3(H4B3), C4B4(H4B4), C4B6(H4B6), C42B(H42B), C11C(H11C), C32C(H32C),
 C10B(H10B), C34A(H34A), C62A(H62A), C63B(H63B), C3A7(H3A7), C5A1(H5A1),
 C5A2(H5A2), C5A3(H5A3), C5A4(H5A4), C5A5(H5A5), C5A6(H5A6), C5B2(H5B2),
 C5B3(H5B3), C5B4(H5B4), C5B6(H5B6), C32A(H32A), C10A(H10A), C22A(H22A),
 C33C(H33C), C64A(H64A), C71B(H71B), C11B(H11B), C1B7(H1B7), C24C(H24C),
 C81A(H81A), C84A(H84A), C31A(H31A), C51C(H51C), C23B(H23B), C61A(H61A),
 C62C(H62C), C5A7(H5A7), C4A7(H4A7), C3B7(H3B7), C73A(H73A), C53A(H53A),
 C63C(H63C), C24B(H24B), C74C(H74C), C34C(H34C), C62B(H62B), C31B(H31B),
 C72A(H72A), C74B(H74B), C40A(H40A), C54C(H54C), C43B(H43B), C33B(H33B),
 C14C(H14C), C71A(H71A), C23C(H23C), C82C(H82C), C84B(H84B), C1A7(H1A7),
 C40B(H40B), C41A(H41A), C13C(H13C), C71C(H71C), C23A(H23A), C64B(H64B)
6.d Idealised Me refined as rotating group:
 C7A7(H7AA,H7AB,H7AC), C7B7(H7BA,H7BB,H7BC), C7A1(H7AD,H7AE,H7AF), C7A2(H7AG,
 H7AH,H7AI), C7A3(H7AJ,H7AK,H7AL), C7A4(H7AM,H7AN,H7AO), C7A5(H7AP,H7AQ,H7AR),
 C7A6(H7AS,H7AT,H7AU), C7B2(H7BD,H7BE,H7BF), C7B3(H7BG,H7BH,H7BI), C7B4(H7BJ,
 H7BK,H7BL), C7B6(H7BM,H7BN,H7BO), C5X6(H5XA,H5XB,H5XC), C1N2(H1NA,H1NB,H1NC),
 C1N8(H1ND,H1NE,H1NF), C1N4(H1NG,H1NH,H1NI), C1N5(H1NL,H1NK,H1NJ), C5X2(H5XG,
 H5XH,H5XI), C1NB(H1NM,H1NN,H1NO), C1N7(H1NP,H1NQ,H1NR)
;
_atom_sites_solution_hydrogens     geom
_atom_sites_solution_primary       ?
_atom_sites_solution_secondary     ?
loop_
  _atom_site_label
  _atom_site_type_symbol
  _atom_site_fract_x
  _atom_site_fract_y
  _atom_site_fract_z
  _atom_site_U_iso_or_equiv
  _atom_site_adp_type
  _atom_site_occupancy
  _atom_site_site_symmetry_order
  _atom_site_calc_flag
  _atom_site_refinement_flags_posn
  _atom_site_refinement_flags_adp
  _atom_site_refinement_flags_occupancy
  _atom_site_disorder_assembly
  _atom_site_disorder_group
 Cu1 Cu 0.39147(4) 1.04826(3) 0.10644(2) 0.0794(3) Uani 1 1 d . U . . .
 Cu2 Cu 0.57279(5) 0.73802(5) 0.16129(2) 0.0956(4) Uani 1 1 d . U . . .
 Cu3 Cu 0.35625(4) 0.99111(3) 0.46320(2) 0.0707(3) Uani 1 1 d . U . . .
 Cu4 Cu 0.46933(5) 0.68446(4) 0.43487(2) 0.0871(3) Uani 1 1 d . U . . .
 Cu5 Cu 0.00833(5) 0.42133(4) 0.40223(2) 0.0882(3) Uani 1 1 d . U . . .
 Cu6 Cu 0.27995(5) 0.36875(4) 0.42562(2) 0.0942(4) Uani 1 1 d . U . . .
 N1A1 N 0.3305(3) 1.0529(2) 0.13375(12) 0.0709(16) Uani 1 1 d D U . . .
 N1A2 N 0.5084(3) 0.7879(2) 0.15062(14) 0.0802(17) Uani 1 1 d D U . . .
 N1A3 N 0.2991(3) 0.9703(2) 0.42610(12) 0.0686(15) Uani 1 1 d D U . . .
 N1A4 N 0.4069(3) 0.6319(2) 0.42046(14) 0.0809(18) Uani 1 1 d D U . . .
 N1A5 N -0.0279(3) 0.4984(3) 0.39154(15) 0.0849(18) Uani 1 1 d D U . . .
 N1A6 N 0.2449(3) 0.3646(2) 0.37987(13) 0.0774(17) Uani 1 1 d D U . . .
 N1B2 N 0.5803(4) 0.6970(4) 0.1998(2) 0.148(2) Uani 1 1 d D U . . .
 N1B3 N 0.3960(3) 0.9131(2) 0.46416(11) 0.0649(15) Uani 1 1 d D U . . .
 N1B4 N 0.5042(3) 0.7154(3) 0.40098(15) 0.1000(15) Uani 1 1 d D U . . .
 N1B6 N 0.3116(3) 0.4465(3) 0.42728(14) 0.0891(14) Uani 1 1 d D U . . .
 N1B7 N 0.4166(3) 0.4423(2) 0.10873(13) 0.0800(17) Uani 1 1 d D U . . .
 N2A1 N 0.3358(2) 1.0871(2) 0.07861(10) 0.0734(16) Uani 1 1 d D U . . .
 N2A2 N 0.5588(3) 0.7237(3) 0.11690(10) 0.0915(19) Uani 1 1 d D U . . .
 N2A3 N 0.28849(19) 1.0023(2) 0.48124(10) 0.0683(15) Uani 1 1 d D U . . .
 N2A4 N 0.4241(2) 0.6966(2) 0.46826(10) 0.0788(17) Uani 1 1 d D U . . .
 N2A5 N -0.0585(2) 0.3954(2) 0.37788(13) 0.0894(19) Uani 1 1 d D U . . .
 N2A6 N 0.2129(2) 0.3302(2) 0.43108(12) 0.0864(18) Uani 1 1 d D U . . .
 N2B2 N 0.6510(3) 0.7551(4) 0.1737(2) 0.1547(17) Uani 1 1 d D U . . .
 N2B3 N 0.43155(18) 1.01624(18) 0.46237(11) 0.0627(14) Uani 1 1 d D U . . .
 N2B4 N 0.5444(2) 0.6567(3) 0.44868(15) 0.1112(13) Uani 1 1 d D U . . .
 N2B6 N 0.3598(2) 0.3500(2) 0.43344(14) 0.0987(12) Uani 1 1 d D U . . .
 N2B7 N 0.4456(3) 0.4076(2) 0.05823(10) 0.0873(19) Uani 1 1 d D U . . .
 N1A7 N 0.0773(3) 0.9712(2) 0.38880(12) 0.0701(16) Uani 1 1 d D U . . .
 N2A7 N 0.0311(2) 1.0691(2) 0.37812(13) 0.0808(17) Uani 1 1 d D U . . .
 C6B7 C 0.4612(3) 0.3873(3) 0.03285(14) 0.100(3) Uani 1 1 d D U . . .
 C92A C 0.4992(3) 0.8542(3) 0.19221(13) 0.0740(19) Uani 1 1 d D U . . .
 C60A C 0.4360(3) 0.9768(3) 0.26083(14) 0.0732(19) Uani 1 1 d D U . . .
 C94B C 0.4295(3) 0.5697(3) 0.38057(12) 0.076(2) Uani 1 1 d D U . . .
 C20A C 0.4232(3) 0.9634(3) 0.31335(14) 0.075(2) Uani 1 1 d D U . . .
 C44B C 0.3772(3) 0.5747(3) 0.33167(15) 0.079(2) Uani 1 1 d D U . . .
 H44B H 0.372129 0.564002 0.311586 0.095 Uiso 1 1 calc R . . . .
 C73B C 0.3960(3) 0.3289(3) 0.35493(16) 0.092(2) Uani 1 1 d D U . . .
 H73B H 0.415765 0.299030 0.363274 0.111 Uiso 1 1 calc R . . . .
 C22C C 0.2740(3) 0.5234(3) 0.39681(14) 0.080(2) Uani 1 1 d D U . . .
 H22C H 0.288178 0.508326 0.380446 0.096 Uiso 1 1 calc R . . . .
 C72B C 0.4621(4) 0.3535(3) 0.18806(13) 0.096(2) Uani 1 1 d D U . . .
 H72B H 0.476689 0.318448 0.187015 0.115 Uiso 1 1 calc R . . . .
 C74A C 0.5172(3) 0.8875(2) 0.39430(14) 0.084(2) Uani 1 1 d D U . . .
 H74A H 0.533543 0.907933 0.410481 0.101 Uiso 1 1 calc R . . . .
 C24A C 0.4541(3) 0.7138(3) 0.35109(14) 0.090(2) Uani 1 1 d D U . . .
 H24A H 0.451420 0.675814 0.352357 0.108 Uiso 1 1 calc R . . . .
 C7A7 C 0.0404(4) 1.1677(3) 0.3821(2) 0.121(3) Uani 1 1 d D U . . .
 H7AA H 0.031319 1.181763 0.400844 0.182 Uiso 1 1 calc GR . . . .
 H7AB H 0.033483 1.195387 0.366831 0.182 Uiso 1 1 calc GR . . . .
 H7AC H 0.077897 1.157981 0.384376 0.182 Uiso 1 1 calc GR . . . .
 C1A1 C 0.2868(4) 1.0733(3) 0.12003(12) 0.075(2) Uani 1 1 d D U . . .
 H1A1 H 0.255247 1.074640 0.128996 0.090 Uiso 1 1 calc R . . . .
 C1A2 C 0.4907(3) 0.7887(3) 0.12241(16) 0.079(2) Uani 1 1 d D U . . .
 H1A2 H 0.459700 0.807916 0.115013 0.095 Uiso 1 1 calc R . . . .
 C1A3 C 0.2533(3) 0.9648(3) 0.43392(12) 0.0686(18) Uani 1 1 d D U . . .
 H1A3 H 0.225267 0.949623 0.420839 0.082 Uiso 1 1 calc R . . . .
 C1A4 C 0.3734(4) 0.6297(3) 0.43895(13) 0.083(2) Uani 1 1 d D U . . .
 H1A4 H 0.341916 0.609244 0.434587 0.100 Uiso 1 1 calc R . . . .
 C1A5 C -0.0723(4) 0.4922(3) 0.37407(19) 0.095(2) Uani 1 1 d D U . . .
 H1A5 H -0.091320 0.522472 0.365722 0.114 Uiso 1 1 calc R . . . .
 C1A6 C 0.1985(4) 0.3446(3) 0.37861(14) 0.084(2) Uani 1 1 d D U . . .
 H1A6 H 0.175845 0.344780 0.360464 0.101 Uiso 1 1 calc R . . . .
 C2B7 C 0.3954(3) 0.4278(3) 0.05684(11) 0.091(2) Uani 1 1 d D U . . .
 C1B2 C 0.6324(5) 0.6898(5) 0.2120(3) 0.1528(18) Uani 1 1 d D U . . .
 H1B2 H 0.642767 0.668553 0.229038 0.183 Uiso 1 1 calc R . . . .
 C1B3 C 0.4465(3) 0.9184(2) 0.46150(14) 0.0678(18) Uani 1 1 d D U . . .
 H1B3 H 0.468405 0.888168 0.459127 0.081 Uiso 1 1 calc R . . . .
 C1B4 C 0.5516(4) 0.7006(3) 0.40293(18) 0.1073(14) Uani 1 1 d D U . . .
 H1B4 H 0.571568 0.709646 0.387476 0.129 Uiso 1 1 calc R . . . .
 C1B6 C 0.3613(4) 0.4458(3) 0.42396(17) 0.0921(13) Uani 1 1 d D U . . .
 H1B6 H 0.378892 0.477757 0.419270 0.111 Uiso 1 1 calc R . . . .
 C4B7 C 0.3773(3) 0.4103(4) 0.00424(12) 0.109(3) Uani 1 1 d D U . . .
 H4B7 H 0.354408 0.410910 -0.013820 0.131 Uiso 1 1 calc R . . . .
 C101 C 0.3801(2) 1.0049(2) 0.21091(12) 0.0669(18) Uani 1 1 d D U . . .
 C43A C 0.4003(3) 0.9852(3) 0.34028(14) 0.0737(19) Uani 1 1 d D U . . .
 C63A C 0.3076(3) 0.8766(3) 0.36114(14) 0.076(2) Uani 1 1 d D U . . .
 H63A H 0.294297 0.842636 0.354198 0.091 Uiso 1 1 calc R . . . .
 C44C C 0.1272(3) 0.8171(3) 0.45654(13) 0.078(2) Uani 1 1 d D U . . .
 C42A C 0.4234(3) 0.8454(3) 0.21892(15) 0.076(2) Uani 1 1 d D U . . .
 H42A H 0.405534 0.856097 0.234929 0.091 Uiso 1 1 calc R . . . .
 C30C C 0.1512(3) 0.7597(3) 0.46236(17) 0.080(2) Uani 1 1 d D U . . .
 C64C C 0.1581(3) 0.8464(3) 0.37955(14) 0.081(2) Uani 1 1 d D U . . .
 H64C H 0.176534 0.830684 0.364935 0.097 Uiso 1 1 calc R . . . .
 C40C C 0.1166(3) 0.7151(2) 0.45676(17) 0.079(2) Uani 1 1 d D U . . .
 H40C H 0.080123 0.721217 0.450596 0.095 Uiso 1 1 calc R . . . .
 C93B C 0.3152(3) 0.3831(2) 0.34781(13) 0.0710(19) Uani 1 1 d D U . . .
 C34B C 0.3437(3) 0.6129(3) 0.34179(13) 0.079(2) Uani 1 1 d D U . . .
 H34B H 0.315443 0.627430 0.328682 0.095 Uiso 1 1 calc R . . . .
 C82B C 0.4448(3) 0.3822(3) 0.16231(15) 0.090(2) Uani 1 1 d D U . . .
 H82B H 0.446895 0.366370 0.143607 0.107 Uiso 1 1 calc R . . . .
 C51B C 0.4637(3) 0.6196(3) 0.24463(18) 0.095(2) Uani 1 1 d D U . . .
 H51B H 0.437774 0.602907 0.254753 0.114 Uiso 1 1 calc R . . . .
 C10C C 0.2230(4) 0.6972(2) 0.47577(18) 0.092(2) Uani 1 1 d D U . . .
 H10C H 0.259176 0.691308 0.482823 0.110 Uiso 1 1 calc R . . . .
 C33A C 0.4166(4) 1.0367(3) 0.35008(16) 0.094(2) Uani 1 1 d D U . . .
 H33A H 0.439112 1.056822 0.339213 0.112 Uiso 1 1 calc R . . . .
 C72C C 0.2540(4) 0.5202(3) 0.50284(17) 0.097(2) Uani 1 1 d D U . . .
 H72C H 0.259363 0.502771 0.521460 0.117 Uiso 1 1 calc R . . . .
 C21B C 0.5811(4) 0.5226(4) 0.2103(2) 0.121(3) Uani 1 1 d D U . . .
 H21B H 0.605886 0.500824 0.201931 0.146 Uiso 1 1 calc R . . . .
 C2A1 C 0.2888(2) 1.0945(2) 0.08961(10) 0.0681(18) Uani 1 1 d D U . . .
 C2A2 C 0.5218(3) 0.7580(3) 0.10254(12) 0.080(2) Uani 1 1 d D U . . .
 C2A3 C 0.2446(2) 0.9826(3) 0.46409(10) 0.0690(18) Uani 1 1 d D U . . .
 C2A4 C 0.3841(3) 0.6597(3) 0.46755(11) 0.079(2) Uani 1 1 d D U . . .
 C2A5 C -0.0922(3) 0.4362(2) 0.36756(18) 0.096(2) Uani 1 1 d D U . . .
 C2A6 C 0.1796(3) 0.3208(3) 0.40554(11) 0.085(2) Uani 1 1 d D U . . .
 C5B7 C 0.4288(3) 0.3904(3) 0.00526(11) 0.108(3) Uani 1 1 d D U . . .
 H5B7 H 0.441914 0.379078 -0.012257 0.130 Uiso 1 1 calc R . . . .
 C2B2 C 0.6704(3) 0.7194(5) 0.1954(3) 0.1559(17) Uani 1 1 d D U . . .
 C2B3 C 0.4675(2) 0.97483(16) 0.46243(14) 0.0658(18) Uani 1 1 d D U . . .
 C2B4 C 0.5780(3) 0.6691(4) 0.42875(15) 0.1130(13) Uani 1 1 d D U . . .
 C2B6 C 0.3902(3) 0.3932(2) 0.42774(17) 0.0970(11) Uani 1 1 d D U . . .
 C0AA C 0.4199(3) 0.5512(3) 0.35182(12) 0.078(2) Uani 1 1 d D U . . .
 C51A C 0.4264(3) 1.0121(3) 0.23242(14) 0.074(2) Uani 1 1 d D U . . .
 C42C C 0.2228(3) 0.5947(3) 0.41752(12) 0.078(2) Uani 1 1 d D U . . .
 H42C H 0.202290 0.626671 0.415091 0.093 Uiso 1 1 calc R . . . .
 C107 C 0.3361(3) 0.4161(3) 0.32801(14) 0.0742(19) Uani 1 1 d D U . . .
 C20B C 0.4462(3) 0.4891(3) 0.30910(15) 0.082(2) Uani 1 1 d D U . . .
 C105 C 0.5044(3) 0.5877(3) 0.23367(16) 0.087(2) Uani 1 1 d D U . . .
 C21A C 0.2915(3) 0.9882(3) 0.16752(14) 0.079(2) Uani 1 1 d D U . . .
 H21A H 0.261733 0.983281 0.153050 0.094 Uiso 1 1 calc R . . . .
 C54A C 0.4720(3) 0.8857(2) 0.34288(13) 0.0722(19) Uani 1 1 d D U . . .
 C32B C 0.3790(3) 0.5404(3) 0.16672(12) 0.085(2) Uani 1 1 d D U . . .
 H32B H 0.364716 0.575508 0.167862 0.102 Uiso 1 1 calc R . . . .
 C52B C 0.4387(3) 0.4302(3) 0.21807(14) 0.083(2) Uani 1 1 d D U . . .
 C61C C 0.0389(3) 0.6279(3) 0.37435(16) 0.088(2) Uani 1 1 d D U . . .
 H61C H 0.041604 0.650662 0.357951 0.105 Uiso 1 1 calc R . . . .
 C3A1 C 0.2452(2) 1.1213(3) 0.07388(13) 0.089(2) Uani 1 1 d D U . . .
 H3A1 H 0.213626 1.126616 0.082439 0.107 Uiso 1 1 calc R . . . .
 C3A2 C 0.5142(3) 0.7644(3) 0.07165(12) 0.091(2) Uani 1 1 d D U . . .
 H3A2 H 0.488702 0.788932 0.062487 0.109 Uiso 1 1 calc R . . . .
 C3A3 C 0.1949(2) 0.9774(3) 0.47421(13) 0.085(2) Uani 1 1 d D U . . .
 H3A3 H 0.165917 0.961899 0.461992 0.102 Uiso 1 1 calc R . . . .
 C3A4 C 0.3571(3) 0.6486(3) 0.49182(14) 0.092(2) Uani 1 1 d D U . . .
 H3A4 H 0.330410 0.621742 0.490629 0.110 Uiso 1 1 calc R . . . .
 C3A5 C -0.1423(3) 0.4267(3) 0.3513(2) 0.130(3) Uani 1 1 d D U . . .
 H3A5 H -0.163824 0.455917 0.343650 0.155 Uiso 1 1 calc R . . . .
 C3A6 C 0.1312(3) 0.2929(3) 0.40500(12) 0.094(2) Uani 1 1 d D U . . .
 H3A6 H 0.108513 0.288142 0.387049 0.112 Uiso 1 1 calc R . . . .
 C3B2 C 0.7247(4) 0.7130(5) 0.2053(2) 0.1601(18) Uani 1 1 d D U . . .
 H3B2 H 0.736311 0.690609 0.221609 0.192 Uiso 1 1 calc R . . . .
 C3B3 C 0.5216(2) 0.9834(2) 0.46075(15) 0.0734(19) Uani 1 1 d D U . . .
 H3B3 H 0.545187 0.953829 0.460541 0.088 Uiso 1 1 calc R . . . .
 C3B4 C 0.6320(3) 0.6545(4) 0.43245(16) 0.1207(14) Uani 1 1 d D U . . .
 H3B4 H 0.653913 0.662780 0.417776 0.145 Uiso 1 1 calc R . . . .
 C3B6 C 0.4447(3) 0.3898(2) 0.42532(17) 0.1011(13) Uani 1 1 d D U . . .
 H3B6 H 0.464204 0.420770 0.421211 0.121 Uiso 1 1 calc R . . . .
 C73C C 0.3785(3) 0.8297(2) 0.43490(14) 0.0706(19) Uani 1 1 d D U . . .
 H73C H 0.407690 0.837534 0.424683 0.085 Uiso 1 1 calc R . . . .
 C53C C 0.3006(3) 0.7745(3) 0.44044(14) 0.074(2) Uani 1 1 d D U . . .
 H53C H 0.276919 0.746431 0.433678 0.089 Uiso 1 1 calc R . . . .
 C83B C 0.3450(3) 0.3381(3) 0.36154(14) 0.079(2) Uani 1 1 d D U . . .
 H83B H 0.329907 0.315205 0.374848 0.094 Uiso 1 1 calc R . . . .
 C44A C 0.4362(3) 0.7975(2) 0.32230(13) 0.076(2) Uani 1 1 d D U . . .
 H44A H 0.421134 0.815099 0.304807 0.091 Uiso 1 1 calc R . . . .
 C21C C 0.0496(3) 0.5409(3) 0.47614(15) 0.085(2) Uani 1 1 d D U . . .
 H21C H 0.045382 0.519101 0.492717 0.102 Uiso 1 1 calc R . . . .
 C41C C 0.0943(3) 0.6150(3) 0.45506(13) 0.082(2) Uani 1 1 d D U . . .
 C91C C 0.0272(3) 0.5633(3) 0.42427(13) 0.076(2) Uani 1 1 d D U . . .
 C31C C 0.0882(3) 0.5826(3) 0.47933(15) 0.081(2) Uani 1 1 d D U . . .
 H31C H 0.109426 0.588285 0.497670 0.098 Uiso 1 1 calc R . . . .
 C13A C 0.3654(3) 1.0312(2) 0.39192(15) 0.076(2) Uani 1 1 d D U . . .
 H13A H 0.354129 1.046117 0.409168 0.092 Uiso 1 1 calc R . . . .
 C22B C 0.3833(3) 0.5173(3) 0.13840(14) 0.078(2) Uani 1 1 d D U . . .
 H22B H 0.371600 0.536483 0.120803 0.093 Uiso 1 1 calc R . . . .
 C20C C 0.2051(3) 0.7508(3) 0.47228(18) 0.083(2) Uani 1 1 d D U . . .
 C82A C 0.5488(3) 0.8786(3) 0.18705(17) 0.090(2) Uani 1 1 d D U . . .
 H82A H 0.566679 0.867261 0.171149 0.108 Uiso 1 1 calc R . . . .
 C61B C 0.4630(4) 0.6751(3) 0.2401(2) 0.111(3) Uani 1 1 d D U . . .
 H61B H 0.436322 0.696458 0.247077 0.133 Uiso 1 1 calc R . . . .
 C4A1 C 0.2496(3) 1.1401(3) 0.04515(13) 0.092(2) Uani 1 1 d D U . . .
 H4A1 H 0.220412 1.156846 0.033730 0.111 Uiso 1 1 calc R . . . .
 C4A2 C 0.5455(3) 0.7333(3) 0.05472(11) 0.103(3) Uani 1 1 d D U . . .
 H4A2 H 0.542286 0.737659 0.033945 0.123 Uiso 1 1 calc R . . . .
 C4A3 C 0.1889(2) 0.9956(3) 0.50285(14) 0.090(2) Uani 1 1 d D U . . .
 H4A3 H 0.155815 0.993235 0.510095 0.107 Uiso 1 1 calc R . . . .
 C4A4 C 0.3706(3) 0.6785(3) 0.51810(12) 0.094(2) Uani 1 1 d D U . . .
 H4A4 H 0.354246 0.671023 0.535154 0.113 Uiso 1 1 calc R . . . .
 C4A5 C -0.1596(3) 0.3731(3) 0.3467(3) 0.145(4) Uani 1 1 d D U . . .
 H4A5 H -0.194160 0.365596 0.337389 0.174 Uiso 1 1 calc R . . . .
 C4A6 C 0.1172(3) 0.2723(3) 0.43175(14) 0.095(2) Uani 1 1 d D U . . .
 H4A6 H 0.085086 0.253207 0.432038 0.114 Uiso 1 1 calc R . . . .
 C12B C 0.4050(3) 0.4660(3) 0.13743(13) 0.080(2) Uani 1 1 d D U . . .
 C4B2 C 0.7614(3) 0.7408(5) 0.1901(3) 0.1624(18) Uani 1 1 d D U . . .
 H4B2 H 0.798050 0.733431 0.194166 0.195 Uiso 1 1 calc R . . . .
 C4B3 C 0.5400(2) 1.0369(2) 0.45938(16) 0.080(2) Uani 1 1 d D U . . .
 H4B3 H 0.576403 1.043993 0.458702 0.096 Uiso 1 1 calc R . . . .
 C4B4 C 0.6526(2) 0.6273(4) 0.45847(18) 0.1232(15) Uani 1 1 d D U . . .
 H4B4 H 0.688564 0.616748 0.461543 0.148 Uiso 1 1 calc R . . . .
 C4B6 C 0.4694(2) 0.3388(3) 0.42917(18) 0.1041(13) Uani 1 1 d D U . . .
 H4B6 H 0.505891 0.335004 0.427628 0.125 Uiso 1 1 calc DR . . . .
 C91A C 0.3745(3) 1.0361(2) 0.18567(12) 0.0684(18) Uani 1 1 d D U . . .
 C52A C 0.4952(3) 0.9124(3) 0.23556(15) 0.076(2) Uani 1 1 d D U . . .
 C42B C 0.3957(3) 0.5121(3) 0.19272(14) 0.080(2) Uani 1 1 d D U . . .
 H42B H 0.391335 0.527418 0.211279 0.096 Uiso 1 1 calc R . . . .
 C106 C 0.4197(3) 0.4593(2) 0.19122(11) 0.0746(19) Uani 1 1 d D U . . .
 C11C C 0.0178(3) 0.5309(3) 0.44946(14) 0.084(2) Uani 1 1 d D U . . .
 H11C H -0.008889 0.503993 0.447911 0.101 Uiso 1 1 calc R . . . .
 C50C C 0.1356(3) 0.6613(3) 0.46025(17) 0.083(2) Uani 1 1 d D U . . .
 C50B C 0.4402(3) 0.4538(3) 0.24929(15) 0.084(2) Uani 1 1 d D U . . .
 C110 C 0.2334(3) 0.5691(2) 0.44643(12) 0.075(2) Uani 1 1 d D U . . .
 C32C C 0.2432(3) 0.5716(3) 0.39340(15) 0.077(2) Uani 1 1 d D U . . .
 H32C H 0.236597 0.588170 0.374587 0.092 Uiso 1 1 calc R . . . .
 C10B C 0.4728(3) 0.5183(3) 0.28841(14) 0.089(2) Uani 1 1 d D U . . .
 H10B H 0.492196 0.549793 0.294609 0.107 Uiso 1 1 calc R . . . .
 C34A C 0.4308(3) 0.7418(3) 0.32534(15) 0.089(2) Uani 1 1 d D U . . .
 H34A H 0.411219 0.722065 0.309876 0.106 Uiso 1 1 calc R . . . .
 C62A C 0.5433(3) 0.9354(4) 0.23069(17) 0.096(2) Uani 1 1 d D U . . .
 H62A H 0.558825 0.962170 0.243857 0.115 Uiso 1 1 calc R . . . .
 C63B C 0.4181(3) 0.3648(3) 0.33548(15) 0.091(2) Uani 1 1 d D U . . .
 H63B H 0.453574 0.359315 0.331927 0.109 Uiso 1 1 calc R . . . .
 C3A7 C -0.0518(3) 1.0272(3) 0.3562(2) 0.116(3) Uani 1 1 d D U . . .
 H3A7 H -0.071124 0.995385 0.350655 0.140 Uiso 1 1 calc R . . . .
 C7B7 C 0.5156(5) 0.3655(4) 0.03559(19) 0.120(3) Uani 1 1 d D U . . .
 H7BA H 0.540364 0.392532 0.044830 0.180 Uiso 1 1 calc GR . . . .
 H7BB H 0.524658 0.356672 0.015977 0.180 Uiso 1 1 calc GR . . . .
 H7BC H 0.517764 0.332960 0.047785 0.180 Uiso 1 1 calc GR . . . .
 C5A1 C 0.2977(3) 1.1338(3) 0.03370(11) 0.090(2) Uani 1 1 d D U . . .
 H5A1 H 0.301856 1.147081 0.014684 0.108 Uiso 1 1 calc R . . . .
 C5A2 C 0.5815(3) 0.6959(3) 0.06889(14) 0.108(3) Uani 1 1 d D U . . .
 H5A2 H 0.601221 0.673035 0.057730 0.130 Uiso 1 1 calc R . . . .
 C5A3 C 0.2331(3) 1.0175(3) 0.52044(12) 0.085(2) Uani 1 1 d D U . . .
 H5A3 H 0.230131 1.030212 0.539720 0.102 Uiso 1 1 calc R . . . .
 C5A4 C 0.4086(3) 0.7193(3) 0.51847(12) 0.096(3) Uani 1 1 d D U . . .
 H5A4 H 0.416372 0.741582 0.535320 0.115 Uiso 1 1 calc R . . . .
 C5A5 C -0.1246(4) 0.3308(3) 0.3563(3) 0.144(4) Uani 1 1 d D U . . .
 H5A5 H -0.134077 0.294500 0.351809 0.173 Uiso 1 1 calc R . . . .
 C5A6 C 0.1517(3) 0.2805(3) 0.45795(12) 0.095(2) Uani 1 1 d D U . . .
 H5A6 H 0.142781 0.267497 0.476202 0.114 Uiso 1 1 calc R . . . .
 C92B C 0.4235(3) 0.4363(2) 0.16413(11) 0.077(2) Uani 1 1 d D U . . .
 C5B2 C 0.7423(3) 0.7798(5) 0.1689(3) 0.1617(18) Uani 1 1 d D U . . .
 H5B2 H 0.766064 0.803270 0.160858 0.194 Uiso 1 1 calc R . . . .
 C5B3 C 0.5038(2) 1.07955(18) 0.45903(15) 0.075(2) Uani 1 1 d D U . . .
 H5B3 H 0.515206 1.115696 0.457470 0.090 Uiso 1 1 calc R . . . .
 C5B4 C 0.6190(3) 0.6160(4) 0.47986(15) 0.1204(15) Uani 1 1 d D U . . .
 H5B4 H 0.632522 0.599213 0.497901 0.145 Uiso 1 1 calc R . . . .
 C5B6 C 0.4391(3) 0.2940(2) 0.43531(18) 0.1044(13) Uani 1 1 d D U . . .
 H5B6 H 0.455127 0.259714 0.438456 0.125 Uiso 1 1 calc R . . . .
 C50A C 0.4692(3) 0.9307(3) 0.26190(14) 0.075(2) Uani 1 1 d D U . . .
 C93A C 0.3471(3) 0.9783(2) 0.38131(12) 0.0683(18) Uani 1 1 d D U . . .
 C43C C 0.2458(3) 0.7978(3) 0.48120(15) 0.077(2) Uani 1 1 d D U . . .
 C104 C 0.4649(3) 0.8279(2) 0.34613(11) 0.0657(18) Uani 1 1 d D U . . .
 C32A C 0.4007(3) 0.8064(3) 0.19934(14) 0.081(2) Uani 1 1 d D U . . .
 H32A H 0.367456 0.791388 0.201870 0.097 Uiso 1 1 calc R . . . .
 C10A C 0.4132(3) 0.9926(3) 0.28619(13) 0.081(2) Uani 1 1 d D U . . .
 H10A H 0.390778 1.023265 0.285144 0.097 Uiso 1 1 calc R . . . .
 C22A C 0.4275(3) 0.7892(3) 0.17552(16) 0.082(2) Uani 1 1 d D U . . .
 H22A H 0.412364 0.762902 0.161960 0.099 Uiso 1 1 calc R . . . .
 C53B C 0.3895(3) 0.4079(3) 0.32135(15) 0.079(2) Uani 1 1 d D U . . .
 C41B C 0.5061(3) 0.5301(3) 0.23886(16) 0.084(2) Uani 1 1 d D U . . .
 C60B C 0.4706(3) 0.5006(3) 0.25846(14) 0.085(2) Uani 1 1 d D U . . .
 C33C C 0.2366(3) 0.8291(3) 0.50560(15) 0.087(2) Uani 1 1 d D U . . .
 H33C H 0.206297 0.822812 0.515190 0.104 Uiso 1 1 calc R . . . .
 C64A C 0.4973(3) 0.9136(3) 0.36726(12) 0.079(2) Uani 1 1 d D U . . .
 H64A H 0.501318 0.951422 0.365816 0.095 Uiso 1 1 calc R . . . .
 C71B C 0.5024(4) 0.7002(4) 0.2250(2) 0.116(3) Uani 1 1 d D U . . .
 H71B H 0.502218 0.738074 0.222022 0.139 Uiso 1 1 calc R . . . .
 C11B C 0.5802(4) 0.5779(4) 0.20613(19) 0.113(3) Uani 1 1 d D U . . .
 H11B H 0.605122 0.594495 0.195264 0.136 Uiso 1 1 calc R . . . .
 C6A1 C 0.3399(2) 1.1071(3) 0.05100(12) 0.082(2) Uani 1 1 d D U . . .
 C6A2 C 0.5880(3) 0.6928(3) 0.10006(14) 0.099(3) Uani 1 1 d D U . . .
 C6A3 C 0.2820(2) 1.0202(3) 0.50908(11) 0.0728(19) Uani 1 1 d D U . . .
 C6A4 C 0.4352(3) 0.7270(3) 0.49354(13) 0.086(2) Uani 1 1 d D U . . .
 C6A5 C -0.0753(3) 0.3433(2) 0.3725(2) 0.110(3) Uani 1 1 d D U . . .
 C6A6 C 0.1997(3) 0.3082(3) 0.45672(11) 0.098(2) Uani 1 1 d D U . . .
 C1B7 C 0.3808(4) 0.4474(3) 0.08570(14) 0.086(2) Uani 1 1 d D U . . .
 H1B7 H 0.347278 0.462852 0.087209 0.103 Uiso 1 1 calc R . . . .
 C81B C 0.5410(4) 0.6681(3) 0.21460(18) 0.099(3) Uani 1 1 d D U . . .
 C6B2 C 0.6872(4) 0.7833(5) 0.1599(2) 0.1578(18) Uani 1 1 d D U . . .
 C6B3 C 0.4503(2) 1.06808(17) 0.46103(14) 0.0655(18) Uani 1 1 d D U . . .
 C6B4 C 0.5653(3) 0.6300(4) 0.47413(16) 0.1155(14) Uani 1 1 d D U . . .
 C6B6 C 0.3845(3) 0.3005(2) 0.43678(18) 0.1030(13) Uani 1 1 d D U . . .
 C112 C 0.1293(3) 0.8444(2) 0.42839(12) 0.0685(18) Uani 1 1 d D U . . .
 C94C C 0.1031(3) 0.8931(2) 0.42294(12) 0.0656(17) Uani 1 1 d D U . . .
 C24C C 0.0713(3) 0.8911(3) 0.47218(14) 0.080(2) Uani 1 1 d D U . . .
 H24C H 0.053038 0.907089 0.486776 0.095 Uiso 1 1 calc R . . . .
 C30B C 0.4160(3) 0.4426(3) 0.30026(13) 0.079(2) Uani 1 1 d D U . . .
 C111 C 0.2913(3) 0.8069(2) 0.46576(14) 0.0739(19) Uani 1 1 d D U . . .
 C81A C 0.4116(3) 1.0787(2) 0.18152(14) 0.0709(19) Uani 1 1 d D U . . .
 H81A H 0.406459 1.100790 0.164475 0.085 Uiso 1 1 calc R . . . .
 C84A C 0.5126(3) 0.8317(2) 0.39669(14) 0.080(2) Uani 1 1 d D U . . .
 H84A H 0.527052 0.813593 0.414158 0.096 Uiso 1 1 calc R . . . .
 C31A C 0.2971(3) 0.9572(3) 0.19409(14) 0.083(2) Uani 1 1 d D U . . .
 H31A H 0.270436 0.932271 0.197629 0.100 Uiso 1 1 calc R . . . .
 C51C C 0.0694(3) 0.6391(3) 0.40134(14) 0.085(2) Uani 1 1 d D U . . .
 H51C H 0.094170 0.667806 0.403030 0.102 Uiso 1 1 calc R . . . .
 C23B C 0.2308(3) 0.4320(3) 0.33942(16) 0.091(2) Uani 1 1 d D U . . .
 H23B H 0.195509 0.437477 0.343273 0.110 Uiso 1 1 calc R . . . .
 C2A7 C 0.0015(3) 1.02439(19) 0.36913(17) 0.089(2) Uani 1 1 d D U . . .
 C61A C 0.4628(3) 1.0527(3) 0.22820(15) 0.093(2) Uani 1 1 d D U . . .
 H61A H 0.492983 1.057631 0.242378 0.112 Uiso 1 1 calc R . . . .
 C62C C 0.2266(4) 0.5705(3) 0.49981(16) 0.097(2) Uani 1 1 d D U . . .
 H62C H 0.215420 0.587213 0.516591 0.117 Uiso 1 1 calc R . . . .
 C5A7 C -0.0457(3) 1.1245(2) 0.3608(2) 0.113(3) Uani 1 1 d D U . . .
 H5A7 H -0.061174 1.159259 0.358498 0.136 Uiso 1 1 calc R . . . .
 C4A7 C -0.0755(3) 1.0784(3) 0.3519(2) 0.121(3) Uani 1 1 d D U . . .
 H4A7 H -0.111046 1.081670 0.342978 0.145 Uiso 1 1 calc R . . . .
 C7A1 C 0.3936(4) 1.0995(4) 0.0402(2) 0.116(3) Uani 1 1 d D U . . .
 H7AD H 0.391275 1.110173 0.019482 0.174 Uiso 1 1 calc GR . . . .
 H7AE H 0.404017 1.061568 0.042243 0.174 Uiso 1 1 calc GR . . . .
 H7AF H 0.419961 1.121831 0.052051 0.174 Uiso 1 1 calc GR . . . .
 C7A2 C 0.6270(4) 0.6508(4) 0.1172(2) 0.129(4) Uani 1 1 d D U . . .
 H7AG H 0.624237 0.616311 0.106673 0.194 Uiso 1 1 calc GR . . . .
 H7AH H 0.617699 0.645727 0.137116 0.194 Uiso 1 1 calc GR . . . .
 H7AI H 0.663295 0.664240 0.118344 0.194 Uiso 1 1 calc GR . . . .
 C7A3 C 0.3309(4) 1.0445(3) 0.52792(17) 0.091(2) Uani 1 1 d D U . . .
 H7AJ H 0.319393 1.070798 0.541754 0.136 Uiso 1 1 calc GR . . . .
 H7AK H 0.353265 1.062426 0.514998 0.136 Uiso 1 1 calc GR . . . .
 H7AL H 0.350960 1.015780 0.538928 0.136 Uiso 1 1 calc GR . . . .
 C7A4 C 0.4798(4) 0.7680(3) 0.49349(17) 0.098(3) Uani 1 1 d D U . . .
 H7AM H 0.476435 0.795626 0.508431 0.147 Uiso 1 1 calc GR . . . .
 H7AN H 0.477703 0.784960 0.474031 0.147 Uiso 1 1 calc GR . . . .
 H7AO H 0.513896 0.749728 0.497976 0.147 Uiso 1 1 calc GR . . . .
 C7A5 C -0.0386(4) 0.2987(4) 0.3837(2) 0.116(3) Uani 1 1 d D U . . .
 H7AP H -0.059258 0.267272 0.388244 0.174 Uiso 1 1 calc GR . . . .
 H7AQ H -0.016301 0.310606 0.401534 0.174 Uiso 1 1 calc GR . . . .
 H7AR H -0.016335 0.289133 0.368551 0.174 Uiso 1 1 calc GR . . . .
 C7A6 C 0.2375(5) 0.3185(4) 0.48535(19) 0.125(3) Uani 1 1 d D U . . .
 H7AS H 0.217078 0.320861 0.502041 0.187 Uiso 1 1 calc GR . . . .
 H7AT H 0.256573 0.352275 0.483542 0.187 Uiso 1 1 calc GR . . . .
 H7AU H 0.262795 0.288731 0.488615 0.187 Uiso 1 1 calc GR . . . .
 C3B7 C 0.3598(3) 0.4296(3) 0.03041(14) 0.106(3) Uani 1 1 d D U . . .
 H3B7 H 0.325115 0.443362 0.030279 0.127 Uiso 1 1 calc R . . . .
 C7B2 C 0.6660(5) 0.8134(5) 0.1320(3) 0.156(3) Uani 1 1 d D U . . .
 H7BD H 0.644976 0.844211 0.137033 0.234 Uiso 1 1 calc GR . . . .
 H7BE H 0.643873 0.789216 0.118742 0.234 Uiso 1 1 calc GR . . . .
 H7BF H 0.695624 0.826175 0.122174 0.234 Uiso 1 1 calc GR . . . .
 C7B3 C 0.4097(3) 1.1137(3) 0.46058(17) 0.083(2) Uani 1 1 d D U . . .
 H7BG H 0.421175 1.139302 0.476396 0.125 Uiso 1 1 calc GR . . . .
 H7BH H 0.375313 1.098645 0.463544 0.125 Uiso 1 1 calc GR . . . .
 H7BI H 0.406784 1.132164 0.441528 0.125 Uiso 1 1 calc GR . . . .
 C7B4 C 0.5267(4) 0.6145(4) 0.4955(2) 0.122(2) Uani 1 1 d D U . . .
 H7BJ H 0.498370 0.592321 0.485192 0.183 Uiso 1 1 calc GR . . . .
 H7BK H 0.511597 0.647117 0.503015 0.183 Uiso 1 1 calc GR . . . .
 H7BL H 0.545341 0.593982 0.511928 0.183 Uiso 1 1 calc GR . . . .
 C7B6 C 0.3486(4) 0.2528(4) 0.4429(2) 0.116(2) Uani 1 1 d D U . . .
 H7BM H 0.361474 0.219769 0.434527 0.174 Uiso 1 1 calc GR . . . .
 H7BN H 0.312390 0.259980 0.433938 0.174 Uiso 1 1 calc GR . . . .
 H7BO H 0.349258 0.248337 0.464269 0.174 Uiso 1 1 calc GR . . . .
 C94A C 0.4853(3) 0.8019(2) 0.37202(12) 0.0716(19) Uani 1 1 d D U . . .
 C73A C 0.2921(3) 0.8984(2) 0.38757(14) 0.0742(19) Uani 1 1 d D U . . .
 H73A H 0.268572 0.879069 0.398174 0.089 Uiso 1 1 calc R . . . .
 C53A C 0.3420(3) 0.9048(2) 0.34542(15) 0.075(2) Uani 1 1 d D U . . .
 H53A H 0.351786 0.890181 0.327737 0.090 Uiso 1 1 calc R . . . .
 C63C C 0.3446(3) 0.7850(2) 0.42614(16) 0.076(2) Uani 1 1 d D U . . .
 H63C H 0.352165 0.762375 0.410487 0.091 Uiso 1 1 calc R . . . .
 C102 C 0.4736(3) 0.8701(3) 0.21545(13) 0.0739(19) Uani 1 1 d D U . . .
 C24B C 0.3519(3) 0.6302(3) 0.37180(12) 0.076(2) Uani 1 1 d D U . . .
 H24B H 0.328756 0.655695 0.378781 0.091 Uiso 1 1 calc R . . . .
 C74C C 0.1311(3) 0.8964(3) 0.37313(15) 0.077(2) Uani 1 1 d D U . . .
 H74C H 0.131811 0.913657 0.354683 0.092 Uiso 1 1 calc R . . . .
 C109 C 0.0622(3) 0.6059(2) 0.42673(13) 0.078(2) Uani 1 1 d D U . . .
 C34C C 0.0982(3) 0.8407(3) 0.47739(16) 0.079(2) Uani 1 1 d D U . . .
 H34C H 0.096285 0.822521 0.495491 0.095 Uiso 1 1 calc R . . . .
 C62B C 0.4576(4) 0.3778(3) 0.21600(14) 0.093(2) Uani 1 1 d D U . . .
 H62B H 0.467583 0.357831 0.233515 0.111 Uiso 1 1 calc R . . . .
 C52C C 0.2164(4) 0.5950(3) 0.47222(13) 0.087(2) Uani 1 1 d D U . . .
 C31B C 0.5441(3) 0.4988(4) 0.22739(19) 0.107(3) Uani 1 1 d D U . . .
 H31B H 0.545405 0.461183 0.231009 0.128 Uiso 1 1 calc R . . . .
 C72A C 0.5696(4) 0.9194(3) 0.20625(17) 0.099(3) Uani 1 1 d D U . . .
 H72A H 0.601470 0.936729 0.203022 0.119 Uiso 1 1 calc R . . . .
 C74B C 0.5041(4) 0.5086(3) 0.39085(15) 0.110(3) Uani 1 1 d D U . . .
 H74B H 0.532668 0.494424 0.403942 0.132 Uiso 1 1 calc R . . . .
 C40A C 0.4777(3) 0.9013(3) 0.28876(12) 0.075(2) Uani 1 1 d D U . . .
 H40A H 0.499180 0.870009 0.289419 0.090 Uiso 1 1 calc R . . . .
 C83C C 0.3681(3) 0.8615(2) 0.45864(14) 0.0708(19) Uani 1 1 d D U . . .
 C84C C 0.1037(3) 0.9191(3) 0.39458(12) 0.0719(19) Uani 1 1 d D U . . .
 C54C C 0.1584(3) 0.8198(3) 0.40656(13) 0.0712(19) Uani 1 1 d D U . . .
 H54C H 0.176927 0.786945 0.410481 0.085 Uiso 1 1 calc R . . . .
 C14B C 0.3941(3) 0.6093(3) 0.39078(14) 0.075(2) Uani 1 1 d D U . . .
 C93C C 0.3246(3) 0.8490(2) 0.47507(13) 0.0658(18) Uani 1 1 d D U . . .
 C43B C 0.3042(3) 0.4579(3) 0.31232(16) 0.083(2) Uani 1 1 d D U . . .
 H43B H 0.318325 0.480249 0.298438 0.099 Uiso 1 1 calc R . . . .
 C33B C 0.2525(3) 0.4643(3) 0.31812(16) 0.091(2) Uani 1 1 d D U . . .
 H33B H 0.230969 0.490876 0.307630 0.109 Uiso 1 1 calc R . . . .
 C14C C 0.0729(3) 0.9160(3) 0.44491(13) 0.077(2) Uani 1 1 d D U . . .
 H14C H 0.053993 0.948549 0.440596 0.093 Uiso 1 1 calc R . . . .
 C92C C 0.2618(3) 0.5219(3) 0.44970(13) 0.082(2) Uani 1 1 d D U . . .
 C71A C 0.4552(3) 1.0868(3) 0.20286(14) 0.089(2) Uani 1 1 d D U . . .
 H71A H 0.479546 1.114818 0.200533 0.107 Uiso 1 1 calc R . . . .
 C23C C 0.2732(3) 0.8704(3) 0.51579(17) 0.085(2) Uani 1 1 d D U . . .
 H23C H 0.268114 0.891033 0.532675 0.102 Uiso 1 1 calc R . . . .
 C82C C 0.2728(4) 0.4964(3) 0.47845(13) 0.094(2) Uani 1 1 d D U . . .
 H82C H 0.292477 0.463924 0.480667 0.112 Uiso 1 1 calc R . . . .
 C84B C 0.4719(3) 0.5480(3) 0.40115(15) 0.094(2) Uani 1 1 d D U . . .
 H84B H 0.477732 0.560113 0.420983 0.112 Uiso 1 1 calc R . . . .
 C1A7 C 0.0295(3) 0.9713(2) 0.37477(17) 0.079(2) Uani 1 1 d D U . . .
 H1A7 H 0.012672 0.938588 0.368244 0.095 Uiso 1 1 calc R . . . .
 C103 C 0.3630(3) 0.9566(2) 0.35608(12) 0.0686(18) Uani 1 1 d D U . . .
 C30A C 0.4557(3) 0.9162(3) 0.31482(14) 0.074(2) Uani 1 1 d D U . . .
 C40B C 0.4129(3) 0.4264(3) 0.27004(13) 0.084(2) Uani 1 1 d D U . . .
 H40B H 0.391803 0.396123 0.263613 0.101 Uiso 1 1 calc R . . . .
 C41A C 0.3416(3) 0.9636(3) 0.21474(14) 0.074(2) Uani 1 1 d D U . . .
 H41A H 0.346763 0.940643 0.231469 0.089 Uiso 1 1 calc R . . . .
 C54B C 0.4534(3) 0.5097(3) 0.34182(15) 0.089(2) Uani 1 1 d D U . . .
 C13C C 0.3166(3) 0.8805(3) 0.50081(14) 0.081(2) Uani 1 1 d D U . . .
 H13C H 0.340996 0.908001 0.507534 0.097 Uiso 1 1 calc R . . . .
 C60C C 0.1901(3) 0.6513(3) 0.46934(17) 0.081(2) Uani 1 1 d D U . . .
 C71C C 0.0037(3) 0.5828(3) 0.37093(16) 0.091(2) Uani 1 1 d D U . . .
 H71C H -0.015608 0.574597 0.352313 0.109 Uiso 1 1 calc R . . . .
 C23A C 0.4001(3) 1.0597(3) 0.37611(16) 0.091(2) Uani 1 1 d D U . . .
 H23A H 0.412531 1.094216 0.382664 0.109 Uiso 1 1 calc R . . . .
 C91B C 0.5413(3) 0.6104(3) 0.21838(17) 0.092(2) Uani 1 1 d D U . . .
 C64B C 0.4955(3) 0.4889(3) 0.36125(14) 0.102(3) Uani 1 1 d D U . . .
 H64B H 0.517947 0.462105 0.354827 0.122 Uiso 1 1 calc R . . . .
 C11A C 0.3304(3) 1.0258(3) 0.16321(14) 0.0729(19) Uani 1 1 d D U . . .
 C83A C 0.3116(3) 0.9483(2) 0.39773(14) 0.0679(18) Uani 1 1 d D U . . .
 C12C C 0.2830(3) 0.4984(3) 0.42449(12) 0.079(2) Uani 1 1 d D U . . .
 C12A C 0.4767(3) 0.8119(3) 0.17256(14) 0.076(2) Uani 1 1 d D U . . .
 C13B C 0.2622(3) 0.3921(3) 0.35458(15) 0.075(2) Uani 1 1 d D U . . .
 C14A C 0.4808(3) 0.7436(2) 0.37447(14) 0.076(2) Uani 1 1 d D U . . .
 C6A7 C 0.0074(3) 1.1186(2) 0.37333(18) 0.090(2) Uani 1 1 d D U . . .
 C81C C -0.0017(3) 0.5509(3) 0.39568(13) 0.085(2) Uani 1 1 d D U . . .
 F3D F 0.4519(5) 0.1860(6) 0.3966(3) 0.110(4) Uiso 0.3333 1 d D U . A 1
 F2D F 0.5319(6) 0.1988(6) 0.4223(3) 0.125(4) Uiso 0.3333 1 d D U . A 1
 F5D F 0.5113(6) 0.2333(6) 0.3762(3) 0.131(4) Uiso 0.3333 1 d D U . A 1
 F4D F 0.5208(6) 0.1442(6) 0.3818(3) 0.126(4) Uiso 0.3333 1 d D U . A 1
 B1D B 0.5045(6) 0.1907(6) 0.3945(3) 0.122(3) Uiso 0.3333 1 d D U . A 1
 C2X6 C 0.1699(8) 0.2078(10) 0.3471(5) 0.156(4) Uani 0.5 1 d D U . B 1
 H2XA H 0.162239 0.224564 0.365751 0.188 Uiso 0.5 1 calc R . . B 1
 H2XB H 0.161508 0.169088 0.348624 0.188 Uiso 0.5 1 calc R . . B 1
 C3X6 C 0.1295(8) 0.2301(10) 0.3234(5) 0.156(4) Uani 0.5 1 d D U . B 1
 H3XA H 0.093969 0.222711 0.328433 0.233 Uiso 0.5 1 calc R . . B 1
 H3XB H 0.134396 0.269060 0.321867 0.233 Uiso 0.5 1 calc R . . B 1
 H3XC H 0.133657 0.213016 0.304565 0.233 Uiso 0.5 1 calc R . . B 1
 C5X6 C 0.3171(8) 0.1863(10) 0.3643(6) 0.158(4) Uani 0.5 1 d D U . B 1
 H5XA H 0.315386 0.155093 0.351085 0.237 Uiso 0.5 1 calc GR . . B 1
 H5XB H 0.337476 0.176971 0.383208 0.237 Uiso 0.5 1 calc GR . . B 1
 H5XC H 0.334319 0.216326 0.355342 0.237 Uiso 0.5 1 calc GR . . B 1
 O1X6 O 0.2205(7) 0.2106(7) 0.3474(4) 0.157(4) Uani 0.5 1 d D U . B 1
 C4X6 C 0.2615(8) 0.2028(11) 0.3691(5) 0.157(4) Uani 0.5 1 d D U . B 1
 H4XA H 0.249390 0.175367 0.382490 0.189 Uiso 0.5 1 calc R . . B 1
 H4XB H 0.265252 0.236809 0.380502 0.189 Uiso 0.5 1 calc R . . B 1
 F2A F 0.2989(3) 0.7522(2) 0.16243(12) 0.1387(17) Uani 1 1 d D U . . .
 F4A F 0.3384(3) 0.6940(3) 0.13492(15) 0.1608(19) Uani 1 1 d D U . . .
 F5A F 0.2565(3) 0.7172(3) 0.12011(15) 0.1633(19) Uani 1 1 d D U . . .
 F3A F 0.2734(3) 0.6638(2) 0.15996(12) 0.1458(17) Uani 1 1 d D U . . .
 B1A B 0.2908(4) 0.7071(4) 0.1456(2) 0.1475(16) Uani 1 1 d D U . . .
 F3B F 0.4417(4) 1.2248(3) 0.01447(17) 0.201(2) Uani 1 1 d D U . . .
 F5B F 0.4994(3) 1.1571(3) 0.01773(17) 0.185(2) Uani 1 1 d D U . . .
 F2B F 0.4985(4) 1.2173(3) 0.05522(17) 0.203(2) Uani 1 1 d D U . . .
 F4B F 0.5243(4) 1.2410(3) 0.00941(18) 0.198(2) Uani 1 1 d D U . . .
 B1B B 0.4925(5) 1.2107(4) 0.0251(2) 0.194(2) Uani 1 1 d D U . . .
 F5C F 0.6254(3) 0.7904(3) 0.44207(13) 0.1549(18) Uani 1 1 d D U . . .
 F3C F 0.6676(2) 0.8230(2) 0.48526(12) 0.1342(16) Uani 1 1 d D U . . .
 F2C F 0.5829(2) 0.8483(2) 0.46783(11) 0.1331(16) Uani 1 1 d D U . . .
 F4C F 0.6010(3) 0.7634(3) 0.48589(14) 0.1524(18) Uani 1 1 d D U . . .
 B1C B 0.6196(4) 0.8066(4) 0.4703(2) 0.1408(16) Uani 1 1 d D U . . .
 N3N2 N -0.0626(4) 0.9006(4) 0.3993(2) 0.100(3) Uani 0.75 1 d D U . . .
 C1N2 C -0.0827(5) 0.8892(5) 0.4556(2) 0.102(3) Uani 0.75 1 d D U . . .
 H1NA H -0.109937 0.861664 0.456505 0.153 Uiso 0.75 1 calc GR . . . .
 H1NB H -0.094624 0.923271 0.463335 0.153 Uiso 0.75 1 calc GR . . . .
 H1NC H -0.049974 0.877725 0.467537 0.153 Uiso 0.75 1 calc GR . . . .
 C2N2 C -0.0727(5) 0.8970(5) 0.4235(3) 0.089(3) Uani 0.75 1 d D U . . .
 C1N8 C 0.5761(6) 0.4695(6) 0.4683(3) 0.130(4) Uani 0.75 1 d D U . . .
 H1ND H 0.546429 0.490686 0.458542 0.196 Uiso 0.75 1 calc GR . . . .
 H1NE H 0.570434 0.431378 0.463432 0.196 Uiso 0.75 1 calc GR . . . .
 H1NF H 0.608936 0.481719 0.461474 0.196 Uiso 0.75 1 calc GR . . . .
 N3N8 N 0.5754(5) 0.4849(4) 0.5269(2) 0.113(3) Uani 0.75 1 d D U . . .
 C2N8 C 0.5798(6) 0.4773(6) 0.5023(3) 0.114(4) Uani 0.75 1 d D U . . .
 C2N1 C -0.0651(8) 1.2299(9) 0.2993(5) 0.126(4) Uani 0.5 1 d D U . . .
 N3N1 N -0.0235(7) 1.2235(7) 0.3094(4) 0.115(4) Uani 0.5 1 d D U . . .
 C1N1 C -0.1250(8) 1.2366(10) 0.2863(5) 0.137(4) Uani 0.5 1 d D U . . .
 C2N4 C 0.7253(10) 0.5802(10) 0.1659(6) 0.135(4) Uani 0.5 1 d D U . . .
 C1N4 C 0.7707(8) 0.6127(9) 0.1508(5) 0.141(5) Uani 0.5 1 d D U . . .
 H1NG H 0.754876 0.629140 0.132289 0.211 Uiso 0.5 1 calc GR . . . .
 H1NH H 0.798539 0.587607 0.146845 0.211 Uiso 0.5 1 calc GR . . . .
 H1NI H 0.785942 0.640939 0.164288 0.211 Uiso 0.5 1 calc GR . . . .
 N3N4 N 0.6908(7) 0.5576(7) 0.1698(4) 0.131(4) Uani 0.5 1 d D U . . .
 N3N5 N 0.3194(7) 0.8543(7) 0.2642(3) 0.146(5) Uani 0.6356 1 d D U . C 2
 C1N5 C 0.2725(8) 0.7787(7) 0.2959(3) 0.139(5) Uani 0.6356 1 d D U . C 2
 H1NL H 0.243182 0.760916 0.283654 0.208 Uiso 0.6356 1 calc GR . . C 2
 H1NK H 0.259000 0.798038 0.312000 0.208 Uiso 0.6356 1 calc GR . . C 2
 H1NJ H 0.298227 0.751616 0.304002 0.208 Uiso 0.6356 1 calc GR . . C 2
 C2N5 C 0.3015(8) 0.8220(9) 0.2753(4) 0.135(5) Uani 0.6356 1 d D U . C 2
 O1X8 O 0.3585(14) 1.1466(15) 0.2539(7) 0.184(8) Uiso 0.25 1 d D U . D 1
 C4X8 C 0.3127(17) 1.117(2) 0.2603(9) 0.184(8) Uiso 0.25 1 d D U . D 1
 H4XC H 0.292474 1.139754 0.272779 0.221 Uiso 0.25 1 calc R . . D 1
 H4XD H 0.324044 1.084253 0.271386 0.221 Uiso 0.25 1 calc R . . D 1
 C2X8 C 0.3937(18) 1.159(2) 0.2804(9) 0.184(8) Uiso 0.25 1 d D U . D 1
 H2XC H 0.411121 1.125366 0.288271 0.221 Uiso 0.25 1 calc R . . D 1
 H2XD H 0.372794 1.173231 0.295494 0.221 Uiso 0.25 1 calc R . . D 1
 C5X8 C 0.2766(17) 1.102(2) 0.2313(11) 0.184(8) Uiso 0.25 1 d D U . D 1
 H5XD H 0.245759 1.082042 0.236233 0.276 Uiso 0.25 1 calc R . . D 1
 H5XE H 0.264957 1.134665 0.220450 0.276 Uiso 0.25 1 calc R . . D 1
 H5XF H 0.296484 1.079238 0.219058 0.276 Uiso 0.25 1 calc R . . D 1
 C3X8 C 0.4363(18) 1.201(2) 0.2748(12) 0.185(8) Uiso 0.25 1 d D U . D 1
 H3XD H 0.459168 1.207711 0.293206 0.278 Uiso 0.25 1 calc R . . D 1
 H3XE H 0.457447 1.186163 0.260131 0.278 Uiso 0.25 1 calc R . . D 1
 H3XF H 0.419139 1.234002 0.267351 0.278 Uiso 0.25 1 calc R . . D 1
 C2N9 C 0.5504(14) 0.3613(15) 0.2942(8) 0.184(8) Uani 0.5 1 d D U . E 1
 C1N9 C 0.5278(13) 0.3016(11) 0.2882(7) 0.196(9) Uani 0.5 1 d D U . E 1
 N3N9 N 0.5727(10) 0.4033(9) 0.3017(5) 0.163(7) Uani 0.5 1 d D U . E 1
 O1X1 O 0.250000 0.3816(9) 0.250000 0.173(6) Uani 0.5 2 d DS TU P F 1
 C2X1 C 0.2819(11) 0.3568(9) 0.2300(6) 0.173(6) Uani 0.5 1 d D U . F 1
 H2XM H 0.319434 0.364539 0.236926 0.207 Uiso 0.5 1 calc R . . F 1
 H2XN H 0.273242 0.373658 0.210376 0.207 Uiso 0.5 1 calc R . . F 1
 C3X1 C 0.2752(12) 0.2973(9) 0.2267(6) 0.178(7) Uani 0.5 1 d D U . F 1
 H3XS H 0.298295 0.283918 0.212750 0.267 Uiso 0.5 1 calc R . . F 1
 H3XT H 0.284690 0.279947 0.245869 0.267 Uiso 0.5 1 calc R . . F 1
 H3XU H 0.238411 0.289084 0.219269 0.267 Uiso 0.5 1 calc R . . F 1
 O1X2 O 0.3197(9) 0.6721(7) 0.2621(5) 0.164(5) Uiso 0.4 1 d D U . G 1
 C5X2 C 0.3155(13) 0.5757(9) 0.2499(7) 0.161(5) Uiso 0.4 1 d D U . G 1
 H5XG H 0.340317 0.554184 0.240134 0.242 Uiso 0.4 1 calc GR . . G 1
 H5XH H 0.279857 0.560755 0.245325 0.242 Uiso 0.4 1 calc GR . . G 1
 H5XI H 0.325975 0.574993 0.271248 0.242 Uiso 0.4 1 calc GR . . G 1
 C4X2 C 0.3159(15) 0.6340(9) 0.2389(6) 0.163(5) Uiso 0.4 1 d D U . G 1
 H4XE H 0.346123 0.638867 0.227559 0.195 Uiso 0.4 1 calc R . . G 1
 H4XF H 0.283099 0.640781 0.225311 0.195 Uiso 0.4 1 calc R . . G 1
 C2X2 C 0.3287(13) 0.7264(9) 0.2537(7) 0.164(5) Uiso 0.4 1 d D U . G 1
 H2XE H 0.314288 0.730698 0.232657 0.197 Uiso 0.4 1 calc R . . G 1
 H2XF H 0.367336 0.732219 0.255225 0.197 Uiso 0.4 1 calc R . . G 1
 C3X2 C 0.3056(14) 0.7701(10) 0.2710(8) 0.164(5) Uiso 0.4 1 d D U . G 1
 H3XG H 0.314222 0.805402 0.263300 0.247 Uiso 0.4 1 calc R . . G 1
 H3XH H 0.267155 0.765916 0.269156 0.247 Uiso 0.4 1 calc R . . G 1
 H3XI H 0.320374 0.767441 0.291797 0.247 Uiso 0.4 1 calc R . . G 1
 O1X4 O -0.1270(9) 0.4832(10) 0.4459(5) 0.224(7) Uani 0.5 1 d D U . H 1
 C4X4 C -0.1431(13) 0.5385(11) 0.4359(8) 0.238(8) Uani 0.5 1 d D U . H 1
 H4XG H -0.137292 0.543097 0.415070 0.285 Uiso 0.5 1 calc R . . H 1
 H4XH H -0.120780 0.565163 0.447860 0.285 Uiso 0.5 1 calc R . . H 1
 C5X4 C -0.2026(12) 0.5494(14) 0.4390(9) 0.243(11) Uani 0.5 1 d D U . H 1
 H5XJ H -0.211990 0.586000 0.432259 0.365 Uiso 0.5 1 calc R . . H 1
 H5XK H -0.224745 0.523437 0.426888 0.365 Uiso 0.5 1 calc R . . H 1
 H5XL H -0.208251 0.545479 0.459643 0.365 Uiso 0.5 1 calc R . . H 1
 C2X4 C -0.1616(13) 0.4453(11) 0.4311(7) 0.222(8) Uani 0.5 1 d D U . H 1
 H2XG H -0.160065 0.448925 0.409698 0.266 Uiso 0.5 1 calc R . . H 1
 H2XH H -0.197967 0.454470 0.434698 0.266 Uiso 0.5 1 calc R . . H 1
 C3X4 C -0.1511(13) 0.3864(10) 0.4398(8) 0.223(10) Uani 0.5 1 d D U . H 1
 H3XJ H -0.177249 0.363400 0.428274 0.335 Uiso 0.5 1 calc R . . H 1
 H3XK H -0.115584 0.376249 0.435755 0.335 Uiso 0.5 1 calc R . . H 1
 H3XL H -0.153586 0.381809 0.460822 0.335 Uiso 0.5 1 calc R . . H 1
 N3NB N 0.3325(7) 1.2086(7) -0.0302(4) 0.127(5) Uani 0.5 1 d D U . I 1
 C1NB C 0.2481(8) 1.2488(10) -0.0685(4) 0.131(6) Uani 0.5 1 d D U . I 1
 H1NM H 0.235252 1.226114 -0.085420 0.197 Uiso 0.5 1 calc GR . . I 1
 H1NN H 0.262921 1.282101 -0.075385 0.197 Uiso 0.5 1 calc GR . . I 1
 H1NO H 0.218724 1.257437 -0.057435 0.197 Uiso 0.5 1 calc GR . . I 1
 C2NB C 0.2907(9) 1.2186(9) -0.0484(5) 0.118(5) Uani 0.5 1 d D U . I 1
 C2ND C 0.5414(12) 1.0504(11) 0.0564(6) 0.091(7) Uiso 0.3333 1 d D U . J -1
 N3ND N 0.5769(14) 1.0896(14) 0.0626(7) 0.175(11) Uiso 0.3333 1 d D U . J -1
 C1ND C 0.5296(16) 1.0085(15) 0.0262(8) 0.143(11) Uiso 0.3333 1 d D U . J -1
 C1DN C 0.5785(10) 1.0427(16) 0.0580(6) 0.102(9) Uiso 0.25 1 d D U . K -2
 C2DN C 0.5230(8) 1.0307(16) 0.0401(7) 0.092(7) Uiso 0.25 1 d D U . K -2
 N3DN N 0.5057(12) 1.0093(13) 0.0118(6) 0.103(8) Uiso 0.25 1 d D U . K -2
 C2NF C 0.229(2) 1.0675(19) 0.2178(10) 0.115(12) Uiso 0.2 1 d D U . L -2
 N3NF N 0.2379(13) 1.0436(11) 0.2415(6) 0.084(9) Uiso 0.2 1 d D U . L -2
 C1NF C 0.217(2) 1.113(2) 0.1932(10) 0.136(15) Uiso 0.2 1 d D U . L -2
 O1X5 O 0.6265(12) 0.9979(9) 0.3928(6) 0.174(7) Uiso 0.3333 1 d D U . M 2
 C5X5 C 0.6500(16) 1.0735(14) 0.4251(8) 0.170(7) Uiso 0.3333 1 d D U . M 2
 H5XM H 0.676476 1.101365 0.430920 0.255 Uiso 0.3333 1 calc R . . M 2
 H5XN H 0.616119 1.090481 0.418116 0.255 Uiso 0.3333 1 calc R . . M 2
 H5XO H 0.646047 1.050606 0.442171 0.255 Uiso 0.3333 1 calc R . . M 2
 C3X5 C 0.5595(15) 1.0661(15) 0.3730(9) 0.176(7) Uiso 0.3333 1 d D U . M 2
 H3XM H 0.524237 1.077057 0.376968 0.264 Uiso 0.3333 1 calc R . . M 2
 H3XN H 0.583728 1.096797 0.376321 0.264 Uiso 0.3333 1 calc R . . M 2
 H3XO H 0.557909 1.054085 0.352532 0.264 Uiso 0.3333 1 calc R . . M 2
 C4X5 C 0.6677(11) 1.0394(16) 0.4008(9) 0.175(7) Uiso 0.3333 1 d D U . M 2
 H4XI H 0.671936 1.062139 0.383418 0.210 Uiso 0.3333 1 calc R . . M 2
 H4XJ H 0.701996 1.022088 0.407580 0.210 Uiso 0.3333 1 calc R . . M 2
 C2X5 C 0.5787(11) 1.0218(15) 0.3929(8) 0.174(7) Uiso 0.3333 1 d D U . M 2
 H2XI H 0.577557 1.035166 0.413230 0.209 Uiso 0.3333 1 calc R . . M 2
 H2XJ H 0.551959 0.992819 0.389644 0.209 Uiso 0.3333 1 calc R . . M 2
 C2N7 C -0.1769(14) 0.3074(14) 0.4489(8) 0.193(9) Uani 0.5 1 d D U . N 2
 C1N7 C -0.2451(10) 0.3078(13) 0.4408(7) 0.208(10) Uani 0.5 1 d D U . N 2
 H1NP H -0.255502 0.333255 0.424730 0.312 Uiso 0.5 1 calc GR . . N 2
 H1NQ H -0.260849 0.318668 0.458291 0.312 Uiso 0.5 1 calc GR . . N 2
 H1NR H -0.257429 0.271617 0.434715 0.312 Uiso 0.5 1 calc GR . . N 2
 N3N7 N -0.1395(9) 0.2771(11) 0.4538(6) 0.184(8) Uani 0.5 1 d D U . N 2
 F3F F 0.5779(6) 0.3979(6) 0.4144(3) 0.160(5) Uiso 0.375 1 d D U . . .
 F5F F 0.6039(7) 0.3156(6) 0.4057(4) 0.166(5) Uiso 0.375 1 d D U . . .
 B1F B 0.5877(7) 0.3635(7) 0.3923(4) 0.179(4) Uiso 0.375 1 d D U . . .
 F2F F 0.5451(7) 0.3537(8) 0.3714(4) 0.187(5) Uiso 0.375 1 d D U . . .
 F4F F 0.6220(8) 0.3879(8) 0.3759(4) 0.205(5) Uiso 0.375 1 d D U . . .
 N3NE N 0.5477(14) 1.0620(14) 0.3101(8) 0.258(11) Uani 0.5 1 d D U . . .
 C2NE C 0.5725(18) 1.0179(18) 0.3138(10) 0.236(11) Uani 0.5 1 d D U . . .
 C1NE C 0.6051(15) 0.9653(15) 0.3126(8) 0.224(11) Uani 0.5 1 d D U . . .
 C2NG C -0.1825(12) 1.4143(17) 0.2663(11) 0.180(14) Uiso 0.3 1 d D U . O -1
 C1NG C -0.2356(12) 1.4435(19) 0.2705(12) 0.232(19) Uiso 0.3 1 d D U . O -1
 N3NG N -0.1427(13) 1.3874(15) 0.2646(9) 0.167(12) Uiso 0.3 1 d D U . O -1
 C2NH C -0.175(2) 0.188(2) 0.3532(10) 0.196(13) Uiso 0.3333 1 d D U . P 2
 C1NH C -0.1483(18) 0.1984(19) 0.3887(8) 0.181(14) Uiso 0.3333 1 d D U . P 2
 N3NH N -0.1799(19) 0.187(2) 0.3280(9) 0.233(15) Uiso 0.3333 1 d D U . P 2
 F4E F -0.2553(9) 0.6276(8) 0.4084(5) 0.147(5) Uiso 0.25 1 d D U . Q 2
 F5E F -0.1942(9) 0.6153(9) 0.4446(5) 0.150(5) Uiso 0.25 1 d D U . Q 2
 F2E F -0.2017(9) 0.5549(9) 0.4061(5) 0.149(5) Uiso 0.25 1 d D U . Q 2
 F3E F -0.2604(9) 0.5559(9) 0.4388(5) 0.151(5) Uiso 0.25 1 d D U . Q 2
 B1E B -0.2275(8) 0.5871(8) 0.4242(4) 0.149(4) Uiso 0.25 1 d D U . Q 2
 O1X7 O 0.2920(9) 0.2709(11) 0.1973(5) 0.144(5) Uiso 0.3 1 d D U . R 2
 C5X7 C 0.3814(11) 0.2781(17) 0.2250(7) 0.146(6) Uiso 0.3 1 d D U . R 2
 H5XP H 0.418209 0.269875 0.222910 0.219 Uiso 0.3 1 calc R . . R 2
 H5XQ H 0.377575 0.316927 0.228060 0.219 Uiso 0.3 1 calc R . . R 2
 H5XR H 0.370972 0.258559 0.241938 0.219 Uiso 0.3 1 calc R . . R 2
 C3X7 C 0.2019(10) 0.2631(16) 0.1695(8) 0.145(6) Uiso 0.3 1 d D U . R 2
 H3XP H 0.184032 0.244202 0.152234 0.218 Uiso 0.3 1 calc R . . R 2
 H3XQ H 0.185883 0.252697 0.187026 0.218 Uiso 0.3 1 calc R . . R 2
 H3XR H 0.198347 0.302021 0.166497 0.218 Uiso 0.3 1 calc R . . R 2
 C4X7 C 0.3465(10) 0.2614(17) 0.1975(7) 0.144(5) Uiso 0.3 1 d D U . R 2
 H4XK H 0.358305 0.280617 0.180532 0.172 Uiso 0.3 1 calc R . . R 2
 H4XL H 0.351719 0.222395 0.194375 0.172 Uiso 0.3 1 calc R . . R 2
 C2X7 C 0.2588(10) 0.2483(16) 0.1737(8) 0.144(5) Uiso 0.3 1 d D U . R 2
 H2XK H 0.261083 0.208679 0.175787 0.172 Uiso 0.3 1 calc R . . R 2
 H2XL H 0.273483 0.257753 0.155362 0.172 Uiso 0.3 1 calc R . . R 2

loop_
  _atom_site_aniso_label
  _atom_site_aniso_U_11
  _atom_site_aniso_U_22
  _atom_site_aniso_U_33
  _atom_site_aniso_U_23
  _atom_site_aniso_U_13
  _atom_site_aniso_U_12
 Cu1 0.1237(8) 0.0548(5) 0.0594(5) 0.0102(4) 0.0102(5) 0.0064(5)
 Cu2 0.1116(9) 0.1026(8) 0.0777(7) 0.0195(6) 0.0317(6) 0.0151(6)
 Cu3 0.1004(7) 0.0533(5) 0.0572(5) 0.0015(4) 0.0054(5) 0.0001(5)
 Cu4 0.1469(10) 0.0611(5) 0.0469(5) 0.0029(4) -0.0120(5) 0.0063(6)
 Cu5 0.1496(10) 0.0596(5) 0.0563(5) 0.0019(4) 0.0165(6) -0.0022(6)
 Cu6 0.1570(11) 0.0574(5) 0.0631(6) 0.0034(4) -0.0052(6) 0.0068(6)
 N1A1 0.102(4) 0.057(3) 0.052(3) 0.006(3) 0.002(3) -0.002(3)
 N1A2 0.093(4) 0.077(4) 0.073(4) 0.012(3) 0.020(3) 0.001(3)
 N1A3 0.093(4) 0.052(3) 0.060(3) 0.002(3) 0.006(3) 0.008(3)
 N1A4 0.122(5) 0.056(3) 0.060(4) -0.007(3) -0.006(3) -0.002(3)
 N1A5 0.110(5) 0.070(4) 0.076(4) 0.006(3) 0.018(4) -0.011(4)
 N1A6 0.111(5) 0.060(3) 0.062(3) 0.003(3) 0.014(3) 0.006(3)
 N1B2 0.134(4) 0.167(4) 0.144(3) 0.037(3) 0.023(3) -0.010(3)
 N1B3 0.097(4) 0.047(3) 0.049(3) 0.007(2) 0.002(3) -0.002(3)
 N1B4 0.113(3) 0.090(3) 0.089(3) 0.028(2) -0.020(3) -0.007(3)
 N1B6 0.128(3) 0.067(2) 0.066(2) -0.005(2) -0.008(3) 0.015(3)
 N1B7 0.126(5) 0.064(3) 0.048(3) -0.008(3) 0.004(3) -0.014(3)
 N2A1 0.115(5) 0.053(3) 0.049(3) 0.007(3) 0.000(3) -0.004(3)
 N2A2 0.114(5) 0.093(4) 0.076(4) 0.012(3) 0.041(4) 0.007(4)
 N2A3 0.093(4) 0.052(3) 0.058(3) -0.003(3) 0.002(3) -0.001(3)
 N2A4 0.121(5) 0.061(3) 0.049(3) -0.002(3) -0.010(3) 0.008(3)
 N2A5 0.133(5) 0.066(4) 0.069(4) 0.002(3) 0.015(4) -0.013(4)
 N2A6 0.137(5) 0.065(3) 0.056(3) 0.008(3) 0.009(3) 0.005(3)
 N2B2 0.138(3) 0.174(3) 0.153(3) 0.035(3) 0.023(3) -0.011(3)
 N2B3 0.089(4) 0.052(3) 0.045(3) -0.003(2) 0.002(3) -0.005(3)
 N2B4 0.123(3) 0.100(2) 0.100(2) 0.024(2) -0.025(2) -0.002(2)
 N2B6 0.136(3) 0.080(2) 0.073(2) -0.0059(19) -0.018(2) 0.023(2)
 N2B7 0.152(5) 0.058(3) 0.053(3) -0.005(3) 0.013(4) -0.006(4)
 N1A7 0.103(5) 0.051(3) 0.057(3) -0.004(3) 0.013(3) -0.001(3)
 N2A7 0.113(5) 0.059(3) 0.070(3) -0.001(3) 0.013(3) 0.002(3)
 C6B7 0.156(6) 0.068(4) 0.075(5) -0.003(4) 0.015(5) -0.009(5)
 C92A 0.090(5) 0.079(4) 0.055(4) 0.009(3) 0.016(4) 0.002(4)
 C60A 0.092(5) 0.072(4) 0.055(4) 0.015(3) 0.007(4) -0.006(4)
 C94B 0.114(5) 0.063(4) 0.046(4) 0.002(3) -0.005(4) -0.005(4)
 C20A 0.106(5) 0.065(4) 0.052(4) 0.008(3) 0.004(4) 0.002(4)
 C44B 0.103(5) 0.079(4) 0.052(4) 0.002(3) -0.004(4) -0.005(4)
 C73B 0.127(6) 0.080(5) 0.065(4) 0.002(4) -0.007(4) 0.006(5)
 C22C 0.101(5) 0.070(4) 0.065(4) 0.003(3) -0.004(4) -0.002(4)
 C72B 0.135(6) 0.081(5) 0.067(4) 0.002(4) 0.002(4) 0.002(4)
 C74A 0.112(5) 0.070(4) 0.065(4) 0.004(4) -0.009(4) -0.013(4)
 C24A 0.113(5) 0.076(4) 0.075(4) 0.013(4) -0.013(4) -0.021(4)
 C7A7 0.145(8) 0.067(5) 0.150(8) -0.015(5) 0.012(7) -0.002(5)
 C1A1 0.101(5) 0.062(4) 0.060(4) 0.004(3) 0.001(4) 0.000(4)
 C1A2 0.094(5) 0.075(4) 0.069(4) 0.014(4) 0.018(4) 0.003(4)
 C1A3 0.087(5) 0.063(4) 0.054(4) 0.000(3) 0.002(4) 0.007(4)
 C1A4 0.118(6) 0.059(4) 0.067(4) 0.003(4) -0.008(4) 0.000(4)
 C1A5 0.120(6) 0.082(5) 0.081(5) 0.012(4) 0.008(5) 0.002(5)
 C1A6 0.130(6) 0.065(4) 0.056(4) 0.006(3) 0.009(4) 0.010(4)
 C2B7 0.134(6) 0.077(4) 0.058(4) 0.001(4) -0.002(4) -0.014(4)
 C1B2 0.138(3) 0.171(3) 0.150(3) 0.035(3) 0.022(3) -0.011(3)
 C1B3 0.089(5) 0.060(4) 0.051(4) -0.003(3) -0.003(4) 0.008(4)
 C1B4 0.118(3) 0.098(2) 0.097(2) 0.029(2) -0.021(2) -0.007(2)
 C1B6 0.130(3) 0.072(2) 0.068(2) -0.0062(19) -0.013(2) 0.017(2)
 C4B7 0.168(7) 0.093(5) 0.064(4) -0.001(4) 0.003(5) -0.026(5)
 C101 0.087(5) 0.064(4) 0.051(4) 0.013(3) 0.013(3) -0.003(3)
 C43A 0.102(5) 0.066(4) 0.053(4) 0.009(3) 0.007(4) 0.001(4)
 C63A 0.090(5) 0.065(4) 0.069(4) -0.017(3) -0.006(4) 0.006(4)
 C44C 0.098(5) 0.055(4) 0.081(4) 0.001(3) 0.016(4) -0.009(4)
 C42A 0.094(5) 0.072(4) 0.063(4) 0.010(3) 0.012(4) 0.014(4)
 C30C 0.100(5) 0.060(4) 0.083(4) 0.003(4) 0.020(4) -0.006(4)
 C64C 0.101(5) 0.065(4) 0.078(4) -0.016(4) 0.020(4) -0.009(4)
 C40C 0.103(5) 0.048(4) 0.087(4) 0.002(3) 0.020(4) -0.011(4)
 C93B 0.108(5) 0.058(4) 0.043(3) -0.005(3) -0.004(4) 0.004(4)
 C34B 0.103(5) 0.069(4) 0.061(4) 0.005(3) -0.004(4) 0.001(4)
 C82B 0.124(6) 0.082(5) 0.061(4) -0.002(4) 0.004(4) -0.006(4)
 C51B 0.100(5) 0.110(5) 0.076(4) 0.031(4) 0.007(4) -0.008(5)
 C10C 0.111(5) 0.073(4) 0.091(5) 0.007(4) 0.015(4) -0.001(4)
 C33A 0.129(6) 0.076(5) 0.079(5) 0.014(4) 0.027(4) -0.008(4)
 C72C 0.149(6) 0.067(4) 0.076(5) 0.009(4) 0.014(5) 0.011(4)
 C21B 0.124(6) 0.141(6) 0.098(5) -0.020(5) 0.013(5) 0.000(6)
 C2A1 0.098(5) 0.051(3) 0.053(4) 0.008(3) -0.003(4) -0.002(3)
 C2A2 0.097(5) 0.081(4) 0.065(4) 0.014(4) 0.025(4) -0.001(4)
 C2A3 0.090(5) 0.055(4) 0.062(4) -0.004(3) 0.011(4) 0.001(3)
 C2A4 0.113(5) 0.064(4) 0.054(4) -0.001(3) -0.007(4) 0.014(4)
 C2A5 0.115(6) 0.085(5) 0.085(5) 0.005(4) 0.007(4) -0.009(5)
 C2A6 0.121(5) 0.066(4) 0.070(4) 0.006(4) 0.014(4) 0.001(4)
 C5B7 0.174(7) 0.085(5) 0.067(5) -0.004(4) 0.019(5) -0.026(5)
 C2B2 0.140(3) 0.174(3) 0.154(3) 0.034(2) 0.022(3) -0.011(3)
 C2B3 0.094(5) 0.058(4) 0.043(3) -0.002(3) -0.001(3) -0.003(4)
 C2B4 0.122(3) 0.104(2) 0.104(2) 0.028(2) -0.023(2) -0.005(2)
 C2B6 0.133(3) 0.0791(19) 0.0715(19) -0.0080(18) -0.016(2) 0.019(2)
 C0AA 0.113(5) 0.067(4) 0.052(4) 0.007(3) -0.004(4) -0.005(4)
 C51A 0.096(5) 0.073(4) 0.054(4) 0.016(3) 0.008(4) -0.005(4)
 C42C 0.098(5) 0.055(4) 0.078(4) 0.007(3) 0.003(4) -0.001(4)
 C107 0.106(5) 0.066(4) 0.047(3) 0.002(3) -0.003(4) 0.003(4)
 C20B 0.115(5) 0.087(5) 0.041(4) -0.004(3) 0.001(4) 0.002(4)
 C105 0.091(5) 0.111(5) 0.056(4) 0.003(4) -0.001(4) -0.007(4)
 C21A 0.096(5) 0.076(4) 0.063(4) 0.017(3) 0.005(4) -0.004(4)
 C54A 0.092(5) 0.070(4) 0.051(4) 0.008(3) -0.002(3) 0.004(4)
 C32B 0.103(5) 0.073(4) 0.077(4) -0.012(4) -0.001(4) -0.008(4)
 C52B 0.109(5) 0.081(5) 0.060(4) -0.012(4) 0.009(4) 0.002(4)
 C61C 0.108(5) 0.072(4) 0.085(5) 0.019(4) 0.022(4) 0.009(4)
 C3A1 0.122(6) 0.073(4) 0.067(4) 0.007(4) -0.009(4) 0.000(4)
 C3A2 0.100(5) 0.087(5) 0.087(5) 0.007(4) 0.018(4) -0.014(4)
 C3A3 0.101(5) 0.079(4) 0.073(4) -0.009(4) 0.005(4) -0.011(4)
 C3A4 0.126(6) 0.068(4) 0.077(5) -0.005(4) 0.001(4) 0.014(4)
 C3A5 0.152(7) 0.094(5) 0.139(6) -0.003(5) 0.003(6) -0.012(5)
 C3A6 0.131(6) 0.078(5) 0.072(4) 0.004(4) 0.015(4) 0.006(4)
 C3B2 0.144(3) 0.178(3) 0.158(3) 0.034(3) 0.020(3) -0.010(3)
 C3B3 0.094(5) 0.064(4) 0.058(4) -0.014(3) -0.007(4) 0.003(4)
 C3B4 0.127(3) 0.113(2) 0.113(2) 0.031(2) -0.022(2) -0.004(2)
 C3B6 0.135(3) 0.085(2) 0.076(2) -0.009(2) -0.016(2) 0.021(2)
 C73C 0.089(5) 0.053(4) 0.067(4) 0.002(3) 0.001(4) 0.006(3)
 C53C 0.090(5) 0.051(4) 0.079(4) 0.000(3) 0.003(4) -0.001(4)
 C83B 0.117(6) 0.071(4) 0.045(3) 0.000(3) 0.001(4) 0.000(4)
 C44A 0.090(5) 0.082(4) 0.052(4) 0.009(3) -0.006(3) -0.004(4)
 C21C 0.120(6) 0.071(4) 0.069(4) 0.006(4) 0.028(4) -0.016(4)
 C41C 0.113(5) 0.053(4) 0.083(5) -0.005(4) 0.023(4) -0.011(4)
 C91C 0.107(5) 0.052(4) 0.070(4) -0.002(3) 0.014(4) -0.011(4)
 C31C 0.115(5) 0.063(4) 0.069(4) 0.002(3) 0.023(4) -0.012(4)
 C13A 0.113(5) 0.055(4) 0.062(4) 0.001(3) 0.011(4) 0.004(4)
 C22B 0.099(5) 0.070(4) 0.061(4) -0.010(3) 0.002(4) 0.001(4)
 C20C 0.108(5) 0.047(4) 0.097(5) 0.002(4) 0.021(4) -0.004(4)
 C82A 0.107(6) 0.093(5) 0.071(4) 0.010(4) 0.019(4) 0.008(4)
 C61B 0.114(6) 0.122(6) 0.099(5) 0.036(5) 0.018(5) 0.002(5)
 C4A1 0.130(6) 0.065(4) 0.074(4) 0.016(4) -0.013(4) -0.009(4)
 C4A2 0.123(6) 0.111(6) 0.080(5) -0.016(4) 0.033(5) -0.017(5)
 C4A3 0.101(5) 0.087(5) 0.083(5) 0.001(4) 0.023(4) -0.006(4)
 C4A4 0.117(6) 0.096(5) 0.065(4) -0.003(4) -0.006(4) 0.023(5)
 C4A5 0.156(7) 0.117(6) 0.156(7) 0.002(6) -0.002(6) -0.020(6)
 C4A6 0.133(6) 0.068(4) 0.086(5) 0.008(4) 0.019(5) -0.002(4)
 C12B 0.104(5) 0.075(4) 0.058(4) -0.007(3) 0.005(4) -0.013(4)
 C4B2 0.146(3) 0.180(3) 0.161(3) 0.034(3) 0.020(3) -0.009(3)
 C4B3 0.096(5) 0.071(4) 0.068(4) -0.008(4) -0.003(4) -0.014(4)
 C4B4 0.129(3) 0.116(3) 0.115(3) 0.028(2) -0.023(2) -0.003(2)
 C4B6 0.137(3) 0.089(2) 0.078(2) -0.009(2) -0.017(2) 0.022(2)
 C91A 0.091(5) 0.065(4) 0.049(3) 0.011(3) 0.004(3) 0.002(4)
 C52A 0.089(5) 0.083(4) 0.059(4) 0.014(4) 0.017(4) -0.001(4)
 C42B 0.096(5) 0.088(5) 0.054(4) -0.011(4) -0.004(4) -0.002(4)
 C106 0.100(5) 0.076(4) 0.046(4) -0.003(3) 0.004(3) -0.001(4)
 C11C 0.112(5) 0.061(4) 0.082(5) 0.000(4) 0.021(4) -0.011(4)
 C50C 0.110(5) 0.060(4) 0.081(4) -0.002(4) 0.023(4) -0.016(4)
 C50B 0.103(5) 0.098(5) 0.048(4) -0.004(4) 0.002(4) 0.005(4)
 C110 0.101(5) 0.052(4) 0.074(4) 0.014(3) 0.008(4) 0.005(4)
 C32C 0.096(5) 0.063(4) 0.069(4) 0.017(3) -0.002(4) -0.002(4)
 C10B 0.115(5) 0.088(5) 0.061(4) -0.001(4) -0.002(4) 0.007(4)
 C34A 0.109(5) 0.081(5) 0.068(4) 0.001(4) -0.021(4) -0.014(4)
 C62A 0.108(6) 0.101(5) 0.080(5) -0.003(4) 0.017(4) -0.002(5)
 C63B 0.121(6) 0.092(5) 0.057(4) -0.002(4) 0.006(4) 0.006(4)
 C3A7 0.130(6) 0.092(5) 0.125(6) -0.002(5) 0.013(5) 0.006(5)
 C7B7 0.204(10) 0.088(6) 0.071(5) 0.016(5) 0.031(6) -0.011(6)
 C5A1 0.127(6) 0.071(4) 0.069(4) 0.005(4) -0.002(4) -0.013(4)
 C5A2 0.113(6) 0.115(6) 0.102(5) -0.023(5) 0.035(5) 0.001(5)
 C5A3 0.114(6) 0.078(4) 0.063(4) -0.008(4) 0.018(4) 0.000(4)
 C5A4 0.118(6) 0.098(5) 0.068(4) -0.013(4) -0.008(4) 0.017(5)
 C5A5 0.161(7) 0.115(6) 0.152(7) -0.013(6) 0.003(6) -0.026(6)
 C5A6 0.145(6) 0.073(4) 0.069(4) 0.009(4) 0.023(5) 0.008(5)
 C92B 0.109(5) 0.069(4) 0.052(4) -0.004(3) 0.003(4) -0.007(4)
 C5B2 0.145(3) 0.180(3) 0.160(3) 0.034(3) 0.021(3) -0.010(3)
 C5B3 0.105(5) 0.055(4) 0.064(4) -0.009(3) 0.002(4) -0.014(4)
 C5B4 0.129(3) 0.112(3) 0.110(3) 0.025(2) -0.024(2) -0.002(2)
 C5B6 0.139(3) 0.089(2) 0.078(2) -0.008(2) -0.018(2) 0.024(2)
 C50A 0.092(5) 0.077(4) 0.054(4) 0.013(3) 0.007(4) -0.002(4)
 C93A 0.091(5) 0.057(4) 0.054(4) 0.006(3) 0.001(3) 0.002(3)
 C43C 0.098(5) 0.049(4) 0.083(4) 0.004(3) 0.005(4) -0.004(4)
 C104 0.086(4) 0.060(4) 0.048(3) 0.013(3) -0.001(3) -0.006(3)
 C32A 0.091(5) 0.085(5) 0.069(4) 0.006(4) 0.016(4) 0.003(4)
 C10A 0.108(5) 0.071(4) 0.062(4) 0.011(3) 0.009(4) 0.007(4)
 C22A 0.093(5) 0.078(4) 0.081(4) 0.011(4) 0.028(4) 0.011(4)
 C53B 0.115(5) 0.068(4) 0.050(4) -0.007(3) -0.005(4) 0.004(4)
 C41B 0.091(5) 0.105(5) 0.054(4) -0.005(4) 0.002(4) -0.002(4)
 C60B 0.105(5) 0.093(5) 0.055(4) -0.003(4) -0.001(4) 0.009(4)
 C33C 0.108(5) 0.071(4) 0.082(5) 0.009(4) 0.019(4) -0.002(4)
 C64A 0.108(5) 0.061(4) 0.063(4) 0.009(3) -0.006(4) -0.004(4)
 C71B 0.117(6) 0.129(6) 0.100(5) 0.046(5) 0.011(5) 0.001(5)
 C11B 0.115(6) 0.153(7) 0.072(5) 0.008(5) 0.007(5) -0.015(6)
 C6A1 0.115(5) 0.070(4) 0.059(4) 0.006(3) 0.006(4) -0.007(4)
 C6A2 0.106(5) 0.098(5) 0.098(5) 0.002(5) 0.028(5) 0.006(5)
 C6A3 0.094(5) 0.060(4) 0.065(4) 0.000(3) 0.013(4) 0.002(4)
 C6A4 0.122(6) 0.068(4) 0.064(4) -0.007(4) -0.010(4) 0.016(4)
 C6A5 0.137(6) 0.093(5) 0.098(5) -0.001(5) 0.012(5) -0.006(5)
 C6A6 0.150(6) 0.079(5) 0.066(4) 0.002(4) 0.011(5) 0.006(5)
 C1B7 0.121(6) 0.071(4) 0.063(4) -0.006(4) 0.006(4) -0.005(4)
 C81B 0.095(5) 0.136(6) 0.066(4) 0.022(5) 0.009(4) -0.012(5)
 C6B2 0.141(3) 0.177(3) 0.157(3) 0.035(3) 0.023(3) -0.010(3)
 C6B3 0.099(5) 0.051(4) 0.044(3) -0.004(3) 0.005(3) -0.003(4)
 C6B4 0.127(3) 0.105(2) 0.104(2) 0.022(2) -0.023(2) 0.000(2)
 C6B6 0.139(3) 0.085(2) 0.077(2) -0.006(2) -0.018(2) 0.023(2)
 C112 0.090(5) 0.057(4) 0.060(4) -0.002(3) 0.018(3) -0.016(3)
 C94C 0.091(4) 0.054(4) 0.054(4) -0.002(3) 0.016(3) -0.004(3)
 C24C 0.106(5) 0.061(4) 0.074(4) 0.001(3) 0.022(4) -0.003(4)
 C30B 0.110(5) 0.083(4) 0.041(3) -0.007(3) 0.000(4) 0.002(4)
 C111 0.095(5) 0.048(4) 0.077(4) 0.001(3) 0.005(4) 0.004(4)
 C81A 0.104(5) 0.058(4) 0.048(3) 0.010(3) 0.001(4) 0.000(4)
 C84A 0.096(5) 0.081(4) 0.058(4) 0.012(3) -0.012(4) -0.007(4)
 C31A 0.104(5) 0.069(4) 0.077(4) 0.013(4) 0.015(4) -0.005(4)
 C51C 0.104(5) 0.065(4) 0.086(5) 0.001(4) 0.016(4) 0.004(4)
 C23B 0.115(5) 0.084(5) 0.074(4) 0.021(4) 0.003(4) 0.001(4)
 C2A7 0.112(5) 0.075(4) 0.079(4) -0.002(4) 0.012(4) 0.006(4)
 C61A 0.113(6) 0.098(5) 0.063(4) 0.014(4) -0.006(4) -0.009(5)
 C62C 0.146(6) 0.066(4) 0.080(5) 0.016(4) 0.016(5) 0.005(4)
 C5A7 0.129(6) 0.092(5) 0.119(6) -0.001(5) 0.018(5) 0.017(5)
 C4A7 0.123(6) 0.101(6) 0.137(6) 0.008(5) 0.009(5) 0.013(5)
 C7A1 0.149(8) 0.119(7) 0.081(6) 0.021(5) 0.020(6) -0.002(6)
 C7A2 0.129(8) 0.129(8) 0.138(8) -0.014(7) 0.048(7) 0.006(7)
 C7A3 0.124(7) 0.082(5) 0.064(5) -0.009(4) 0.005(5) 0.001(5)
 C7A4 0.146(8) 0.078(5) 0.060(4) -0.013(4) -0.026(5) 0.007(5)
 C7A5 0.169(9) 0.091(6) 0.094(6) -0.019(5) 0.032(6) -0.007(6)
 C7A6 0.191(10) 0.110(7) 0.067(5) 0.010(5) -0.008(6) 0.004(7)
 C3B7 0.149(6) 0.093(5) 0.072(5) -0.006(4) -0.001(5) -0.019(5)
 C7B2 0.138(4) 0.175(5) 0.157(5) 0.039(4) 0.030(4) -0.013(4)
 C7B3 0.115(6) 0.054(4) 0.079(5) 0.001(4) 0.004(4) -0.004(4)
 C7B4 0.143(4) 0.113(4) 0.100(4) 0.020(4) -0.018(4) 0.015(4)
 C7B6 0.154(4) 0.090(4) 0.093(4) 0.002(3) -0.023(4) 0.023(4)
 C94A 0.090(5) 0.071(4) 0.051(4) 0.005(3) -0.001(3) -0.012(4)
 C73A 0.085(5) 0.066(4) 0.071(4) -0.010(3) 0.009(4) -0.003(4)
 C53A 0.094(5) 0.071(4) 0.058(4) -0.009(3) 0.000(4) 0.008(4)
 C63C 0.098(5) 0.049(4) 0.077(4) 0.003(3) 0.003(4) 0.001(4)
 C102 0.085(5) 0.084(4) 0.055(4) 0.017(3) 0.017(4) 0.011(4)
 C24B 0.098(5) 0.073(4) 0.053(4) -0.006(3) -0.001(4) -0.005(4)
 C74C 0.099(5) 0.063(4) 0.070(4) -0.010(3) 0.019(4) -0.004(4)
 C109 0.109(5) 0.054(4) 0.074(4) 0.014(3) 0.021(4) 0.005(4)
 C34C 0.105(5) 0.066(4) 0.071(4) 0.000(4) 0.030(4) -0.003(4)
 C62B 0.132(6) 0.091(5) 0.054(4) 0.006(4) 0.005(4) 0.004(5)
 C52C 0.118(5) 0.062(4) 0.082(5) 0.004(4) 0.015(4) 0.005(4)
 C31B 0.117(6) 0.121(6) 0.081(5) -0.015(5) 0.009(5) -0.010(5)
 C72A 0.104(5) 0.103(5) 0.095(5) 0.006(4) 0.028(5) -0.010(5)
 C74B 0.148(6) 0.100(5) 0.072(5) 0.002(4) -0.023(5) 0.013(5)
 C40A 0.098(5) 0.067(4) 0.061(4) 0.006(3) 0.010(4) 0.008(4)
 C83C 0.091(5) 0.049(4) 0.067(4) -0.001(3) -0.008(4) -0.001(3)
 C84C 0.089(5) 0.060(4) 0.067(4) -0.007(3) 0.010(4) -0.005(4)
 C54C 0.091(5) 0.054(4) 0.070(4) 0.000(3) 0.015(4) -0.010(3)
 C14B 0.117(5) 0.057(4) 0.047(4) -0.005(3) 0.000(4) -0.004(4)
 C93C 0.085(4) 0.042(3) 0.068(4) 0.001(3) 0.002(4) -0.002(3)
 C43B 0.109(5) 0.079(4) 0.059(4) 0.016(3) 0.007(4) -0.005(4)
 C33B 0.114(6) 0.082(5) 0.072(4) 0.015(4) -0.004(4) -0.001(4)
 C14C 0.098(5) 0.061(4) 0.073(4) 0.003(3) 0.012(4) 0.001(4)
 C92C 0.117(5) 0.062(4) 0.066(4) 0.009(3) 0.011(4) 0.012(4)
 C71A 0.111(5) 0.085(5) 0.070(4) 0.017(4) 0.008(4) -0.020(4)
 C23C 0.110(5) 0.068(4) 0.079(4) -0.001(4) 0.018(4) -0.006(4)
 C82C 0.139(6) 0.067(4) 0.073(4) 0.009(4) 0.005(4) 0.012(4)
 C84B 0.137(6) 0.087(5) 0.052(4) -0.008(4) -0.008(4) 0.018(5)
 C1A7 0.108(5) 0.057(4) 0.074(4) -0.004(3) 0.021(4) -0.006(4)
 C103 0.095(5) 0.062(4) 0.046(3) 0.004(3) 0.000(3) 0.008(4)
 C30A 0.100(5) 0.071(4) 0.050(4) 0.006(3) -0.001(4) -0.007(4)
 C40B 0.098(5) 0.085(5) 0.066(4) -0.006(4) 0.004(4) 0.000(4)
 C41A 0.099(5) 0.072(4) 0.050(4) 0.021(3) 0.008(4) 0.006(4)
 C54B 0.128(6) 0.083(5) 0.052(4) 0.000(4) -0.008(4) 0.012(4)
 C13C 0.107(5) 0.063(4) 0.071(4) 0.006(4) 0.001(4) -0.005(4)
 C60C 0.106(5) 0.055(4) 0.085(5) 0.001(3) 0.023(4) -0.009(4)
 C71C 0.112(5) 0.072(4) 0.089(5) 0.015(4) 0.009(4) 0.003(4)
 C23A 0.134(6) 0.064(4) 0.079(5) -0.005(4) 0.028(4) -0.004(4)
 C91B 0.100(5) 0.119(5) 0.056(4) 0.013(4) 0.007(4) -0.002(5)
 C64B 0.143(6) 0.092(5) 0.063(4) -0.017(4) -0.014(4) 0.025(5)
 C11A 0.106(5) 0.059(4) 0.054(4) 0.015(3) 0.014(4) 0.007(4)
 C83A 0.079(4) 0.067(4) 0.055(4) -0.001(3) -0.001(3) 0.002(4)
 C12C 0.107(5) 0.058(4) 0.070(4) 0.010(3) 0.000(4) 0.001(4)
 C12A 0.094(5) 0.080(4) 0.058(4) 0.018(3) 0.024(4) 0.017(4)
 C13B 0.108(5) 0.062(4) 0.052(4) 0.001(3) -0.006(4) -0.007(4)
 C14A 0.096(5) 0.069(4) 0.059(4) 0.016(3) -0.010(4) -0.013(4)
 C6A7 0.113(6) 0.068(4) 0.090(5) -0.007(4) 0.019(4) 0.008(4)
 C81C 0.105(5) 0.068(4) 0.086(5) 0.016(4) 0.027(4) 0.001(4)
 C2X6 0.178(6) 0.134(5) 0.158(5) -0.011(4) 0.026(5) -0.005(5)
 C3X6 0.178(6) 0.133(5) 0.158(6) -0.011(5) 0.027(5) -0.006(5)
 C5X6 0.180(6) 0.134(5) 0.160(6) -0.010(5) 0.026(5) -0.005(5)
 O1X6 0.179(6) 0.134(5) 0.159(5) -0.011(4) 0.026(5) -0.005(5)
 C4X6 0.179(6) 0.135(5) 0.159(5) -0.010(4) 0.026(5) -0.005(5)
 F2A 0.209(4) 0.102(3) 0.112(3) -0.038(3) 0.045(3) -0.048(3)
 F4A 0.216(4) 0.122(3) 0.150(4) -0.028(3) 0.043(4) -0.029(3)
 F5A 0.219(4) 0.126(3) 0.142(4) 0.004(3) 0.011(4) -0.045(3)
 F3A 0.221(4) 0.103(3) 0.118(3) -0.013(3) 0.034(3) -0.058(3)
 B1A 0.210(4) 0.110(3) 0.125(3) -0.018(3) 0.036(3) -0.047(3)
 F3B 0.257(5) 0.191(4) 0.175(4) -0.013(4) 0.107(4) 0.013(4)
 F5B 0.239(5) 0.153(4) 0.183(4) -0.033(4) 0.112(4) -0.006(4)
 F2B 0.255(5) 0.193(4) 0.179(4) -0.036(4) 0.097(4) 0.006(4)
 F4B 0.253(5) 0.168(4) 0.192(4) -0.020(4) 0.102(4) -0.001(4)
 B1B 0.247(4) 0.176(4) 0.179(3) -0.025(3) 0.106(4) 0.002(3)
 F5C 0.176(4) 0.176(4) 0.104(3) -0.012(3) -0.015(3) -0.026(3)
 F3C 0.160(4) 0.136(3) 0.096(3) -0.004(3) -0.025(3) -0.039(3)
 F2C 0.158(4) 0.138(4) 0.093(3) -0.001(3) -0.019(3) -0.046(3)
 F4C 0.178(4) 0.149(4) 0.126(3) 0.000(3) 0.002(3) -0.042(3)
 B1C 0.166(3) 0.147(3) 0.102(3) -0.004(3) -0.012(3) -0.038(3)
 N3N2 0.117(7) 0.098(6) 0.089(6) 0.007(5) 0.031(5) -0.021(5)
 C1N2 0.127(8) 0.103(7) 0.083(6) -0.009(6) 0.045(6) -0.001(7)
 C2N2 0.097(6) 0.077(5) 0.095(6) 0.004(5) 0.022(5) -0.006(5)
 C1N8 0.139(6) 0.127(5) 0.123(5) -0.002(4) 0.009(4) 0.005(4)
 N3N8 0.128(4) 0.097(4) 0.109(4) 0.006(3) -0.001(3) 0.000(3)
 C2N8 0.118(4) 0.110(4) 0.113(4) 0.001(2) 0.014(2) 0.001(2)
 C2N1 0.144(8) 0.112(6) 0.124(7) 0.004(5) 0.026(6) 0.001(7)
 N3N1 0.139(8) 0.097(6) 0.113(7) 0.009(6) 0.031(7) 0.001(7)
 C1N1 0.153(8) 0.124(7) 0.136(7) 0.002(6) 0.022(7) 0.004(7)
 C2N4 0.133(8) 0.130(7) 0.144(7) -0.003(6) 0.022(6) 0.021(6)
 C1N4 0.136(8) 0.137(8) 0.148(8) -0.001(7) 0.018(7) 0.020(7)
 N3N4 0.131(8) 0.122(8) 0.143(7) -0.002(6) 0.033(7) 0.020(6)
 N3N5 0.156(10) 0.162(11) 0.122(9) 0.016(8) 0.031(8) -0.029(9)
 C1N5 0.169(12) 0.161(11) 0.085(8) -0.012(8) 0.016(9) -0.032(10)
 C2N5 0.140(8) 0.153(9) 0.110(8) 0.000(7) 0.003(7) -0.016(7)
 C2N9 0.191(11) 0.194(11) 0.166(10) 0.012(9) 0.021(8) 0.012(8)
 C1N9 0.201(15) 0.229(15) 0.160(14) 0.010(13) 0.027(12) 0.026(13)
 N3N9 0.184(13) 0.163(12) 0.144(11) 0.024(11) 0.026(11) 0.046(11)
 O1X1 0.183(9) 0.172(9) 0.163(9) 0.000 0.019(6) 0.000
 C2X1 0.183(9) 0.171(9) 0.163(8) 0.001(4) 0.023(6) 0.002(4)
 C3X1 0.196(11) 0.173(11) 0.170(11) -0.001(9) 0.040(9) 0.000(9)
 O1X4 0.233(9) 0.231(9) 0.211(9) 0.005(7) 0.041(7) 0.002(7)
 C4X4 0.242(10) 0.250(10) 0.224(10) 0.004(8) 0.037(8) 0.005(8)
 C5X4 0.229(15) 0.260(16) 0.227(16) -0.008(14) -0.022(14) -0.005(13)
 C2X4 0.227(10) 0.233(10) 0.211(10) 0.009(8) 0.049(7) 0.000(7)
 C3X4 0.211(15) 0.256(15) 0.206(15) 0.012(13) 0.035(13) 0.027(13)
 N3NB 0.148(11) 0.130(10) 0.110(10) 0.035(9) 0.040(8) -0.005(9)
 C1NB 0.138(12) 0.163(13) 0.096(10) -0.017(10) 0.027(9) 0.012(10)
 C2NB 0.122(9) 0.139(9) 0.100(8) 0.004(7) 0.046(7) 0.002(7)
 C2N7 0.203(12) 0.195(11) 0.183(11) -0.009(8) 0.034(9) 0.006(8)
 C1N7 0.238(15) 0.203(15) 0.189(15) -0.001(13) 0.045(13) 0.023(13)
 N3N7 0.188(13) 0.191(14) 0.179(13) 0.027(12) 0.050(12) -0.008(11)
 N3NE 0.267(16) 0.272(16) 0.229(15) -0.023(14) 0.016(13) -0.009(13)
 C2NE 0.237(13) 0.241(13) 0.227(12) -0.003(9) 0.022(9) -0.009(9)
 C1NE 0.224(16) 0.241(16) 0.202(16) -0.007(14) 0.006(13) -0.010(13)

_geom_special_details
;
 All esds (except the esd in the dihedral angle between two l.s. planes)
 are estimated using the full covariance matrix.  The cell esds are taken
 into account individually in the estimation of esds in distances, angles
 and torsion angles; correlations between esds in cell parameters are only
 used when they are defined by crystal symmetry.  An approximate (isotropic)
 treatment of cell esds is used for estimating esds involving l.s. planes.
;
loop_
  _geom_bond_atom_site_label_1
  _geom_bond_atom_site_label_2
  _geom_bond_distance
  _geom_bond_site_symmetry_2
  _geom_bond_publ_flag
 Cu1 N1A1 2.078(6) . ?
 Cu1 N2A1 1.985(4) . ?
 Cu1 N1A7 2.031(6) 2 ?
 Cu1 N2A7 2.036(5) 2 ?
 Cu2 N1A2 2.024(6) . ?
 Cu2 N1B2 1.980(9) . ?
 Cu2 N2A2 2.006(5) . ?
 Cu2 N2B2 2.009(7) . ?
 Cu3 N1A3 2.111(6) . ?
 Cu3 N1B3 2.142(5) . ?
 Cu3 N2A3 1.988(4) . ?
 Cu3 N2B3 1.985(4) . ?
 Cu4 N1A4 2.057(7) . ?
 Cu4 N1B4 1.993(7) . ?
 Cu4 N2A4 2.010(5) . ?
 Cu4 N2B4 2.017(5) . ?
 Cu5 N1A5 2.110(7) . ?
 Cu5 N1B7 2.066(7) 2 ?
 Cu5 N2A5 1.978(5) . ?
 Cu5 N2B7 2.014(5) 2 ?
 Cu6 N1A6 2.127(6) . ?
 Cu6 N1B6 2.049(7) . ?
 Cu6 N2A6 1.964(5) . ?
 Cu6 N2B6 2.035(5) . ?
 N1A1 C1A1 1.284(9) . ?
 N1A1 C11A 1.476(8) . ?
 N1A2 C1A2 1.285(9) . ?
 N1A2 C12A 1.463(9) . ?
 N1A3 C1A3 1.249(9) . ?
 N1A3 C83A 1.450(8) . ?
 N1A4 C1A4 1.254(10) . ?
 N1A4 C14B 1.437(8) . ?
 N1A5 C1A5 1.282(10) . ?
 N1A5 C81C 1.439(9) . ?
 N1A6 C1A6 1.252(9) . ?
 N1A6 C13B 1.431(9) . ?
 N1B2 C1B2 1.358(14) . ?
 N1B2 C81B 1.440(12) . ?
 N1B3 C1B3 1.291(8) . ?
 N1B3 C83C 1.443(8) . ?
 N1B4 C1B4 1.232(11) . ?
 N1B4 C14A 1.431(8) . ?
 N1B6 C1B6 1.270(10) . ?
 N1B6 C12C 1.451(9) . ?
 N1B7 C12B 1.472(9) . ?
 N1B7 C1B7 1.282(9) . ?
 N2A1 C2A1 1.344(4) . ?
 N2A1 C6A1 1.346(4) . ?
 N2A2 C2A2 1.347(4) . ?
 N2A2 C6A2 1.345(4) . ?
 N2A3 C2A3 1.346(4) . ?
 N2A3 C6A3 1.351(4) . ?
 N2A4 C2A4 1.344(4) . ?
 N2A4 C6A4 1.351(4) . ?
 N2A5 C2A5 1.345(4) . ?
 N2A5 C6A5 1.347(4) . ?
 N2A6 C2A6 1.347(4) . ?
 N2A6 C6A6 1.347(4) . ?
 N2B2 C2B2 1.346(4) . ?
 N2B2 C6B2 1.346(4) . ?
 N2B3 C2B3 1.350(4) . ?
 N2B3 C6B3 1.349(4) . ?
 N2B4 C2B4 1.336(4) . ?
 N2B4 C6B4 1.359(4) . ?
 N2B6 C2B6 1.343(4) . ?
 N2B6 C6B6 1.354(4) . ?
 N2B7 C6B7 1.343(4) . ?
 N2B7 C2B7 1.343(4) . ?
 N1A7 C84C 1.440(8) . ?
 N1A7 C1A7 1.277(9) . ?
 N2A7 C2A7 1.348(4) . ?
 N2A7 C6A7 1.346(4) . ?
 C6B7 C5B7 1.390(4) . ?
 C6B7 C7B7 1.452(12) . ?
 C92A C82A 1.421(5) . ?
 C92A C102 1.348(5) . ?
 C92A C12A 1.423(5) . ?
 C60A C51A 1.529(9) . ?
 C60A C50A 1.392(6) . ?
 C60A C10A 1.390(6) . ?
 C94B C0AA 1.357(4) . ?
 C94B C14B 1.422(5) . ?
 C94B C84B 1.417(5) . ?
 C20A C43A 1.498(9) . ?
 C20A C10A 1.404(6) . ?
 C20A C30A 1.406(6) . ?
 C44B C34B 1.366(5) . ?
 C44B C0AA 1.426(5) . ?
 C73B C83B 1.365(5) . ?
 C73B C63B 1.398(5) . ?
 C22C C32C 1.401(5) . ?
 C22C C12C 1.374(5) . ?
 C72B C82B 1.371(5) . ?
 C72B C62B 1.403(5) . ?
 C74A C64A 1.403(5) . ?
 C74A C84A 1.367(5) . ?
 C24A C34A 1.401(5) . ?
 C24A C14A 1.375(5) . ?
 C7A7 C6A7 1.479(10) . ?
 C1A1 C2A1 1.465(4) . ?
 C1A2 C2A2 1.461(5) . ?
 C1A3 C2A3 1.463(4) . ?
 C1A4 C2A4 1.469(4) . ?
 C1A5 C2A5 1.468(5) . ?
 C1A6 C2A6 1.471(5) . ?
 C2B7 C1B7 1.468(5) . ?
 C2B7 C3B7 1.388(4) . ?
 C1B2 C2B2 1.470(5) . ?
 C1B3 C2B3 1.469(4) . ?
 C1B4 C2B4 1.471(5) . ?
 C1B6 C2B6 1.469(5) . ?
 C4B7 C5B7 1.372(4) . ?
 C4B7 C3B7 1.385(4) . ?
 C101 C51A 1.420(5) . ?
 C101 C91A 1.355(4) . ?
 C101 C41A 1.418(5) . ?
 C43A C33A 1.372(5) . ?
 C43A C103 1.424(5) . ?
 C63A C73A 1.397(5) . ?
 C63A C53A 1.366(5) . ?
 C44C C30C 1.530(10) . ?
 C44C C112 1.432(5) . ?
 C44C C34C 1.380(5) . ?
 C42A C32A 1.366(5) . ?
 C42A C102 1.418(5) . ?
 C30C C40C 1.391(6) . ?
 C30C C20C 1.382(7) . ?
 C64C C74C 1.403(5) . ?
 C64C C54C 1.372(5) . ?
 C40C C50C 1.395(6) . ?
 C93B C107 1.351(5) . ?
 C93B C83B 1.420(5) . ?
 C93B C13B 1.414(5) . ?
 C34B C24B 1.399(5) . ?
 C82B C92B 1.426(5) . ?
 C51B C105 1.418(5) . ?
 C51B C61B 1.367(5) . ?
 C10C C20C 1.383(6) . ?
 C10C C60C 1.395(6) . ?
 C33A C23A 1.403(5) . ?
 C72C C62C 1.400(5) . ?
 C72C C82C 1.372(5) . ?
 C21B C11B 1.360(5) . ?
 C21B C31B 1.399(5) . ?
 C2A1 C3A1 1.385(4) . ?
 C2A2 C3A2 1.382(4) . ?
 C2A3 C3A3 1.383(4) . ?
 C2A4 C3A4 1.379(4) . ?
 C2A5 C3A5 1.384(4) . ?
 C2A6 C3A6 1.385(4) . ?
 C2B2 C3B2 1.383(4) . ?
 C2B3 C3B3 1.382(4) . ?
 C2B4 C3B4 1.388(4) . ?
 C2B6 C3B6 1.383(4) . ?
 C0AA C54B 1.423(5) . ?
 C51A C61A 1.374(5) . ?
 C42C C110 1.432(5) . ?
 C42C C32C 1.374(5) . ?
 C107 C53B 1.420(5) . ?
 C107 C43B 1.421(5) . ?
 C20B C10B 1.402(6) . ?
 C20B C30B 1.391(6) . ?
 C20B C54B 1.538(9) . ?
 C105 C41B 1.421(5) . ?
 C105 C91B 1.337(5) . ?
 C21A C31A 1.401(5) . ?
 C21A C11A 1.367(5) . ?
 C54A C104 1.427(4) . ?
 C54A C64A 1.369(5) . ?
 C54A C30A 1.471(8) . ?
 C32B C22B 1.404(5) . ?
 C32B C42B 1.372(5) . ?
 C52B C106 1.424(5) . ?
 C52B C50B 1.508(9) . ?
 C52B C62B 1.368(5) . ?
 C61C C51C 1.373(5) . ?
 C61C C71C 1.404(5) . ?
 C3A1 C4A1 1.384(4) . ?
 C3A2 C4A2 1.383(4) . ?
 C3A3 C4A3 1.384(4) . ?
 C3A4 C4A4 1.389(4) . ?
 C3A5 C4A5 1.382(4) . ?
 C3A6 C4A6 1.385(4) . ?
 C3B2 C4B2 1.384(4) . ?
 C3B3 C4B3 1.387(4) . ?
 C3B4 C4B4 1.381(4) . ?
 C3B6 C4B6 1.385(4) . ?
 C73C C63C 1.403(5) . ?
 C73C C83C 1.368(5) . ?
 C53C C111 1.425(5) . ?
 C53C C63C 1.367(5) . ?
 C44A C34A 1.369(5) . ?
 C44A C104 1.417(4) . ?
 C21C C31C 1.395(5) . ?
 C21C C11C 1.372(5) . ?
 C41C C31C 1.367(5) . ?
 C41C C50C 1.526(10) . ?
 C41C C109 1.431(5) . ?
 C91C C11C 1.421(5) . ?
 C91C C109 1.353(5) . ?
 C91C C81C 1.420(5) . ?
 C13A C93A 1.428(4) . ?
 C13A C23A 1.375(5) . ?
 C22B C12B 1.365(5) . ?
 C20C C43C 1.549(10) . ?
 C82A C72A 1.372(5) . ?
 C61B C71B 1.405(5) . ?
 C4A1 C5A1 1.376(4) . ?
 C4A2 C5A2 1.378(4) . ?
 C4A3 C5A3 1.379(4) . ?
 C4A4 C5A4 1.372(4) . ?
 C4A5 C5A5 1.382(4) . ?
 C4A6 C5A6 1.379(4) . ?
 C12B C92B 1.424(5) . ?
 C4B2 C5B2 1.383(4) . ?
 C4B3 C5B3 1.376(4) . ?
 C4B4 C5B4 1.379(4) . ?
 C4B6 C5B6 1.375(4) . ?
 C91A C81A 1.419(5) . ?
 C91A C11A 1.418(5) . ?
 C52A C62A 1.370(5) . ?
 C52A C50A 1.488(10) . ?
 C52A C102 1.428(5) . ?
 C42B C106 1.425(5) . ?
 C106 C92B 1.351(4) . ?
 C50C C60C 1.394(7) . ?
 C50B C60B 1.402(6) . ?
 C50B C40B 1.393(6) . ?
 C110 C52C 1.428(5) . ?
 C110 C92C 1.349(4) . ?
 C10B C60B 1.404(6) . ?
 C62A C72A 1.403(5) . ?
 C63B C53B 1.379(5) . ?
 C3A7 C2A7 1.385(4) . ?
 C3A7 C4A7 1.384(4) . ?
 C5A1 C6A1 1.388(4) . ?
 C5A2 C6A2 1.388(4) . ?
 C5A3 C6A3 1.384(4) . ?
 C5A4 C6A4 1.384(4) . ?
 C5A5 C6A5 1.384(4) . ?
 C5A6 C6A6 1.385(4) . ?
 C5B2 C6B2 1.390(4) . ?
 C5B3 C6B3 1.382(4) . ?
 C5B4 C6B4 1.378(4) . ?
 C5B6 C6B6 1.384(4) . ?
 C50A C40A 1.394(6) . ?
 C93A C103 1.352(4) . ?
 C93A C83A 1.425(5) . ?
 C43C C33C 1.376(5) . ?
 C43C C111 1.424(5) . ?
 C104 C94A 1.362(4) . ?
 C32A C22A 1.396(5) . ?
 C22A C12A 1.369(5) . ?
 C53B C30B 1.484(10) . ?
 C41B C60B 1.508(11) . ?
 C41B C31B 1.369(5) . ?
 C33C C23C 1.397(5) . ?
 C71B C81B 1.371(5) . ?
 C11B C91B 1.418(5) . ?
 C6A1 C7A1 1.496(11) . ?
 C6A2 C7A2 1.547(11) . ?
 C6A3 C7A3 1.515(9) . ?
 C6A4 C7A4 1.499(10) . ?
 C6A5 C7A5 1.466(11) . ?
 C6A6 C7A6 1.514(10) . ?
 C81B C91B 1.413(5) . ?
 C6B2 C7B2 1.488(12) . ?
 C6B3 C7B3 1.501(9) . ?
 C6B4 C7B4 1.492(11) . ?
 C6B6 C7B6 1.514(11) . ?
 C112 C94C 1.359(4) . ?
 C112 C54C 1.425(5) . ?
 C94C C84C 1.421(4) . ?
 C94C C14C 1.429(5) . ?
 C24C C34C 1.405(5) . ?
 C24C C14C 1.369(5) . ?
 C30B C40B 1.403(6) . ?
 C111 C93C 1.352(5) . ?
 C81A C71A 1.369(5) . ?
 C84A C94A 1.422(4) . ?
 C31A C41A 1.362(5) . ?
 C51C C109 1.426(5) . ?
 C23B C33B 1.398(5) . ?
 C23B C13B 1.373(5) . ?
 C2A7 C1A7 1.475(5) . ?
 C61A C71A 1.399(5) . ?
 C62C C52C 1.368(5) . ?
 C5A7 C4A7 1.378(4) . ?
 C5A7 C6A7 1.381(4) . ?
 C94A C14A 1.429(4) . ?
 C73A C83A 1.364(5) . ?
 C53A C103 1.424(5) . ?
 C24B C14B 1.367(5) . ?
 C74C C84C 1.366(5) . ?
 C52C C60C 1.517(10) . ?
 C74B C84B 1.371(5) . ?
 C74B C64B 1.401(5) . ?
 C40A C30A 1.400(6) . ?
 C83C C93C 1.423(5) . ?
 C93C C13C 1.419(5) . ?
 C43B C33B 1.361(5) . ?
 C92C C82C 1.425(5) . ?
 C92C C12C 1.426(5) . ?
 C23C C13C 1.370(5) . ?
 C54B C64B 1.374(5) . ?
 C71C C81C 1.374(5) . ?
 F3D B1D 1.335(10) . ?
 F2D B1D 1.356(10) . ?
 F5D B1D 1.348(10) . ?
 F4D B1D 1.350(10) . ?
 C2X6 C3X6 1.472(16) . ?
 C2X6 O1X6 1.266(15) . ?
 C5X6 C4X6 1.492(16) . ?
 O1X6 C4X6 1.333(15) . ?
 F2A B1A 1.332(8) . ?
 F4A B1A 1.376(9) . ?
 F5A B1A 1.361(9) . ?
 F3A B1A 1.338(8) . ?
 F3B B1B 1.344(9) . ?
 F5B B1B 1.363(9) . ?
 F2B B1B 1.349(9) . ?
 F4B B1B 1.346(9) . ?
 F5C B1C 1.349(8) . ?
 F3C B1C 1.359(8) . ?
 F2C B1C 1.364(8) . ?
 F4C B1C 1.376(8) . ?
 N3N2 C2N2 1.148(12) . ?
 C1N2 C2N2 1.505(14) . ?
 C1N8 C2N8 1.525(16) . ?
 N3N8 C2N8 1.138(14) . ?
 C2N1 N3N1 1.093(15) . ?
 C2N1 C1N1 1.547(5) . ?
 C2N4 C1N4 1.60(2) . ?
 C2N4 N3N4 1.06(2) . ?
 N3N5 C2N5 1.062(18) . ?
 C1N5 C2N5 1.63(2) . ?
 O1X8 C4X8 1.407(19) . ?
 O1X8 C2X8 1.417(19) . ?
 C4X8 C5X8 1.531(19) . ?
 C2X8 C3X8 1.515(19) . ?
 C2N9 C1N9 1.57(3) . ?
 C2N9 N3N9 1.19(3) . ?
 O1X1 C2X1 1.409(16) 2 ?
 O1X1 C2X1 1.409(17) . ?
 C2X1 C3X1 1.461(17) . ?
 O1X2 C4X2 1.391(17) . ?
 O1X2 C2X2 1.401(17) . ?
 C5X2 C4X2 1.501(18) . ?
 C2X2 C3X2 1.478(18) . ?
 O1X4 C4X4 1.460(17) . ?
 O1X4 C2X4 1.374(18) . ?
 C4X4 C5X4 1.536(18) . ?
 C2X4 C3X4 1.500(18) . ?
 N3NB C2NB 1.26(2) . ?
 C1NB C2NB 1.50(2) . ?
 C2ND N3ND 1.31(3) . ?
 C2ND C1ND 1.69(3) . ?
 C1DN C2DN 1.5400(10) . ?
 C2DN N3DN 1.39(3) . ?
 C2NF N3NF 1.20(3) . ?
 C2NF C1NF 1.57(3) . ?
 O1X5 C4X5 1.455(18) . ?
 O1X5 C2X5 1.330(18) . ?
 C5X5 C4X5 1.483(19) . ?
 C3X5 C2X5 1.441(19) . ?
 C2N7 C1N7 1.70(3) . ?
 C2N7 N3N7 1.19(3) . ?
 F3F B1F 1.343(10) . ?
 F5F B1F 1.348(10) . ?
 B1F F2F 1.347(10) . ?
 B1F F4F 1.338(10) . ?
 N3NE C2NE 1.24(3) . ?
 C2NE C1NE 1.52(3) . ?
 C2NG C1NG 1.5401(11) . ?
 C2NG N3NG 1.202(12) . ?
 C2NH C1NH 1.66(3) . ?
 C2NH N3NH 1.12(3) . ?
 F4E B1E 1.354(10) . ?
 F5E B1E 1.343(10) . ?
 F2E B1E 1.350(10) . ?
 F3E B1E 1.350(10) . ?
 O1X7 C4X7 1.383(18) . ?
 O1X7 C2X7 1.374(18) . ?
 C5X7 C4X7 1.474(18) . ?
 C3X7 C2X7 1.456(18) . ?

loop_
  _geom_angle_atom_site_label_1
  _geom_angle_atom_site_label_2
  _geom_angle_atom_site_label_3
  _geom_angle
  _geom_angle_site_symmetry_1
  _geom_angle_site_symmetry_3
  _geom_angle_publ_flag
 N2A1 Cu1 N1A1 80.5(2) . . ?
 N2A1 Cu1 N1A7 137.3(2) . 2 ?
 N2A1 Cu1 N2A7 130.9(2) . 2 ?
 N1A7 Cu1 N1A1 106.9(2) 2 . ?
 N1A7 Cu1 N2A7 81.8(2) 2 2 ?
 N2A7 Cu1 N1A1 121.7(2) 2 . ?
 N1B2 Cu2 N1A2 119.5(4) . . ?
 N1B2 Cu2 N2A2 139.5(4) . . ?
 N1B2 Cu2 N2B2 83.2(4) . . ?
 N2A2 Cu2 N1A2 80.6(3) . . ?
 N2A2 Cu2 N2B2 110.5(4) . . ?
 N2B2 Cu2 N1A2 131.2(3) . . ?
 N1A3 Cu3 N1B3 94.0(2) . . ?
 N2A3 Cu3 N1A3 80.0(2) . . ?
 N2A3 Cu3 N1B3 122.1(2) . . ?
 N2B3 Cu3 N1A3 127.4(2) . . ?
 N2B3 Cu3 N1B3 80.4(2) . . ?
 N2B3 Cu3 N2A3 145.7(2) . . ?
 N1B4 Cu4 N1A4 112.6(3) . . ?
 N1B4 Cu4 N2A4 148.7(3) . . ?
 N1B4 Cu4 N2B4 83.0(3) . . ?
 N2A4 Cu4 N1A4 81.3(3) . . ?
 N2A4 Cu4 N2B4 114.3(3) . . ?
 N2B4 Cu4 N1A4 121.8(3) . . ?
 N1B7 Cu5 N1A5 96.0(2) 2 . ?
 N2A5 Cu5 N1A5 81.4(3) . . ?
 N2A5 Cu5 N1B7 132.6(2) . 2 ?
 N2A5 Cu5 N2B7 141.3(2) . 2 ?
 N2B7 Cu5 N1A5 121.8(3) 2 . ?
 N2B7 Cu5 N1B7 79.3(2) 2 2 ?
 N1B6 Cu6 N1A6 100.9(2) . . ?
 N2A6 Cu6 N1A6 81.0(3) . . ?
 N2A6 Cu6 N1B6 140.3(3) . . ?
 N2A6 Cu6 N2B6 135.0(2) . . ?
 N2B6 Cu6 N1A6 115.5(3) . . ?
 N2B6 Cu6 N1B6 80.5(3) . . ?
 C1A1 N1A1 Cu1 112.6(4) . . ?
 C1A1 N1A1 C11A 120.1(6) . . ?
 C11A N1A1 Cu1 126.0(5) . . ?
 C1A2 N1A2 Cu2 113.9(5) . . ?
 C1A2 N1A2 C12A 120.5(6) . . ?
 C12A N1A2 Cu2 124.4(5) . . ?
 C1A3 N1A3 Cu3 111.0(5) . . ?
 C1A3 N1A3 C83A 121.0(6) . . ?
 C83A N1A3 Cu3 125.4(5) . . ?
 C1A4 N1A4 Cu4 111.4(5) . . ?
 C1A4 N1A4 C14B 120.4(7) . . ?
 C14B N1A4 Cu4 126.8(5) . . ?
 C1A5 N1A5 Cu5 110.3(5) . . ?
 C1A5 N1A5 C81C 121.8(6) . . ?
 C81C N1A5 Cu5 125.8(6) . . ?
 C1A6 N1A6 Cu6 109.1(5) . . ?
 C1A6 N1A6 C13B 121.3(6) . . ?
 C13B N1A6 Cu6 127.7(5) . . ?
 C1B2 N1B2 Cu2 113.4(7) . . ?
 C1B2 N1B2 C81B 115.2(8) . . ?
 C81B N1B2 Cu2 130.8(7) . . ?
 C1B3 N1B3 Cu3 111.6(4) . . ?
 C1B3 N1B3 C83C 122.0(5) . . ?
 C83C N1B3 Cu3 123.7(5) . . ?
 C1B4 N1B4 Cu4 110.3(6) . . ?
 C1B4 N1B4 C14A 119.1(7) . . ?
 C14A N1B4 Cu4 129.9(6) . . ?
 C1B6 N1B6 Cu6 111.3(5) . . ?
 C1B6 N1B6 C12C 118.8(7) . . ?
 C12C N1B6 Cu6 128.0(6) . . ?
 C12B N1B7 Cu5 126.3(5) . 2 ?
 C1B7 N1B7 Cu5 113.2(5) . 2 ?
 C1B7 N1B7 C12B 118.0(6) . . ?
 C2A1 N2A1 Cu1 114.2(3) . . ?
 C2A1 N2A1 C6A1 117.4(3) . . ?
 C6A1 N2A1 Cu1 128.4(4) . . ?
 C2A2 N2A2 Cu2 112.8(4) . . ?
 C6A2 N2A2 Cu2 128.0(4) . . ?
 C6A2 N2A2 C2A2 117.9(3) . . ?
 C2A3 N2A3 Cu3 113.3(3) . . ?
 C2A3 N2A3 C6A3 117.1(3) . . ?
 C6A3 N2A3 Cu3 129.0(4) . . ?
 C2A4 N2A4 Cu4 111.9(3) . . ?
 C2A4 N2A4 C6A4 117.2(3) . . ?
 C6A4 N2A4 Cu4 129.2(4) . . ?
 C2A5 N2A5 Cu5 113.8(4) . . ?
 C2A5 N2A5 C6A5 117.7(3) . . ?
 C6A5 N2A5 Cu5 128.3(4) . . ?
 C2A6 N2A6 Cu6 114.9(4) . . ?
 C2A6 N2A6 C6A6 117.7(3) . . ?
 C6A6 N2A6 Cu6 127.1(4) . . ?
 C2B2 N2B2 Cu2 108.3(6) . . ?
 C6B2 N2B2 Cu2 131.8(6) . . ?
 C6B2 N2B2 C2B2 117.4(4) . . ?
 C2B3 N2B3 Cu3 113.8(3) . . ?
 C6B3 N2B3 Cu3 128.6(3) . . ?
 C6B3 N2B3 C2B3 117.6(3) . . ?
 C2B4 N2B4 Cu4 111.1(4) . . ?
 C2B4 N2B4 C6B4 117.5(3) . . ?
 C6B4 N2B4 Cu4 131.4(4) . . ?
 C2B6 N2B6 Cu6 111.1(4) . . ?
 C2B6 N2B6 C6B6 117.2(3) . . ?
 C6B6 N2B6 Cu6 130.0(4) . . ?
 C6B7 N2B7 Cu5 127.6(4) . 2 ?
 C6B7 N2B7 C2B7 117.8(3) . . ?
 C2B7 N2B7 Cu5 114.0(4) . 2 ?
 C84C N1A7 Cu1 129.3(5) . 2 ?
 C1A7 N1A7 Cu1 112.0(5) . 2 ?
 C1A7 N1A7 C84C 118.0(6) . . ?
 C2A7 N2A7 Cu1 111.2(4) . 2 ?
 C6A7 N2A7 Cu1 131.1(4) . 2 ?
 C6A7 N2A7 C2A7 117.4(3) . . ?
 N2B7 C6B7 C5B7 122.3(4) . . ?
 N2B7 C6B7 C7B7 115.7(6) . . ?
 C5B7 C6B7 C7B7 121.8(6) . . ?
 C82A C92A C12A 119.2(6) . . ?
 C102 C92A C82A 121.1(6) . . ?
 C102 C92A C12A 119.7(6) . . ?
 C50A C60A C51A 120.7(6) . . ?
 C10A C60A C51A 119.2(6) . . ?
 C10A C60A C50A 120.0(6) . . ?
 C0AA C94B C14B 119.2(5) . . ?
 C0AA C94B C84B 121.4(6) . . ?
 C84B C94B C14B 119.2(5) . . ?
 C10A C20A C43A 118.4(6) . . ?
 C10A C20A C30A 119.5(6) . . ?
 C30A C20A C43A 122.1(5) . . ?
 C34B C44B C0AA 120.2(6) . . ?
 C83B C73B C63B 119.3(8) . . ?
 C12C C22C C32C 119.5(6) . . ?
 C82B C72B C62B 118.8(7) . . ?
 C84A C74A C64A 119.5(6) . . ?
 C14A C24A C34A 118.8(6) . . ?
 N1A1 C1A1 C2A1 116.9(7) . . ?
 N1A2 C1A2 C2A2 116.6(7) . . ?
 N1A3 C1A3 C2A3 118.6(7) . . ?
 N1A4 C1A4 C2A4 119.5(8) . . ?
 N1A5 C1A5 C2A5 118.4(7) . . ?
 N1A6 C1A6 C2A6 120.7(7) . . ?
 N2B7 C2B7 C1B7 114.5(6) . . ?
 N2B7 C2B7 C3B7 123.0(3) . . ?
 C3B7 C2B7 C1B7 122.5(6) . . ?
 N1B2 C1B2 C2B2 112.4(10) . . ?
 N1B3 C1B3 C2B3 116.1(6) . . ?
 N1B4 C1B4 C2B4 122.5(9) . . ?
 N1B6 C1B6 C2B6 118.2(8) . . ?
 C5B7 C4B7 C3B7 119.3(3) . . ?
 C91A C101 C51A 119.1(5) . . ?
 C91A C101 C41A 120.0(5) . . ?
 C41A C101 C51A 120.8(5) . . ?
 C33A C43A C20A 117.0(6) . . ?
 C33A C43A C103 118.3(6) . . ?
 C103 C43A C20A 124.7(5) . . ?
 C53A C63A C73A 120.6(7) . . ?
 C112 C44C C30C 121.1(5) . . ?
 C34C C44C C30C 119.5(5) . . ?
 C34C C44C C112 119.0(6) . . ?
 C32A C42A C102 121.6(7) . . ?
 C40C C30C C44C 117.4(6) . . ?
 C20C C30C C44C 122.8(6) . . ?
 C20C C30C C40C 119.8(7) . . ?
 C54C C64C C74C 122.5(7) . . ?
 C30C C40C C50C 121.0(7) . . ?
 C107 C93B C83B 121.2(6) . . ?
 C107 C93B C13B 120.1(6) . . ?
 C13B C93B C83B 118.7(6) . . ?
 C44B C34B C24B 120.2(7) . . ?
 C72B C82B C92B 120.2(6) . . ?
 C61B C51B C105 119.0(8) . . ?
 C20C C10C C60C 123.9(8) . . ?
 C43A C33A C23A 121.6(7) . . ?
 C82C C72C C62C 120.3(7) . . ?
 C11B C21B C31B 119.0(10) . . ?
 N2A1 C2A1 C1A1 115.5(5) . . ?
 N2A1 C2A1 C3A1 123.2(3) . . ?
 C3A1 C2A1 C1A1 121.3(5) . . ?
 N2A2 C2A2 C1A2 114.4(5) . . ?
 N2A2 C2A2 C3A2 123.1(3) . . ?
 C3A2 C2A2 C1A2 122.5(5) . . ?
 N2A3 C2A3 C1A3 115.2(5) . . ?
 N2A3 C2A3 C3A3 123.2(3) . . ?
 C3A3 C2A3 C1A3 121.5(5) . . ?
 N2A4 C2A4 C1A4 113.9(6) . . ?
 N2A4 C2A4 C3A4 123.5(3) . . ?
 C3A4 C2A4 C1A4 122.5(6) . . ?
 N2A5 C2A5 C1A5 115.7(6) . . ?
 N2A5 C2A5 C3A5 123.0(3) . . ?
 C3A5 C2A5 C1A5 121.3(6) . . ?
 N2A6 C2A6 C1A6 113.6(6) . . ?
 N2A6 C2A6 C3A6 122.9(3) . . ?
 C3A6 C2A6 C1A6 123.5(6) . . ?
 C4B7 C5B7 C6B7 119.0(3) . . ?
 N2B2 C2B2 C1B2 119.1(9) . . ?
 N2B2 C2B2 C3B2 123.4(4) . . ?
 C3B2 C2B2 C1B2 117.2(9) . . ?
 N2B3 C2B3 C1B3 117.6(5) . . ?
 N2B3 C2B3 C3B3 123.0(3) . . ?
 C3B3 C2B3 C1B3 119.2(5) . . ?
 N2B4 C2B4 C1B4 112.7(7) . . ?
 N2B4 C2B4 C3B4 123.3(3) . . ?
 C3B4 C2B4 C1B4 124.0(7) . . ?
 N2B6 C2B6 C1B6 115.0(6) . . ?
 N2B6 C2B6 C3B6 123.7(3) . . ?
 C3B6 C2B6 C1B6 121.3(6) . . ?
 C94B C0AA C44B 119.7(6) . . ?
 C94B C0AA C54B 119.7(6) . . ?
 C54B C0AA C44B 120.6(5) . . ?
 C101 C51A C60A 121.6(5) . . ?
 C61A C51A C60A 118.9(5) . . ?
 C61A C51A C101 119.5(6) . . ?
 C32C C42C C110 119.3(6) . . ?
 C93B C107 C53B 120.6(6) . . ?
 C93B C107 C43B 120.6(6) . . ?
 C53B C107 C43B 118.7(6) . . ?
 C10B C20B C54B 117.3(6) . . ?
 C30B C20B C10B 120.7(6) . . ?
 C30B C20B C54B 122.0(6) . . ?
 C51B C105 C41B 119.3(7) . . ?
 C91B C105 C51B 121.7(7) . . ?
 C91B C105 C41B 119.0(7) . . ?
 C11A C21A C31A 119.0(6) . . ?
 C104 C54A C30A 124.0(5) . . ?
 C64A C54A C104 117.2(5) . . ?
 C64A C54A C30A 118.8(5) . . ?
 C42B C32B C22B 121.2(7) . . ?
 C106 C52B C50B 124.2(6) . . ?
 C62B C52B C106 119.1(6) . . ?
 C62B C52B C50B 116.7(6) . . ?
 C51C C61C C71C 121.5(7) . . ?
 C4A1 C3A1 C2A1 118.5(3) . . ?
 C2A2 C3A2 C4A2 118.2(3) . . ?
 C2A3 C3A3 C4A3 118.8(3) . . ?
 C2A4 C3A4 C4A4 118.4(3) . . ?
 C4A5 C3A5 C2A5 118.6(4) . . ?
 C4A6 C3A6 C2A6 118.6(3) . . ?
 C2B2 C3B2 C4B2 118.3(4) . . ?
 C2B3 C3B3 C4B3 118.5(3) . . ?
 C4B4 C3B4 C2B4 118.3(3) . . ?
 C2B6 C3B6 C4B6 118.2(3) . . ?
 C83C C73C C63C 119.2(6) . . ?
 C63C C53C C111 119.6(6) . . ?
 C73B C83B C93B 119.0(7) . . ?
 C34A C44A C104 119.2(6) . . ?
 C11C C21C C31C 122.4(7) . . ?
 C31C C41C C50C 116.5(6) . . ?
 C31C C41C C109 120.6(6) . . ?
 C109 C41C C50C 122.8(5) . . ?
 C109 C91C C11C 122.2(6) . . ?
 C109 C91C C81C 119.0(6) . . ?
 C81C C91C C11C 118.8(5) . . ?
 C41C C31C C21C 119.0(7) . . ?
 C23A C13A C93A 118.7(6) . . ?
 C12B C22B C32B 118.1(6) . . ?
 C30C C20C C10C 118.2(7) . . ?
 C30C C20C C43C 123.4(6) . . ?
 C10C C20C C43C 118.3(7) . . ?
 C72A C82A C92A 118.0(7) . . ?
 C51B C61B C71B 120.3(9) . . ?
 C5A1 C4A1 C3A1 119.2(3) . . ?
 C5A2 C4A2 C3A2 119.4(3) . . ?
 C5A3 C4A3 C3A3 118.7(3) . . ?
 C5A4 C4A4 C3A4 118.9(3) . . ?
 C3A5 C4A5 C5A5 118.9(4) . . ?
 C5A6 C4A6 C3A6 119.1(3) . . ?
 C22B C12B N1B7 120.7(5) . . ?
 C22B C12B C92B 121.8(6) . . ?
 C92B C12B N1B7 117.1(5) . . ?
 C5B2 C4B2 C3B2 118.7(4) . . ?
 C5B3 C4B3 C3B3 119.1(3) . . ?
 C5B4 C4B4 C3B4 119.3(4) . . ?
 C5B6 C4B6 C3B6 119.0(3) . . ?
 C101 C91A C81A 121.3(5) . . ?
 C101 C91A C11A 118.8(5) . . ?
 C11A C91A C81A 120.0(5) . . ?
 C62A C52A C50A 119.1(6) . . ?
 C62A C52A C102 117.5(7) . . ?
 C102 C52A C50A 123.3(6) . . ?
 C32B C42B C106 119.8(6) . . ?
 C52B C106 C42B 120.3(5) . . ?
 C92B C106 C52B 120.0(5) . . ?
 C92B C106 C42B 119.7(5) . . ?
 C21C C11C C91C 117.2(6) . . ?
 C40C C50C C41C 117.4(7) . . ?
 C60C C50C C40C 120.3(7) . . ?
 C60C C50C C41C 122.2(6) . . ?
 C60B C50B C52B 122.0(6) . . ?
 C40B C50B C52B 118.8(6) . . ?
 C40B C50B C60B 119.2(7) . . ?
 C52C C110 C42C 120.0(5) . . ?
 C92C C110 C42C 120.2(6) . . ?
 C92C C110 C52C 119.7(5) . . ?
 C42C C32C C22C 120.8(6) . . ?
 C20B C10B C60B 120.9(7) . . ?
 C44A C34A C24A 121.8(6) . . ?
 C52A C62A C72A 121.4(8) . . ?
 C53B C63B C73B 122.6(8) . . ?
 C4A7 C3A7 C2A7 118.4(3) . . ?
 C4A1 C5A1 C6A1 118.9(3) . . ?
 C4A2 C5A2 C6A2 119.0(3) . . ?
 C4A3 C5A3 C6A3 119.2(3) . . ?
 C4A4 C5A4 C6A4 119.4(3) . . ?
 C4A5 C5A5 C6A5 119.0(4) . . ?
 C4A6 C5A6 C6A6 119.1(3) . . ?
 C12B C92B C82B 120.3(5) . . ?
 C106 C92B C82B 120.2(5) . . ?
 C106 C92B C12B 119.4(5) . . ?
 C4B2 C5B2 C6B2 118.9(4) . . ?
 C4B3 C5B3 C6B3 119.3(3) . . ?
 C6B4 C5B4 C4B4 119.1(3) . . ?
 C4B6 C5B6 C6B6 119.5(3) . . ?
 C60A C50A C52A 122.2(5) . . ?
 C60A C50A C40A 118.0(6) . . ?
 C40A C50A C52A 119.8(6) . . ?
 C103 C93A C13A 120.9(5) . . ?
 C103 C93A C83A 120.1(5) . . ?
 C83A C93A C13A 119.0(5) . . ?
 C33C C43C C20C 116.2(6) . . ?
 C33C C43C C111 121.7(6) . . ?
 C111 C43C C20C 122.0(6) . . ?
 C44A C104 C54A 119.7(5) . . ?
 C94A C104 C54A 120.4(5) . . ?
 C94A C104 C44A 119.9(5) . . ?
 C42A C32A C22A 119.9(7) . . ?
 C60A C10A C20A 121.5(6) . . ?
 C12A C22A C32A 118.6(7) . . ?
 C107 C53B C30B 124.2(6) . . ?
 C63B C53B C107 117.2(7) . . ?
 C63B C53B C30B 118.5(7) . . ?
 C105 C41B C60B 123.9(7) . . ?
 C31B C41B C105 119.6(8) . . ?
 C31B C41B C60B 116.3(7) . . ?
 C50B C60B C10B 118.9(7) . . ?
 C50B C60B C41B 123.6(6) . . ?
 C10B C60B C41B 117.2(6) . . ?
 C43C C33C C23C 119.2(7) . . ?
 C54A C64A C74A 122.8(6) . . ?
 C81B C71B C61B 118.9(9) . . ?
 C21B C11B C91B 119.9(9) . . ?
 N2A1 C6A1 C5A1 122.8(3) . . ?
 N2A1 C6A1 C7A1 115.4(5) . . ?
 C5A1 C6A1 C7A1 121.9(5) . . ?
 N2A2 C6A2 C5A2 122.2(4) . . ?
 N2A2 C6A2 C7A2 116.4(6) . . ?
 C5A2 C6A2 C7A2 121.3(6) . . ?
 N2A3 C6A3 C5A3 122.7(3) . . ?
 N2A3 C6A3 C7A3 117.2(5) . . ?
 C5A3 C6A3 C7A3 120.1(5) . . ?
 N2A4 C6A4 C5A4 122.4(3) . . ?
 N2A4 C6A4 C7A4 115.8(5) . . ?
 C5A4 C6A4 C7A4 121.8(5) . . ?
 N2A5 C6A5 C5A5 122.5(4) . . ?
 N2A5 C6A5 C7A5 117.9(7) . . ?
 C5A5 C6A5 C7A5 119.5(6) . . ?
 N2A6 C6A6 C5A6 122.5(4) . . ?
 N2A6 C6A6 C7A6 117.5(6) . . ?
 C5A6 C6A6 C7A6 119.8(6) . . ?
 N1B7 C1B7 C2B7 116.9(7) . . ?
 C71B C81B N1B2 115.5(8) . . ?
 C71B C81B C91B 121.3(8) . . ?
 C91B C81B N1B2 123.2(8) . . ?
 N2B2 C6B2 C5B2 122.4(4) . . ?
 N2B2 C6B2 C7B2 116.7(8) . . ?
 C5B2 C6B2 C7B2 120.5(8) . . ?
 N2B3 C6B3 C5B3 122.4(3) . . ?
 N2B3 C6B3 C7B3 117.0(5) . . ?
 C5B3 C6B3 C7B3 120.6(5) . . ?
 N2B4 C6B4 C5B4 122.4(4) . . ?
 N2B4 C6B4 C7B4 116.6(6) . . ?
 C5B4 C6B4 C7B4 121.0(6) . . ?
 N2B6 C6B6 C5B6 122.3(4) . . ?
 N2B6 C6B6 C7B6 115.4(6) . . ?
 C5B6 C6B6 C7B6 122.3(6) . . ?
 C94C C112 C44C 119.5(5) . . ?
 C94C C112 C54C 121.2(5) . . ?
 C54C C112 C44C 119.3(5) . . ?
 C112 C94C C84C 119.3(5) . . ?
 C112 C94C C14C 120.0(5) . . ?
 C84C C94C C14C 120.6(5) . . ?
 C14C C24C C34C 117.8(6) . . ?
 C20B C30B C53B 123.5(5) . . ?
 C20B C30B C40B 117.7(7) . . ?
 C40B C30B C53B 118.8(6) . . ?
 C43C C111 C53C 121.6(5) . . ?
 C93C C111 C53C 120.5(6) . . ?
 C93C C111 C43C 117.8(5) . . ?
 C71A C81A C91A 119.3(6) . . ?
 C74A C84A C94A 118.8(6) . . ?
 C41A C31A C21A 120.0(6) . . ?
 C61C C51C C109 118.5(7) . . ?
 C13B C23B C33B 119.1(7) . . ?
 N2A7 C2A7 C3A7 123.1(3) . . ?
 N2A7 C2A7 C1A7 115.2(6) . . ?
 C3A7 C2A7 C1A7 121.6(6) . . ?
 C51A C61A C71A 120.9(7) . . ?
 C52C C62C C72C 120.2(7) . . ?
 C4A7 C5A7 C6A7 119.3(3) . . ?
 C5A7 C4A7 C3A7 119.1(3) . . ?
 C4B7 C3B7 C2B7 118.3(3) . . ?
 C104 C94A C84A 121.1(5) . . ?
 C104 C94A C14A 120.1(5) . . ?
 C84A C94A C14A 118.8(5) . . ?
 C83A C73A C63A 119.6(6) . . ?
 C63A C53A C103 120.1(6) . . ?
 C53C C63C C73C 120.5(7) . . ?
 C92A C102 C42A 118.6(6) . . ?
 C92A C102 C52A 121.1(6) . . ?
 C42A C102 C52A 120.2(5) . . ?
 C14B C24B C34B 119.5(6) . . ?
 C84C C74C C64C 118.6(6) . . ?
 C91C C109 C41C 118.4(5) . . ?
 C91C C109 C51C 121.1(6) . . ?
 C51C C109 C41C 120.4(5) . . ?
 C44C C34C C24C 122.2(6) . . ?
 C52B C62B C72B 121.5(7) . . ?
 C110 C52C C60C 120.0(5) . . ?
 C62C C52C C110 119.9(6) . . ?
 C62C C52C C60C 120.0(6) . . ?
 C41B C31B C21B 121.1(9) . . ?
 C82A C72A C62A 120.9(8) . . ?
 C84B C74B C64B 122.1(7) . . ?
 C50A C40A C30A 123.7(6) . . ?
 C73C C83C N1B3 119.3(5) . . ?
 C73C C83C C93C 121.1(6) . . ?
 C93C C83C N1B3 118.9(5) . . ?
 C94C C84C N1A7 119.8(5) . . ?
 C74C C84C N1A7 119.4(5) . . ?
 C74C C84C C94C 120.8(6) . . ?
 C64C C54C C112 117.6(6) . . ?
 C94B C14B N1A4 118.9(5) . . ?
 C24B C14B N1A4 119.8(5) . . ?
 C24B C14B C94B 120.9(6) . . ?
 C111 C93C C83C 118.9(5) . . ?
 C111 C93C C13C 121.0(6) . . ?
 C13C C93C C83C 120.1(5) . . ?
 C33B C43B C107 118.4(7) . . ?
 C43B C33B C23B 121.8(7) . . ?
 C24C C14C C94C 121.4(6) . . ?
 C110 C92C C82C 120.4(6) . . ?
 C110 C92C C12C 119.9(5) . . ?
 C82C C92C C12C 119.6(5) . . ?
 C81A C71A C61A 119.7(7) . . ?
 C13C C23C C33C 119.7(7) . . ?
 C72C C82C C92C 119.4(7) . . ?
 C74B C84B C94B 117.8(7) . . ?
 N1A7 C1A7 C2A7 118.6(7) . . ?
 C43A C103 C53A 120.2(5) . . ?
 C93A C103 C43A 120.4(5) . . ?
 C93A C103 C53A 119.4(5) . . ?
 C20A C30A C54A 123.2(5) . . ?
 C40A C30A C20A 117.3(6) . . ?
 C40A C30A C54A 119.2(6) . . ?
 C50B C40B C30B 122.6(7) . . ?
 C31A C41A C101 120.4(6) . . ?
 C0AA C54B C20B 122.0(6) . . ?
 C64B C54B C0AA 119.8(6) . . ?
 C64B C54B C20B 118.1(6) . . ?
 C23C C13C C93C 120.3(7) . . ?
 C10C C60C C52C 117.8(7) . . ?
 C50C C60C C10C 116.7(7) . . ?
 C50C C60C C52C 125.4(6) . . ?
 C81C C71C C61C 118.5(7) . . ?
 C13A C23A C33A 119.9(7) . . ?
 C105 C91B C11B 121.4(8) . . ?
 C105 C91B C81B 118.6(7) . . ?
 C81B C91B C11B 120.0(7) . . ?
 C54B C64B C74B 119.2(7) . . ?
 C21A C11A N1A1 120.5(5) . . ?
 C21A C11A C91A 121.4(6) . . ?
 C91A C11A N1A1 117.8(5) . . ?
 C93A C83A N1A3 118.8(5) . . ?
 C73A C83A N1A3 120.9(5) . . ?
 C73A C83A C93A 120.2(6) . . ?
 C22C C12C N1B6 119.0(6) . . ?
 C22C C12C C92C 120.3(6) . . ?
 C92C C12C N1B6 120.7(5) . . ?
 C92A C12A N1A2 119.9(6) . . ?
 C22A C12A N1A2 118.4(6) . . ?
 C22A C12A C92A 121.4(6) . . ?
 C93B C13B N1A6 119.0(6) . . ?
 C23B C13B N1A6 120.7(6) . . ?
 C23B C13B C93B 119.8(6) . . ?
 C24A C14A N1B4 119.2(5) . . ?
 C24A C14A C94A 120.0(6) . . ?
 C94A C14A N1B4 120.8(5) . . ?
 N2A7 C6A7 C7A7 117.4(6) . . ?
 N2A7 C6A7 C5A7 122.7(4) . . ?
 C5A7 C6A7 C7A7 119.9(6) . . ?
 C91C C81C N1A5 118.4(5) . . ?
 C71C C81C N1A5 119.2(6) . . ?
 C71C C81C C91C 121.2(7) . . ?
 F3D B1D F2D 109.7(12) . . ?
 F3D B1D F5D 107.9(12) . . ?
 F3D B1D F4D 108.0(12) . . ?
 F5D B1D F2D 111.1(12) . . ?
 F5D B1D F4D 108.5(12) . . ?
 F4D B1D F2D 111.4(12) . . ?
 O1X6 C2X6 C3X6 126(2) . . ?
 C2X6 O1X6 C4X6 132.5(19) . . ?
 O1X6 C4X6 C5X6 125.2(19) . . ?
 F2A B1A F4A 108.3(8) . . ?
 F2A B1A F5A 111.2(8) . . ?
 F2A B1A F3A 114.4(7) . . ?
 F5A B1A F4A 103.4(8) . . ?
 F3A B1A F4A 109.5(8) . . ?
 F3A B1A F5A 109.5(8) . . ?
 F3B B1B F5B 107.6(9) . . ?
 F3B B1B F2B 107.7(9) . . ?
 F3B B1B F4B 105.7(9) . . ?
 F2B B1B F5B 110.7(9) . . ?
 F4B B1B F5B 107.2(8) . . ?
 F4B B1B F2B 117.4(10) . . ?
 F5C B1C F3C 110.8(8) . . ?
 F5C B1C F2C 107.1(7) . . ?
 F5C B1C F4C 109.8(8) . . ?
 F3C B1C F2C 111.3(8) . . ?
 F3C B1C F4C 107.9(7) . . ?
 F2C B1C F4C 110.0(8) . . ?
 N3N2 C2N2 C1N2 175.9(13) . . ?
 N3N8 C2N8 C1N8 170.6(16) . . ?
 N3N1 C2N1 C1N1 177(3) . . ?
 N3N4 C2N4 C1N4 165(3) . . ?
 N3N5 C2N5 C1N5 172(2) . . ?
 C4X8 O1X8 C2X8 111.7(19) . . ?
 O1X8 C4X8 C5X8 111(2) . . ?
 O1X8 C2X8 C3X8 112(2) . . ?
 N3N9 C2N9 C1N9 171(4) . . ?
 C2X1 O1X1 C2X1 129(2) . 2 ?
 O1X1 C2X1 C3X1 115.0(18) . . ?
 C4X2 O1X2 C2X2 115.1(17) . . ?
 O1X2 C4X2 C5X2 112.7(18) . . ?
 O1X2 C2X2 C3X2 116.6(19) . . ?
 C2X4 O1X4 C4X4 109.8(17) . . ?
 O1X4 C4X4 C5X4 111.4(17) . . ?
 O1X4 C2X4 C3X4 116(2) . . ?
 N3NB C2NB C1NB 161(2) . . ?
 N3ND C2ND C1ND 131(3) . . ?
 N3DN C2DN C1DN 135(3) . . ?
 N3NF C2NF C1NF 163(5) . . ?
 C2X5 O1X5 C4X5 107.8(17) . . ?
 O1X5 C4X5 C5X5 107.4(17) . . ?
 O1X5 C2X5 C3X5 123(2) . . ?
 N3N7 C2N7 C1N7 142(3) . . ?
 F3F B1F F5F 106.6(12) . . ?
 F3F B1F F2F 114.9(14) . . ?
 F2F B1F F5F 108.7(13) . . ?
 F4F B1F F3F 108.7(13) . . ?
 F4F B1F F5F 116.7(14) . . ?
 F4F B1F F2F 101.7(12) . . ?
 N3NE C2NE C1NE 170(5) . . ?
 N3NG C2NG C1NG 174(5) . . ?
 N3NH C2NH C1NH 162(6) . . ?
 F5E B1E F4E 102.6(13) . . ?
 F5E B1E F2E 113.9(14) . . ?
 F5E B1E F3E 108.7(14) . . ?
 F2E B1E F4E 111.2(14) . . ?
 F2E B1E F3E 109.4(13) . . ?
 F3E B1E F4E 111.0(14) . . ?
 C2X7 O1X7 C4X7 115.8(18) . . ?
 O1X7 C4X7 C5X7 116(2) . . ?
 O1X7 C2X7 C3X7 119(2) . . ?

_shelx_res_file
;
TITL cut085_a.res in P2/n
    hx436_sq.res
    created by SHELXL-2018/3 at 10:38:00 on 31-Oct-2024
CELL 0.6889 25.0173 24.3329 44.8159 90 97.356 90
ZERR 4 0.0003 0.0003 0.0005 0 0.001 0
LATT 1
SYMM 0.5-X,+Y,0.5-Z
SFAC C H B Cu F N O
DISP B 0.0013 0.0006 6.3277
DISP C 0.0032 0.0015 10.8482
DISP Cu 0.3483 1.2194 4770.0792
DISP F 0.0167 0.0096 47.6614
DISP N 0.006 0.003 18.3366
UNIT 980.93 827.93 24 24 96 122.20 10.13
DFIX 1.346 0.005 N2A1 C2A1
DFIX 1.346 0.005 N2A1 C6A1
DFIX 1.385 0.005 C2A1 C3A1
DFIX 1.385 0.005 C5A1 C6A1
DFIX 1.38 0.005 C3A1 C4A1
DFIX 1.38 0.005 C4A1 C5A1
DFIX 1.5 0.05 C6A1 C7A1
DFIX 1.3 0.1 N1A1 C1A1
DFIX 1.468 0.005 C1A1 C2A1
DFIX 1.346 0.005 N2A2 C2A2
DFIX 1.346 0.005 N2A2 C6A2
DFIX 1.385 0.005 C2A2 C3A2
DFIX 1.385 0.005 C5A2 C6A2
DFIX 1.38 0.005 C3A2 C4A2
DFIX 1.38 0.005 C4A2 C5A2
DFIX 1.5 0.05 C6A2 C7A2
DFIX 1.3 0.1 N1A2 C1A2
DFIX 1.468 0.005 C1A2 C2A2
DFIX 1.346 0.005 N2B2 C2B2
DFIX 1.346 0.005 N2B2 C6B2
DFIX 1.385 0.005 C2B2 C3B2
DFIX 1.385 0.005 C5B2 C6B2
DFIX 1.38 0.005 C3B2 C4B2
DFIX 1.38 0.005 C4B2 C5B2
DFIX 1.5 0.05 C6B2 C7B2
DFIX 1.3 0.1 N1B2 C1B2
DFIX 1.468 0.005 C1B2 C2B2
DFIX 1.346 0.005 N2A3 C2A3
DFIX 1.346 0.005 N2A3 C6A3
DFIX 1.385 0.005 C2A3 C3A3
DFIX 1.385 0.005 C5A3 C6A3
DFIX 1.38 0.005 C3A3 C4A3
DFIX 1.38 0.005 C4A3 C5A3
DFIX 1.5 0.05 C6A3 C7A3
DFIX 1.3 0.1 N1A3 C1A3
DFIX 1.468 0.005 C1A3 C2A3
DFIX 1.346 0.005 N2B3 C2B3
DFIX 1.346 0.005 N2B3 C6B3
DFIX 1.385 0.005 C2B3 C3B3
DFIX 1.385 0.005 C5B3 C6B3
DFIX 1.38 0.005 C3B3 C4B3
DFIX 1.38 0.005 C4B3 C5B3
DFIX 1.5 0.05 C6B3 C7B3
DFIX 1.3 0.1 N1B3 C1B3
DFIX 1.468 0.005 C1B3 C2B3
DFIX 1.346 0.005 N2A4 C2A4
DFIX 1.346 0.005 N2A4 C6A4
DFIX 1.385 0.005 C2A4 C3A4
DFIX 1.385 0.005 C5A4 C6A4
DFIX 1.38 0.005 C3A4 C4A4
DFIX 1.38 0.005 C4A4 C5A4
DFIX 1.5 0.05 C6A4 C7A4
DFIX 1.3 0.1 N1A4 C1A4
DFIX 1.468 0.005 C1A4 C2A4
DFIX 1.346 0.005 N2B4 C2B4
DFIX 1.346 0.005 N2B4 C6B4
DFIX 1.385 0.005 C2B4 C3B4
DFIX 1.385 0.005 C5B4 C6B4
DFIX 1.38 0.005 C3B4 C4B4
DFIX 1.38 0.005 C4B4 C5B4
DFIX 1.5 0.05 C6B4 C7B4
DFIX 1.3 0.1 N1B4 C1B4
DFIX 1.468 0.005 C1B4 C2B4
DFIX 1.346 0.005 N2A5 C2A5
DFIX 1.346 0.005 N2A5 C6A5
DFIX 1.385 0.005 C2A5 C3A5
DFIX 1.385 0.005 C5A5 C6A5
DFIX 1.38 0.005 C3A5 C4A5
DFIX 1.38 0.005 C4A5 C5A5
DFIX 1.5 0.05 C6A5 C7A5
DFIX 1.3 0.1 N1A5 C1A5
DFIX 1.468 0.005 C1A5 C2A5
DFIX 1.346 0.005 N2A6 C2A6
DFIX 1.346 0.005 N2A6 C6A6
DFIX 1.385 0.005 C2A6 C3A6
DFIX 1.385 0.005 C5A6 C6A6
DFIX 1.38 0.005 C3A6 C4A6
DFIX 1.38 0.005 C4A6 C5A6
DFIX 1.5 0.05 C6A6 C7A6
DFIX 1.3 0.1 N1A6 C1A6
DFIX 1.468 0.005 C1A6 C2A6
DFIX 1.346 0.005 N2B6 C2B6
DFIX 1.346 0.005 N2B6 C6B6
DFIX 1.385 0.005 C2B6 C3B6
DFIX 1.385 0.005 C5B6 C6B6
DFIX 1.38 0.005 C3B6 C4B6
DFIX 1.38 0.005 C4B6 C5B6
DFIX 1.5 0.05 C6B6 C7B6
DFIX 1.3 0.1 N1B6 C1B6
DFIX 1.468 0.005 C1B6 C2B6
DFIX 1.346 0.005 N2A7 C2A7
DFIX 1.346 0.005 N2A7 C6A7
DFIX 1.385 0.005 C2A7 C3A7
DFIX 1.385 0.005 C5A7 C6A7
DFIX 1.38 0.005 C3A7 C4A7
DFIX 1.38 0.005 C4A7 C5A7
DFIX 1.5 0.05 C6A7 C7A7
DFIX 1.3 0.1 N1A7 C1A7
DFIX 1.468 0.005 C1A7 C2A7
DFIX 1.346 0.005 N2B7 C2B7
DFIX 1.346 0.005 N2B7 C6B7
DFIX 1.385 0.005 C2B7 C3B7
DFIX 1.385 0.005 C5B7 C6B7
DFIX 1.38 0.005 C3B7 C4B7
DFIX 1.38 0.005 C4B7 C5B7
DFIX 1.5 0.05 C6B7 C7B7
DFIX 1.3 0.1 N1B7 C1B7
DFIX 1.468 0.005 C1B7 C2B7
DFIX 1.37 0.005 C11A C21A
DFIX 1.37 0.005 C31A C41A
DFIX 1.37 0.005 C51A C61A
DFIX 1.37 0.005 C71A C81A
DFIX 1.4 0.005 C21A C31A
DFIX 1.4 0.005 C61A C71A
DFIX 1.42 0.005 C11A C91A
DFIX 1.42 0.005 C81A C91A
DFIX 1.42 0.005 C41A C101
DFIX 1.42 0.005 C51A C101
DFIX 1.33 0.005 C91A C101
DFIX 1.37 0.005 C12A C22A
DFIX 1.37 0.005 C32A C42A
DFIX 1.37 0.005 C52A C62A
DFIX 1.37 0.005 C72A C82A
DFIX 1.4 0.005 C22A C32A
DFIX 1.4 0.005 C62A C72A
DFIX 1.42 0.005 C12A C92A
DFIX 1.42 0.005 C82A C92A
DFIX 1.42 0.005 C42A C102
DFIX 1.42 0.005 C52A C102
DFIX 1.33 0.005 C92A C102
DFIX 1.37 0.005 C13A C23A
DFIX 1.37 0.005 C33A C43A
DFIX 1.37 0.005 C53A C63A
DFIX 1.37 0.005 C73A C83A
DFIX 1.4 0.005 C23A C33A
DFIX 1.4 0.005 C63A C73A
DFIX 1.42 0.005 C13A C93A
DFIX 1.42 0.005 C83A C93A
DFIX 1.42 0.005 C43A C103
DFIX 1.42 0.005 C53A C103
DFIX 1.33 0.005 C93A C103
DFIX 1.37 0.005 C14A C24A
DFIX 1.37 0.005 C34A C44A
DFIX 1.37 0.005 C54A C64A
DFIX 1.37 0.005 C74A C84A
DFIX 1.4 0.005 C24A C34A
DFIX 1.4 0.005 C64A C74A
DFIX 1.42 0.005 C14A C94A
DFIX 1.42 0.005 C84A C94A
DFIX 1.42 0.005 C44A C104
DFIX 1.42 0.005 C54A C104
DFIX 1.33 0.005 C94A C104
DFIX 1.37 0.005 C11B C21B
DFIX 1.37 0.005 C31B C41B
DFIX 1.37 0.005 C51B C61B
DFIX 1.37 0.005 C71B C81B
DFIX 1.4 0.005 C21B C31B
DFIX 1.4 0.005 C61B C71B
DFIX 1.42 0.005 C11B C91B
DFIX 1.42 0.005 C81B C91B
DFIX 1.42 0.005 C41B C105
DFIX 1.42 0.005 C51B C105
DFIX 1.33 0.005 C91B C105
DFIX 1.37 0.005 C12B C22B
DFIX 1.37 0.005 C32B C42B
DFIX 1.37 0.005 C52B C62B
DFIX 1.37 0.005 C72B C82B
DFIX 1.4 0.005 C22B C32B
DFIX 1.4 0.005 C62B C72B
DFIX 1.42 0.005 C12B C92B
DFIX 1.42 0.005 C82B C92B
DFIX 1.42 0.005 C42B C106
DFIX 1.42 0.005 C52B C106
DFIX 1.33 0.005 C92B C106
DFIX 1.37 0.005 C13B C23B
DFIX 1.37 0.005 C33B C43B
DFIX 1.37 0.005 C53B C63B
DFIX 1.37 0.005 C73B C83B
DFIX 1.4 0.005 C23B C33B
DFIX 1.4 0.005 C63B C73B
DFIX 1.42 0.005 C13B C93B
DFIX 1.42 0.005 C83B C93B
DFIX 1.42 0.005 C43B C107
DFIX 1.42 0.005 C53B C107
DFIX 1.33 0.005 C93B C107
DFIX 1.37 0.005 C14B C24B
DFIX 1.37 0.005 C34B C44B
DFIX 1.37 0.005 C54B C64B
DFIX 1.37 0.005 C74B C84B
DFIX 1.4 0.005 C24B C34B
DFIX 1.4 0.005 C64B C74B
DFIX 1.42 0.005 C14B C94B
DFIX 1.42 0.005 C84B C94B
DFIX 1.42 0.005 C44B C0AA
DFIX 1.42 0.005 C54B C0AA
DFIX 1.33 0.005 C94B C0AA
DFIX 1.37 0.005 C11C C21C
DFIX 1.37 0.005 C31C C41C
DFIX 1.37 0.005 C51C C61C
DFIX 1.37 0.005 C71C C81C
DFIX 1.4 0.005 C21C C31C
DFIX 1.4 0.005 C61C C71C
DFIX 1.42 0.005 C11C C91C
DFIX 1.42 0.005 C81C C91C
DFIX 1.42 0.005 C41C C109
DFIX 1.42 0.005 C51C C109
DFIX 1.33 0.005 C91C C109
DFIX 1.37 0.005 C12C C22C
DFIX 1.37 0.005 C32C C42C
DFIX 1.37 0.005 C52C C62C
DFIX 1.37 0.005 C72C C82C
DFIX 1.4 0.005 C22C C32C
DFIX 1.4 0.005 C62C C72C
DFIX 1.42 0.005 C12C C92C
DFIX 1.42 0.005 C82C C92C
DFIX 1.42 0.005 C42C C110
DFIX 1.42 0.005 C52C C110
DFIX 1.33 0.005 C92C C110
DFIX 1.37 0.005 C13C C23C
DFIX 1.37 0.005 C33C C43C
DFIX 1.37 0.005 C53C C63C
DFIX 1.37 0.005 C73C C83C
DFIX 1.4 0.005 C23C C33C
DFIX 1.4 0.005 C63C C73C
DFIX 1.42 0.005 C13C C93C
DFIX 1.42 0.005 C83C C93C
DFIX 1.42 0.005 C43C C111
DFIX 1.42 0.005 C53C C111
DFIX 1.33 0.005 C93C C111
DFIX 1.37 0.005 C14C C24C
DFIX 1.37 0.005 C34C C44C
DFIX 1.37 0.005 C54C C64C
DFIX 1.37 0.005 C74C C84C
DFIX 1.4 0.005 C24C C34C
DFIX 1.4 0.005 C64C C74C
DFIX 1.42 0.005 C14C C94C
DFIX 1.42 0.005 C84C C94C
DFIX 1.42 0.005 C44C C112
DFIX 1.42 0.005 C54C C112
DFIX 1.33 0.005 C94C C112
DFIX 1.54 0.05 C1N2 C2N2
DFIX 1.16 0.05 C2N2 N3N2
DFIX 1.54 0.05 C1N8 C2N8
DFIX 1.16 0.05 C2N8 N3N8
DFIX 1.16 0.05 C2N1 N3N1
DFIX 1.54 0.05 C1N4 C2N4
DFIX 1.16 0.05 C2N4 N3N4
DFIX 1.54 0.05 C1N5 C2N5
DFIX 1.16 0.05 C2N5 N3N5
DFIX 21 0.01 B1A F2A B1A F3A B1A F4A B1A F5A
DFIX 21.633 F2A F3A F2A F4A F2A F5A F3A F4A F3A F5A F4A F5A
DFIX 21 0.01 B1B F2B B1B F3B B1B F4B B1B F5B
DFIX 21.633 F2B F3B F2B F4B F2B F5B F3B F4B F3B F5B F4B F5B
DFIX 21 0.01 B1C F2C B1C F3C B1C F4C B1C F5C
DFIX 21.633 F2C F3C F2C F4C F2C F5C F3C F4C F3C F5C F4C F5C
DFIX 21 0.01 B1D F2D B1D F3D B1D F4D B1D F5D
DFIX 21.633 F2D F3D F2D F4D F2D F5D F3D F4D F3D F5D F4D F5D
DFIX 1.54 0.05 C1N9 C2N9
DFIX 1.16 0.05 C2N9 N3N9
DFIX 1.42 O1X2 C2X2
DFIX 1.51 C2X2 C3X2
DFIX 1.42 O1X2 C4X2
DFIX 1.51 C4X2 C5X2
DFIX 1.42 O1X1 C2X1
DFIX 1.51 C2X1 C3X1
DFIX 1.42 O1X4 C2X4
DFIX 1.51 C2X4 C3X4
DFIX 1.42 O1X4 C4X4
DFIX 1.51 C4X4 C5X4
DFIX 21 0.01 B1E F2E B1E F3E B1E F4E B1E F5E
DFIX 21.633 F2E F3E F2E F4E F2E F5E F3E F4E F3E F5E F4E F5E
DFIX 1.54 0.05 C1NB C2NB
DFIX 1.16 0.05 C2NB N3NB
DFIX 1.42 O1X5 C2X5
DFIX 1.51 C2X5 C3X5
DFIX 1.42 O1X5 C4X5
DFIX 1.51 C4X5 C5X5
DFIX 1.42 O1X6 C2X6
DFIX 1.51 C2X6 C3X6
DFIX 1.42 O1X6 C4X6
DFIX 1.51 C4X6 C5X6
DFIX 1.42 O1X7 C2X7
DFIX 1.51 C2X7 C3X7
DFIX 1.42 O1X7 C4X7
DFIX 1.51 C4X7 C5X7
DFIX 1.54 0.05 C1N7 C2N7
DFIX 1.16 0.05 C2N7 N3N7
DFIX 1.54 0.05 C1ND C2ND
DFIX 1.16 0.05 C2ND N3ND
DFIX 21 0.01 B1F F2F B1F F3F B1F F4F B1F F5F
DFIX 21.633 F2F F3F F2F F4F F2F F5F F3F F4F F3F F5F F4F F5F
DFIX 1.54 0.05 C1NE C2NE
DFIX 1.16 0.05 C2NE N3NE
DFIX 1.42 O1X8 C2X8
DFIX 1.51 C2X8 C3X8
DFIX 1.42 O1X8 C4X8
DFIX 1.51 C4X8 C5X8
DFIX 1.54 0.05 C1NF C2NF
DFIX 1.16 0.05 C2NF N3NF
DFIX 1.16 0.05 C2NG N3NG
DFIX -2.5 H4B6 F3F
DFIX 1.54 0.05 C1NH C2NH
DFIX 1.16 0.05 C2NH N3NH
DFIX 1.54 0.005 C1N1 C2N1
DFIX 1.54 0.001 C1DN C2DN
DFIX 1.16 0.05 C2DN N3DN
DFIX 1.54 0.001 C1NG C2NG
SADI 0.01 C10A C20A C20A C30A C30A C40A C40A C50A C50A C60A C60A C10A
SADI 0.01 C10B C20B C20B C30B C30B C40B C40B C50B C50B C60B C60B C10B
SADI 0.01 C10C C20C C20C C30C C30C C40C C40C C50C C50C C60C C60C C10C
DANG 2.301 0.005 C2A1 C6A1
DANG 2.4 0.005 N2A1 C3A1
DANG 2.4 0.005 N2A1 C5A1
DANG 2.38 0.005 C2A1 C4A1
DANG 2.38 0.005 C4A1 C6A1
DANG 2.382 0.005 C3A1 C5A1
DANG 2.4 0.1 N1A1 C2A1
DANG 2.4 0.1 C1A1 N2A1
DANG 2.6 0.1 C7A1 C5A1
DANG 2.6 0.1 C7A1 N2A1
DANG 2.301 0.005 C2A2 C6A2
DANG 2.4 0.005 N2A2 C3A2
DANG 2.4 0.005 N2A2 C5A2
DANG 2.38 0.005 C2A2 C4A2
DANG 2.38 0.005 C4A2 C6A2
DANG 2.382 0.005 C3A2 C5A2
DANG 2.4 0.1 N1A2 C2A2
DANG 2.4 0.1 C1A2 N2A2
DANG 2.6 0.1 C7A2 C5A2
DANG 2.6 0.1 C7A2 N2A2
DANG 2.301 0.005 C2B2 C6B2
DANG 2.4 0.005 N2B2 C3B2
DANG 2.4 0.005 N2B2 C5B2
DANG 2.38 0.005 C2B2 C4B2
DANG 2.38 0.005 C4B2 C6B2
DANG 2.382 0.005 C3B2 C5B2
DANG 2.4 0.1 N1B2 C2B2
DANG 2.4 0.1 C1B2 N2B2
DANG 2.6 0.1 C7B2 C5B2
DANG 2.6 0.1 C7B2 N2B2
DANG 2.301 0.005 C2A3 C6A3
DANG 2.4 0.005 N2A3 C3A3
DANG 2.4 0.005 N2A3 C5A3
DANG 2.38 0.005 C2A3 C4A3
DANG 2.38 0.005 C4A3 C6A3
DANG 2.382 0.005 C3A3 C5A3
DANG 2.4 0.1 N1A3 C2A3
DANG 2.4 0.1 C1A3 N2A3
DANG 2.6 0.1 C7A3 C5A3
DANG 2.6 0.1 C7A3 N2A3
DANG 2.301 0.005 C2B3 C6B3
DANG 2.4 0.005 N2B3 C3B3
DANG 2.4 0.005 N2B3 C5B3
DANG 2.38 0.005 C2B3 C4B3
DANG 2.38 0.005 C4B3 C6B3
DANG 2.382 0.005 C3B3 C5B3
DANG 2.4 0.1 N1B3 C2B3
DANG 2.4 0.1 C1B3 N2B3
DANG 2.6 0.1 C7B3 C5B3
DANG 2.6 0.1 C7B3 N2B3
DANG 2.301 0.005 C2A4 C6A4
DANG 2.4 0.005 N2A4 C3A4
DANG 2.4 0.005 N2A4 C5A4
DANG 2.38 0.005 C2A4 C4A4
DANG 2.38 0.005 C4A4 C6A4
DANG 2.382 0.005 C3A4 C5A4
DANG 2.4 0.1 N1A4 C2A4
DANG 2.4 0.1 C1A4 N2A4
DANG 2.6 0.1 C7A4 C5A4
DANG 2.6 0.1 C7A4 N2A4
DANG 2.301 0.005 C2B4 C6B4
DANG 2.4 0.005 N2B4 C3B4
DANG 2.4 0.005 N2B4 C5B4
DANG 2.38 0.005 C2B4 C4B4
DANG 2.38 0.005 C4B4 C6B4
DANG 2.382 0.005 C3B4 C5B4
DANG 2.4 0.1 N1B4 C2B4
DANG 2.4 0.1 C1B4 N2B4
DANG 2.6 0.1 C7B4 C5B4
DANG 2.6 0.1 C7B4 N2B4
DANG 2.301 0.005 C2A5 C6A5
DANG 2.4 0.005 N2A5 C3A5
DANG 2.4 0.005 N2A5 C5A5
DANG 2.38 0.005 C2A5 C4A5
DANG 2.38 0.005 C4A5 C6A5
DANG 2.382 0.005 C3A5 C5A5
DANG 2.4 0.1 N1A5 C2A5
DANG 2.4 0.1 C1A5 N2A5
DANG 2.6 0.1 C7A5 C5A5
DANG 2.6 0.1 C7A5 N2A5
DANG 2.301 0.005 C2A6 C6A6
DANG 2.4 0.005 N2A6 C3A6
DANG 2.4 0.005 N2A6 C5A6
DANG 2.38 0.005 C2A6 C4A6
DANG 2.38 0.005 C4A6 C6A6
DANG 2.382 0.005 C3A6 C5A6
DANG 2.4 0.1 N1A6 C2A6
DANG 2.4 0.1 C1A6 N2A6
DANG 2.6 0.1 C7A6 C5A6
DANG 2.6 0.1 C7A6 N2A6
DANG 2.301 0.005 C2B6 C6B6
DANG 2.4 0.005 N2B6 C3B6
DANG 2.4 0.005 N2B6 C5B6
DANG 2.38 0.005 C2B6 C4B6
DANG 2.38 0.005 C4B6 C6B6
DANG 2.382 0.005 C3B6 C5B6
DANG 2.4 0.1 N1B6 C2B6
DANG 2.4 0.1 C1B6 N2B6
DANG 2.6 0.1 C7B6 C5B6
DANG 2.6 0.1 C7B6 N2B6
DANG 2.301 0.005 C2A7 C6A7
DANG 2.4 0.005 N2A7 C3A7
DANG 2.4 0.005 N2A7 C5A7
DANG 2.38 0.005 C2A7 C4A7
DANG 2.38 0.005 C4A7 C6A7
DANG 2.382 0.005 C3A7 C5A7
DANG 2.4 0.1 N1A7 C2A7
DANG 2.4 0.1 C1A7 N2A7
DANG 2.6 0.1 C7A7 C5A7
DANG 2.6 0.1 C7A7 N2A7
DANG 2.301 0.005 C2B7 C6B7
DANG 2.4 0.005 N2B7 C3B7
DANG 2.4 0.005 N2B7 C5B7
DANG 2.38 0.005 C2B7 C4B7
DANG 2.38 0.005 C4B7 C6B7
DANG 2.382 0.005 C3B7 C5B7
DANG 2.4 0.1 N1B7 C2B7
DANG 2.4 0.1 C1B7 N2B7
DANG 2.6 0.1 C7B7 C5B7
DANG 2.6 0.1 C7B7 N2B7
DANG 2.75 0.02 C1N2 N3N2
DANG 2.75 0.02 C1N8 N3N8
DANG 2.75 0.02 C1N1 N3N1
DANG 2.75 0.02 C1N4 N3N4
DANG 2.75 0.02 C1N5 N3N5
DANG 2.75 0.01 C1N9 N3N9
DANG 2.42 0.02 O1X2 C3X2
DANG 2.42 0.02 O1X2 C5X2
DANG 2.32 0.02 C2X2 C4X2
DANG 2.42 0.02 O1X1 C3X1
DANG 2.42 0.02 O1X4 C3X4
DANG 2.42 0.02 O1X4 C5X4
DANG 2.32 0.02 C2X4 C4X4
DANG 2.75 0.01 C1NB N3NB
DANG 2.42 0.02 O1X5 C3X5
DANG 2.42 0.02 O1X5 C5X5
DANG 2.32 0.02 C2X5 C4X5
DANG 2.42 0.02 O1X6 C3X6
DANG 2.42 0.02 O1X6 C5X6
DANG 2.32 0.02 C2X6 C4X6
DANG 2.42 0.02 O1X7 C3X7
DANG 2.42 0.02 O1X7 C5X7
DANG 2.32 0.02 C2X7 C4X7
DANG 2.75 0.01 C1N7 N3N7
DANG 2.75 0.01 C1ND N3ND
DANG 2.75 0.01 C1NE N3NE
DANG 2.42 0.02 O1X8 C3X8
DANG 2.42 0.02 O1X8 C5X8
DANG 2.32 0.02 C2X8 C4X8
DANG 2.75 0.01 C1NF N3NF
DANG 2.75 0.01 C1NG N3NG
DANG 2.75 0.01 C1NH N3NH
DANG 2.7 0.01 C1DN N3DN
SIMU 0.02 0.04 2 N1A1 C1A1 C2A1 N2A1 C2A1 C3A1 C4A1 C5A1 C6A1 C7A1
SIMU 0.02 0.04 2 N1A2 C1A2 C2A2 N2A2 C2A2 C3A2 C4A2 C5A2 C6A2 C7A2
SIMU 0.002 0.004 2 N1B2 C1B2 C2B2 N2B2 C2B2 C3B2 C4B2 C5B2 C6B2 C7B2
SIMU 0.02 0.04 2 N1A3 C1A3 C2A3 N2A3 C2A3 C3A3 C4A3 C5A3 C6A3 C7A3
SIMU 0.02 0.04 2 N1B3 C1B3 C2B3 N2B3 C2B3 C3B3 C4B3 C5B3 C6B3 C7B3
SIMU 0.02 0.04 2 N1A4 C1A4 C2A4 N2A4 C2A4 C3A4 C4A4 C5A4 C6A4 C7A4
SIMU 0.002 0.004 2 N1B4 C1B4 C2B4 N2B4 C2B4 C3B4 C4B4 C5B4 C6B4 C7B4
SIMU 0.02 0.04 2 N1A5 C1A5 C2A5 N2A5 C2A5 C3A5 C4A5 C5A5 C6A5 C7A5
SIMU 0.02 0.04 2 N1A6 C1A6 C2A6 N2A6 C2A6 C3A6 C4A6 C5A6 C6A6 C7A6
SIMU 0.002 0.004 2 N1B6 C1B6 C2B6 N2B6 C2B6 C3B6 C4B6 C5B6 C6B6 C7B6
SIMU 0.02 0.04 2 N1A7 C1A7 C2A7 N2A7 C2A7 C3A7 C4A7 C5A7 C6A7 C7A7
SIMU 0.02 0.04 2 N1B7 C1B7 C2B7 N2B7 C2B7 C3B7 C4B7 C5B7 C6B7 C7B7
SIMU 0.02 0.04 2 C11A C21A C31A C41A C51A C61A C71A C81A C91A C101
SIMU 0.02 0.04 2 C12A C22A C32A C42A C52A C62A C72A C82A C92A C102
SIMU 0.02 0.04 2 C13A C23A C33A C43A C53A C63A C73A C83A C93A C103
SIMU 0.02 0.04 2 C14A C24A C34A C44A C54A C64A C74A C84A C94A C104
SIMU 0.02 0.04 2 C11B C21B C31B C41B C51B C61B C71B C81B C91B C105
SIMU 0.02 0.04 2 C12B C22B C32B C42B C52B C62B C72B C82B C92B C106
SIMU 0.02 0.04 2 C13B C23B C33B C43B C53B C63B C73B C83B C93B C107
SIMU 0.02 0.04 2 C14B C24B C34B C44B C54B C64B C74B C84B C94B C0AA
SIMU 0.02 0.04 2 C11C C21C C31C C41C C51C C61C C71C C81C C91C C109
SIMU 0.02 0.04 2 C12C C22C C32C C42C C52C C62C C72C C82C C92C C110
SIMU 0.02 0.04 2 C13C C23C C33C C43C C53C C63C C73C C83C C93C C111
SIMU 0.02 0.04 2 C14C C24C C34C C44C C54C C64C C74C C84C C94C C112
SIMU 0.02 0.04 2 C10A C20A C30A C40A C50A C60A
SIMU 0.02 0.04 2 C10B C20B C30B C40B C50B C60B
SIMU 0.02 0.04 2 C10C C20C C30C C40C C50C C60C
SIMU 0.01 0.02 2 C1N2 C2N2 N3N2
SIMU 0.002 0.004 2 B1A F2A F3A F4A F5A
SIMU 0.002 0.004 2 B1B F2B F3B F4B F5B
SIMU 0.002 0.004 2 B1C F2C F3C F4C F5C
SIMU 0.002 0.004 2 B1D F2D F3D F4D F5D
SIMU 0.01 0.02 2 C1N8 C2N8 N3N8
SIMU 0.002 0.004 2 C1N1 C2N1 N3N1
SIMU 0.002 0.004 2 C1N4 C2N4 N3N4
SIMU 0.01 0.02 2 C1N5 C2N5 N3N5
SIMU 0.01 0.02 2 C1N9 C2N9 N3N9
SIMU 0.01 0.02 2 O1X4 C2X4 C3X4 C4X4 C5X4
SIMU 0.01 0.02 2 C1NB C2NB N3NB
SIMU 0.001 0.002 2 O1X2 C2X2 C3X2 C4X2 C5X2
SIMU 0.001 0.002 2 B1E F2E F3E F4E F5E
SIMU 0.001 0.002 2 O1X6 C2X6 C3X6 C4X6 C5X6
SIMU 0.001 0.002 2 O1X7 C2X7 C3X7 C4X7 C5X7
SIMU 0.01 0.02 2 C1N7 C2N7 N3N7
SIMU 0.005 0.01 2 O1X1 C2X1 C3X1
SIMU 0.01 0.02 2 C1ND C2ND N3ND
SIMU 0.002 0.004 2 B1F F2F F3F F4F F5F
SIMU 0.002 0.004 2 O1X5 C2X5 C3X5 C4X5 C5X5
SIMU 0.01 0.02 2 C1NE C2NE N3NE
SIMU 0.001 0.002 2 O1X8 C2X8 C3X8 C4X8 C5X8
SIMU 0.01 0.02 2 C1NF C2NF N3NF
SIMU 0.01 0.02 2 C1NG C2NG N3NG
SIMU 0.01 0.02 2 C1NH C2NH N3NH
SIMU 0.005 0.01 2 C1DN C2DN N3DN
RIGU 0.01 0.01 C1N2 C2N2 N3N2
RIGU 0.01 0.01 B1A F2A F3A F4A F5A
RIGU 0.01 0.01 B1B F2B F3B F4B F5B
RIGU 0.01 0.01 B1C F2C F3C F4C F5C
RIGU 0.01 0.01 B1D F2D F3D F4D F5D
RIGU 0.01 0.01 C1N8 C2N8 N3N8
RIGU 0.01 0.01 C1N1 C2N1 N3N1
RIGU 0.01 0.01 C1N4 C2N4 N3N4
RIGU 0.01 0.01 C1N5 C2N5 N3N5
RIGU 0.01 0.01 C1N9 C2N9 N3N9
RIGU 0.01 0.01 O1X2 C2X2 C3X2 C4X2 C5X2
RIGU 0.01 0.01 O1X1 C2X1 C3X1
RIGU 0.01 0.01 O1X4 C2X4 C3X4 C4X4 C5X4
RIGU 0.01 0.01 B1E F2E F3E F4E F5E
RIGU 0.01 0.01 C1NB C2NB N3NB
RIGU 0.01 0.01 O1X5 C2X5 C3X5 C4X5 C5X5
RIGU 0.01 0.01 O1X6 C2X6 C3X6 C4X6 C5X6
RIGU 0.01 0.01 O1X7 C2X7 C3X7 C4X7 C5X7
RIGU 0.01 0.01 C1N7 C2N7 N3N7
RIGU 0.01 0.01 C1ND C2ND N3ND
RIGU 0.01 0.01 B1F F2F F3F F4F F5F
RIGU 0.01 0.01 C1NE C2NE N3NE
RIGU 0.01 0.01 O1X8 C2X8 C3X8 C4X8 C5X8
RIGU 0.01 0.01 C1NF C2NF N3NF
RIGU 0.01 0.01 C1NG C2NG N3NG
RIGU 0.01 0.01 C1NH C2NH N3NH
RIGU 0.01 0.01 C1DN C2DN N3DN
ISOR 0.01 0.02 N1A1 C1A1 C2A1 N2A1 C2A1 C3A1 C4A1 C5A1 C6A1 C7A1
ISOR 0.01 0.02 N1A2 C1A2 C2A2 N2A2 C2A2 C3A2 C4A2 C5A2 C6A2 C7A2
ISOR 0.01 0.02 N1B2 C1B2 C2B2 N2B2 C2B2 C3B2 C4B2 C5B2 C6B2 C7B2
ISOR 0.01 0.02 N1A3 C1A3 C2A3 N2A3 C2A3 C3A3 C4A3 C5A3 C6A3 C7A3
ISOR 0.01 0.02 N1B3 C1B3 C2B3 N2B3 C2B3 C3B3 C4B3 C5B3 C6B3 C7B3
ISOR 0.01 0.02 N1B4 C1B4 C2B4 N2B4 C2B4 C3B4 C4B4 C5B4 C6B4 C7B4
ISOR 0.01 0.02 N1A5 C1A5 C2A5 N2A5 C2A5 C3A5 C4A5 C5A5 C6A5 C7A5
ISOR 0.01 0.02 N1A6 C1A6 C2A6 N2A6 C2A6 C3A6 C4A6 C5A6 C6A6 C7A6
ISOR 0.01 0.02 N1B6 C1B6 C2B6 N2B6 C2B6 C3B6 C4B6 C5B6 C6B6 C7B6
ISOR 0.01 0.02 N1A7 C1A7 C2A7 N2A7 C2A7 C3A7 C4A7 C5A7 C6A7 C7A7
ISOR 0.01 0.02 N1B7 C1B7 C2B7 N2B7 C2B7 C3B7 C4B7 C5B7 C6B7 C7B7
ISOR 0.01 0.02 C11A C21A C31A C41A C51A C61A C71A C81A C91A C101
ISOR 0.01 0.02 C12A C22A C32A C42A C52A C62A C72A C82A C92A C102
ISOR 0.01 0.02 C13A C23A C33A C43A C53A C63A C73A C83A C93A C103
ISOR 0.01 0.02 C14A C24A C34A C44A C54A C64A C74A C84A C94A C104
ISOR 0.01 0.02 C11B C21B C31B C41B C51B C61B C71B C81B C91B C105
ISOR 0.01 0.02 C12B C22B C32B C42B C52B C62B C72B C82B C92B C106
ISOR 0.01 0.02 C13B C23B C33B C43B C53B C63B C73B C83B C93B C107
ISOR 0.01 0.02 C14B C24B C34B C44B C54B C64B C74B C84B C94B C0AA
ISOR 0.01 0.02 C11C C21C C31C C41C C51C C61C C71C C81C C91C C109
ISOR 0.01 0.02 C12C C22C C32C C42C C52C C62C C72C C82C C92C C110
ISOR 0.01 0.02 C13C C23C C33C C43C C53C C63C C73C C83C C93C C111
ISOR 0.01 0.02 C14C C24C C34C C44C C54C C64C C74C C84C C94C C112
ISOR 0.01 0.02 Cu1 Cu2 Cu3 Cu4 Cu5 Cu6
ISOR 0.01 0.02 C10A C20A C30A C40A C50A C60A
ISOR 0.01 0.02 C10B C20B C30B C40B C50B C60B
ISOR 0.01 0.02 C10C C20C C30C C40C C50C C60C
ISOR 0.01 0.02 N1A4 C1A4 C2A4 N2A4 C2A4 C3A4 C4A4 C5A4 C6A4 C7A4
ISOR 0.01 0.02 C1N2 C2N2 N3N2
ISOR 0.01 0.02 B1A F2A F3A F4A F5A
ISOR 0.01 0.02 B1B F2B F3B F4B F5B
ISOR 0.01 0.02 B1C F2C F3C F4C F5C
ISOR 0.01 0.02 B1D F2D F3D F4D F5D
ISOR 0.01 0.02 C1N1 C2N1 N3N1
ISOR 0.01 0.02 C1N4 C2N4 N3N4
ISOR 0.01 0.02 C1N5 C2N5 N3N5
ISOR 0.01 0.02 C1N9 C2N9 N3N9
ISOR 0.01 0.02 O1X2 C2X2 C3X2 C4X2 C5X2
ISOR 0.01 0.02 O1X1 C2X1 C3X1
ISOR 0.01 0.02 O1X4 C2X4 C3X4 C4X4 C5X4
ISOR 0.01 0.02 B1E F2E F3E F4E F5E
ISOR 0.01 0.02 C1NB C2NB N3NB
ISOR 0.01 0.02 O1X5 C2X5 C3X5 C4X5 C5X5
ISOR 0.01 0.02 O1X6 C2X6 C3X6 C4X6 C5X6
ISOR 0.01 0.02 O1X7 C2X7 C3X7 C4X7 C5X7
ISOR 0.01 0.02 C1N7 C2N7 N3N7
ISOR 0.01 0.02 C1ND C2ND N3ND
ISOR 0.005 0.01 B1F F2F F3F F4F F5F
ISOR 0.01 0.02 C1NE C2NE N3NE
ISOR 0.01 0.02 O1X8 C2X8 C3X8 C4X8 C5X8
ISOR 0.01 0.02 C1NF C2NF N3NF
ISOR 0.01 0.02 C1NG C2NG N3NG
ISOR 0.01 0.02 C1NH C2NH N3NH
ISOR 0.01 0.02 C1DN C2DN N3DN
ISOR 0.002 0.004 C1N8 C2N8 N3N8

L.S. 30 0 360
PLAN  999
SIZE 0.3 0.3 0.3
TEMP -173.15
BIND C4X6 O1X6
FREE C5X2 O1X2
FREE C3X1 O1X7
BIND C1N9 C2N9
FREE C4X5 C2X5
FREE C2X2 C4X2
FREE F2F F3F
BIND O1X4 C4X4
FREE C3X2 O1X2
FREE C3X2 C2N5
FREE C3X2 C1N5
FREE C1NF C5X8
FREE C3X5 C4X5
FREE C3X5 O1X5
FREE C1ND N3ND
BIND B1E F2E
BIND B1E F3E
BIND B1E F4E
BIND B1E F5E
FREE B1E C2X4
FREE F4E F5E
BIND C2X7 C3X7
BIND O1X7 C2X7
ABIN
fmap 2
acta
MERG 2
OMIT -4 1 3
OMIT 2 1 6
OMIT 2 4 2
OMIT -3 1 6
OMIT -2 4 7
OMIT 2 4 0
OMIT -2 2 5
OMIT -2 6 1
OMIT -1 0 11
OMIT -1 4 3
OMIT 0 0 8
OMIT 2 7 1
OMIT -2 11 2
OMIT 0 0 6
REM <olex2.extras>
REM <HklSrc "%.\\hx436_sq.hkl">
REM </olex2.extras>

WGHT    0.200000
FVAR       0.08579   1.35028
CU1   4    0.391466    1.048257    0.106441    11.00000    0.12370    0.05478 =
         0.05940    0.01022    0.01021    0.00638
CU2   4    0.572792    0.738016    0.161295    11.00000    0.11155    0.10260 =
         0.07767    0.01953    0.03169    0.01510
CU3   4    0.356255    0.991108    0.463203    11.00000    0.10041    0.05331 =
         0.05723    0.00150    0.00540    0.00007
CU4   4    0.469329    0.684458    0.434867    11.00000    0.14691    0.06114 =
         0.04689    0.00289   -0.01202    0.00630
CU5   4    0.008332    0.421332    0.402233    11.00000    0.14963    0.05959 =
         0.05628    0.00194    0.01654   -0.00218
CU6   4    0.279955    0.368748    0.425624    11.00000    0.15702    0.05737 =
         0.06313    0.00345   -0.00518    0.00679
N1A1  6    0.330470    1.052866    0.133746    11.00000    0.10227    0.05681 =
         0.05160    0.00646    0.00156   -0.00212
N1A2  6    0.508406    0.787865    0.150621    11.00000    0.09284    0.07697 =
         0.07318    0.01175    0.02035    0.00065
N1A3  6    0.299112    0.970288    0.426095    11.00000    0.09337    0.05163 =
         0.05982    0.00154    0.00611    0.00751
N1A4  6    0.406937    0.631902    0.420464    11.00000    0.12163    0.05625 =
         0.06027   -0.00719   -0.00561   -0.00174
N1A5  6   -0.027913    0.498354    0.391543    11.00000    0.10970    0.07039 =
         0.07616    0.00616    0.01781   -0.01108
N1A6  6    0.244856    0.364573    0.379870    11.00000    0.11053    0.05996 =
         0.06246    0.00314    0.01408    0.00594
N1B2  6    0.580346    0.696966    0.199758    11.00000    0.13449    0.16735 =
         0.14448    0.03745    0.02269   -0.01016
N1B3  6    0.396033    0.913065    0.464156    11.00000    0.09686    0.04719 =
         0.04866    0.00714    0.00160   -0.00182
N1B4  6    0.504216    0.715366    0.400979    11.00000    0.11267    0.08972 =
         0.08908    0.02770   -0.02004   -0.00672
N1B6  6    0.311649    0.446486    0.427278    11.00000    0.12846    0.06749 =
         0.06600   -0.00461   -0.00830    0.01520
N1B7  6    0.416558    0.442296    0.108735    11.00000    0.12587    0.06449 =
         0.04766   -0.00785    0.00400   -0.01376
N2A1  6    0.335835    1.087053    0.078610    11.00000    0.11523    0.05310 =
         0.04911    0.00666   -0.00003   -0.00397
N2A2  6    0.558786    0.723670    0.116900    11.00000    0.11355    0.09268 =
         0.07589    0.01221    0.04123    0.00672
N2A3  6    0.288487    1.002262    0.481243    11.00000    0.09316    0.05191 =
         0.05782   -0.00276    0.00181   -0.00083
N2A4  6    0.424140    0.696638    0.468257    11.00000    0.12090    0.06080 =
         0.04901   -0.00194   -0.01045    0.00811
N2A5  6   -0.058466    0.395426    0.377880    11.00000    0.13312    0.06633 =
         0.06922    0.00192    0.01504   -0.01286
N2A6  6    0.212886    0.330226    0.431079    11.00000    0.13704    0.06512 =
         0.05616    0.00765    0.00912    0.00506
N2B2  6    0.651049    0.755084    0.173707    11.00000    0.13841    0.17370 =
         0.15329    0.03506    0.02315   -0.01139
N2B3  6    0.431552    1.016242    0.462365    11.00000    0.08941    0.05181 =
         0.04524   -0.00345    0.00197   -0.00544
N2B4  6    0.544394    0.656723    0.448678    11.00000    0.12332    0.10027 =
         0.09978    0.02395   -0.02538   -0.00232
N2B6  6    0.359788    0.349974    0.433437    11.00000    0.13553    0.07985 =
         0.07268   -0.00585   -0.01788    0.02288
N2B7  6    0.445595    0.407633    0.058228    11.00000    0.15158    0.05762 =
         0.05253   -0.00511    0.01296   -0.00561
N1A7  6    0.077256    0.971246    0.388796    11.00000    0.10331    0.05077 =
         0.05708   -0.00402    0.01318   -0.00123
N2A7  6    0.031088    1.069142    0.378122    11.00000    0.11336    0.05946 =
         0.06980   -0.00127    0.01262    0.00214
C6B7  1    0.461157    0.387293    0.032853    11.00000    0.15644    0.06757 =
         0.07492   -0.00333    0.01489   -0.00861
C92A  1    0.499249    0.854163    0.192206    11.00000    0.09002    0.07871 =
         0.05505    0.00920    0.01592    0.00221
C60A  1    0.435983    0.976806    0.260826    11.00000    0.09198    0.07226 =
         0.05474    0.01510    0.00653   -0.00638
C94B  1    0.429471    0.569732    0.380566    11.00000    0.11375    0.06267 =
         0.04650    0.00194   -0.00542   -0.00471
C20A  1    0.423166    0.963408    0.313350    11.00000    0.10564    0.06486 =
         0.05225    0.00779    0.00412    0.00205
C44B  1    0.377193    0.574716    0.331669    11.00000    0.10338    0.07892 =
         0.05191    0.00236   -0.00443   -0.00541
AFIX  43
H44B  2    0.372129    0.564002    0.311586    11.00000   -1.20000
AFIX   0
C73B  1    0.395972    0.328871    0.354929    11.00000    0.12680    0.08028 =
         0.06493    0.00188   -0.00676    0.00632
AFIX  43
H73B  2    0.415765    0.299030    0.363274    11.00000   -1.20000
AFIX   0
C22C  1    0.273965    0.523361    0.396810    11.00000    0.10145    0.07041 =
         0.06468    0.00333   -0.00402   -0.00206
AFIX  43
H22C  2    0.288178    0.508326    0.380446    11.00000   -1.20000
AFIX   0
C72B  1    0.462141    0.353462    0.188056    11.00000    0.13539    0.08074 =
         0.06749    0.00159    0.00186    0.00214
AFIX  43
H72B  2    0.476689    0.318448    0.187015    11.00000   -1.20000
AFIX   0
C74A  1    0.517247    0.887456    0.394295    11.00000    0.11199    0.06991 =
         0.06499    0.00426   -0.00905   -0.01259
AFIX  43
H74A  2    0.533543    0.907933    0.410481    11.00000   -1.20000
AFIX   0
C24A  1    0.454052    0.713845    0.351093    11.00000    0.11349    0.07609 =
         0.07494    0.01343   -0.01291   -0.02088
AFIX  43
H24A  2    0.451420    0.675814    0.352357    11.00000   -1.20000
AFIX   0
C7A7  1    0.040414    1.167737    0.382116    11.00000    0.14465    0.06712 =
         0.15024   -0.01460    0.01160   -0.00180
AFIX 137
H7AA  2    0.031319    1.181763    0.400844    11.00000   -1.50000
H7AB  2    0.033483    1.195387    0.366831    11.00000   -1.50000
H7AC  2    0.077897    1.157981    0.384376    11.00000   -1.50000
AFIX   0
C1A1  1    0.286755    1.073334    0.120030    11.00000    0.10094    0.06176 =
         0.05998    0.00438    0.00126    0.00017
AFIX  43
H1A1  2    0.255247    1.074640    0.128996    11.00000   -1.20000
AFIX   0
C1A2  1    0.490726    0.788709    0.122410    11.00000    0.09421    0.07526 =
         0.06904    0.01404    0.01805    0.00276
AFIX  43
H1A2  2    0.459700    0.807916    0.115013    11.00000   -1.20000
AFIX   0
C1A3  1    0.253272    0.964759    0.433917    11.00000    0.08709    0.06258 =
         0.05420    0.00002    0.00154    0.00656
AFIX  43
H1A3  2    0.225267    0.949623    0.420839    11.00000   -1.20000
AFIX   0
C1A4  1    0.373355    0.629687    0.438948    11.00000    0.11832    0.05852 =
         0.06743    0.00306   -0.00807    0.00027
AFIX  43
H1A4  2    0.341916    0.609244    0.434587    11.00000   -1.20000
AFIX   0
C1A5  1   -0.072260    0.492183    0.374071    11.00000    0.12038    0.08194 =
         0.08136    0.01181    0.00809    0.00174
AFIX  43
H1A5  2   -0.091320    0.522472    0.365722    11.00000   -1.20000
AFIX   0
C1A6  1    0.198512    0.344586    0.378611    11.00000    0.12975    0.06526 =
         0.05645    0.00575    0.00946    0.00976
AFIX  43
H1A6  2    0.175845    0.344780    0.360464    11.00000   -1.20000
AFIX   0
C2B7  1    0.395388    0.427802    0.056837    11.00000    0.13426    0.07733 =
         0.05828    0.00081   -0.00208   -0.01405
C1B2  1    0.632364    0.689805    0.212036    11.00000    0.13843    0.17101 =
         0.14981    0.03520    0.02202   -0.01101
AFIX  43
H1B2  2    0.642767    0.668553    0.229038    11.00000   -1.20000
AFIX   0
C1B3  1    0.446538    0.918354    0.461498    11.00000    0.08926    0.05957 =
         0.05119   -0.00327   -0.00344    0.00788
AFIX  43
H1B3  2    0.468405    0.888168    0.459127    11.00000   -1.20000
AFIX   0
C1B4  1    0.551650    0.700574    0.402928    11.00000    0.11789    0.09776 =
         0.09715    0.02868   -0.02084   -0.00721
AFIX  43
H1B4  2    0.571568    0.709646    0.387476    11.00000   -1.20000
AFIX   0
C1B6  1    0.361317    0.445825    0.423960    11.00000    0.12981    0.07190 =
         0.06813   -0.00621   -0.01262    0.01653
AFIX  43
H1B6  2    0.378892    0.477757    0.419270    11.00000   -1.20000
AFIX   0
C4B7  1    0.377311    0.410327    0.004240    11.00000    0.16791    0.09277 =
         0.06444   -0.00050    0.00333   -0.02612
AFIX  43
H4B7  2    0.354408    0.410910   -0.013820    11.00000   -1.20000
AFIX   0
C101  1    0.380070    1.004914    0.210908    11.00000    0.08720    0.06391 =
         0.05078    0.01263    0.01322   -0.00283
C43A  1    0.400294    0.985241    0.340280    11.00000    0.10205    0.06575 =
         0.05251    0.00864    0.00685    0.00131
C63A  1    0.307555    0.876635    0.361144    11.00000    0.08966    0.06518 =
         0.06889   -0.01669   -0.00558    0.00611
AFIX  43
H63A  2    0.294297    0.842636    0.354198    11.00000   -1.20000
AFIX   0
C44C  1    0.127239    0.817109    0.456544    11.00000    0.09836    0.05484 =
         0.08147    0.00051    0.01637   -0.00892
C42A  1    0.423442    0.845439    0.218922    11.00000    0.09378    0.07189 =
         0.06290    0.00960    0.01199    0.01427
AFIX  43
H42A  2    0.405534    0.856097    0.234929    11.00000   -1.20000
AFIX   0
C30C  1    0.151195    0.759655    0.462358    11.00000    0.09983    0.06031 =
         0.08322    0.00326    0.01974   -0.00591
C64C  1    0.158110    0.846390    0.379551    11.00000    0.10088    0.06484 =
         0.07834   -0.01625    0.02043   -0.00942
AFIX  43
H64C  2    0.176534    0.830684    0.364935    11.00000   -1.20000
AFIX   0
C40C  1    0.116554    0.715068    0.456761    11.00000    0.10324    0.04835 =
         0.08741    0.00165    0.02042   -0.01147
AFIX  43
H40C  2    0.080123    0.721217    0.450596    11.00000   -1.20000
AFIX   0
C93B  1    0.315210    0.383119    0.347810    11.00000    0.10776    0.05827 =
         0.04341   -0.00487   -0.00387    0.00376
C34B  1    0.343741    0.612887    0.341788    11.00000    0.10341    0.06870 =
         0.06057    0.00455   -0.00379    0.00064
AFIX  43
H34B  2    0.315443    0.627430    0.328682    11.00000   -1.20000
AFIX   0
C82B  1    0.444790    0.382204    0.162307    11.00000    0.12394    0.08197 =
         0.06079   -0.00217    0.00445   -0.00572
AFIX  43
H82B  2    0.446895    0.366370    0.143607    11.00000   -1.20000
AFIX   0
C51B  1    0.463666    0.619566    0.244632    11.00000    0.09998    0.10955 =
         0.07554    0.03072    0.00699   -0.00796
AFIX  43
H51B  2    0.437774    0.602907    0.254753    11.00000   -1.20000
AFIX   0
C10C  1    0.223025    0.697153    0.475767    11.00000    0.11107    0.07314 =
         0.09089    0.00709    0.01495   -0.00073
AFIX  43
H10C  2    0.259176    0.691308    0.482823    11.00000   -1.20000
AFIX   0
C33A  1    0.416581    1.036702    0.350080    11.00000    0.12889    0.07629 =
         0.07942    0.01380    0.02660   -0.00839
AFIX  43
H33A  2    0.439112    1.056822    0.339213    11.00000   -1.20000
AFIX   0
C72C  1    0.253952    0.520155    0.502837    11.00000    0.14898    0.06705 =
         0.07559    0.00936    0.01419    0.01060
AFIX  43
H72C  2    0.259363    0.502771    0.521460    11.00000   -1.20000
AFIX   0
C21B  1    0.581096    0.522564    0.210305    11.00000    0.12439    0.14069 =
         0.09838   -0.01961    0.01283    0.00001
AFIX  43
H21B  2    0.605886    0.500824    0.201931    11.00000   -1.20000
AFIX   0
C2A1  1    0.288844    1.094525    0.089606    11.00000    0.09750    0.05052 =
         0.05281    0.00833   -0.00314   -0.00200
C2A2  1    0.521811    0.757984    0.102543    11.00000    0.09734    0.08078 =
         0.06534    0.01389    0.02494   -0.00066
C2A3  1    0.244551    0.982595    0.464090    11.00000    0.09038    0.05454 =
         0.06220   -0.00403    0.01060    0.00141
C2A4  1    0.384095    0.659658    0.467550    11.00000    0.11300    0.06409 =
         0.05401   -0.00139   -0.00653    0.01402
C2A5  1   -0.092233    0.436168    0.367559    11.00000    0.11510    0.08483 =
         0.08520    0.00528    0.00681   -0.00944
C2A6  1    0.179551    0.320799    0.405539    11.00000    0.12086    0.06550 =
         0.06982    0.00646    0.01352    0.00101
C5B7  1    0.428823    0.390375    0.005259    11.00000    0.17369    0.08516 =
         0.06696   -0.00436    0.01864   -0.02616
AFIX  43
H5B7  2    0.441914    0.379078   -0.012257    11.00000   -1.20000
AFIX   0
C2B2  1    0.670381    0.719440    0.195418    11.00000    0.14009    0.17434 =
         0.15403    0.03377    0.02202   -0.01092
C2B3  1    0.467493    0.974826    0.462432    11.00000    0.09363    0.05803 =
         0.04327   -0.00227   -0.00115   -0.00333
C2B4  1    0.577975    0.669118    0.428754    11.00000    0.12179    0.10351 =
         0.10401    0.02807   -0.02308   -0.00485
C2B6  1    0.390229    0.393247    0.427736    11.00000    0.13305    0.07910 =
         0.07152   -0.00804   -0.01558    0.01947
C0AA  1    0.419869    0.551243    0.351817    11.00000    0.11293    0.06707 =
         0.05155    0.00717   -0.00385   -0.00546
C51A  1    0.426398    1.012079    0.232415    11.00000    0.09582    0.07315 =
         0.05367    0.01606    0.00763   -0.00485
C42C  1    0.222801    0.594730    0.417519    11.00000    0.09791    0.05462 =
         0.07786    0.00704    0.00286   -0.00089
AFIX  43
H42C  2    0.202290    0.626671    0.415091    11.00000   -1.20000
AFIX   0
C107  1    0.336113    0.416104    0.328008    11.00000    0.10576    0.06646 =
         0.04713    0.00230   -0.00306    0.00260
C20B  1    0.446219    0.489112    0.309101    11.00000    0.11518    0.08701 =
         0.04138   -0.00403    0.00136    0.00161
C105  1    0.504433    0.587696    0.233669    11.00000    0.09063    0.11141 =
         0.05623    0.00286   -0.00109   -0.00656
C21A  1    0.291467    0.988204    0.167525    11.00000    0.09621    0.07583 =
         0.06279    0.01668    0.00510   -0.00350
AFIX  43
H21A  2    0.261733    0.983281    0.153050    11.00000   -1.20000
AFIX   0
C54A  1    0.471998    0.885696    0.342882    11.00000    0.09243    0.06954 =
         0.05146    0.00814   -0.00243    0.00379
C32B  1    0.379049    0.540419    0.166718    11.00000    0.10272    0.07267 =
         0.07688   -0.01216   -0.00106   -0.00772
AFIX  43
H32B  2    0.364716    0.575508    0.167862    11.00000   -1.20000
AFIX   0
C52B  1    0.438693    0.430248    0.218075    11.00000    0.10881    0.08097 =
         0.05953   -0.01203    0.00904    0.00192
C61C  1    0.038873    0.627880    0.374349    11.00000    0.10753    0.07228 =
         0.08525    0.01930    0.02199    0.00858
AFIX  43
H61C  2    0.041604    0.650662    0.357951    11.00000   -1.20000
AFIX   0
C3A1  1    0.245196    1.121345    0.073881    11.00000    0.12200    0.07285 =
         0.06657    0.00695   -0.00878   -0.00045
AFIX  43
H3A1  2    0.213626    1.126616    0.082439    11.00000   -1.20000
AFIX   0
C3A2  1    0.514198    0.764391    0.071647    11.00000    0.10040    0.08722 =
         0.08714    0.00734    0.01793   -0.01352
AFIX  43
H3A2  2    0.488702    0.788932    0.062487    11.00000   -1.20000
AFIX   0
C3A3  1    0.194860    0.977392    0.474215    11.00000    0.10103    0.07924 =
         0.07326   -0.00907    0.00505   -0.01132
AFIX  43
H3A3  2    0.165917    0.961899    0.461992    11.00000   -1.20000
AFIX   0
C3A4  1    0.357062    0.648584    0.491823    11.00000    0.12641    0.06835 =
         0.07677   -0.00539    0.00064    0.01421
AFIX  43
H3A4  2    0.330410    0.621742    0.490629    11.00000   -1.20000
AFIX   0
C3A5  1   -0.142279    0.426748    0.351317    11.00000    0.15206    0.09385 =
         0.13859   -0.00274    0.00308   -0.01181
AFIX  43
H3A5  2   -0.163824    0.455917    0.343650    11.00000   -1.20000
AFIX   0
C3A6  1    0.131161    0.292913    0.404999    11.00000    0.13112    0.07849 =
         0.07171    0.00388    0.01461    0.00621
AFIX  43
H3A6  2    0.108513    0.288142    0.387049    11.00000   -1.20000
AFIX   0
C3B2  1    0.724699    0.713030    0.205252    11.00000    0.14441    0.17792 =
         0.15827    0.03398    0.02011   -0.00987
AFIX  43
H3B2  2    0.736311    0.690609    0.221609    11.00000   -1.20000
AFIX   0
C3B3  1    0.521630    0.983353    0.460750    11.00000    0.09388    0.06369 =
         0.05828   -0.01409   -0.00662    0.00280
AFIX  43
H3B3  2    0.545187    0.953829    0.460541    11.00000   -1.20000
AFIX   0
C3B4  1    0.632043    0.654489    0.432453    11.00000    0.12658    0.11306 =
         0.11274    0.03050   -0.02206   -0.00449
AFIX  43
H3B4  2    0.653913    0.662780    0.417776    11.00000   -1.20000
AFIX   0
C3B6  1    0.444678    0.389759    0.425317    11.00000    0.13481    0.08515 =
         0.07574   -0.00929   -0.01626    0.02056
AFIX  43
H3B6  2    0.464204    0.420770    0.421211    11.00000   -1.20000
AFIX   0
C73C  1    0.378507    0.829656    0.434898    11.00000    0.08930    0.05297 =
         0.06719    0.00212    0.00064    0.00586
AFIX  43
H73C  2    0.407690    0.837534    0.424683    11.00000   -1.20000
AFIX   0
C53C  1    0.300636    0.774519    0.440437    11.00000    0.09008    0.05089 =
         0.07933    0.00012    0.00272   -0.00050
AFIX  43
H53C  2    0.276919    0.746431    0.433678    11.00000   -1.20000
AFIX   0
C83B  1    0.344956    0.338089    0.361542    11.00000    0.11743    0.07146 =
         0.04469    0.00018    0.00083    0.00042
AFIX  43
H83B  2    0.329907    0.315205    0.374848    11.00000   -1.20000
AFIX   0
C44A  1    0.436178    0.797471    0.322304    11.00000    0.08953    0.08238 =
         0.05208    0.00936   -0.00591   -0.00410
AFIX  43
H44A  2    0.421134    0.815099    0.304807    11.00000   -1.20000
AFIX   0
C21C  1    0.049643    0.540899    0.476140    11.00000    0.11997    0.07081 =
         0.06912    0.00556    0.02806   -0.01648
AFIX  43
H21C  2    0.045382    0.519101    0.492717    11.00000   -1.20000
AFIX   0
C41C  1    0.094344    0.614961    0.455058    11.00000    0.11287    0.05282 =
         0.08329   -0.00495    0.02346   -0.01056
C91C  1    0.027196    0.563265    0.424272    11.00000    0.10749    0.05188 =
         0.07037   -0.00154    0.01445   -0.01124
C31C  1    0.088213    0.582592    0.479327    11.00000    0.11499    0.06283 =
         0.06904    0.00160    0.02263   -0.01207
AFIX  43
H31C  2    0.109426    0.588285    0.497670    11.00000   -1.20000
AFIX   0
C13A  1    0.365418    1.031213    0.391917    11.00000    0.11278    0.05487 =
         0.06177    0.00052    0.01136    0.00360
AFIX  43
H13A  2    0.354129    1.046117    0.409168    11.00000   -1.20000
AFIX   0
C22B  1    0.383260    0.517340    0.138397    11.00000    0.09943    0.06988 =
         0.06138   -0.00960    0.00172    0.00108
AFIX  43
H22B  2    0.371600    0.536483    0.120803    11.00000   -1.20000
AFIX   0
C20C  1    0.205097    0.750808    0.472279    11.00000    0.10786    0.04700 =
         0.09664    0.00239    0.02112   -0.00391
C82A  1    0.548829    0.878597    0.187052    11.00000    0.10718    0.09318 =
         0.07113    0.01019    0.01877    0.00755
AFIX  43
H82A  2    0.566679    0.867261    0.171149    11.00000   -1.20000
AFIX   0
C61B  1    0.462985    0.675147    0.240103    11.00000    0.11353    0.12233 =
         0.09857    0.03626    0.01791    0.00242
AFIX  43
H61B  2    0.436322    0.696458    0.247077    11.00000   -1.20000
AFIX   0
C4A1  1    0.249596    1.140129    0.045154    11.00000    0.13043    0.06504 =
         0.07432    0.01583   -0.01330   -0.00894
AFIX  43
H4A1  2    0.220412    1.156846    0.033730    11.00000   -1.20000
AFIX   0
C4A2  1    0.545517    0.733322    0.054716    11.00000    0.12311    0.11062 =
         0.07988   -0.01603    0.03337   -0.01697
AFIX  43
H4A2  2    0.542286    0.737659    0.033945    11.00000   -1.20000
AFIX   0
C4A3  1    0.188949    0.995639    0.502850    11.00000    0.10087    0.08723 =
         0.08342    0.00081    0.02264   -0.00644
AFIX  43
H4A3  2    0.155815    0.993235    0.510095    11.00000   -1.20000
AFIX   0
C4A4  1    0.370615    0.678505    0.518103    11.00000    0.11712    0.09585 =
         0.06470   -0.00300   -0.00634    0.02315
AFIX  43
H4A4  2    0.354246    0.671023    0.535154    11.00000   -1.20000
AFIX   0
C4A5  1   -0.159567    0.373114    0.346730    11.00000    0.15632    0.11749 =
         0.15612    0.00160   -0.00220   -0.01952
AFIX  43
H4A5  2   -0.194160    0.365596    0.337389    11.00000   -1.20000
AFIX   0
C4A6  1    0.117223    0.272292    0.431746    11.00000    0.13333    0.06751 =
         0.08553    0.00811    0.01873   -0.00223
AFIX  43
H4A6  2    0.085086    0.253207    0.432038    11.00000   -1.20000
AFIX   0
C12B  1    0.404953    0.466016    0.137432    11.00000    0.10394    0.07541 =
         0.05772   -0.00689    0.00457   -0.01326
C4B2  1    0.761362    0.740820    0.190142    11.00000    0.14649    0.17999 =
         0.16081    0.03441    0.01982   -0.00947
AFIX  43
H4B2  2    0.798050    0.733431    0.194166    11.00000   -1.20000
AFIX   0
C4B3  1    0.540041    1.036946    0.459379    11.00000    0.09602    0.07124 =
         0.06827   -0.00847   -0.00274   -0.01418
AFIX  43
H4B3  2    0.576403    1.043993    0.458702    11.00000   -1.20000
AFIX   0
C4B4  1    0.652553    0.627314    0.458472    11.00000    0.12865    0.11595 =
         0.11516    0.02791   -0.02271   -0.00266
AFIX  43
H4B4  2    0.688564    0.616748    0.461543    11.00000   -1.20000
AFIX   0
C4B6  1    0.469361    0.338844    0.429171    11.00000    0.13680    0.08930 =
         0.07814   -0.00852   -0.01727    0.02238
AFIX  43
H4B6  2    0.505891    0.335004    0.427628    11.00000   -1.20000
AFIX   0
C91A  1    0.374473    1.036140    0.185666    11.00000    0.09075    0.06467 =
         0.04863    0.01098    0.00400    0.00150
C52A  1    0.495171    0.912410    0.235560    11.00000    0.08870    0.08329 =
         0.05922    0.01373    0.01652   -0.00052
C42B  1    0.395697    0.512138    0.192724    11.00000    0.09559    0.08765 =
         0.05384   -0.01060   -0.00357   -0.00229
AFIX  43
H42B  2    0.391335    0.527418    0.211279    11.00000   -1.20000
AFIX   0
C106  1    0.419693    0.459281    0.191221    11.00000    0.09973    0.07610 =
         0.04643   -0.00346    0.00366   -0.00116
C11C  1    0.017762    0.530860    0.449455    11.00000    0.11171    0.06084 =
         0.08224    0.00015    0.02085   -0.01066
AFIX  43
H11C  2   -0.008889    0.503993    0.447911    11.00000   -1.20000
AFIX   0
C50C  1    0.135623    0.661261    0.460254    11.00000    0.11030    0.06027 =
         0.08054   -0.00182    0.02276   -0.01648
C50B  1    0.440236    0.453788    0.249290    11.00000    0.10316    0.09823 =
         0.04755   -0.00444    0.00222    0.00527
C110  1    0.233427    0.569117    0.446428    11.00000    0.10056    0.05152 =
         0.07350    0.01421    0.00771    0.00451
C32C  1    0.243241    0.571601    0.393396    11.00000    0.09586    0.06262 =
         0.06923    0.01727   -0.00234   -0.00179
AFIX  43
H32C  2    0.236597    0.588170    0.374587    11.00000   -1.20000
AFIX   0
C10B  1    0.472825    0.518296    0.288412    11.00000    0.11538    0.08765 =
         0.06127   -0.00143   -0.00210    0.00710
AFIX  43
H10B  2    0.492196    0.549793    0.294609    11.00000   -1.20000
AFIX   0
C34A  1    0.430821    0.741826    0.325339    11.00000    0.10889    0.08117 =
         0.06774    0.00078   -0.02104   -0.01415
AFIX  43
H34A  2    0.411219    0.722065    0.309876    11.00000   -1.20000
AFIX   0
C62A  1    0.543273    0.935406    0.230690    11.00000    0.10845    0.10079 =
         0.07955   -0.00293    0.01744   -0.00203
AFIX  43
H62A  2    0.558825    0.962170    0.243857    11.00000   -1.20000
AFIX   0
C63B  1    0.418140    0.364771    0.335478    11.00000    0.12082    0.09231 =
         0.05710   -0.00162    0.00551    0.00557
AFIX  43
H63B  2    0.453574    0.359315    0.331927    11.00000   -1.20000
AFIX   0
C3A7  1   -0.051756    1.027182    0.356234    11.00000    0.13050    0.09249 =
         0.12520   -0.00238    0.01287    0.00602
AFIX  43
H3A7  2   -0.071124    0.995385    0.350655    11.00000   -1.20000
AFIX   0
C7B7  1    0.515596    0.365520    0.035593    11.00000    0.20355    0.08837 =
         0.07074    0.01554    0.03071   -0.01136
AFIX 137
H7BA  2    0.540364    0.392532    0.044830    11.00000   -1.50000
H7BB  2    0.524658    0.356672    0.015977    11.00000   -1.50000
H7BC  2    0.517764    0.332960    0.047785    11.00000   -1.50000
AFIX   0
C5A1  1    0.297701    1.133761    0.033701    11.00000    0.12670    0.07150 =
         0.06903    0.00546   -0.00198   -0.01252
AFIX  43
H5A1  2    0.301856    1.147081    0.014684    11.00000   -1.20000
AFIX   0
C5A2  1    0.581543    0.695895    0.068888    11.00000    0.11275    0.11475 =
         0.10242   -0.02260    0.03484    0.00063
AFIX  43
H5A2  2    0.601221    0.673035    0.057730    11.00000   -1.20000
AFIX   0
C5A3  1    0.233123    1.017457    0.520443    11.00000    0.11448    0.07821 =
         0.06331   -0.00783    0.01826    0.00049
AFIX  43
H5A3  2    0.230131    1.030212    0.539720    11.00000   -1.20000
AFIX   0
C5A4  1    0.408573    0.719292    0.518468    11.00000    0.11750    0.09812 =
         0.06776   -0.01339   -0.00823    0.01746
AFIX  43
H5A4  2    0.416372    0.741582    0.535320    11.00000   -1.20000
AFIX   0
C5A5  1   -0.124598    0.330821    0.356254    11.00000    0.16098    0.11520 =
         0.15171   -0.01283    0.00289   -0.02596
AFIX  43
H5A5  2   -0.134077    0.294500    0.351809    11.00000   -1.20000
AFIX   0
C5A6  1    0.151670    0.280455    0.457946    11.00000    0.14541    0.07288 =
         0.06921    0.00854    0.02336    0.00804
AFIX  43
H5A6  2    0.142781    0.267497    0.476202    11.00000   -1.20000
AFIX   0
C92B  1    0.423537    0.436283    0.164131    11.00000    0.10904    0.06876 =
         0.05226   -0.00391    0.00260   -0.00685
C5B2  1    0.742346    0.779788    0.168943    11.00000    0.14546    0.17975 =
         0.16029    0.03439    0.02138   -0.00971
AFIX  43
H5B2  2    0.766064    0.803270    0.160858    11.00000   -1.20000
AFIX   0
C5B3  1    0.503796    1.079555    0.459033    11.00000    0.10463    0.05509 =
         0.06388   -0.00883    0.00179   -0.01435
AFIX  43
H5B3  2    0.515206    1.115696    0.457470    11.00000   -1.20000
AFIX   0
C5B4  1    0.619040    0.616013    0.479858    11.00000    0.12918    0.11172 =
         0.11032    0.02461   -0.02354   -0.00209
AFIX  43
H5B4  2    0.632522    0.599213    0.497901    11.00000   -1.20000
AFIX   0
C5B6  1    0.439063    0.294050    0.435312    11.00000    0.13873    0.08864 =
         0.07754   -0.00754   -0.01830    0.02361
AFIX  43
H5B6  2    0.455127    0.259714    0.438456    11.00000   -1.20000
AFIX   0
C50A  1    0.469168    0.930740    0.261903    11.00000    0.09208    0.07677 =
         0.05443    0.01349    0.00720   -0.00155
C93A  1    0.347127    0.978255    0.381306    11.00000    0.09121    0.05732 =
         0.05419    0.00574    0.00126    0.00166
C43C  1    0.245799    0.797776    0.481205    11.00000    0.09757    0.04884 =
         0.08287    0.00361    0.00546   -0.00371
C104  1    0.464917    0.827907    0.346132    11.00000    0.08612    0.06030 =
         0.04808    0.01316   -0.00122   -0.00597
C32A  1    0.400745    0.806448    0.199338    11.00000    0.09113    0.08492 =
         0.06915    0.00636    0.01614    0.00301
AFIX  43
H32A  2    0.367456    0.791388    0.201870    11.00000   -1.20000
AFIX   0
C10A  1    0.413169    0.992631    0.286187    11.00000    0.10848    0.07141 =
         0.06213    0.01082    0.00890    0.00700
AFIX  43
H10A  2    0.390778    1.023265    0.285144    11.00000   -1.20000
AFIX   0
C22A  1    0.427546    0.789225    0.175524    11.00000    0.09269    0.07833 =
         0.08068    0.01114    0.02812    0.01062
AFIX  43
H22A  2    0.412364    0.762902    0.161960    11.00000   -1.20000
AFIX   0
C53B  1    0.389532    0.407947    0.321354    11.00000    0.11478    0.06800 =
         0.05012   -0.00667   -0.00512    0.00438
C41B  1    0.506086    0.530088    0.238859    11.00000    0.09144    0.10475 =
         0.05421   -0.00495    0.00226   -0.00235
C60B  1    0.470619    0.500605    0.258455    11.00000    0.10513    0.09274 =
         0.05454   -0.00315   -0.00113    0.00889
C33C  1    0.236566    0.829088    0.505598    11.00000    0.10788    0.07128 =
         0.08232    0.00939    0.01907   -0.00219
AFIX  43
H33C  2    0.206297    0.822812    0.515190    11.00000   -1.20000
AFIX   0
C64A  1    0.497252    0.913562    0.367255    11.00000    0.10837    0.06109 =
         0.06328    0.00860   -0.00585   -0.00407
AFIX  43
H64A  2    0.501318    0.951422    0.365816    11.00000   -1.20000
AFIX   0
C71B  1    0.502373    0.700237    0.224962    11.00000    0.11706    0.12910 =
         0.09998    0.04614    0.01088    0.00052
AFIX  43
H71B  2    0.502218    0.738074    0.222022    11.00000   -1.20000
AFIX   0
C11B  1    0.580226    0.577947    0.206131    11.00000    0.11475    0.15264 =
         0.07171    0.00770    0.00740   -0.01499
AFIX  43
H11B  2    0.605122    0.594495    0.195264    11.00000   -1.20000
AFIX   0
C6A1  1    0.339914    1.107132    0.050999    11.00000    0.11480    0.07031 =
         0.05915    0.00641    0.00583   -0.00716
C6A2  1    0.588022    0.692823    0.100065    11.00000    0.10579    0.09848 =
         0.09808    0.00173    0.02785    0.00640
C6A3  1    0.281978    1.020157    0.509081    11.00000    0.09351    0.06039 =
         0.06515   -0.00011    0.01284    0.00199
C6A4  1    0.435151    0.726968    0.493535    11.00000    0.12190    0.06777 =
         0.06375   -0.00679   -0.00990    0.01597
C6A5  1   -0.075259    0.343332    0.372506    11.00000    0.13706    0.09324 =
         0.09750   -0.00085    0.01154   -0.00639
C6A6  1    0.199668    0.308198    0.456718    11.00000    0.14966    0.07926 =
         0.06577    0.00205    0.01073    0.00601
C1B7  1    0.380837    0.447424    0.085700    11.00000    0.12071    0.07132 =
         0.06323   -0.00629    0.00633   -0.00467
AFIX  43
H1B7  2    0.347278    0.462852    0.087209    11.00000   -1.20000
AFIX   0
C81B  1    0.541015    0.668055    0.214598    11.00000    0.09513    0.13597 =
         0.06565    0.02193    0.00890   -0.01218
C6B2  1    0.687168    0.783273    0.159918    11.00000    0.14093    0.17691 =
         0.15667    0.03480    0.02318   -0.01040
C6B3  1    0.450255    1.068083    0.461033    11.00000    0.09941    0.05140 =
         0.04433   -0.00446    0.00452   -0.00265
C6B4  1    0.565321    0.629951    0.474129    11.00000    0.12742    0.10476 =
         0.10448    0.02205   -0.02318   -0.00019
C6B6  1    0.384499    0.300454    0.436777    11.00000    0.13922    0.08479 =
         0.07657   -0.00580   -0.01849    0.02256
C112  1    0.129252    0.844410    0.428394    11.00000    0.08991    0.05715 =
         0.06038   -0.00187    0.01755   -0.01605
C94C  1    0.103142    0.893064    0.422935    11.00000    0.09052    0.05394 =
         0.05429   -0.00187    0.01641   -0.00448
C24C  1    0.071320    0.891114    0.472179    11.00000    0.10631    0.06062 =
         0.07442    0.00127    0.02211   -0.00336
AFIX  43
H24C  2    0.053038    0.907089    0.486776    11.00000   -1.20000
AFIX   0
C30B  1    0.415974    0.442598    0.300261    11.00000    0.11001    0.08279 =
         0.04071   -0.00674    0.00042    0.00198
C111  1    0.291330    0.806880    0.465762    11.00000    0.09531    0.04794 =
         0.07684    0.00065    0.00495    0.00436
C81A  1    0.411633    1.078662    0.181521    11.00000    0.10382    0.05847 =
         0.04812    0.00973    0.00106   -0.00029
AFIX  43
H81A  2    0.406459    1.100790    0.164475    11.00000   -1.20000
AFIX   0
C84A  1    0.512616    0.831708    0.396694    11.00000    0.09626    0.08082 =
         0.05767    0.01239   -0.01230   -0.00688
AFIX  43
H84A  2    0.527052    0.813593    0.414158    11.00000   -1.20000
AFIX   0
C31A  1    0.297091    0.957202    0.194093    11.00000    0.10420    0.06851 =
         0.07743    0.01275    0.01457   -0.00521
AFIX  43
H31A  2    0.270436    0.932271    0.197629    11.00000   -1.20000
AFIX   0
C51C  1    0.069371    0.639148    0.401338    11.00000    0.10396    0.06506 =
         0.08600    0.00118    0.01598    0.00410
AFIX  43
H51C  2    0.094170    0.667806    0.403030    11.00000   -1.20000
AFIX   0
C23B  1    0.230777    0.432000    0.339425    11.00000    0.11456    0.08362 =
         0.07390    0.02080    0.00349    0.00096
AFIX  43
H23B  2    0.195509    0.437477    0.343273    11.00000   -1.20000
AFIX   0
C2A7  1    0.001548    1.024389    0.369126    11.00000    0.11158    0.07527 =
         0.07894   -0.00198    0.01230    0.00580
C61A  1    0.462820    1.052707    0.228196    11.00000    0.11338    0.09818 =
         0.06322    0.01436   -0.00636   -0.00938
AFIX  43
H61A  2    0.492983    1.057631    0.242378    11.00000   -1.20000
AFIX   0
C62C  1    0.226646    0.570465    0.499806    11.00000    0.14635    0.06617 =
         0.08001    0.01624    0.01626    0.00510
AFIX  43
H62C  2    0.215420    0.587213    0.516591    11.00000   -1.20000
AFIX   0
C5A7  1   -0.045707    1.124518    0.360832    11.00000    0.12928    0.09152 =
         0.11861   -0.00082    0.01751    0.01741
AFIX  43
H5A7  2   -0.061174    1.159259    0.358498    11.00000   -1.20000
AFIX   0
C4A7  1   -0.075496    1.078407    0.351854    11.00000    0.12284    0.10054 =
         0.13690    0.00845    0.00950    0.01344
AFIX  43
H4A7  2   -0.111046    1.081670    0.342978    11.00000   -1.20000
AFIX   0
C7A1  1    0.393599    1.099492    0.040229    11.00000    0.14903    0.11897 =
         0.08130    0.02128    0.01990   -0.00220
AFIX 137
H7AD  2    0.391275    1.110173    0.019482    11.00000   -1.50000
H7AE  2    0.404017    1.061568    0.042243    11.00000   -1.50000
H7AF  2    0.419961    1.121831    0.052051    11.00000   -1.50000
AFIX   0
C7A2  1    0.627013    0.650787    0.117173    11.00000    0.12891    0.12859 =
         0.13840   -0.01399    0.04818    0.00649
AFIX 137
H7AG  2    0.624237    0.616311    0.106673    11.00000   -1.50000
H7AH  2    0.617699    0.645727    0.137116    11.00000   -1.50000
H7AI  2    0.663295    0.664240    0.118344    11.00000   -1.50000
AFIX   0
C7A3  1    0.330879    1.044523    0.527916    11.00000    0.12394    0.08204 =
         0.06376   -0.00889    0.00517    0.00053
AFIX 137
H7AJ  2    0.319393    1.070798    0.541754    11.00000   -1.50000
H7AK  2    0.353265    1.062426    0.514998    11.00000   -1.50000
H7AL  2    0.350960    1.015780    0.538928    11.00000   -1.50000
AFIX   0
C7A4  1    0.479809    0.768008    0.493489    11.00000    0.14635    0.07789 =
         0.06042   -0.01275   -0.02577    0.00655
AFIX 137
H7AM  2    0.476435    0.795626    0.508431    11.00000   -1.50000
H7AN  2    0.477703    0.784960    0.474031    11.00000   -1.50000
H7AO  2    0.513896    0.749728    0.497976    11.00000   -1.50000
AFIX   0
C7A5  1   -0.038625    0.298735    0.383673    11.00000    0.16872    0.09059 =
         0.09355   -0.01902    0.03167   -0.00715
AFIX 137
H7AP  2   -0.059258    0.267272    0.388244    11.00000   -1.50000
H7AQ  2   -0.016301    0.310606    0.401534    11.00000   -1.50000
H7AR  2   -0.016335    0.289133    0.368551    11.00000   -1.50000
AFIX   0
C7A6  1    0.237489    0.318455    0.485349    11.00000    0.19105    0.10975 =
         0.06740    0.00965   -0.00790    0.00381
AFIX 137
H7AS  2    0.217078    0.320861    0.502041    11.00000   -1.50000
H7AT  2    0.256573    0.352275    0.483542    11.00000   -1.50000
H7AU  2    0.262795    0.288731    0.488615    11.00000   -1.50000
AFIX   0
C3B7  1    0.359819    0.429584    0.030410    11.00000    0.14909    0.09333 =
         0.07192   -0.00580   -0.00093   -0.01937
AFIX  43
H3B7  2    0.325115    0.443362    0.030279    11.00000   -1.20000
AFIX   0
C7B2  1    0.666036    0.813390    0.131990    11.00000    0.13833    0.17539 =
         0.15705    0.03934    0.03034   -0.01294
AFIX 137
H7BD  2    0.644976    0.844211    0.137033    11.00000   -1.50000
H7BE  2    0.643873    0.789216    0.118742    11.00000   -1.50000
H7BF  2    0.695624    0.826175    0.122174    11.00000   -1.50000
AFIX   0
C7B3  1    0.409731    1.113654    0.460585    11.00000    0.11461    0.05409 =
         0.07921    0.00080    0.00396   -0.00410
AFIX 137
H7BG  2    0.421175    1.139302    0.476396    11.00000   -1.50000
H7BH  2    0.375313    1.098645    0.463544    11.00000   -1.50000
H7BI  2    0.406784    1.132164    0.441528    11.00000   -1.50000
AFIX   0
C7B4  1    0.526716    0.614462    0.495468    11.00000    0.14339    0.11302 =
         0.10003    0.01952   -0.01762    0.01521
AFIX 137
H7BJ  2    0.498370    0.592321    0.485192    11.00000   -1.50000
H7BK  2    0.511597    0.647117    0.503015    11.00000   -1.50000
H7BL  2    0.545341    0.593982    0.511928    11.00000   -1.50000
AFIX   0
C7B6  1    0.348625    0.252775    0.442942    11.00000    0.15399    0.09042 =
         0.09347    0.00199   -0.02330    0.02303
AFIX 137
H7BM  2    0.361474    0.219769    0.434527    11.00000   -1.50000
H7BN  2    0.312390    0.259980    0.433938    11.00000   -1.50000
H7BO  2    0.349258    0.248337    0.464269    11.00000   -1.50000
AFIX   0
C94A  1    0.485343    0.801908    0.372019    11.00000    0.08973    0.07142 =
         0.05086    0.00483   -0.00148   -0.01236
C73A  1    0.292065    0.898436    0.387569    11.00000    0.08474    0.06622 =
         0.07145   -0.00980    0.00940   -0.00319
AFIX  43
H73A  2    0.268572    0.879069    0.398174    11.00000   -1.20000
AFIX   0
C53A  1    0.342007    0.904832    0.345424    11.00000    0.09416    0.07050 =
         0.05787   -0.00934    0.00033    0.00837
AFIX  43
H53A  2    0.351786    0.890181    0.327737    11.00000   -1.20000
AFIX   0
C63C  1    0.344631    0.785010    0.426141    11.00000    0.09838    0.04914 =
         0.07736    0.00341    0.00280    0.00080
AFIX  43
H63C  2    0.352165    0.762375    0.410487    11.00000   -1.20000
AFIX   0
C102  1    0.473642    0.870068    0.215448    11.00000    0.08515    0.08388 =
         0.05469    0.01652    0.01708    0.01108
C24B  1    0.351900    0.630183    0.371799    11.00000    0.09784    0.07321 =
         0.05330   -0.00634   -0.00134   -0.00450
AFIX  43
H24B  2    0.328756    0.655695    0.378781    11.00000   -1.20000
AFIX   0
C74C  1    0.131091    0.896359    0.373132    11.00000    0.09851    0.06343 =
         0.07048   -0.01008    0.01879   -0.00429
AFIX  43
H74C  2    0.131811    0.913657    0.354683    11.00000   -1.20000
AFIX   0
C109  1    0.062161    0.605908    0.426727    11.00000    0.10889    0.05354 =
         0.07438    0.01449    0.02068    0.00481
C34C  1    0.098166    0.840660    0.477389    11.00000    0.10530    0.06618 =
         0.07106   -0.00020    0.02968   -0.00271
AFIX  43
H34C  2    0.096285    0.822521    0.495491    11.00000   -1.20000
AFIX   0
C62B  1    0.457559    0.377811    0.216001    11.00000    0.13160    0.09141 =
         0.05374    0.00582    0.00480    0.00353
AFIX  43
H62B  2    0.467583    0.357831    0.233515    11.00000   -1.20000
AFIX   0
C52C  1    0.216440    0.595038    0.472220    11.00000    0.11785    0.06192 =
         0.08197    0.00384    0.01465    0.00463
C31B  1    0.544124    0.498822    0.227387    11.00000    0.11687    0.12058 =
         0.08138   -0.01501    0.00882   -0.01011
AFIX  43
H31B  2    0.545405    0.461183    0.231009    11.00000   -1.20000
AFIX   0
C72A  1    0.569566    0.919423    0.206250    11.00000    0.10371    0.10305 =
         0.09498    0.00573    0.02770   -0.00971
AFIX  43
H72A  2    0.601470    0.936729    0.203022    11.00000   -1.20000
AFIX   0
C74B  1    0.504139    0.508577    0.390852    11.00000    0.14823    0.09964 =
         0.07195    0.00230   -0.02292    0.01343
AFIX  43
H74B  2    0.532668    0.494424    0.403942    11.00000   -1.20000
AFIX   0
C40A  1    0.477699    0.901287    0.288765    11.00000    0.09815    0.06705 =
         0.06055    0.00637    0.00968    0.00828
AFIX  43
H40A  2    0.499180    0.870009    0.289419    11.00000   -1.20000
AFIX   0
C83C  1    0.368091    0.861462    0.458645    11.00000    0.09132    0.04901 =
         0.06731   -0.00064   -0.00771   -0.00106
C84C  1    0.103694    0.919057    0.394576    11.00000    0.08877    0.06007 =
         0.06709   -0.00689    0.01048   -0.00465
C54C  1    0.158390    0.819818    0.406562    11.00000    0.09118    0.05351 =
         0.07019    0.00001    0.01472   -0.01033
AFIX  43
H54C  2    0.176927    0.786945    0.410481    11.00000   -1.20000
AFIX   0
C14B  1    0.394140    0.609302    0.390781    11.00000    0.11654    0.05746 =
         0.04735   -0.00513    0.00045   -0.00448
C93C  1    0.324572    0.849012    0.475073    11.00000    0.08469    0.04233 =
         0.06834    0.00133    0.00247   -0.00175
C43B  1    0.304209    0.457862    0.312323    11.00000    0.10913    0.07879 =
         0.05875    0.01642    0.00730   -0.00501
AFIX  43
H43B  2    0.318325    0.480249    0.298438    11.00000   -1.20000
AFIX   0
C33B  1    0.252481    0.464279    0.318125    11.00000    0.11390    0.08222 =
         0.07229    0.01502   -0.00443   -0.00077
AFIX  43
H33B  2    0.230969    0.490876    0.307630    11.00000   -1.20000
AFIX   0
C14C  1    0.072937    0.916023    0.444909    11.00000    0.09832    0.06105 =
         0.07272    0.00327    0.01197    0.00060
AFIX  43
H14C  2    0.053993    0.948549    0.440596    11.00000   -1.20000
AFIX   0
C92C  1    0.261829    0.521881    0.449698    11.00000    0.11724    0.06151 =
         0.06615    0.00861    0.01085    0.01164
C71A  1    0.455161    1.086777    0.202861    11.00000    0.11121    0.08463 =
         0.07021    0.01716    0.00784   -0.02000
AFIX  43
H71A  2    0.479546    1.114818    0.200533    11.00000   -1.20000
AFIX   0
C23C  1    0.273191    0.870419    0.515791    11.00000    0.10964    0.06835 =
         0.07941   -0.00115    0.01782   -0.00626
AFIX  43
H23C  2    0.268114    0.891033    0.532675    11.00000   -1.20000
AFIX   0
C82C  1    0.272759    0.496394    0.478449    11.00000    0.13946    0.06676 =
         0.07282    0.00870    0.00530    0.01207
AFIX  43
H82C  2    0.292477    0.463924    0.480667    11.00000   -1.20000
AFIX   0
C84B  1    0.471921    0.548015    0.401148    11.00000    0.13681    0.08696 =
         0.05193   -0.00803   -0.00802    0.01835
AFIX  43
H84B  2    0.477732    0.560113    0.420983    11.00000   -1.20000
AFIX   0
C1A7  1    0.029484    0.971313    0.374766    11.00000    0.10773    0.05741 =
         0.07377   -0.00410    0.02112   -0.00609
AFIX  43
H1A7  2    0.012672    0.938588    0.368244    11.00000   -1.20000
AFIX   0
C103  1    0.362971    0.956629    0.356078    11.00000    0.09482    0.06247 =
         0.04630    0.00392    0.00026    0.00823
C30A  1    0.455736    0.916155    0.314824    11.00000    0.09959    0.07106 =
         0.04983    0.00599   -0.00075   -0.00696
C40B  1    0.412915    0.426378    0.270040    11.00000    0.09843    0.08520 =
         0.06604   -0.00644    0.00371   -0.00003
AFIX  43
H40B  2    0.391803    0.396123    0.263613    11.00000   -1.20000
AFIX   0
C41A  1    0.341588    0.963567    0.214744    11.00000    0.09935    0.07227 =
         0.05005    0.02140    0.00783    0.00630
AFIX  43
H41A  2    0.346763    0.940643    0.231469    11.00000   -1.20000
AFIX   0
C54B  1    0.453399    0.509671    0.341818    11.00000    0.12798    0.08323 =
         0.05210    0.00009   -0.00830    0.01224
C13C  1    0.316621    0.880456    0.500807    11.00000    0.10658    0.06294 =
         0.07060    0.00633    0.00125   -0.00505
AFIX  43
H13C  2    0.340996    0.908001    0.507534    11.00000   -1.20000
AFIX   0
C60C  1    0.190138    0.651268    0.469337    11.00000    0.10614    0.05503 =
         0.08540    0.00123    0.02345   -0.00944
C71C  1    0.003659    0.582764    0.370928    11.00000    0.11165    0.07162 =
         0.08888    0.01511    0.00934    0.00259
AFIX  43
H71C  2   -0.015608    0.574597    0.352313    11.00000   -1.20000
AFIX   0
C23A  1    0.400064    1.059716    0.376107    11.00000    0.13361    0.06371 =
         0.07943   -0.00523    0.02820   -0.00399
AFIX  43
H23A  2    0.412531    1.094216    0.382664    11.00000   -1.20000
AFIX   0
C91B  1    0.541286    0.610400    0.218380    11.00000    0.10049    0.11853 =
         0.05616    0.01321    0.00750   -0.00199
C64B  1    0.495485    0.488895    0.361246    11.00000    0.14314    0.09209 =
         0.06334   -0.01733   -0.01412    0.02455
AFIX  43
H64B  2    0.517947    0.462105    0.354827    11.00000   -1.20000
AFIX   0
C11A  1    0.330364    1.025804    0.163207    11.00000    0.10581    0.05930 =
         0.05435    0.01548    0.01354    0.00695
C83A  1    0.311588    0.948278    0.397726    11.00000    0.07894    0.06743 =
         0.05501   -0.00147   -0.00066    0.00230
C12C  1    0.282960    0.498413    0.424492    11.00000    0.10668    0.05792 =
         0.07038    0.01017    0.00013    0.00129
C12A  1    0.476661    0.811906    0.172556    11.00000    0.09414    0.07962 =
         0.05800    0.01764    0.02381    0.01728
C13B  1    0.262215    0.392121    0.354580    11.00000    0.10778    0.06157 =
         0.05227    0.00102   -0.00632   -0.00686
C14A  1    0.480813    0.743589    0.374471    11.00000    0.09552    0.06861 =
         0.05897    0.01642   -0.01026   -0.01285
C6A7  1    0.007362    1.118566    0.373333    11.00000    0.11341    0.06782 =
         0.09016   -0.00734    0.01929    0.00790
C81C  1   -0.001713    0.550945    0.395685    11.00000    0.10460    0.06754 =
         0.08640    0.01622    0.02679    0.00149
PART 1
F3D   5    0.451941    0.186003    0.396552    10.33333    0.11008
F2D   5    0.531936    0.198822    0.422296    10.33333    0.12483
F5D   5    0.511276    0.233270    0.376162    10.33333    0.13110
F4D   5    0.520758    0.144248    0.381837    10.33333    0.12581
B1D   3    0.504534    0.190654    0.394541    10.33333    0.12244

C2X6  1    0.169856    0.207837    0.347106    10.50000    0.17823    0.13385 =
         0.15849   -0.01082    0.02615   -0.00510
AFIX  23
H2XA  2    0.162239    0.224564    0.365751    10.50000   -1.20000
H2XB  2    0.161508    0.169088    0.348624    10.50000   -1.20000
AFIX   0
C3X6  1    0.129459    0.230090    0.323436    10.50000    0.17788    0.13279 =
         0.15758   -0.01088    0.02722   -0.00557
AFIX  33
H3XA  2    0.093969    0.222711    0.328433    10.50000   -1.50000
H3XB  2    0.134396    0.269060    0.321867    10.50000   -1.50000
H3XC  2    0.133657    0.213016    0.304565    10.50000   -1.50000
AFIX   0
C5X6  1    0.317121    0.186329    0.364259    10.50000    0.18004    0.13423 =
         0.16047   -0.01031    0.02565   -0.00515
AFIX 137
H5XA  2    0.315386    0.155093    0.351085    10.50000   -1.50000
H5XB  2    0.337476    0.176971    0.383208    10.50000   -1.50000
H5XC  2    0.334319    0.216326    0.355342    10.50000   -1.50000
AFIX   0
O1X6  7    0.220468    0.210565    0.347447    10.50000    0.17889    0.13449 =
         0.15905   -0.01061    0.02568   -0.00487
C4X6  1    0.261469    0.202794    0.369141    10.50000    0.17912    0.13464 =
         0.15948   -0.01040    0.02552   -0.00499
AFIX  23
H4XA  2    0.249390    0.175367    0.382490    10.50000   -1.20000
H4XB  2    0.265252    0.236809    0.380502    10.50000   -1.20000
AFIX   0

PART 0
F2A   5    0.298943    0.752244    0.162433    11.00000    0.20872    0.10152 =
         0.11222   -0.03751    0.04533   -0.04792
F4A   5    0.338400    0.693962    0.134924    11.00000    0.21553    0.12209 =
         0.14989   -0.02813    0.04322   -0.02928
F5A   5    0.256454    0.717173    0.120112    11.00000    0.21928    0.12566 =
         0.14180    0.00442    0.01107   -0.04498
F3A   5    0.273354    0.663795    0.159956    11.00000    0.22054    0.10257 =
         0.11756   -0.01256    0.03419   -0.05846
B1A   3    0.290849    0.707142    0.145604    11.00000    0.21047    0.11015 =
         0.12548   -0.01832    0.03561   -0.04675
F3B   5    0.441656    1.224800    0.014473    11.00000    0.25722    0.19080 =
         0.17480   -0.01350    0.10719    0.01266
F5B   5    0.499397    1.157084    0.017733    11.00000    0.23906    0.15347 =
         0.18326   -0.03254    0.11174   -0.00590
F2B   5    0.498520    1.217283    0.055217    11.00000    0.25483    0.19295 =
         0.17949   -0.03638    0.09666    0.00586
F4B   5    0.524252    1.241013    0.009406    11.00000    0.25340    0.16834 =
         0.19158   -0.01970    0.10189   -0.00086
B1B   3    0.492474    1.210723    0.025091    11.00000    0.24708    0.17600 =
         0.17931   -0.02517    0.10625    0.00244
F5C   5    0.625359    0.790426    0.442070    11.00000    0.17641    0.17624 =
         0.10359   -0.01182   -0.01493   -0.02645
F3C   5    0.667592    0.823004    0.485259    11.00000    0.15950    0.13605 =
         0.09613   -0.00370   -0.02522   -0.03884
F2C   5    0.582894    0.848295    0.467830    11.00000    0.15848    0.13798 =
         0.09346   -0.00140   -0.01936   -0.04564
F4C   5    0.601027    0.763396    0.485891    11.00000    0.17840    0.14850 =
         0.12580    0.00009    0.00184   -0.04239
B1C   3    0.619574    0.806568    0.470266    11.00000    0.16576    0.14726 =
         0.10174   -0.00437   -0.01194   -0.03814
N3N2  6   -0.062648    0.900564    0.399291    10.75000    0.11742    0.09831 =
         0.08877    0.00706    0.03123   -0.02102
C1N2  1   -0.082707    0.889207    0.455628    10.75000    0.12727    0.10346 =
         0.08280   -0.00891    0.04513   -0.00100
AFIX 137
H1NA  2   -0.109937    0.861664    0.456505    10.75000   -1.50000
H1NB  2   -0.094624    0.923271    0.463335    10.75000   -1.50000
H1NC  2   -0.049974    0.877725    0.467537    10.75000   -1.50000
AFIX   0
C2N2  1   -0.072653    0.896982    0.423504    10.75000    0.09720    0.07707 =
         0.09502    0.00403    0.02218   -0.00577

C1N8  1    0.576056    0.469545    0.468279    10.75000    0.13927    0.12683 =
         0.12326   -0.00171    0.00913    0.00505
AFIX 137
H1ND  2    0.546429    0.490686    0.458542    10.75000   -1.50000
H1NE  2    0.570434    0.431378    0.463432    10.75000   -1.50000
H1NF  2    0.608936    0.481719    0.461474    10.75000   -1.50000
AFIX   0
N3N8  6    0.575363    0.484917    0.526871    10.75000    0.12815    0.09733 =
         0.10936    0.00575   -0.00053   -0.00032
C2N8  1    0.579819    0.477250    0.502258    10.75000    0.11777    0.10990 =
         0.11274    0.00086    0.01398    0.00068

C2N1  1   -0.065120    1.229923    0.299314    10.50000    0.14429    0.11204 =
         0.12418    0.00434    0.02612    0.00069
N3N1  6   -0.023458    1.223474    0.309405    10.50000    0.13861    0.09724 =
         0.11302    0.00886    0.03065    0.00051
C1N1  1   -0.125045    1.236636    0.286251    10.50000    0.15268    0.12382 =
         0.13598    0.00220    0.02193    0.00425
C2N4  1    0.725334    0.580227    0.165882    10.50000    0.13250    0.12985 =
         0.14449   -0.00287    0.02187    0.02087
C1N4  1    0.770721    0.612736    0.150816    10.50000    0.13571    0.13734 =
         0.14842   -0.00143    0.01763    0.02030
AFIX 137
H1NG  2    0.754876    0.629140    0.132289    10.50000   -1.50000
H1NH  2    0.798539    0.587607    0.146845    10.50000   -1.50000
H1NI  2    0.785942    0.640939    0.164288    10.50000   -1.50000
AFIX   0
N3N4  6    0.690790    0.557575    0.169819    10.50000    0.13057    0.12208 =
         0.14312   -0.00239    0.03331    0.01977
PART 2
N3N5  6    0.319420    0.854323    0.264157    10.63560    0.15591    0.16241 =
         0.12219    0.01628    0.03102   -0.02917
C1N5  1    0.272502    0.778699    0.295856    10.63560    0.16903    0.16139 =
         0.08510   -0.01203    0.01606   -0.03150
AFIX 137
H1NL  2    0.243182    0.760916    0.283654    10.63560   -1.50000
H1NK  2    0.259000    0.798038    0.312000    10.63560   -1.50000
H1NJ  2    0.298227    0.751616    0.304002    10.63560   -1.50000
AFIX   0
C2N5  1    0.301505    0.822003    0.275350    10.63560    0.13987    0.15274 =
         0.10982    0.00033    0.00313   -0.01576
PART 0
PART 1
O1X8  7    0.358504    1.146575    0.253903    10.25000    0.18433
C4X8  1    0.312747    1.117363    0.260275    10.25000    0.18423
AFIX  23
H4XC  2    0.292474    1.139754    0.272779    10.25000   -1.20000
H4XD  2    0.324044    1.084253    0.271386    10.25000   -1.20000
AFIX   0
C2X8  1    0.393651    1.158889    0.280417    10.25000    0.18447
AFIX  23
H2XC  2    0.411121    1.125366    0.288271    10.25000   -1.20000
H2XD  2    0.372794    1.173231    0.295494    10.25000   -1.20000
AFIX   0
C5X8  1    0.276618    1.101884    0.231302    10.25000    0.18427
AFIX  33
H5XD  2    0.245759    1.082042    0.236233    10.25000   -1.50000
H5XE  2    0.264957    1.134665    0.220450    10.25000   -1.50000
H5XF  2    0.296484    1.079238    0.219058    10.25000   -1.50000
AFIX   0
C3X8  1    0.436252    1.200502    0.274758    10.25000    0.18512
AFIX  33
H3XD  2    0.459168    1.207711    0.293206    10.25000   -1.50000
H3XE  2    0.457447    1.186163    0.260131    10.25000   -1.50000
H3XF  2    0.419139    1.234002    0.267351    10.25000   -1.50000
AFIX   0
C2N9  1    0.550360    0.361262    0.294219    10.50000    0.19101    0.19422 =
         0.16600    0.01197    0.02058    0.01217
C1N9  1    0.527816    0.301594    0.288197    10.50000    0.20091    0.22934 =
         0.15976    0.01015    0.02723    0.02559
N3N9  6    0.572657    0.403262    0.301696    10.50000    0.18396    0.16320 =
         0.14366    0.02436    0.02601    0.04588
O1X1  7    0.250000    0.381568    0.250000    10.25000    0.18303    0.17177 =
         0.16270    0.00000    0.01905    0.00000
C2X1  1    0.281855    0.356780    0.230012    10.50000    0.18337    0.17109 =
         0.16346    0.00118    0.02309    0.00187
AFIX  23
H2XM  2    0.319434    0.364539    0.236926    10.50000   -1.20000
H2XN  2    0.273242    0.373658    0.210376    10.50000   -1.20000
AFIX   0
C3X1  1    0.275246    0.297333    0.226690    10.50000    0.19568    0.17269 =
         0.16967   -0.00106    0.04048    0.00008
AFIX  33
H3XS  2    0.298295    0.283918    0.212750    10.50000   -1.50000
H3XT  2    0.284690    0.279947    0.245869    10.50000   -1.50000
H3XU  2    0.238411    0.289084    0.219269    10.50000   -1.50000
AFIX   0
O1X2  7    0.319683    0.672132    0.262143    10.40000    0.16373
C5X2  1    0.315470    0.575724    0.249885    10.40000    0.16118
AFIX 137
H5XG  2    0.340317    0.554184    0.240134    10.40000   -1.50000
H5XH  2    0.279857    0.560755    0.245325    10.40000   -1.50000
H5XI  2    0.325975    0.574993    0.271248    10.40000   -1.50000
AFIX   0
C4X2  1    0.315880    0.633968    0.238853    10.40000    0.16287
AFIX  23
H4XE  2    0.346123    0.638867    0.227559    10.40000   -1.20000
H4XF  2    0.283099    0.640781    0.225311    10.40000   -1.20000
AFIX   0
C2X2  1    0.328716    0.726431    0.253670    10.40000    0.16413
AFIX  23
H2XE  2    0.314288    0.730698    0.232657    10.40000   -1.20000
H2XF  2    0.367336    0.732219    0.255225    10.40000   -1.20000
AFIX   0
C3X2  1    0.305592    0.770124    0.270998    10.40000    0.16439
AFIX  33
H3XG  2    0.314222    0.805402    0.263300    10.40000   -1.50000
H3XH  2    0.267155    0.765916    0.269156    10.40000   -1.50000
H3XI  2    0.320374    0.767441    0.291797    10.40000   -1.50000
AFIX   0
O1X4  7   -0.126963    0.483163    0.445886    10.50000    0.23257    0.23136 =
         0.21132    0.00486    0.04068    0.00237
C4X4  1   -0.143062    0.538523    0.435920    10.50000    0.24178    0.24955 =
         0.22376    0.00371    0.03653    0.00521
AFIX  23
H4XG  2   -0.137292    0.543097    0.415070    10.50000   -1.20000
H4XH  2   -0.120780    0.565163    0.447860    10.50000   -1.20000
AFIX   0
C5X4  1   -0.202591    0.549377    0.438963    10.50000    0.22924    0.25982 =
         0.22742   -0.00792   -0.02245   -0.00466
AFIX  33
H5XJ  2   -0.211990    0.586000    0.432259    10.50000   -1.50000
H5XK  2   -0.224745    0.523437    0.426888    10.50000   -1.50000
H5XL  2   -0.208251    0.545479    0.459643    10.50000   -1.50000
AFIX   0
C2X4  1   -0.161582    0.445333    0.431129    10.50000    0.22701    0.23265 =
         0.21145    0.00916    0.04904   -0.00033
AFIX  23
H2XG  2   -0.160065    0.448925    0.409698    10.50000   -1.20000
H2XH  2   -0.197967    0.454470    0.434698    10.50000   -1.20000
AFIX   0
C3X4  1   -0.151052    0.386392    0.439773    10.50000    0.21119    0.25560 =
         0.20570    0.01156    0.03519    0.02691
AFIX  33
H3XJ  2   -0.177249    0.363400    0.428274    10.50000   -1.50000
H3XK  2   -0.115584    0.376249    0.435755    10.50000   -1.50000
H3XL  2   -0.153586    0.381809    0.460822    10.50000   -1.50000
AFIX   0
N3NB  6    0.332485    1.208650   -0.030229    10.50000    0.14816    0.12998 =
         0.10986    0.03484    0.03964   -0.00482
C1NB  1    0.248089    1.248758   -0.068465    10.50000    0.13792    0.16312 =
         0.09643   -0.01682    0.02708    0.01217
AFIX 137
H1NM  2    0.235252    1.226114   -0.085420    10.50000   -1.50000
H1NN  2    0.262921    1.282101   -0.075385    10.50000   -1.50000
H1NO  2    0.218724    1.257437   -0.057435    10.50000   -1.50000
AFIX   0
C2NB  1    0.290736    1.218561   -0.048449    10.50000    0.12239    0.13921 =
         0.10027    0.00387    0.04563    0.00246
PART 0
PART -1
C2ND  1    0.541419    1.050379    0.056371    10.33333    0.09125
N3ND  6    0.576895    1.089595    0.062640    10.33333    0.17486
C1ND  1    0.529575    1.008504    0.026171    10.33333    0.14284
PART 0
PART -2
C1DN  1    0.578538    1.042729    0.057998    10.25000    0.10222
C2DN  1    0.523023    1.030680    0.040125    10.25000    0.09215
N3DN  6    0.505706    1.009316    0.011833    10.25000    0.10255
C2NF  1    0.229129    1.067508    0.217831    10.20000    0.11468
N3NF  6    0.237877    1.043599    0.241479    10.20000    0.08412
C1NF  1    0.216923    1.113312    0.193153    10.20000    0.13551
PART 0
PART 2
O1X5  7    0.626456    0.997940    0.392808    10.33333    0.17402
C5X5  1    0.650027    1.073474    0.425140    10.33333    0.17003
AFIX  33
H5XM  2    0.676476    1.101365    0.430920    10.33333   -1.50000
H5XN  2    0.616119    1.090481    0.418116    10.33333   -1.50000
H5XO  2    0.646047    1.050606    0.442171    10.33333   -1.50000
AFIX   0
C3X5  1    0.559537    1.066141    0.373025    10.33333    0.17590
AFIX  33
H3XM  2    0.524237    1.077057    0.376968    10.33333   -1.50000
H3XN  2    0.583728    1.096797    0.376321    10.33333   -1.50000
H3XO  2    0.557909    1.054085    0.352532    10.33333   -1.50000
AFIX   0
C4X5  1    0.667700    1.039445    0.400755    10.33333    0.17466
AFIX  23
H4XI  2    0.671936    1.062139    0.383418    10.33333   -1.20000
H4XJ  2    0.701996    1.022088    0.407580    10.33333   -1.20000
AFIX   0
C2X5  1    0.578656    1.021832    0.392921    10.33333    0.17404
AFIX  23
H2XI  2    0.577557    1.035166    0.413230    10.33333   -1.20000
H2XJ  2    0.551959    0.992819    0.389644    10.33333   -1.20000
AFIX   0
C2N7  1   -0.176923    0.307358    0.448885    10.50000    0.20330    0.19495 =
         0.18302   -0.00865    0.03379    0.00572
C1N7  1   -0.245077    0.307769    0.440775    10.50000    0.23758    0.20261 =
         0.18909   -0.00103    0.04539    0.02285
AFIX 137
H1NP  2   -0.255502    0.333255    0.424730    10.50000   -1.50000
H1NQ  2   -0.260849    0.318668    0.458291    10.50000   -1.50000
H1NR  2   -0.257429    0.271617    0.434715    10.50000   -1.50000
AFIX   0
N3N7  6   -0.139539    0.277069    0.453773    10.50000    0.18817    0.19067 =
         0.17870    0.02689    0.04970   -0.00845
PART 0
F3F   5    0.577860    0.397873    0.414441    10.37500    0.15993
F5F   5    0.603881    0.315637    0.405650    10.37500    0.16646
B1F   3    0.587697    0.363527    0.392341    10.37500    0.17907
F2F   5    0.545142    0.353684    0.371426    10.37500    0.18671
F4F   5    0.621996    0.387920    0.375944    10.37500    0.20457
N3NE  6    0.547704    1.062002    0.310112    10.50000    0.26703    0.27235 =
         0.22911   -0.02304    0.01615   -0.00888
C2NE  1    0.572518    1.017943    0.313826    10.50000    0.23741    0.24099 =
         0.22684   -0.00263    0.02161   -0.00858
C1NE  1    0.605148    0.965311    0.312641    10.50000    0.22361    0.24089 =
         0.20173   -0.00725    0.00626   -0.01022
PART -1
C2NG  1   -0.182508    1.414283    0.266250    10.30000    0.17953
C1NG  1   -0.235647    1.443486    0.270455    10.30000    0.23178
N3NG  6   -0.142680    1.387358    0.264628    10.30000    0.16681
PART 0
PART 2
C2NH  1   -0.174607    0.187541    0.353233    10.33333    0.19613
C1NH  1   -0.148304    0.198393    0.388669    10.33333    0.18141
N3NH  6   -0.179887    0.186577    0.327989    10.33333    0.23326
F4E   5   -0.255332    0.627595    0.408370    10.25000    0.14742
F5E   5   -0.194229    0.615279    0.444601    10.25000    0.15008
F2E   5   -0.201736    0.554853    0.406101    10.25000    0.14874
F3E   5   -0.260400    0.555878    0.438810    10.25000    0.15090
B1E   3   -0.227478    0.587101    0.424199    10.25000    0.14917
O1X7  7    0.291982    0.270920    0.197339    10.30000    0.14370
C5X7  1    0.381350    0.278146    0.224995    10.30000    0.14581
AFIX  33
H5XP  2    0.418209    0.269875    0.222910    10.30000   -1.50000
H5XQ  2    0.377575    0.316927    0.228060    10.30000   -1.50000
H5XR  2    0.370972    0.258559    0.241938    10.30000   -1.50000
AFIX   0
C3X7  1    0.201920    0.263066    0.169509    10.30000    0.14543
AFIX  33
H3XP  2    0.184032    0.244202    0.152234    10.30000   -1.50000
H3XQ  2    0.185883    0.252697    0.187026    10.30000   -1.50000
H3XR  2    0.198347    0.302021    0.166497    10.30000   -1.50000
AFIX   0
C4X7  1    0.346492    0.261378    0.197481    10.30000    0.14362
AFIX  23
H4XK  2    0.358305    0.280617    0.180532    10.30000   -1.20000
H4XL  2    0.351719    0.222395    0.194375    10.30000   -1.20000
AFIX   0
C2X7  1    0.258807    0.248319    0.173709    10.30000    0.14355
AFIX  23
H2XK  2    0.261083    0.208679    0.175787    10.30000   -1.20000
H2XL  2    0.273483    0.257753    0.155362    10.30000   -1.20000
AFIX   0
HKLF 4


REM  cut085_a.res in P2/n
REM wR2 = 0.3435, GooF = S = 1.001, Restrained GooF = 1.035 for all data
REM R1 = 0.1166 for 18485 Fo > 4sig(Fo) and 0.1631 for all 45982 data
REM 2981 parameters refined using 4443 restraints

END

WGHT      0.2000      0.0000

REM Highest difference peak  1.086,  deepest hole -0.883,  1-sigma level  0.153
Q1    1   0.5011  1.1503  0.2981  11.00000  0.05    1.09
Q2    1   0.4771  0.1967  0.3823  11.00000  0.05    1.07
Q3    1   0.5678  1.2268  0.0393  11.00000  0.05    1.03
Q4    1   0.3092  0.5967  0.2352  11.00000  0.05    1.02
Q5    1   0.2500  0.2643  0.2500  10.50000  0.05    1.01
Q6    1   0.6000  0.4016  0.4117  11.00000  0.05    1.01
Q7    1   0.2638  1.1215  0.2125  11.00000  0.05    0.95
Q8    1  -0.0379  1.2193  0.3038  11.00000  0.05    0.95
Q9    1   0.3162  0.6282  0.2464  11.00000  0.05    0.95
Q10   1  -0.2502  0.6393  0.4210  11.00000  0.05    0.94
Q11   1   0.6088  0.4855  0.5182  11.00000  0.05    0.90
Q12   1   0.5849  0.3618  0.3681  11.00000  0.05    0.90
Q13   1   0.3891  1.1847  0.3310  11.00000  0.05    0.89
Q14   1   0.4569  1.2586  0.2845  11.00000  0.05    0.88
Q15   1   0.4802  0.1802  0.4018  11.00000  0.05    0.88
Q16   1   0.4789  0.2689  0.2830  11.00000  0.05    0.87
Q17   1  -0.2140  0.6457  0.4408  11.00000  0.05    0.87
Q18   1   0.7098  0.5615  0.1769  11.00000  0.05    0.86
Q19   1   0.5601  0.3899  0.4186  11.00000  0.05    0.86
Q20   1   0.3189  0.6495  0.2198  11.00000  0.05    0.83
Q21   1   0.3593  0.1878  0.3571  11.00000  0.05    0.83
Q22   1   0.6214  0.4829  0.4639  11.00000  0.05    0.83
Q23   1   0.6120  0.4829  0.4947  11.00000  0.05    0.83
Q24   1   0.1487  0.2276  0.3269  11.00000  0.05    0.80
Q25   1  -0.2262  0.6049  0.4366  11.00000  0.05    0.80
Q26   1   0.4089  1.2534  0.2652  11.00000  0.05    0.80
Q27   1   0.6819  0.5590  0.1590  11.00000  0.05    0.80
Q28   1   0.7492  0.5772  0.1567  11.00000  0.05    0.78
Q29   1   0.5857  0.1616  0.4354  11.00000  0.05    0.76
Q30   1   0.3508  0.1887  0.3795  11.00000  0.05    0.76
Q31   1   0.2461  0.3625  0.4307  11.00000  0.05    0.76
Q32   1   0.3316  0.2643  0.2014  11.00000  0.05    0.76
Q33   1  -0.1158  1.3528  0.2693  11.00000  0.05    0.75
Q34   1   0.3257  0.5613  0.2565  11.00000  0.05    0.75
Q35   1   0.6499  0.3720  0.4096  11.00000  0.05    0.75
Q36   1   0.2448  0.3034  0.2169  11.00000  0.05    0.74
Q37   1  -0.1858  0.5115  0.4002  11.00000  0.05    0.73
Q38   1  -0.2336  0.5965  0.4612  11.00000  0.05    0.73
Q39   1   0.2798  1.1738 -0.0566  11.00000  0.05    0.73
Q40   1   0.2507  1.1523  0.1875  11.00000  0.05    0.71
Q41   1   0.2669  0.2582  0.1847  11.00000  0.05    0.69
Q42   1  -0.1992  0.1997  0.3764  11.00000  0.05    0.69
Q43   1   0.2491  0.3399  0.2244  11.00000  0.05    0.68
Q44   1   0.5333  0.2307  0.3590  11.00000  0.05    0.68
Q45   1   0.4262  1.0470  0.0977  11.00000  0.05    0.66
Q46   1   0.5908  0.4368  0.3006  11.00000  0.05    0.66
Q47   1   0.5832  0.3069  0.4089  11.00000  0.05    0.66
Q48   1   0.6060  1.0111  0.3971  11.00000  0.05    0.66
Q49   1   0.3828  1.1564  0.3152  11.00000  0.05    0.65
Q50   1   0.6054  1.0346  0.3917  11.00000  0.05    0.65
Q51   1  -0.1591  0.1962  0.3432  11.00000  0.05    0.64
Q52   1  -0.2097  0.2063  0.3658  11.00000  0.05    0.64
Q53   1   0.5926  0.3849  0.2752  11.00000  0.05    0.63
Q54   1  -0.1227  0.4459  0.4430  11.00000  0.05    0.63
Q55   1   0.3195  0.2857  0.2725  11.00000  0.05    0.63
Q56   1   0.3139  0.3045  0.2427  11.00000  0.05    0.62
Q57   1  -0.1568  1.4090  0.2592  11.00000  0.05    0.61
Q58   1   0.1981  1.0604  0.1945  11.00000  0.05    0.61
Q59   1   0.2885  0.1696  0.1808  11.00000  0.05    0.60
Q60   1  -0.0987  1.2847  0.2776  11.00000  0.05    0.60
Q61   1  -0.2847  0.5589  0.4273  11.00000  0.05    0.60
Q62   1  -0.1969  0.1532  0.3470  11.00000  0.05    0.60
Q63   1  -0.1611  0.1787  0.4114  11.00000  0.05    0.60
Q64   1   0.5359  0.7274  0.1666  11.00000  0.05    0.59
Q65   1   0.5015  0.2381  0.3840  11.00000  0.05    0.59
Q66   1  -0.1516  0.3311  0.4424  11.00000  0.05    0.59
Q67   1  -0.2109  0.2232  0.3348  11.00000  0.05    0.59
Q68   1   0.6127  0.7388  0.2198  11.00000  0.05    0.59
Q69   1   0.4256  0.2336  0.2296  11.00000  0.05    0.58
Q70   1   0.2487  1.2197 -0.0640  11.00000  0.05    0.57
Q71   1   0.3030  0.1569  0.3300  11.00000  0.05    0.57
Q72   1   0.3450  0.2791  0.2515  11.00000  0.05    0.56
Q73   1  -0.2103  0.4434  0.4155  11.00000  0.05    0.56
Q74   1   0.1881  1.1054  0.2034  11.00000  0.05    0.55
Q75   1   0.3996  1.1942  0.2544  11.00000  0.05    0.55
Q76   1  -0.1977  0.2274  0.3074  11.00000  0.05    0.55
Q77   1   0.6217  0.6807  0.4445  11.00000  0.05    0.55
Q78   1   0.3567  1.1292  0.2646  11.00000  0.05    0.55
Q79   1  -0.2078  0.2244  0.3123  11.00000  0.05    0.55
Q80   1   0.2500  1.0539  0.2500  10.50000  0.05    0.54
Q81   1   0.4402  0.6759  0.4398  11.00000  0.05    0.54
Q82   1   0.6182  1.0285  0.0624  11.00000  0.05    0.54
Q83   1   0.5814  1.0094  0.3097  11.00000  0.05    0.54
Q84   1   0.2089  1.0331  0.2218  11.00000  0.05    0.54
Q85   1   0.5426  0.2538  0.2984  11.00000  0.05    0.54
Q86   1   0.6628  1.0568  0.4188  11.00000  0.05    0.53
Q87   1   0.3228  0.9897  0.4724  11.00000  0.05    0.53
Q88   1   0.1655  1.1303  0.1848  11.00000  0.05    0.53
Q89   1   0.2991  0.7620  0.2972  11.00000  0.05    0.51
Q90   1   0.5582  0.4783  0.5020  11.00000  0.05    0.51
Q91   1   0.3995  1.1389  0.2584  11.00000  0.05    0.51
Q92   1   0.0427  0.4216  0.3922  11.00000  0.05    0.50
Q93   1   0.3247  1.1319  0.2398  11.00000  0.05    0.49
Q94   1   0.4803  1.2550  0.0249  11.00000  0.05    0.48
Q95   1   0.5558  0.6572  0.4440  11.00000  0.05    0.48
Q96   1   0.3140  1.1092  0.2668  11.00000  0.05    0.48
Q97   1  -0.2348  1.3717  0.2574  11.00000  0.05    0.47
Q98   1  -0.1603  0.4805  0.4368  11.00000  0.05    0.47
Q99   1   0.2945  0.1922  0.3499  11.00000  0.05    0.47
Q100  1   0.2986  0.7931  0.2845  11.00000  0.05    0.46
Q101  1   0.5719  0.6201  0.4904  11.00000  0.05    0.46
Q102  1   0.6418  1.0755  0.3849  11.00000  0.05    0.46
Q103  1   0.2950  1.1003  0.2630  11.00000  0.05    0.45
Q104  1   0.5927  1.0520  0.2918  11.00000  0.05    0.45
Q105  1   0.2943  0.3824  0.3522  11.00000  0.05    0.44
Q106  1   0.2177  1.0929  0.2470  11.00000  0.05    0.44
Q107  1   0.5535  0.1727  0.3779  11.00000  0.05    0.43
Q108  1   0.5477  0.3323  0.2907  11.00000  0.05    0.43
Q109  1  -0.2665  1.4163  0.2940  11.00000  0.05    0.42
Q110  1  -0.2470  0.6028  0.3995  11.00000  0.05    0.42
Q111  1   0.6479  0.7821  0.1836  11.00000  0.05    0.42
Q112  1  -0.2091  0.3067  0.4458  11.00000  0.05    0.42
Q113  1   0.6162  1.0089  0.2959  11.00000  0.05    0.41
Q114  1   0.5057  1.1859  0.0686  11.00000  0.05    0.41
Q115  1   0.2500  1.0145  0.2500  10.50000  0.05    0.41
Q116  1   0.6538  0.7696  0.2058  11.00000  0.05    0.41
Q117  1   0.3856  0.9873  0.4555  11.00000  0.05    0.40
Q118  1   0.2736  0.8613  0.2520  11.00000  0.05    0.40
Q119  1   0.7164  1.0592  0.4003  11.00000  0.05    0.40
Q120  1   0.3717  0.9865  0.4617  11.00000  0.05    0.40
Q121  1   0.5837  1.0238  0.3409  11.00000  0.05    0.39
Q122  1   0.6066  0.7366  0.1481  11.00000  0.05    0.39
Q123  1  -0.0534  0.8996  0.4111  11.00000  0.05    0.39
Q124  1   0.4947  0.6014  0.4934  11.00000  0.05    0.39
Q125  1   0.5475  1.0262  0.0444  11.00000  0.05    0.39
Q126  1   0.5969  1.1241  0.0652  11.00000  0.05    0.39
Q127  1   0.3662  0.3300  0.3564  11.00000  0.05    0.39
Q128  1   0.2423  0.7360  0.1386  11.00000  0.05    0.39
Q129  1   0.5426  1.0241  0.0529  11.00000  0.05    0.39
Q130  1   0.5398  1.0785  0.3844  11.00000  0.05    0.39
Q131  1   0.7739  0.6716  0.1561  11.00000  0.05    0.38
Q132  1  -0.1470  0.2394  0.4340  11.00000  0.05    0.38
Q133  1  -0.1558  0.2955  0.4577  11.00000  0.05    0.38
Q134  1   0.3394  0.7784  0.2599  11.00000  0.05    0.38
Q135  1  -0.0190  0.4236  0.3941  11.00000  0.05    0.38
Q136  1   0.5651  0.8525  0.4698  11.00000  0.05    0.38
Q137  1  -0.2502  1.3524  0.2795  11.00000  0.05    0.37
Q138  1   0.5807  1.0473  0.3429  11.00000  0.05    0.37
Q139  1   0.4532  0.8683  0.2193  11.00000  0.05    0.37
Q140  1   0.6820  0.8184  0.1648  11.00000  0.05    0.37
Q141  1  -0.2832  0.4020  0.4206  11.00000  0.05    0.37
Q142  1  -0.0266  0.4217  0.4107  11.00000  0.05    0.36
Q143  1  -0.1668  0.2311  0.4117  11.00000  0.05    0.36
Q144  1   0.6400  0.6489  0.4739  11.00000  0.05    0.36
Q145  1   0.3364  1.1820  0.2490  11.00000  0.05    0.36
Q146  1   0.3465  0.2209  0.2616  11.00000  0.05    0.35
Q147  1   0.6294  0.9926  0.3190  11.00000  0.05    0.35
Q148  1   0.6457  0.7473  0.4482  11.00000  0.05    0.35
Q149  1   0.5556  1.0589  0.0624  11.00000  0.05    0.35
Q150  1   0.2486  0.7275  0.3101  11.00000  0.05    0.34
Q151  1   0.5550  0.4711  0.4715  11.00000  0.05    0.34
Q152  1   0.6412  0.8360  0.4383  11.00000  0.05    0.34
Q153  1   0.6060  0.7318  0.1780  11.00000  0.05    0.34
Q154  1   0.7109  0.8294  0.1782  11.00000  0.05    0.34
Q155  1   0.5732  0.6096  0.2109  11.00000  0.05    0.33
Q156  1  -0.2854  0.2648  0.4265  11.00000  0.05    0.33
Q157  1   0.6065  0.9402  0.3132  11.00000  0.05    0.33
Q158  1  -0.0790  1.0959  0.3700  11.00000  0.05    0.33
Q159  1   0.4807  0.5833  0.2372  11.00000  0.05    0.33
Q160  1   0.5517  0.4831  0.5273  11.00000  0.05    0.32
Q161  1   0.4061  0.4011  0.0063  11.00000  0.05    0.32
Q162  1   0.6443  0.9476  0.3905  11.00000  0.05    0.32
Q163  1   0.4412  0.9987  0.2826  11.00000  0.05    0.32
Q164  1   0.4496  1.0432  0.3506  11.00000  0.05    0.32
Q165  1   0.3583  0.4152  0.3263  11.00000  0.05    0.32
Q166  1   0.3996  0.9981  0.2186  11.00000  0.05    0.32
Q167  1   0.2995  0.7093  0.1125  11.00000  0.05    0.31
Q168  1   0.4992  0.7965  0.3781  11.00000  0.05    0.31
Q169  1   0.4351  0.4253  0.2666  11.00000  0.05    0.31
Q170  1   0.2752  1.1404  0.0370  11.00000  0.05    0.31
Q171  1   0.7279  1.0295  0.3892  11.00000  0.05    0.31
Q172  1   0.4382  0.3461  0.1889  11.00000  0.05    0.31
Q173  1   0.5793  0.5542  0.2074  11.00000  0.05    0.30
Q174  1   0.2802  0.4588  0.3134  11.00000  0.05    0.30
Q175  1   0.4908  0.6073  0.2420  11.00000  0.05    0.30
Q176  1   0.6783  1.0392  0.3735  11.00000  0.05    0.30
Q177  1  -0.1398  0.3731  0.3346  11.00000  0.05    0.30
Q178  1   0.3121  0.4641  0.2768  11.00000  0.05    0.30
Q179  1   0.4783  0.4995  0.3946  11.00000  0.05    0.29
Q180  1   0.3303  0.8864  0.3484  11.00000  0.05    0.29
Q181  1   0.4030  0.9683  0.2670  11.00000  0.05    0.29
Q182  1   0.4566  0.3723  0.2837  11.00000  0.05    0.29
Q183  1  -0.0177  0.2923  0.3759  11.00000  0.05    0.29
Q184  1   0.3524  1.0475  0.1195  11.00000  0.05    0.29
Q185  1   0.3476  0.5739  0.3360  11.00000  0.05    0.29
Q186  1   0.2737  0.3755  0.2496  11.00000  0.05    0.29
Q187  1   0.3139  0.3508  0.4361  11.00000  0.05    0.29
Q188  1   0.7583  0.7749  0.2053  11.00000  0.05    0.28
Q189  1   0.3266  0.9680  0.2174  11.00000  0.05    0.28
Q190  1   0.3740  0.9515  0.3486  11.00000  0.05    0.28
Q191  1   0.5367  0.6973  0.2223  11.00000  0.05    0.28
Q192  1   0.4525  0.9918  0.2639  11.00000  0.05    0.28
Q193  1   0.0644  1.1721  0.3839  11.00000  0.05    0.28
Q194  1   0.4272  0.3705  0.2213  11.00000  0.05    0.28
Q195  1   0.6797  0.9808  0.3855  11.00000  0.05    0.28
Q196  1   0.4896  0.3828  0.2130  11.00000  0.05    0.28
Q197  1   0.4256  0.6155  0.2549  11.00000  0.05    0.28
Q198  1  -0.2821  0.2977  0.4367  11.00000  0.05    0.28
Q199  1  -0.0836  0.9021  0.3839  11.00000  0.05    0.27
Q200  1   0.4402  0.4465  0.2947  11.00000  0.05    0.27
Q201  1   0.4486  0.3453  0.2354  11.00000  0.05    0.26
Q202  1   0.3972  0.4645  0.1978  11.00000  0.05    0.26
Q203  1   0.6291  0.6226  0.4131  11.00000  0.05    0.26
Q204  1   0.4632  0.4788  0.3627  11.00000  0.05    0.26
Q205  1  -0.1206  0.8924  0.4471  11.00000  0.05    0.26
Q206  1   0.3736  0.4323  0.2776  11.00000  0.05    0.26
Q207  1   0.4340  0.9072  0.3126  11.00000  0.05    0.26
Q208  1   0.7489  0.6498  0.1947  11.00000  0.05    0.26
Q209  1   0.3263  0.4427  0.4319  11.00000  0.05    0.26
Q210  1   0.4050  0.8483  0.2235  11.00000  0.05    0.26
Q211  1   0.2352  0.6848  0.1610  11.00000  0.05    0.25
Q212  1   0.3638  0.6127  0.3364  11.00000  0.05    0.25
Q213  1   0.4422  0.9276  0.2619  11.00000  0.05    0.25
Q214  1   0.5116  1.1215  0.1749  11.00000  0.05    0.25
Q215  1   0.4694  1.0090  0.0050  11.00000  0.05    0.25
Q216  1   0.7209  0.6393  0.1931  11.00000  0.05    0.25
Q217  1   0.7500  0.8090  0.1984  11.00000  0.05    0.25
Q218  1   0.5028  1.0339  0.0312  11.00000  0.05    0.25
Q219  1  -0.0610  0.8709  0.4593  11.00000  0.05    0.25
Q220  1   0.2082  0.4298  0.3428  11.00000  0.05    0.25
Q221  1   0.5023  1.0907  0.1955  11.00000  0.05    0.25
Q222  1   0.4055  0.4480  0.2601  11.00000  0.05    0.25
Q223  1   0.4144  0.4841  0.3121  11.00000  0.05    0.25
Q224  1   0.5110  0.9279  0.2328  11.00000  0.05    0.25
Q225  1  -0.1491  1.2246  0.2582  11.00000  0.05    0.25
Q226  1   0.2368  0.3891  0.3500  11.00000  0.05    0.24
Q227  1   0.3992  0.7444  0.3294  11.00000  0.05    0.24
Q228  1   0.6382  0.9956  0.3560  11.00000  0.05    0.24
Q229  1   0.4101  0.7909  0.3249  11.00000  0.05    0.24
Q230  1   0.5193  0.8429  0.1889  11.00000  0.05    0.24
Q231  1   0.4533  0.8889  0.3456  11.00000  0.05    0.24
Q232  1  -0.0228  1.1243  0.3570  11.00000  0.05    0.24
Q233  1   0.7246  0.7508  0.2166  11.00000  0.05    0.24
Q234  1   0.5022  0.8916  0.3395  11.00000  0.05    0.24
Q235  1   0.3933  0.5508  0.3476  11.00000  0.05    0.24
Q236  1   0.7567  0.6599  0.2255  11.00000  0.05    0.23
Q237  1   0.0573  1.0667  0.3744  11.00000  0.05    0.23
Q238  1   0.5330  0.5118  0.3898  11.00000  0.05    0.23
Q239  1   0.4367  1.0708  0.1850  11.00000  0.05    0.23
Q240  1   0.6882  0.8221  0.4738  11.00000  0.05    0.23
Q241  1   0.5662  0.6769  0.3889  11.00000  0.05    0.23
Q242  1   0.4901  0.9776  0.4652  11.00000  0.05    0.23
Q243  1   0.3923  1.0513  0.1815  11.00000  0.05    0.23
Q244  1   0.6481  0.6721  0.1252  11.00000  0.05    0.23
Q245  1   0.4827  1.0809  0.2000  11.00000  0.05    0.23
Q246  1   0.4327  1.0772  0.1910  11.00000  0.05    0.23
Q247  1   0.4102  0.4211  0.2256  11.00000  0.05    0.23
Q248  1   0.3184  0.8944  0.3767  11.00000  0.05    0.22
Q249  1   0.8083  0.7585  0.2162  11.00000  0.05    0.22
Q250  1   0.4134  0.9922  0.2365  11.00000  0.05    0.22
Q251  1   0.4069  0.4031  0.3229  11.00000  0.05    0.22
Q252  1  -0.1091  0.3363  0.3481  11.00000  0.05    0.22
Q253  1   0.5816  0.4268  0.1997  11.00000  0.05    0.22
Q254  1   0.4489  0.7978  0.1711  11.00000  0.05    0.22
Q255  1   0.4591  0.7925  0.1668  11.00000  0.05    0.22
Q256  1   0.4751  0.5056  0.3387  11.00000  0.05    0.22
Q257  1   0.4896  0.6489  0.2598  11.00000  0.05    0.22
Q258  1   0.4855  1.0580  0.3607  11.00000  0.05    0.22
Q259  1   0.4681  0.4889  0.3048  11.00000  0.05    0.22
Q260  1   0.2686  1.3107 -0.0882  11.00000  0.05    0.22
Q261  1   0.5054  1.1073  0.3548  11.00000  0.05    0.22
Q262  1   0.4431  0.5116  0.2978  11.00000  0.05    0.22
Q263  1   0.1701  0.3417  0.3684  11.00000  0.05    0.22
Q264  1   0.5473  0.3705  0.0374  11.00000  0.05    0.22
Q265  1   0.4201  0.4767  0.1347  11.00000  0.05    0.22
Q266  1  -0.1977  1.4381  0.2822  11.00000  0.05    0.21
Q267  1   0.4871  0.5193  0.2446  11.00000  0.05    0.21
Q268  1   0.4152  0.3721  0.1676  11.00000  0.05    0.21
Q269  1   0.4389  0.4282  0.1584  11.00000  0.05    0.21
Q270  1   0.2914  0.7320  0.3246  11.00000  0.05    0.21
Q271  1   0.3355  0.9740  0.2669  11.00000  0.05    0.21
Q272  1   0.4718  0.6992  0.2523  11.00000  0.05    0.21
Q273  1   0.3521  0.5390  0.1700  11.00000  0.05    0.21
Q274  1   0.5690  1.1098  0.3558  11.00000  0.05    0.21
Q275  1   0.4528  0.7432  0.3779  11.00000  0.05    0.21
Q276  1   0.6558  0.8282  0.4901  11.00000  0.05    0.21
Q277  1   0.5100  0.5033  0.2343  11.00000  0.05    0.21
Q278  1   0.4392  0.6798  0.2431  11.00000  0.05    0.21
Q279  1  -0.2671  0.3073  0.3981  11.00000  0.05    0.21
Q280  1   0.3272  1.2553 -0.0356  11.00000  0.05    0.21
Q281  1   0.3130  1.0509  0.1351  11.00000  0.05    0.21
Q282  1   0.4285  0.8042  0.2116  11.00000  0.05    0.21
Q283  1   0.4117  0.3872  0.4298  11.00000  0.05    0.21
Q284  1   0.7178  0.6667  0.2507  11.00000  0.05    0.21
Q285  1  -0.0374  0.2686  0.3647  11.00000  0.05    0.21
Q286  1   0.6509  0.5090  0.2946  11.00000  0.05    0.21
Q287  1   0.4486  0.6909  0.2491  11.00000  0.05    0.20
Q288  1   0.5196  0.9019  0.2394  11.00000  0.05    0.20
Q289  1   0.4778  0.7187  0.3557  11.00000  0.05    0.20
Q290  1   0.1480  0.3121  0.4049  11.00000  0.05    0.20
Q291  1   0.3445  0.6835  0.1572  11.00000  0.05    0.20
Q292  1   0.2456  1.2958 -0.1056  11.00000  0.05    0.20
Q293  1   0.4582  0.7311  0.4911  11.00000  0.05    0.20
Q294  1   0.5480  0.6409  0.2201  11.00000  0.05    0.20
Q295  1   0.4547  0.8915  0.2895  11.00000  0.05    0.20
Q296  1   0.4806  0.4068  0.0590  11.00000  0.05    0.20
Q297  1   0.0516  1.1866  0.3586  11.00000  0.05    0.20
Q298  1   0.8073  0.7094  0.2090  11.00000  0.05    0.20
Q299  1   0.0607  1.1813  0.3642  11.00000  0.05    0.20
Q300  1   0.2500  0.6995  0.2500  10.50000  0.05    0.20
Q301  1   0.4311  0.7118  0.3558  11.00000  0.05    0.20
Q302  1   0.4807  0.7002  0.3453  11.00000  0.05    0.20
Q303  1   0.4672  0.7888  0.3201  11.00000  0.05    0.20
Q304  1   0.5073  0.7004  0.2554  11.00000  0.05    0.20
Q305  1   0.0204  0.2587  0.3482  11.00000  0.05    0.20
Q306  1   0.3425  0.4688  0.3003  11.00000  0.05    0.20
Q307  1  -0.2636  0.6839  0.3915  11.00000  0.05    0.20
Q308  1   0.2485  0.7038  0.2833  11.00000  0.05    0.20
Q309  1  -0.0962  0.4334  0.3207  11.00000  0.05    0.20
Q310  1   0.4840  0.3859  0.2561  11.00000  0.05    0.19
Q311  1   0.6051  0.2740  0.3967  11.00000  0.05    0.19
Q312  1   0.0952  0.2912  0.3943  11.00000  0.05    0.19
Q313  1   0.5010  0.3540  0.1867  11.00000  0.05    0.19
Q314  1   0.3825  0.7915  0.2057  11.00000  0.05    0.19
Q315  1   0.5287  0.7320  0.2446  11.00000  0.05    0.19
Q316  1   0.3631  0.4148  0.2245  11.00000  0.05    0.19
Q317  1  -0.1085  0.3385  0.3768  11.00000  0.05    0.19
Q318  1   0.5403  0.8788  0.3907  11.00000  0.05    0.19
Q319  1   0.5594  0.6367  0.2293  11.00000  0.05    0.19
Q320  1   0.5465  0.5137  0.2165  11.00000  0.05    0.19
Q321  1  -0.2508  0.2902  0.2822  11.00000  0.05    0.19
Q322  1   0.5988  0.7611  0.4555  11.00000  0.05    0.19
Q323  1   0.3157  0.9776  0.1628  11.00000  0.05    0.19
Q324  1  -0.0850  0.3550  0.3295  11.00000  0.05    0.19
Q325  1   0.4406  0.3675  0.3367  11.00000  0.05    0.19
Q326  1   0.3416  0.7364  0.1811  11.00000  0.05    0.19
Q327  1   0.3103  0.2459  0.4477  11.00000  0.05    0.19
Q328  1  -0.0699  1.1028  0.3228  11.00000  0.05    0.19
Q329  1  -0.2714  0.3272  0.4431  11.00000  0.05    0.19
Q330  1  -0.0069  1.0669  0.3877  11.00000  0.05    0.19
Q331  1   0.2210  0.3499  0.3761  11.00000  0.05    0.19
Q332  1  -0.2974  0.2711  0.2972  11.00000  0.05    0.19
Q333  1  -0.0739  0.2623  0.3517  11.00000  0.05    0.18
Q334  1   0.3906  0.4293  0.0289  11.00000  0.05    0.18
Q335  1  -0.3135  1.4658  0.2764  11.00000  0.05    0.18
Q336  1   0.3139  0.3317  0.3642  11.00000  0.05    0.18
Q337  1   0.5366  0.9159  0.3557  11.00000  0.05    0.18
Q338  1   0.4401  1.0150  0.2314  11.00000  0.05    0.18
Q339  1   0.6441  1.0402  0.2560  11.00000  0.05    0.18
Q340  1   0.5295  0.4677  0.3516  11.00000  0.05    0.18
Q341  1   0.5027  0.5467  0.3948  11.00000  0.05    0.18
Q342  1   0.5930  0.4905  0.2463  11.00000  0.05    0.18
Q343  1   0.3423  0.6247  0.4407  11.00000  0.05    0.18
Q344  1   0.3999  0.9546  0.3118  11.00000  0.05    0.18
Q345  1  -0.0497  0.4931  0.3875  11.00000  0.05    0.18
Q346  1   0.3199  0.9463  0.1900  11.00000  0.05    0.18
Q347  1   0.3813  0.3552  0.3385  11.00000  0.05    0.18
Q348  1   0.5685  0.8945  0.2460  11.00000  0.05    0.18
Q349  1   0.3845  0.7104  0.5180  11.00000  0.05    0.18
Q350  1   0.4622  0.3112  0.4316  11.00000  0.05    0.17
Q351  1   0.3796  0.9535  0.2057  11.00000  0.05    0.17
Q352  1   0.2812  1.2526 -0.0178  11.00000  0.05    0.17
Q353  1  -0.0414  1.0817  0.3431  11.00000  0.05    0.17
Q354  1   0.8309  0.5378  0.2011  11.00000  0.05    0.17
Q355  1   0.4267  0.9898  0.3437  11.00000  0.05    0.17
Q356  1   0.1630  1.1389 -0.1139  11.00000  0.05    0.17
Q357  1   0.0651  0.6291  0.3797  11.00000  0.05    0.17
Q358  1   0.5084  0.3502  0.1997  11.00000  0.05    0.17
Q359  1   0.0824  0.2769  0.4309  11.00000  0.05    0.17
Q360  1   0.4876  1.0465  0.2323  11.00000  0.05    0.17
Q361  1   0.2261  1.1279  0.0776  11.00000  0.05    0.17
Q362  1  -0.2454  1.5204  0.2585  11.00000  0.05    0.17
Q363  1   0.3729  1.1099  0.4577  11.00000  0.05    0.17
Q364  1  -0.0295  1.1755  0.3617  11.00000  0.05    0.17
Q365  1   0.2239  0.7875  0.4780  11.00000  0.05    0.17
Q366  1   0.6484  0.4783  0.2064  11.00000  0.05    0.17
Q367  1   0.6783  1.0187  0.2816  11.00000  0.05    0.17
Q368  1  -0.1372  0.4076  0.3155  11.00000  0.05    0.17
Q369  1   0.2744  0.3645  0.3742  11.00000  0.05    0.17
Q370  1   0.2724  0.5095  0.4486  11.00000  0.05    0.17
Q371  1   0.4945  0.9876  0.3061  11.00000  0.05    0.17
Q372  1   0.5618  1.1454  0.2701  11.00000  0.05    0.17
Q373  1   0.0678  0.6495  0.3528  11.00000  0.05    0.17
Q374  1  -0.1422  1.4989  0.2287  11.00000  0.05    0.17
Q375  1  -0.2312  0.3479  0.4001  11.00000  0.05    0.17
Q376  1  -0.2986  0.3101  0.3007  11.00000  0.05    0.17
Q377  1   0.4788  0.9193  0.3100  11.00000  0.05    0.17
Q378  1  -0.1408  0.4172  0.4003  11.00000  0.05    0.17
Q379  1   0.2531  0.7693  0.3237  11.00000  0.05    0.17
Q380  1  -0.0847  1.1325  0.3415  11.00000  0.05    0.17
Q381  1   0.6332  0.4898  0.2681  11.00000  0.05    0.17
Q382  1   0.4926  0.3776  0.0294  11.00000  0.05    0.17
Q383  1   0.6625  1.0082  0.2245  11.00000  0.05    0.16
Q384  1   0.7901  0.7737  0.1496  11.00000  0.05    0.16
Q385  1   0.5070  0.8087  0.3338  11.00000  0.05    0.16
Q386  1   0.5528  0.8224  0.3911  11.00000  0.05    0.16
Q387  1   0.4731  1.1197  0.2599  11.00000  0.05    0.16
Q388  1  -0.3191  1.4822  0.2992  11.00000  0.05    0.16
Q389  1  -0.0526  0.2969  0.3384  11.00000  0.05    0.16
Q390  1   0.4601  1.0821  0.3708  11.00000  0.05    0.16
Q391  1   0.3943  1.0439  0.3521  11.00000  0.05    0.16
Q392  1   0.3516  1.0230  0.1596  11.00000  0.05    0.16
Q393  1   0.6656  0.2445  0.3032  11.00000  0.05    0.16
Q394  1   0.4636  1.0981  0.2518  11.00000  0.05    0.16
Q395  1   0.5062  0.9585  0.2852  11.00000  0.05    0.16
Q396  1   0.2694  0.7994  0.4649  11.00000  0.05    0.16
Q397  1   0.4350  0.7280  0.2877  11.00000  0.05    0.16
Q398  1   0.8223  0.6002  0.2204  11.00000  0.05    0.16
Q399  1   0.6928  1.0334  0.2497  11.00000  0.05    0.16
Q400  1   0.2488  1.2068 -0.0253  11.00000  0.05    0.16
Q401  1   0.7910  0.7781  0.2465  11.00000  0.05    0.16
Q402  1   0.5316  0.4978  0.3489  11.00000  0.05    0.16
Q403  1   0.4619  0.8506  0.3447  11.00000  0.05    0.16
Q404  1   0.2047  0.5828  0.4015  11.00000  0.05    0.16
Q405  1   0.3264  0.9747  0.3872  11.00000  0.05    0.16
Q406  1   0.5879  0.4474  0.2226  11.00000  0.05    0.16
Q407  1   0.7300  0.7075  0.2434  11.00000  0.05    0.16
Q408  1   0.7235  0.9834  0.2912  11.00000  0.05    0.16
Q409  1   0.6115  1.0934  0.2517  11.00000  0.05    0.16
Q410  1   0.5465  0.9532  0.2373  11.00000  0.05    0.16
Q411  1  -0.1717  1.0969  0.2524  11.00000  0.05    0.16
Q412  1   0.5384  0.8297  0.3943  11.00000  0.05    0.16
Q413  1   0.4599  0.6283  0.2794  11.00000  0.05    0.16
Q414  1   0.3881  1.0356  0.2902  11.00000  0.05    0.16
Q415  1   0.6141  1.0722  0.2343  11.00000  0.05    0.16
Q416  1   0.3761  0.5662  0.2834  11.00000  0.05    0.15
Q417  1   0.5603  0.6680  0.3016  11.00000  0.05    0.15
Q418  1   0.4174  0.5157  0.1430  11.00000  0.05    0.15
Q419  1   0.3204  0.7737  0.4346  11.00000  0.05    0.15
Q420  1   0.2502  0.4974  0.2385  11.00000  0.05    0.15
Q421  1   0.4316  0.4993  0.2660  11.00000  0.05    0.15
Q422  1   0.4648  0.3915  0.0073  11.00000  0.05    0.15
Q423  1   0.6543  0.5910  0.4389  11.00000  0.05    0.15
Q424  1  -0.0045  0.4911  0.3878  11.00000  0.05    0.15
Q425  1   0.4665  0.8064  0.3366  11.00000  0.05    0.15
Q426  1   0.7596  0.9925  0.2352  11.00000  0.05    0.15
Q427  1  -0.1503  1.2504  0.2286  11.00000  0.05    0.15
Q428  1   0.5294  1.1533  0.0343  11.00000  0.05    0.15
Q429  1   0.6436  0.7152  0.3609  11.00000  0.05    0.15
Q430  1   0.2882  0.8513  0.3391  11.00000  0.05    0.15
Q431  1   0.1842  0.5709  0.5018  11.00000  0.05    0.15
Q432  1   0.2831  0.5225  0.5011  11.00000  0.05    0.15
Q433  1   0.7224  0.9354  0.2977  11.00000  0.05    0.15
Q434  1  -0.1687  1.2509  0.2211  11.00000  0.05    0.15
Q435  1   0.3395  0.9248  0.2431  11.00000  0.05    0.15
Q436  1   0.5076  0.8550  0.2912  11.00000  0.05    0.15
Q437  1   0.5948  0.9153  0.2083  11.00000  0.05    0.15
Q438  1   0.3687  1.1015  0.0442  11.00000  0.05    0.15
Q439  1   0.9265  0.7216  0.2097  11.00000  0.05    0.15
Q440  1   0.0306  0.5775  0.3651  11.00000  0.05    0.15
Q441  1   0.4248  1.0817  0.4625  11.00000  0.05    0.15
Q442  1   0.7113  0.9656  0.2445  11.00000  0.05    0.15
Q443  1   0.3836  0.7031  0.3369  11.00000  0.05    0.15
Q444  1   0.8097  0.6111  0.1332  11.00000  0.05    0.15
Q445  1   0.1818  0.3969  0.3386  11.00000  0.05    0.15
Q446  1   0.5104  0.3508  0.3804  11.00000  0.05    0.15
Q447  1   0.2757  0.4770  0.2616  11.00000  0.05    0.15
Q448  1   0.3464  0.8716  0.3165  11.00000  0.05    0.15
Q449  1   0.5332  0.6096  0.3444  11.00000  0.05    0.15
Q450  1   0.2332  0.7535  0.2580  11.00000  0.05    0.15
Q451  1   0.4121  0.2922  0.3318  11.00000  0.05    0.15
Q452  1   0.3526  0.9120  0.2464  11.00000  0.05    0.14
Q453  1   0.2173  0.2139  0.3797  11.00000  0.05    0.14
Q454  1   0.3481  0.9415  0.2901  11.00000  0.05    0.14
Q455  1   0.1183  0.2825  0.4557  11.00000  0.05    0.14
Q456  1   0.4472  0.6504  0.2734  11.00000  0.05    0.14
Q457  1   0.4413  0.7044  0.1610  11.00000  0.05    0.14
Q458  1  -0.1587  0.3357  0.3704  11.00000  0.05    0.14
Q459  1   0.2201  0.2285  0.3932  11.00000  0.05    0.14
Q460  1   0.3823  0.8438  0.2473  11.00000  0.05    0.14
Q461  1   0.5057  0.8990  0.2830  11.00000  0.05    0.14
Q462  1   0.7383  0.9041  0.2095  11.00000  0.05    0.14
Q463  1   0.1909  0.4921  0.2978  11.00000  0.05    0.14
Q464  1   0.5267  0.5810  0.2438  11.00000  0.05    0.14
Q465  1   0.5874  0.7320  0.2724  11.00000  0.05    0.14
Q466  1   0.6656  0.3205  0.3008  11.00000  0.05    0.14
Q467  1   0.5885  0.5247  0.2912  11.00000  0.05    0.14
Q468  1   0.5878  1.0368  0.2536  11.00000  0.05    0.14
Q469  1   0.3445  0.3805  0.2950  11.00000  0.05    0.14
Q470  1   0.5391  0.6614  0.2854  11.00000  0.05    0.14
Q471  1   0.5380  0.7518  0.3655  11.00000  0.05    0.14
Q472  1   0.2202  0.9814  0.4669  11.00000  0.05    0.14
Q473  1   0.5273  0.7446  0.3634  11.00000  0.05    0.14
Q474  1   0.1689  0.3067  0.4592  11.00000  0.05    0.14
Q475  1   0.0059  1.2389  0.3730  11.00000  0.05    0.14
Q476  1   0.7500  0.6122  0.2500  10.50000  0.05    0.14
Q477  1   0.3238  0.6295  0.3735  11.00000  0.05    0.14
Q478  1   0.4341  0.5923  0.2213  11.00000  0.05    0.14
Q479  1   0.3829  0.8334  0.4273  11.00000  0.05    0.14
Q480  1   0.0831  0.6101  0.4302  11.00000  0.05    0.14
Q481  1   0.2879  0.8382  0.3073  11.00000  0.05    0.14
Q482  1   0.5455  0.7697  0.3679  11.00000  0.05    0.14
Q483  1   0.6686  0.9822  0.2878  11.00000  0.05    0.14
Q484  1   0.5104  0.6782  0.2817  11.00000  0.05    0.14
Q485  1   0.5536  0.7112  0.0585  11.00000  0.05    0.14
Q486  1   0.3120  0.5782  0.3593  11.00000  0.05    0.14
Q487  1   0.3084  1.0172  0.1633  11.00000  0.05    0.13
Q488  1   0.1288  0.9589  0.3341  11.00000  0.05    0.13
Q489  1   0.2916  0.9628  0.4191  11.00000  0.05    0.13
Q490  1   0.3034  0.4124  0.3335  11.00000  0.05    0.13
Q491  1   0.1908  0.5918  0.4780  11.00000  0.05    0.13
Q492  1   0.4304  0.7199  0.5206  11.00000  0.05    0.13
Q493  1   0.3751  0.6328  0.3649  11.00000  0.05    0.13
Q494  1   0.2633  0.5701  0.3588  11.00000  0.05    0.13
Q495  1   0.2847  0.2783  0.1461  11.00000  0.05    0.13
Q496  1  -0.2301  1.0210  0.3073  11.00000  0.05    0.13
Q497  1   0.2209  0.3263  0.1638  11.00000  0.05    0.13
Q498  1   0.5645  0.6767  0.2765  11.00000  0.05    0.13
Q499  1   0.4175  0.5232  0.1873  11.00000  0.05    0.13
Q500  1   0.6619  0.8529  0.2428  11.00000  0.05    0.13
Q501  1   0.3682  0.7450  0.2078  11.00000  0.05    0.13
Q502  1   0.7446  0.9284  0.1949  11.00000  0.05    0.13
Q503  1   0.4249  0.5593  0.3894  11.00000  0.05    0.13
Q504  1   0.6225  0.6293  0.2310  11.00000  0.05    0.13
Q505  1  -0.0102  0.9449  0.3345  11.00000  0.05    0.13
Q506  1  -0.0461  1.1705  0.3874  11.00000  0.05    0.13
Q507  1   0.3163  0.9718  0.4193  11.00000  0.05    0.13
Q508  1  -0.1460  0.3035  0.3418  11.00000  0.05    0.13
Q509  1  -0.0884  1.0596  0.2881  11.00000  0.05    0.13
Q510  1   0.0495  0.9701  0.3762  11.00000  0.05    0.13
Q511  1   0.4544  0.7618  0.2655  11.00000  0.05    0.13
Q512  1   0.4087  0.5684  0.3869  11.00000  0.05    0.13
Q513  1   0.2656  0.7516  0.1595  11.00000  0.05    0.13
Q514  1   0.6743  0.9828  0.2075  11.00000  0.05    0.13
Q515  1   0.4533  0.7013  0.2996  11.00000  0.05    0.13
Q516  1   0.2493  1.0164  0.5201  11.00000  0.05    0.13
Q517  1   0.6301  0.8896  0.2868  11.00000  0.05    0.13
Q518  1   0.2531  0.5695  0.5011  11.00000  0.05    0.13
Q519  1   0.0838  0.9293  0.3323  11.00000  0.05    0.13
Q520  1   0.3315  0.8068  0.3538  11.00000  0.05    0.13
Q521  1   0.4590  0.7483  0.2942  11.00000  0.05    0.13
Q522  1   0.8761  0.8100  0.2377  11.00000  0.05    0.13
Q523  1   0.5194  1.0629  0.2134  11.00000  0.05    0.13
Q524  1   0.4077  0.2900  0.4381  11.00000  0.05    0.13
Q525  1   0.4204  0.8371  0.3942  11.00000  0.05    0.13
Q526  1   0.0388  0.9588  0.3336  11.00000  0.05    0.13
Q527  1   0.3291  0.8111  0.3267  11.00000  0.05    0.13
Q528  1  -0.2727  0.2364  0.2850  11.00000  0.05    0.13
Q529  1   0.4203  0.8357  0.2965  11.00000  0.05    0.13
Q530  1   0.3035  0.5312  0.3192  11.00000  0.05    0.13
Q531  1   0.6782  0.9376  0.2420  11.00000  0.05    0.13
Q532  1   0.5797  0.8071  0.1905  11.00000  0.05    0.13
Q533  1   0.5508  0.8225  0.2626  11.00000  0.05    0.13
Q534  1  -0.2050  1.3021  0.2469  11.00000  0.05    0.13
Q535  1   0.4313  1.1681  0.4605  11.00000  0.05    0.13
Q536  1   0.5592  1.0749  0.2479  11.00000  0.05    0.13
Q537  1   0.1831  0.2749  0.4637  11.00000  0.05    0.13
Q538  1   0.2117  1.2523 -0.1104  11.00000  0.05    0.13
Q539  1   0.6030  0.7799  0.3620  11.00000  0.05    0.13
Q540  1   0.6625  0.5286  0.2481  11.00000  0.05    0.13
Q541  1  -0.2832  1.5413  0.2799  11.00000  0.05    0.13
Q542  1  -0.2822  0.4393  0.3450  11.00000  0.05    0.13
Q543  1   0.6814  0.5570  0.2674  11.00000  0.05    0.13
Q544  1   0.4202  0.7141  0.2065  11.00000  0.05    0.12
Q545  1   0.4331  0.6549  0.3094  11.00000  0.05    0.12
Q546  1   0.3725  1.0652  0.3712  11.00000  0.05    0.12
Q547  1   0.7027  0.9613  0.2237  11.00000  0.05    0.12
Q548  1   0.2333  0.3193  0.4319  11.00000  0.05    0.12
Q549  1   0.6689  0.8890  0.2235  11.00000  0.05    0.12
Q550  1  -0.2198  0.3585  0.3532  11.00000  0.05    0.12
Q551  1   0.3182  1.0425  0.5460  11.00000  0.05    0.12
Q552  1   0.7048  0.9901  0.2734  11.00000  0.05    0.12
Q553  1   0.4080  0.7335  0.1975  11.00000  0.05    0.12
Q554  1   0.5453  0.5282  0.2510  11.00000  0.05    0.12
Q555  1  -0.0224  1.0308  0.3524  11.00000  0.05    0.12
Q556  1   0.0408  0.5889  0.3310  11.00000  0.05    0.12
Q557  1   0.5376  0.4485  0.1953  11.00000  0.05    0.12
Q558  1   0.7348  0.7389  0.1488  11.00000  0.05    0.12
Q559  1   0.3779  0.7126  0.2786  11.00000  0.05    0.12
Q560  1   0.3419  0.7944  0.3595  11.00000  0.05    0.12
Q561  1   0.7163  0.9716  0.1994  11.00000  0.05    0.12
Q562  1   0.5448  0.8109  0.2726  11.00000  0.05    0.12
Q563  1   0.3424  0.5296  0.3135  11.00000  0.05    0.12
Q564  1   0.8991  0.7729  0.2245  11.00000  0.05    0.12
Q565  1   0.6072  0.6919  0.2784  11.00000  0.05    0.12
Q566  1   0.2614  0.3134  0.4850  11.00000  0.05    0.12
Q567  1   0.2188  0.5187  0.5022  11.00000  0.05    0.12
Q568  1   0.2578  1.0617  0.1670  11.00000  0.05    0.12
Q569  1   0.4633  0.4284  0.2238  11.00000  0.05    0.12
Q570  1   0.3517  1.1024  0.1866  11.00000  0.05    0.12
Q571  1   0.2456  1.1112  0.1511  11.00000  0.05    0.12
Q572  1  -0.1944  0.3021  0.3925  11.00000  0.05    0.12
Q573  1  -0.1639  0.9594  0.3515  11.00000  0.05    0.12
Q574  1  -0.2583  1.5554  0.2661  11.00000  0.05    0.12
Q575  1  -0.1255  1.0702  0.2854  11.00000  0.05    0.12
Q576  1   0.2185  0.3104  0.4616  11.00000  0.05    0.12
Q577  1   0.3404  0.6903  0.3133  11.00000  0.05    0.12
Q578  1  -0.1416  1.2098  0.2255  11.00000  0.05    0.12
Q579  1  -0.1254  0.3737  0.3918  11.00000  0.05    0.12
Q580  1   0.1607  0.4367  0.3159  11.00000  0.05    0.12
Q581  1   0.5305  0.8699  0.3139  11.00000  0.05    0.12
Q582  1  -0.2197  1.2608  0.2403  11.00000  0.05    0.12
Q583  1   0.4211  0.9200  0.4672  11.00000  0.05    0.12
Q584  1   0.5837  0.6516  0.4138  11.00000  0.05    0.12
Q585  1  -0.0069  0.9264  0.3584  11.00000  0.05    0.12
Q586  1   0.2868  0.9429  0.3926  11.00000  0.05    0.12
Q587  1   0.1955  0.4059  0.3192  11.00000  0.05    0.12
Q588  1  -0.1336  1.1394  0.2578  11.00000  0.05    0.12
Q589  1   0.8586  0.6025  0.2048  11.00000  0.05    0.12
Q590  1   0.2736  0.5207  0.3477  11.00000  0.05    0.12
Q591  1  -0.3097  0.1595  0.3319  11.00000  0.05    0.12
Q592  1  -0.3028  0.2567  0.3890  11.00000  0.05    0.12
Q593  1   0.6973  1.0769  0.2796  11.00000  0.05    0.12
Q594  1   0.2624  0.5960  0.3122  11.00000  0.05    0.12
Q595  1   0.3079  0.4387  0.2370  11.00000  0.05    0.12
Q596  1   0.2535  1.0012  0.1806  11.00000  0.05    0.12
Q597  1   0.4385  0.6491  0.3239  11.00000  0.05    0.12
Q598  1   0.7117  0.7322  0.1353  11.00000  0.05    0.12
Q599  1   0.6201  0.4923  0.3167  11.00000  0.05    0.12
Q600  1   0.3649  1.0604  0.5664  11.00000  0.05    0.12
Q601  1   0.4595  0.7624  0.2248  11.00000  0.05    0.12
Q602  1  -0.1961  1.0569  0.2833  11.00000  0.05    0.11
Q603  1   0.5596  0.6219  0.3311  11.00000  0.05    0.11
Q604  1   0.4985  0.8338  0.3960  11.00000  0.05    0.11
Q605  1   0.3586  1.0755  0.3536  11.00000  0.05    0.11
Q606  1   0.2187  1.0489  0.1471  11.00000  0.05    0.11
Q607  1   0.2377  0.4892  0.4828  11.00000  0.05    0.11
Q608  1   0.2402  0.6980  0.4799  11.00000  0.05    0.11
Q609  1   0.6075  0.6833  0.0674  11.00000  0.05    0.11
Q610  1   0.5679  0.6337  0.3265  11.00000  0.05    0.11
Q611  1   0.7034  0.9721  0.3244  11.00000  0.05    0.11
Q612  1   0.6303  0.6703  0.1791  11.00000  0.05    0.11
Q613  1   0.4880  0.7296  0.2761  11.00000  0.05    0.11
Q614  1  -0.2601  0.1091  0.2638  11.00000  0.05    0.11
Q615  1   0.3979  1.0331  0.3888  11.00000  0.05    0.11
Q616  1   0.4628  0.5887  0.3268  11.00000  0.05    0.11
Q617  1   0.7163  0.8199  0.2155  11.00000  0.05    0.11
Q618  1   0.5193  1.0474  0.4722  11.00000  0.05    0.11
Q619  1  -0.1827  0.3119  0.3905  11.00000  0.05    0.11
Q620  1   0.6730  0.9561  0.1319  11.00000  0.05    0.11
Q621  1   0.4374  0.7975  0.2604  11.00000  0.05    0.11
Q622  1   0.8704  0.5700  0.1280  11.00000  0.05    0.11
Q623  1   0.3932  0.6877  0.4716  11.00000  0.05    0.11
Q624  1  -0.0635  0.9412  0.4602  11.00000  0.05    0.11
Q625  1   0.4323  0.6193  0.3264  11.00000  0.05    0.11
Q626  1  -0.2124  1.1708  0.2521  11.00000  0.05    0.11
Q627  1   0.6733  1.0275  0.2079  11.00000  0.05    0.11
Q628  1   0.5778  0.8906  0.2031  11.00000  0.05    0.11
Q629  1   0.5525  0.6634  0.3511  11.00000  0.05    0.11
Q630  1   0.4487  0.7782  0.1963  11.00000  0.05    0.11
Q631  1   0.7165  0.9384  0.2700  11.00000  0.05    0.11
Q632  1  -0.0210  0.5643  0.3457  11.00000  0.05    0.11
Q633  1   0.3823  0.8779  0.2854  11.00000  0.05    0.11
Q634  1   0.6004  0.6778  0.1077  11.00000  0.05    0.11
Q635  1   0.7700  0.8464  0.2461  11.00000  0.05    0.11
Q636  1   0.6636  0.8379  0.2261  11.00000  0.05    0.11
Q637  1  -0.2534  0.2794  0.3710  11.00000  0.05    0.11
Q638  1   0.6713  1.0826  0.2829  11.00000  0.05    0.11
Q639  1   0.6784  0.5172  0.2244  11.00000  0.05    0.11
Q640  1   0.6437  1.0147  0.1997  11.00000  0.05    0.11
Q641  1   0.2024  0.5717  0.4498  11.00000  0.05    0.11
Q642  1   0.6810  0.9509  0.1830  11.00000  0.05    0.11
Q643  1   0.2089  0.3151  0.3434  11.00000  0.05    0.11
Q644  1   0.6558  1.0158  0.2038  11.00000  0.05    0.11
Q645  1   0.6990  0.7077  0.1673  11.00000  0.05    0.11
Q646  1   0.4280  0.4315  0.3485  11.00000  0.05    0.11
Q647  1  -0.2686  0.0630  0.2640  11.00000  0.05    0.11
Q648  1  -0.1051  1.0317  0.3295  11.00000  0.05    0.10
Q649  1   0.4858  0.9692  0.4980  11.00000  0.05    0.10
Q650  1  -0.0325  0.3378  0.3510  11.00000  0.05    0.10
Q651  1   0.6166  0.9706  0.2050  11.00000  0.05    0.10
Q652  1   0.7099  0.9497  0.1770  11.00000  0.05    0.10
Q653  1   0.4120  0.6646  0.1963  11.00000  0.05    0.10
Q654  1  -0.0524  0.3353  0.3748  11.00000  0.05    0.10
Q655  1   0.3553  0.5087  0.2884  11.00000  0.05    0.10
Q656  1   0.6549  0.2720  0.4219  11.00000  0.05    0.10
Q657  1  -0.1795  1.1418  0.2588  11.00000  0.05    0.10
Q658  1   0.3242  1.1376  0.0316  11.00000  0.05    0.10
Q659  1   0.3906  1.1458  0.1831  11.00000  0.05    0.10
Q660  1   0.6714  0.6500  0.2653  11.00000  0.05    0.10
Q661  1  -0.2512  0.0692  0.2582  11.00000  0.05    0.10
Q662  1   0.4981  0.5825  0.3373  11.00000  0.05    0.10
Q663  1   0.5879  0.7138  0.3660  11.00000  0.05    0.10
Q664  1   0.2950  0.5720  0.3118  11.00000  0.05    0.10
Q665  1   0.5076  1.1699  0.2465  11.00000  0.05    0.10
Q666  1   0.2681  1.0997  0.1546  11.00000  0.05    0.10
Q667  1  -0.1840  0.4014  0.3885  11.00000  0.05    0.10
Q668  1  -0.1593  1.1950  0.2032  11.00000  0.05    0.10
Q669  1   0.5008  0.7996  0.2566  11.00000  0.05    0.10
Q670  1   0.5624  0.8462  0.3415  11.00000  0.05    0.10
Q671  1   0.5828  0.8901  0.2967  11.00000  0.05    0.10
Q672  1   0.0022  0.6492  0.3475  11.00000  0.05    0.10
Q673  1   0.7393  0.9246  0.1125  11.00000  0.05    0.10
Q674  1   0.5397  0.6615  0.1654  11.00000  0.05    0.10
Q675  1   0.4579  0.8742  0.1664  11.00000  0.05    0.10
Q676  1   0.6446  0.9989  0.2484  11.00000  0.05    0.10
Q677  1   0.3325  0.8777  0.5052  11.00000  0.05    0.10
Q678  1   0.2553  0.5454  0.3017  11.00000  0.05    0.10
Q679  1   0.6208  0.1927  0.3018  11.00000  0.05    0.10
Q680  1  -0.1257  0.4314  0.3742  11.00000  0.05    0.10
Q681  1   0.4534  0.5810  0.2940  11.00000  0.05    0.10
Q682  1   0.2803  1.0895  0.1577  11.00000  0.05    0.10
Q683  1   0.5055  0.7133  0.1933  11.00000  0.05    0.10
Q684  1   0.5559  0.5711  0.3392  11.00000  0.05    0.10
Q685  1   0.3278  0.5631  0.1970  11.00000  0.05    0.10
Q686  1   0.6493  0.3140  0.3254  11.00000  0.05    0.10
Q687  1   0.8638  0.8450  0.1387  11.00000  0.05    0.10
Q688  1   0.3730  0.3384  0.3206  11.00000  0.05    0.10
Q689  1   0.1882  0.7496  0.4521  11.00000  0.05    0.10
Q690  1   0.5401  0.7861  0.4675  11.00000  0.05    0.10
Q691  1  -0.1232  0.3286  0.4904  11.00000  0.05    0.10
Q692  1   0.5314  0.7964  0.1578  11.00000  0.05    0.10
Q693  1   0.7509  0.9747  0.3365  11.00000  0.05    0.10
Q694  1   0.4002  0.7484  0.2771  11.00000  0.05    0.10
Q695  1   0.5242  0.7828  0.2973  11.00000  0.05    0.10
Q696  1   0.7071  1.0408  0.3482  11.00000  0.05    0.10
Q697  1   0.7727  0.9728  0.3856  11.00000  0.05    0.10
Q698  1  -0.1693  0.4307  0.3642  11.00000  0.05    0.10
Q699  1  -0.2305  0.4262  0.3384  11.00000  0.05    0.10
Q700  1   0.9019  0.7577  0.1974  11.00000  0.05    0.10
Q701  1   0.7184  1.0089  0.3138  11.00000  0.05    0.10
Q702  1   0.6525  0.4794  0.3779  11.00000  0.05    0.09
Q703  1   0.0152  0.8993  0.3477  11.00000  0.05    0.09
Q704  1   0.3081  0.6950  0.3729  11.00000  0.05    0.09
Q705  1   0.6565  1.1165  0.2784  11.00000  0.05    0.09
Q706  1   0.3915  0.9133  0.2089  11.00000  0.05    0.09
Q707  1   0.1533  1.1962 -0.1209  11.00000  0.05    0.09
Q708  1   0.3895  0.6225  0.1946  11.00000  0.05    0.09
Q709  1  -0.2500  1.2297  0.2500  10.50000  0.05    0.09
Q710  1  -0.0249  0.6602  0.3403  11.00000  0.05    0.09
Q711  1   0.4599  0.4597  0.2483  11.00000  0.05    0.09
Q712  1   0.5301  0.6232  0.2961  11.00000  0.05    0.09
Q713  1   0.9011  0.5773  0.1531  11.00000  0.05    0.09
Q714  1   0.6443  0.7810  0.4717  11.00000  0.05    0.09
Q715  1   0.5065  0.8714  0.2042  11.00000  0.05    0.09
Q716  1   0.3804  0.4552  0.2269  11.00000  0.05    0.09
Q717  1  -0.0970  0.3907  0.3985  11.00000  0.05    0.09
Q718  1   0.3906  1.0564  0.2564  11.00000  0.05    0.09
Q719  1   0.3304  1.2160 -0.0696  11.00000  0.05    0.09
Q720  1   0.6312  0.7668  0.5003  11.00000  0.05    0.09
Q721  1  -0.0820  0.4041  0.3812  11.00000  0.05    0.09
Q722  1  -0.1568  0.4697  0.3233  11.00000  0.05    0.09
Q723  1  -0.2677  0.1806  0.2759  11.00000  0.05    0.09
Q724  1   0.5927  1.0026  0.0860  11.00000  0.05    0.09
Q725  1   0.5808  0.5397  0.3257  11.00000  0.05    0.09
Q726  1   0.2904  0.2572  0.5195  11.00000  0.05    0.09
Q727  1   0.4030  1.1158  0.5037  11.00000  0.05    0.09
Q728  1   0.2479  0.2238  0.4160  11.00000  0.05    0.09
Q729  1   0.2067  0.5166  0.3181  11.00000  0.05    0.09
Q730  1   0.5545  1.0414  0.2288  11.00000  0.05    0.09
Q731  1   0.3326  0.4705  0.2439  11.00000  0.05    0.09
Q732  1   0.2043  0.3234  0.3942  11.00000  0.05    0.09
Q733  1   0.6424  1.1291  0.2744  11.00000  0.05    0.09
Q734  1   0.4006  0.6835  0.2717  11.00000  0.05    0.09
Q735  1   0.4209  0.4084  0.0566  11.00000  0.05    0.09
Q736  1   0.7284  0.9963  0.3366  11.00000  0.05    0.09
Q737  1   0.7031  1.1101  0.3651  11.00000  0.05    0.09
Q738  1  -0.1985  0.3451  0.3205  11.00000  0.05    0.09
Q739  1   0.6699  0.7416  0.1123  11.00000  0.05    0.09
Q740  1   0.4571  0.9265  0.2130  11.00000  0.05    0.09
Q741  1   0.4254  0.6224  0.1995  11.00000  0.05    0.09
Q742  1   0.2769  0.2448  0.5143  11.00000  0.05    0.09
Q743  1  -0.1872  0.0966  0.2936  11.00000  0.05    0.09
Q744  1   0.4554  0.9866  0.2154  11.00000  0.05    0.09
Q745  1   0.8773  0.5064  0.1521  11.00000  0.05    0.09
Q746  1  -0.1607  1.1039  0.3289  11.00000  0.05    0.09
Q747  1  -0.0108  1.0229  0.3325  11.00000  0.05    0.09
Q748  1   0.5765  0.5921  0.1197  11.00000  0.05    0.09
Q749  1   0.4617  0.6484  0.2056  11.00000  0.05    0.09
Q750  1   0.3518  0.8548  0.4698  11.00000  0.05    0.09
Q751  1   0.2238  0.8885  0.3446  11.00000  0.05    0.09
Q752  1   0.1786  0.3226  0.1798  11.00000  0.05    0.09
Q753  1   0.3886  0.6233  0.1696  11.00000  0.05    0.09
Q754  1   0.3562  0.5044  0.1974  11.00000  0.05    0.09
Q755  1  -0.2517  0.0995  0.3038  11.00000  0.05    0.09
Q756  1   0.4423  0.3477  0.1333  11.00000  0.05    0.09
Q757  1   0.0835  0.9072  0.3833  11.00000  0.05    0.09
Q758  1   0.6271  1.1403  0.2777  11.00000  0.05    0.09
Q759  1  -0.0454  1.0515  0.3964  11.00000  0.05    0.08
Q760  1   0.5445  0.7600  0.0866  11.00000  0.05    0.08
Q761  1   0.1832  0.2680  0.5032  11.00000  0.05    0.08
Q762  1  -0.1005  0.3083  0.3929  11.00000  0.05    0.08
Q763  1   0.3878  1.0786  0.0313  11.00000  0.05    0.08
Q764  1   0.4959  0.5872  0.3212  11.00000  0.05    0.08
Q765  1   0.2267  0.4995  0.2911  11.00000  0.05    0.08
Q766  1   0.6172  0.4882  0.3494  11.00000  0.05    0.08
Q767  1   0.3046  0.8734  0.5083  11.00000  0.05    0.08
Q768  1   0.5657  0.8497  0.1763  11.00000  0.05    0.08
Q769  1   0.2484  0.2383  0.5041  11.00000  0.05    0.08
Q770  1   0.6161  0.6540  0.2638  11.00000  0.05    0.08
Q771  1   0.1715  0.7595  0.4654  11.00000  0.05    0.08
Q772  1   0.2822  0.3641  0.1758  11.00000  0.05    0.08
Q773  1   0.3354  0.4037  0.3672  11.00000  0.05    0.08
Q774  1   0.6885  0.3139  0.3513  11.00000  0.05    0.08
Q775  1   0.1587  0.6518  0.4614  11.00000  0.05    0.08
Q776  1   0.2734  0.9553  0.1961  11.00000  0.05    0.08
Q777  1   0.4675  0.7877  0.5030  11.00000  0.05    0.08
Q778  1  -0.0604  0.5966  0.3758  11.00000  0.05    0.08
Q779  1  -0.0496  1.0432  0.3213  11.00000  0.05    0.08
Q780  1   0.5461  0.5483  0.3560  11.00000  0.05    0.08
Q781  1   0.4964  0.3676  0.1315  11.00000  0.05    0.08
Q782  1   0.2691  0.5427  0.3323  11.00000  0.05    0.08
Q783  1   0.6660  0.6347  0.3925  11.00000  0.05    0.08
Q784  1   0.6090  0.8145  0.1498  11.00000  0.05    0.08
Q785  1   0.2251  0.4604  0.3230  11.00000  0.05    0.08
Q786  1   0.5080  0.5555  0.3471  11.00000  0.05    0.08
Q787  1   0.5615  0.5462  0.3086  11.00000  0.05    0.08
Q788  1   0.3547  0.2959  0.4399  11.00000  0.05    0.08
Q789  1   0.0953  0.8668  0.3310  11.00000  0.05    0.08
Q790  1   0.3697  1.0869  0.0742  11.00000  0.05    0.08
Q791  1  -0.2861  0.2819  0.3486  11.00000  0.05    0.08
Q792  1   0.5905  0.8904  0.3242  11.00000  0.05    0.08
Q793  1  -0.0971  0.9323  0.3446  11.00000  0.05    0.08
Q794  1   0.5656  0.7487  0.3973  11.00000  0.05    0.08
Q795  1  -0.1849  0.9601  0.3937  11.00000  0.05    0.08
Q796  1   0.3171  1.0960  0.0827  11.00000  0.05    0.08
Q797  1   0.7361  1.1096  0.3753  11.00000  0.05    0.08
Q798  1   0.0127  0.6243  0.3732  11.00000  0.05    0.08
Q799  1   0.6035  0.8179  0.2904  11.00000  0.05    0.08
Q800  1   0.3572  1.0359  0.5241  11.00000  0.05    0.08
Q801  1   0.5877  0.9134  0.2780  11.00000  0.05    0.08
Q802  1   0.4493  0.7794  0.5261  11.00000  0.05    0.08
Q803  1   0.4635  0.9701  0.3600  11.00000  0.05    0.08
Q804  1   0.3454  1.0315  0.5308  11.00000  0.05    0.08
Q805  1   0.3885  0.6360  0.4236  11.00000  0.05    0.08
Q806  1  -0.2581  0.4320  0.3677  11.00000  0.05    0.08
Q807  1   0.3738  0.7706  0.1541  11.00000  0.05    0.08
Q808  1   0.4814  0.7705  0.4746  11.00000  0.05    0.08
Q809  1   0.1776  0.3276  0.4328  11.00000  0.05    0.08
Q810  1   0.1176  0.6188  0.4571  11.00000  0.05    0.08
Q811  1   0.2289  0.1714  0.4117  11.00000  0.05    0.08
Q812  1   0.2846  0.7703  0.4297  11.00000  0.05    0.08
Q813  1   0.4298  0.6344  0.4188  11.00000  0.05    0.07
Q814  1   0.3198  0.9607  0.3612  11.00000  0.05    0.07
Q815  1   0.6019  0.6370  0.1300  11.00000  0.05    0.07
Q816  1   0.4098  0.6534  0.4647  11.00000  0.05    0.07
Q817  1  -0.0654  0.4380  0.3579  11.00000  0.05    0.07
Q818  1   0.1759  0.6577  0.4479  11.00000  0.05    0.07
Q819  1   0.6069  0.5627  0.3885  11.00000  0.05    0.07
Q820  1   0.6193  0.4797  0.4047  11.00000  0.05    0.07
Q821  1   0.6393  1.0965  0.3055  11.00000  0.05    0.07
Q822  1   0.1789  0.8411  0.3811  11.00000  0.05    0.07
Q823  1   0.2257  1.0679  0.5070  11.00000  0.05    0.07
Q824  1   0.3053  1.0306  0.5167  11.00000  0.05    0.07
Q825  1   0.6796  0.9289  0.3311  11.00000  0.05    0.07
Q826  1   0.5717  0.6342  0.1653  11.00000  0.05    0.07
Q827  1   0.5697  0.7086  0.1177  11.00000  0.05    0.07
Q828  1   0.8045  0.4673  0.1690  11.00000  0.05    0.07
Q829  1  -0.2778  0.1520  0.2915  11.00000  0.05    0.07
Q830  1   0.5915  0.8870  0.3479  11.00000  0.05    0.07
Q831  1  -0.2903  0.1228  0.3121  11.00000  0.05    0.07
Q832  1   0.4992  0.7874  0.5131  11.00000  0.05    0.07
Q833  1  -0.1208  0.2824  0.3854  11.00000  0.05    0.07
Q834  1   0.8153  0.8599  0.1565  11.00000  0.05    0.07
Q835  1   0.3739  0.2486  0.4295  11.00000  0.05    0.07
Q836  1   0.3753  1.0985  0.1632  11.00000  0.05    0.07
Q837  1   0.3829  0.4226  0.1741  11.00000  0.05    0.07
Q838  1   0.8234  0.8160  0.2105  11.00000  0.05    0.07
Q839  1   0.6485  0.2459  0.3333  11.00000  0.05    0.07
Q840  1  -0.2485  0.3419  0.3212  11.00000  0.05    0.07
Q841  1   0.5174  0.5587  0.2926  11.00000  0.05    0.07
Q842  1   0.1998  0.8303  0.3596  11.00000  0.05    0.07
Q843  1   0.6510  0.2905  0.3690  11.00000  0.05    0.06
Q844  1  -0.2235  0.1667  0.2734  11.00000  0.05    0.06
Q845  1   0.4514  0.6988  0.4682  11.00000  0.05    0.06
Q846  1   0.2406  0.2432  0.4736  11.00000  0.05    0.06
Q847  1   0.8335  0.8603  0.1895  11.00000  0.05    0.06
Q848  1   0.0840  0.9034  0.4172  11.00000  0.05    0.06
Q849  1   0.3808  0.8225  0.3916  11.00000  0.05    0.06
Q850  1   0.6500  0.2103  0.3197  11.00000  0.05    0.06
Q851  1   0.7982  1.0173  0.4020  11.00000  0.05    0.06
Q852  1   0.5797  0.4670  0.3863  11.00000  0.05    0.06
Q853  1   0.7270  0.9500  0.1482  11.00000  0.05    0.06
Q854  1   0.5695  0.6885  0.1128  11.00000  0.05    0.06
Q855  1   0.4530  0.4123  0.4195  11.00000  0.05    0.06
Q856  1   0.3116  1.0485  0.5712  11.00000  0.05    0.06
Q857  1   0.4779  1.0704  0.4637  11.00000  0.05    0.06
Q858  1  -0.2435  0.0988  0.3386  11.00000  0.05    0.06
Q859  1   0.6545  1.1401  0.3729  11.00000  0.05    0.06
Q860  1   0.0399  1.2384  0.3917  11.00000  0.05    0.06
Q861  1   0.7619  0.9192  0.1437  11.00000  0.05    0.06
Q862  1   0.4793  0.8864  0.3927  11.00000  0.05    0.06
Q863  1   0.2505  0.5751  0.3366  11.00000  0.05    0.06
Q864  1   0.5434  0.9687  0.4641  11.00000  0.05    0.06
Q865  1   0.3409  1.1028  0.5309  11.00000  0.05    0.06
Q866  1   0.2152  0.9417  0.1631  11.00000  0.05    0.06
Q867  1   0.6818  1.1290  0.3440  11.00000  0.05    0.06
Q868  1   0.2250  0.7474  0.4738  11.00000  0.05    0.06
Q869  1   0.6627  1.1247  0.3672  11.00000  0.05    0.06
Q870  1  -0.0692  0.9643  0.3635  11.00000  0.05    0.06
Q871  1   0.4941  0.4385  0.3849  11.00000  0.05    0.06
Q872  1  -0.0423  0.2485  0.3950  11.00000  0.05    0.06
Q873  1   0.2482  0.9156  0.3637  11.00000  0.05    0.06
Q874  1   0.0433  0.9006  0.4648  11.00000  0.05    0.06
Q875  1   0.3793  0.6501  0.4889  11.00000  0.05    0.06
Q876  1   0.0698  0.5498  0.4074  11.00000  0.05    0.06
Q877  1   0.2467  0.9222  0.1925  11.00000  0.05    0.06
Q878  1   0.5955  0.6239  0.2868  11.00000  0.05    0.06
Q879  1   0.5896  0.5291  0.3617  11.00000  0.05    0.06
Q880  1   0.2044  0.8480  0.3343  11.00000  0.05    0.06
Q881  1   0.6710  0.9186  0.3017  11.00000  0.05    0.06
Q882  1   0.4707  0.5723  0.1933  11.00000  0.05    0.06
Q883  1   0.3809  0.8682  0.4596  11.00000  0.05    0.06
Q884  1   0.1314  0.2762  0.5080  11.00000  0.05    0.06
Q885  1   0.0953  0.8921  0.4720  11.00000  0.05    0.06
Q886  1   0.4062  1.2116  0.0050  11.00000  0.05    0.06
Q887  1   0.4432  0.9477  0.1875  11.00000  0.05    0.05
Q888  1   0.4014  1.1122  0.3816  11.00000  0.05    0.05
Q889  1   0.5468  0.7644  0.0722  11.00000  0.05    0.05
Q890  1   0.6462  1.1825  0.4302  11.00000  0.05    0.05
Q891  1   0.5381  0.7370  0.3172  11.00000  0.05    0.05
Q892  1   0.6583  0.9283  0.2905  11.00000  0.05    0.05
Q893  1   0.1411  0.8397  0.3322  11.00000  0.05    0.05
Q894  1   0.2259  1.1390  0.0440  11.00000  0.05    0.05
Q895  1   0.5274  0.9800  0.2078  11.00000  0.05    0.05
Q896  1   0.8399  0.4984  0.1506  11.00000  0.05    0.05
Q897  1   0.5052  0.9655  0.2024  11.00000  0.05    0.05
Q898  1   0.4911  0.8529  0.2543  11.00000  0.05    0.05
Q899  1   0.5648  1.0395  0.4563  11.00000  0.05    0.05
Q900  1   0.1699  0.8921  0.3513  11.00000  0.05    0.05
Q901  1   0.4013  1.2031 -0.0011  11.00000  0.05    0.05
Q902  1   0.4616  0.3128  0.1589  11.00000  0.05    0.05
Q903  1   0.7640  0.8932  0.0929  11.00000  0.05    0.05
Q904  1   0.3792  0.9749  0.3760  11.00000  0.05    0.05
Q905  1   0.5231  0.8137  0.2207  11.00000  0.05    0.05
Q906  1   0.4272  1.0911  0.3428  11.00000  0.05    0.05
Q907  1   0.7506  1.0512  0.3302  11.00000  0.05    0.05
Q908  1   0.2001  1.2169 -0.0960  11.00000  0.05    0.05
Q909  1   0.6867  0.4606  0.3794  11.00000  0.05    0.05
Q910  1   0.4041  0.5111  0.2456  11.00000  0.05    0.05
Q911  1   0.3434  0.5992  0.1665  11.00000  0.05    0.05
Q912  1   0.2089  0.7089  0.4373  11.00000  0.05    0.05
Q913  1   0.4118  0.7279  0.5012  11.00000  0.05    0.05
Q914  1   0.2704  1.0165  0.1102  11.00000  0.05    0.05
Q915  1  -0.0109  0.4181  0.3583  11.00000  0.05    0.05
Q916  1   0.5460  0.8107  0.2252  11.00000  0.05    0.05
Q917  1   0.2785  1.1207  0.0652  11.00000  0.05    0.05
Q918  1   0.6600  0.5701  0.1180  11.00000  0.05    0.05
Q919  1   0.4841  1.0387  0.2618  11.00000  0.05    0.05
Q920  1   0.4328  0.2906  0.3591  11.00000  0.05    0.05
Q921  1   0.6705  1.1622  0.3485  11.00000  0.05    0.05
Q922  1   0.6686  0.6298  0.1298  11.00000  0.05    0.05
Q923  1   0.4540  0.6936  0.3892  11.00000  0.05    0.05
Q924  1   0.1760  0.4928  0.3354  11.00000  0.05    0.05
Q925  1   0.3523  0.6618  0.4676  11.00000  0.05    0.05
Q926  1   0.3755  0.3993  0.3697  11.00000  0.05    0.05
Q927  1   0.4392  1.0355  0.2543  11.00000  0.05    0.05
Q928  1   0.6222  0.2498  0.3093  11.00000  0.05    0.05
Q929  1   0.7081  0.8979  0.1767  11.00000  0.05    0.05
Q930  1   0.5501  1.0832  0.0256  11.00000  0.05    0.05
Q931  1   0.6209  1.1826  0.3863  11.00000  0.05    0.05
Q932  1   0.3132  1.0775  0.5201  11.00000  0.05    0.05
Q933  1  -0.0910  0.4887  0.3406  11.00000  0.05    0.05
Q934  1   0.1731  0.9800  0.4654  11.00000  0.05    0.05
Q935  1   0.6176  0.2192  0.3806  11.00000  0.05    0.05
Q936  1   0.3429  0.9005  0.2026  11.00000  0.05    0.05
Q937  1   0.6188  0.8472  0.3091  11.00000  0.05    0.05
Q938  1   0.1882  0.4991  0.3438  11.00000  0.05    0.05
Q939  1   0.6120  0.5228  0.3723  11.00000  0.05    0.05
Q940  1   0.0856  0.6362  0.4013  11.00000  0.05    0.05
Q941  1  -0.2642  0.1987  0.3925  11.00000  0.05    0.05
Q942  1   0.4081  1.0888  0.5222  11.00000  0.05    0.05
Q943  1   0.3503  0.9865  0.1030  11.00000  0.05    0.05
Q944  1   0.4843  0.3178  0.3369  11.00000  0.05    0.04
Q945  1   0.5722  0.5695  0.2819  11.00000  0.05    0.04
Q946  1   0.4895  0.3261  0.3324  11.00000  0.05    0.04
Q947  1   0.7767  1.0901  0.4067  11.00000  0.05    0.04
Q948  1   0.1430  0.1798  0.3674  11.00000  0.05    0.04
Q949  1   0.3789  1.0988  0.1341  11.00000  0.05    0.04
Q950  1  -0.2493  0.1096  0.3271  11.00000  0.05    0.04
Q951  1  -0.1127  1.1373  0.2845  11.00000  0.05    0.04
Q952  1   0.3429  1.1584  0.0117  11.00000  0.05    0.04
Q953  1   0.0042  1.2025  0.3988  11.00000  0.05    0.04
Q954  1   0.4380  0.8115  0.1132  11.00000  0.05    0.04
Q955  1   0.6337  0.8814  0.3348  11.00000  0.05    0.04
Q956  1   0.2207  1.0468  0.1194  11.00000  0.05    0.04
Q957  1   0.1154  1.0208  0.5040  11.00000  0.05    0.04
Q958  1   0.6595  0.7666  0.4142  11.00000  0.05    0.04
Q959  1   0.3719  0.8696  0.1971  11.00000  0.05    0.04
Q960  1   0.6637  1.1911  0.4165  11.00000  0.05    0.04
Q961  1   0.1247  0.3376  0.3526  11.00000  0.05    0.04
Q962  1   0.6497  0.2158  0.4046  11.00000  0.05    0.04
Q963  1   0.0009  0.5549  0.4271  11.00000  0.05    0.04
Q964  1  -0.0395  0.9905  0.3347  11.00000  0.05    0.04
Q965  1   0.2584  0.1309  0.3772  11.00000  0.05    0.04
Q966  1   0.7803  1.0505  0.4166  11.00000  0.05    0.04
Q967  1   0.6394  0.8890  0.3488  11.00000  0.05    0.04
Q968  1   0.4973  0.6609  0.1937  11.00000  0.05    0.04
Q969  1  -0.2893  0.2829  0.4728  11.00000  0.05    0.04
Q970  1   0.2676  0.3261  0.3932  11.00000  0.05    0.04
Q971  1   0.6507  0.8960  0.3171  11.00000  0.05    0.04
Q972  1   0.1738  0.6183  0.3996  11.00000  0.05    0.04
Q973  1  -0.1093  0.4929  0.3858  11.00000  0.05    0.04
Q974  1   0.6689  0.9044  0.1669  11.00000  0.05    0.04
Q975  1   0.7978  1.0458  0.4243  11.00000  0.05    0.04
Q976  1   0.4122  1.0096  0.4848  11.00000  0.05    0.04
Q977  1   0.4409  0.3711  0.3798  11.00000  0.05    0.04
Q978  1   0.2094  0.6393  0.5046  11.00000  0.05    0.04
Q979  1   0.6525  0.9167  0.3606  11.00000  0.05    0.04
Q980  1   0.7701  0.4800  0.1447  11.00000  0.05    0.04
Q981  1   0.2531  0.5190  0.3955  11.00000  0.05    0.04
Q982  1   0.4214  1.1036  0.1534  11.00000  0.05    0.03
Q983  1  -0.1813  0.1179  0.4209  11.00000  0.05    0.03
Q984  1   0.2282  0.4489  0.5027  11.00000  0.05    0.03
Q985  1   0.5867  0.9418  0.4556  11.00000  0.05    0.03
Q986  1   0.0373  0.5289  0.4525  11.00000  0.05    0.03
Q987  1   0.3791  1.1964 -0.0408  11.00000  0.05    0.03
Q988  1   0.6383  0.8785  0.1081  11.00000  0.05    0.03
Q989  1   0.3736  0.7813  0.5662  11.00000  0.05    0.03
Q990  1   0.4268  0.5425  0.2320  11.00000  0.05    0.03
Q991  1   0.7055  0.7919  0.1224  11.00000  0.05    0.03
Q992  1   0.4453  0.5566  0.2074  11.00000  0.05    0.03
Q993  1   0.3928  0.3619  0.1257  11.00000  0.05    0.03
Q994  1  -0.1324  0.4520  0.4745  11.00000  0.05    0.03
Q995  1   0.7790  0.8836  0.1793  11.00000  0.05    0.03
Q996  1   0.2107  1.1913  0.0616  11.00000  0.05    0.03
Q997  1   0.6517  1.1952  0.3545  11.00000  0.05    0.03
Q998  1   0.2979  0.5928  0.4440  11.00000  0.05    0.03
Q999  1   0.4123  0.5642  0.1501  11.00000  0.05    0.03
;
_shelx_res_checksum                31965
_shelx_hkl_file
;
 -29   0   1   -0.32    5.14
 -29   0   1    0.33    4.44
  29   0  -1    0.25    5.30
  29   0  -1   -0.52    5.56
 -29   0   2    0.07    4.61
  29   0  -2    0.17    5.59
 -29   0   3    2.83    4.81
  29   0  -3    1.29    5.71
 -29   0   4    0.22    4.69
  29   0  -4   -0.50    5.64
 -29   0   5   -0.56    4.64
  29   0  -5   -0.27    5.65
  29   0  -6    0.10    5.60
 -29   0   7    1.00    4.69
  29   0  -7    0.51    5.68
 -29   0   8    0.48    4.67
  29   0  -8    0.22    5.47
 -29   0   9   -0.09    4.67
  29   0  -9   -0.34    5.61
 -29   0  10    0.52    4.69
  29   0 -10   -0.22    5.52
 -29   0  11    1.21    4.78
  29   0 -11    0.11    5.74
 -29   0  12    0.19    4.82
  29   0 -12   -0.50    5.66
 -29   0  13   -0.88    4.82
  29   0 -13    0.09    5.45
 -29   0  14   -0.89    4.79
  29   0 -14   -0.05    5.60
 -29   0  15    0.96    4.84
  29   0 -15   -0.12    5.59
 -29   1   1   -0.44    5.30
 -29   1   1    0.13    4.39
  29  -1  -1    0.00    5.31
  29   1  -1   -0.48    5.68
 -29  -1   1    0.58    4.48
 -29   1   2    1.01    5.34
 -29   1   2    0.17    4.62
  29  -1  -2    0.40    5.25
  29   1  -2    0.21    5.73
 -29  -1   2    0.33    4.49
 -29   1   3    0.15    5.32
 -29   1   3   -0.82    4.67
  29  -1  -3    0.50    5.15
  29   1  -3   -1.08    5.64
 -29  -1   3   -0.34    4.67
 -29   1   4   -0.09    4.92
 -29   1   4   -0.25    4.50
  29  -1  -4   -0.66    5.07
  29   1  -4   -0.06    5.57
 -29  -1   4   -0.77    4.73
 -29   1   5    1.21    4.59
  29   1  -5    0.73    5.64
 -29  -1   5    1.08    4.71
  29   1  -6    0.61    5.58
 -29   1   7   -0.10    4.73
  29   1  -7   -1.05    5.71
 -29  -1   7    0.00    4.66
 -29   1   8    0.16    4.79
  29   1  -8    0.41    5.64
 -29  -1   8    0.96    4.74
 -29   1   9    0.44    4.70
  29   1  -9   -0.52    5.60
 -29  -1   9    0.33    4.68
 -29   1  10   -0.93    4.79
  29   1 -10   -0.84    5.63
 -29  -1  10    1.17    4.75
 -29   1  11   -0.30    4.77
  29   1 -11   -0.03    5.81
 -29  -1  11    0.03    4.80
 -29   1  12    0.86    4.73
  29   1 -12    1.60    5.61
 -29  -1  12   -0.19    4.80
 -29   1  13    0.51    4.77
  29   1 -13    0.58    5.01
 -29  -1  13    0.12    4.86
 -29   1  14    0.09    4.77
 -29  -1  14   -0.37    4.83
 -29   1  15    0.16    4.72
 -29  -1  15    0.77    4.82
 -29   2   1   -0.16    5.45
 -29   2   1    0.96    4.46
  29  -2  -1    0.93    5.32
  29  -2  -1   -0.24    5.55
 -29  -2   1    0.39    4.66
 -29   2   2   -0.67    5.44
 -29   2   2    0.27    4.60
  29  -2  -2    0.24    5.22
  29  -2  -2    0.66    5.57
 -29  -2   2    0.04    4.60
 -29   2   3    1.58    5.47
 -29   2   3   -0.11    4.45
  29  -2  -3    0.22    5.09
  29  -2  -3    0.25    5.60
 -29  -2   3    1.09    4.67
 -29   2   4    0.01    5.40
 -29   2   4    0.09    4.52
  29  -2  -4   -0.31    5.04
  29  -2  -4    0.33    5.67
 -29  -2   4    0.56    4.72
 -29   2   5    0.47    5.45
 -29   2   5   -0.36    4.40
  29  -2  -5   -0.47    5.00
  29  -2  -5   -0.03    5.59
 -29  -2   5   -0.63    4.80
 -29   2   6    0.06    5.34
  29  -2  -6   -0.20    4.99
  29  -2  -6    0.18    5.62
 -29   2   7    0.63    4.75
  29  -2  -7    0.44    5.71
 -29  -2   7    0.72    4.32
 -29   2   8   -0.29    4.74
  29  -2  -8   -1.43    5.73
 -29  -2   8    0.46    4.93
 -29   2   9    0.30    4.68
  29  -2  -9   -0.59    5.75
 -29  -2   9   -0.08    4.84
 -29   2  10    0.32    4.67
  29  -2 -10    0.44    5.61
 -29  -2  10    0.21    4.83
 -29   2  11   -0.13    4.62
  29  -2 -11   -0.67    5.73
 -29  -2  11   -0.14    4.77
 -29   2  12    0.43    4.60
  29  -2 -12   -0.74    5.76
 -29  -2  12    0.16    4.89
 -29   2  13    1.50    4.81
  29  -2 -13    0.16    5.60
 -29  -2  13   -0.06    5.11
 -29   2  14   -0.43    4.81
  29  -2 -14   -0.66    5.63
  29   2 -14    0.36    5.54
 -29  -2  14    0.14    4.86
 -29   3   1    0.02    5.61
 -29   3   1    0.25    4.42
  29  -3  -1    0.22    5.09
  29  -3  -1    0.02    5.54
  29   3  -1    0.65    5.80
 -29  -3   1    0.97    4.74
 -29   3   2    0.97    5.66
 -29   3   2   -0.23    4.52
  29  -3  -2    0.10    5.06
  29  -3  -2    0.22    5.67
  29   3  -2   -0.89    5.86
 -29  -3   2    0.41    4.74
 -29   3   3    1.00    5.70
 -29   3   3    0.65    4.47
  29  -3  -3    1.08    5.05
  29  -3  -3    1.46    5.77
  29   3  -3   -0.15    5.64
 -29  -3   3    1.34    4.75
 -29   3   4    0.00    5.54
 -29   3   4    0.32    4.28
  29  -3  -4    0.65    5.10
  29  -3  -4   -0.62    5.68
  29   3  -4    0.09    5.69
 -29  -3   4   -0.07    4.72
 -29   3   5    0.25    5.55
 -29   3   5    0.66    4.55
  29  -3  -5   -0.22    5.01
  29  -3  -5   -0.53    5.63
  29   3  -5    0.94    5.60
 -29  -3   5    0.19    4.84
 -29   3   6   -0.03    5.52
  29  -3  -6    0.97    4.95
  29  -3  -6    0.45    5.64
  29   3  -6    1.04    5.75
 -29   3   7   -0.27    5.60
 -29   3   7   -0.34    4.62
  29  -3  -7   -0.07    4.95
  29  -3  -7   -0.08    5.57
  29   3  -7   -1.14    5.79
 -29   3   8    1.38    5.08
 -29   3   8    0.12    4.68
  29  -3  -8   -0.20    4.91
  29  -3  -8    0.87    5.68
  29   3  -8    0.22    5.71
 -29  -3   8    0.55    5.00
 -29   3   9    1.27    4.57
  29  -3  -9   -0.72    5.77
  29   3  -9   -0.26    5.66
 -29  -3   9   -0.20    4.94
 -29   3  10    0.57    4.64
  29  -3 -10    0.81    5.61
  29   3 -10    0.69    5.79
 -29  -3  10    0.50    4.94
 -29   3  11    0.00    4.60
  29  -3 -11    0.21    5.80
  29   3 -11    0.39    5.72
 -29  -3  11   -0.55    4.96
 -29   3  12    0.00    4.71
  29  -3 -12   -0.48    5.68
  29   3 -12    0.91    5.59
 -29  -3  12    0.23    4.91
 -29   3  13    0.71    4.73
  29  -3 -13   -0.37    5.50
  29   3 -13   -0.58    5.64
 -29  -3  13   -0.13    5.10
 -29   4   2    0.41    5.73
 -29   4   2   -0.19    4.38
  29  -4  -2   -0.59    5.09
  29  -4  -2   -0.07    5.63
  29   4  -2    0.82    5.63
 -29  -4   2   -0.61    4.72
 -29   4   3   -0.36    5.77
 -29   4   3    0.23    4.43
  29  -4  -3    0.06    5.02
  29  -4  -3    0.54    5.58
  29   4  -3    0.38    5.49
 -29  -4   3    0.96    4.85
 -29   4   4   -0.21    5.61
 -29   4   4   -0.56    4.52
  29  -4  -4   -0.34    4.99
  29  -4  -4   -0.76    5.72
  29   4  -4    0.58    5.59
 -29  -4   4    0.16    4.78
 -29   4   5   -0.12    5.62
 -29   4   5   -0.10    4.45
  29  -4  -5    0.51    4.96
  29  -4  -5    0.72    5.73
  29   4  -5   -0.22    5.57
 -29  -4   5   -0.56    4.84
 -29   4   6   -0.60    5.72
  29  -4  -6   -0.27    4.92
  29  -4  -6    0.39    5.67
  29   4  -6   -0.50    5.58
 -29   4   7    0.40    5.59
 -29   4   7    0.83    4.43
  29  -4  -7   -0.07    4.90
  29  -4  -7   -0.14    5.73
  29   4  -7   -0.75    5.67
 -29   4   8   -0.21    5.64
 -29   4   8    0.00    4.55
  29  -4  -8    0.32    4.91
  29  -4  -8   -0.65    5.62
  29   4  -8    0.31    5.70
 -29  -4   8    0.50    5.00
 -29   4   9    1.02    5.61
 -29   4   9    0.13    4.60
  29  -4  -9   -0.16    4.84
  29  -4  -9   -0.95    5.66
  29   4  -9    0.31    5.64
 -29  -4   9   -0.10    5.10
 -29   4  10    0.91    4.58
  29  -4 -10    0.69    5.72
  29   4 -10    0.49    5.63
 -29  -4  10    0.47    5.10
 -29   4  11   -0.61    4.75
  29  -4 -11    0.61    5.65
  29   4 -11   -0.59    5.59
 -29  -4  11   -0.63    5.03
 -28   0   1    0.63    4.49
  28   0  -1   -0.55    5.37
  28   0  -1   -0.15    5.60
 -28   0   2    0.45    4.56
  28   0  -2    0.02    5.29
  28   0  -2    0.07    5.58
 -28   0   3   -0.01    5.17
 -28   0   3   -0.22    4.57
  28   0  -3    0.74    5.23
  28   0  -3    0.66    5.47
 -28   0   4    0.25    5.15
 -28   0   4   -0.23    4.58
  28   0  -4   -0.17    5.13
  28   0  -4    0.02    5.57
 -28   0   5   -0.13    5.19
 -28   0   5   -0.51    4.54
  28   0  -5   -0.99    5.53
 -28   0   6    0.38    5.19
  28   0  -6   -0.27    5.47
 -28   0   7   -0.28    4.90
 -28   0   7    0.12    4.57
  28   0  -7    0.04    4.80
  28   0  -7   -0.17    5.50
 -28   0   8    0.01    4.49
  28   0  -8   -0.41    5.50
 -28   0   9    0.61    4.63
  28   0  -9   -0.82    5.61
 -28   0  10    1.26    4.57
  28   0 -10    0.12    5.56
 -28   0  11    0.23    4.64
  28   0 -11    0.05    5.52
 -28   0  12   -0.72    4.55
  28   0 -12   -0.57    5.48
 -28   0  13    0.29    4.68
  28   0 -13   -0.39    5.36
 -28   0  14    0.37    4.68
  28   0 -14    0.51    5.57
 -28   0  15    0.28    4.62
  28   0 -15   -0.10    5.46
 -28   0  16   -0.17    4.67
  28   0 -16    0.01    5.55
 -28   0  17   -1.04    4.86
  28   0 -17    0.15    5.52
 -28   0  18   -0.76    4.77
  28   0 -18    0.40    5.43
 -28   0  19   -0.69    4.74
  28   0 -19    0.53    5.47
  28   0 -20    1.04    5.53
 -28   0  21   -0.46    4.52
  28   0 -21    0.28    5.66
 -28   0  22    0.88    4.54
  28   0 -22   -0.03    5.26
 -28   1   1   -0.32    5.25
 -28   1   1   -0.60    4.43
  28  -1  -1    0.30    5.24
  28  -1  -1   -0.78    4.91
  28   1  -1   -0.29    5.33
  28   1  -1    0.09    5.60
 -28  -1   1    0.03    4.78
 -28  -1   1   -0.22    4.57
 -28   1   2    0.28    5.19
 -28   1   2    0.03    4.53
  28  -1  -2    0.34    5.20
  28  -1  -2    1.48    5.26
  28   1  -2    0.14    5.15
  28   1  -2   -0.34    5.57
 -28  -1   2   -0.11    4.97
 -28  -1   2    0.00    4.42
 -28   1   3    0.67    4.52
  28  -1  -3    0.19    5.12
  28  -1  -3    0.14    5.31
  28   1  -3   -0.33    5.57
 -28  -1   3    0.31    4.94
 -28  -1   3    0.01    4.51
 -28   1   4   -0.06    4.49
  28  -1  -4   -0.11    5.12
  28  -1  -4    1.14    5.40
  28   1  -4   -0.57    5.59
 -28  -1   4    0.15    5.09
 -28  -1   4    0.00    4.52
 -28   1   5    0.44    5.21
 -28   1   5    0.00    4.25
  28  -1  -5    0.00    4.94
  28  -1  -5    0.35    5.55
  28   1  -5   -0.40    4.54
  28   1  -5    0.26    5.53
 -28  -1   5   -0.36    4.54
 -28   1   6   -1.04    5.28
  28  -1  -6   -0.43    4.93
  28  -1  -6   -0.77    5.36
  28   1  -6    0.11    5.55
 -28   1   7    0.57    5.22
 -28   1   7    1.26    4.67
  28  -1  -7    0.88    5.47
  28   1  -7    0.79    5.58
 -28  -1   7    0.67    4.73
 -28   1   8    0.07    5.29
 -28   1   8    0.92    4.58
  28  -1  -8    1.07    5.54
  28   1  -8    0.45    5.58
 -28  -1   8   -0.72    4.79
 -28   1   9   -0.61    4.99
 -28   1   9   -0.25    4.51
  28  -1  -9   -0.81    5.59
  28   1  -9    0.66    5.67
 -28  -1   9   -0.32    4.61
 -28   1  10    0.86    4.59
  28  -1 -10   -0.12    5.42
  28   1 -10    0.83    5.59
 -28  -1  10    0.64    4.77
 -28   1  11    0.98    4.48
  28  -1 -11   -0.27    5.54
  28   1 -11    0.69    5.62
 -28  -1  11    1.29    4.68
 -28   1  12    0.00    4.73
  28  -1 -12   -0.80    5.45
  28   1 -12    0.00    5.54
 -28  -1  12    0.63    4.58
 -28   1  13    0.25    4.74
  28  -1 -13    0.02    5.48
  28   1 -13    1.21    5.56
 -28  -1  13    1.21    4.75
 -28   1  14    2.12    4.73
  28  -1 -14    0.55    5.43
  28   1 -14    1.84    5.68
 -28  -1  14    2.90    4.85
 -28   1  15    0.78    4.74
  28  -1 -15    0.96    5.51
  28   1 -15   -0.34    5.56
 -28  -1  15    0.58    4.87
 -28   1  16    0.13    4.79
  28  -1 -16    0.28    5.56
  28   1 -16    0.07    5.46
 -28  -1  16    0.00    4.67
 -28   1  17    0.25    4.73
  28  -1 -17    0.37    5.41
  28   1 -17   -0.16    5.58
 -28  -1  17    0.23    4.79
 -28   1  18    0.05    4.74
  28  -1 -18   -0.13    5.55
  28   1 -18   -0.35    5.54
 -28  -1  18    1.28    4.90
 -28   1  19    0.34    4.38
  28  -1 -19   -0.33    5.51
  28   1 -19    0.30    5.47
 -28  -1  19   -0.20    4.97
  28  -1 -20   -1.24    5.64
  28   1 -20   -0.87    5.21
 -28   1  21   -0.66    4.43
  28  -1 -21    0.22    5.71
 -28  -1  21   -0.05    4.54
 -28   1  22    1.10    4.52
  28  -1 -22   -0.40    5.76
 -28  -1  22   -0.06    4.59
 -28   2   1    0.12    5.39
 -28   2   1    0.78    4.49
  28  -2  -1   -0.67    5.26
  28  -2  -1    0.30    5.55
  28   2  -1   -0.86    5.64
 -28  -2   1   -0.05    4.89
 -28  -2   1    0.31    4.57
 -28   2   2    0.29    5.27
 -28   2   2    0.00    4.40
  28  -2  -2    1.30    5.18
  28  -2  -2    0.42    5.63
  28   2  -2    0.73    5.64
 -28  -2   2    0.78    4.70
 -28   2   3    0.26    5.35
 -28   2   3    0.07    4.41
  28  -2  -3   -0.11    5.11
  28  -2  -3    0.46    5.67
  28   2  -3   -0.56    5.59
 -28  -2   3   -0.75    4.71
 -28   2   4   -0.62    5.29
 -28   2   4    0.17    4.56
  28  -2  -4    0.96    5.09
  28  -2  -4    0.05    5.65
  28   2  -4    0.30    5.67
 -28  -2   4   -0.03    4.71
  28  -2  -5    0.22    4.96
  28  -2  -5   -0.44    5.53
  28   2  -5    0.47    5.68
 -28  -2   5    0.41    4.79
  28  -2  -6    0.08    5.00
  28  -2  -6    0.43    5.67
  28   2  -6    0.42    5.67
 -28   2   7    0.00    4.57
  28  -2  -7    0.00    4.87
  28  -2  -7   -0.38    5.54
  28   2  -7   -0.17    5.66
 -28  -2   7    0.34    4.72
 -28   2   8   -0.45    5.32
 -28   2   8    0.74    4.65
  28  -2  -8    0.11    4.78
  28  -2  -8    0.30    5.58
  28   2  -8    0.37    5.66
 -28  -2   8    0.17    4.68
 -28   2   9    0.04    5.26
 -28   2   9    0.41    4.59
  28  -2  -9    0.01    4.50
  28  -2  -9   -0.85    5.55
  28   2  -9    0.10    5.64
 -28  -2   9    0.11    4.66
 -28   2  10   -0.38    5.39
 -28   2  10    0.91    4.57
  28  -2 -10    0.88    5.52
  28   2 -10    0.95    5.61
 -28  -2  10   -0.33    4.71
 -28   2  11    0.73    4.66
  28  -2 -11    0.48    5.27
  28   2 -11   -0.04    5.73
 -28  -2  11    0.79    4.64
 -28   2  12    0.64    4.76
  28  -2 -12    0.26    5.22
  28   2 -12   -0.18    5.58
 -28  -2  12    0.75    4.84
 -28   2  13    0.52    4.80
  28  -2 -13    0.52    4.97
  28   2 -13    0.78    5.64
 -28  -2  13    0.63    5.01
 -28   2  14    1.25    4.63
  28  -2 -14    0.00    4.94
  28   2 -14    0.55    5.71
 -28  -2  14    1.67    4.87
 -28   2  15   -0.38    4.58
  28  -2 -15    0.00    4.79
  28   2 -15   -0.42    5.59
 -28  -2  15    0.40    5.00
 -28   2  16   -0.27    4.63
  28   2 -16    0.34    5.55
 -28  -2  16   -0.35    4.84
 -28   2  17   -0.41    4.71
  28   2 -17    0.80    5.63
 -28  -2  17   -0.30    4.82
 -28   2  18   -0.48    4.91
 -28  -2  18    1.02    5.09
 -28  -2  19   -0.13    5.08
 -28   2  21   -0.21    4.36
  28   2 -21   -0.64    5.81
 -28  -2  21    0.15    4.55
 -28   2  22    0.33    4.44
  28   2 -22    0.75    5.67
 -28  -2  22    0.00    4.60
 -28   3   1    0.37    5.48
 -28   3   1    0.13    4.47
  28  -3  -1    0.01    5.23
  28  -3  -1   -1.09    5.62
  28   3  -1    0.23    5.57
 -28  -3   1    0.10    4.69
 -28   3   2   -0.05    5.40
 -28   3   2    0.53    4.40
  28  -3  -2   -0.06    5.08
  28  -3  -2   -0.25    5.74
  28   3  -2   -0.16    5.54
 -28  -3   2    0.07    4.69
 -28   3   3   -0.36    5.50
 -28   3   3    0.12    4.45
  28  -3  -3   -0.17    5.11
  28  -3  -3    0.00    5.56
  28   3  -3    0.79    5.56
 -28  -3   3    0.84    4.78
 -28   3   4    0.45    5.45
 -28   3   4   -0.06    4.51
  28  -3  -4    0.11    5.06
  28  -3  -4   -0.17    5.54
  28   3  -4   -0.29    5.57
 -28  -3   4   -0.03    4.80
 -28   3   5   -0.41    5.44
  28  -3  -5    0.24    4.99
  28  -3  -5    0.27    5.53
  28   3  -5    0.37    5.68
 -28  -3   5    1.44    4.82
 -28   3   6   -0.33    5.42
  28  -3  -6    0.98    4.98
  28  -3  -6    0.54    5.62
  28   3  -6    0.71    5.64
 -28   3   7    0.00    5.18
 -28   3   7    0.49    4.52
  28  -3  -7    0.17    4.86
  28  -3  -7    1.51    5.58
  28   3  -7   -0.87    5.68
 -28  -3   7   -0.59    4.97
 -28   3   8    0.33    4.47
  28  -3  -8    0.69    4.86
  28  -3  -8   -0.53    5.66
  28   3  -8    0.00    5.40
 -28  -3   8    0.71    4.76
 -28   3   9   -0.59    4.56
  28  -3  -9    0.69    4.78
  28  -3  -9    0.48    5.67
  28   3  -9   -0.09    5.36
 -28  -3   9    0.35    4.89
 -28   3  10    0.21    4.73
 -28   3  10    0.13    4.52
  28  -3 -10   -0.96    4.69
  28  -3 -10   -1.03    5.61
  28   3 -10    0.24    5.44
 -28  -3  10    0.31    4.81
 -28   3  11    1.24    5.46
 -28   3  11    0.45    4.48
  28  -3 -11   -0.35    4.60
  28  -3 -11    1.04    5.56
  28   3 -11   -1.51    5.70
 -28  -3  11    0.43    4.78
 -28   3  12   -0.04    5.28
 -28   3  12    0.03    4.38
  28  -3 -12    0.81    4.53
  28  -3 -12    0.00    5.58
  28   3 -12    0.10    5.63
 -28  -3  12   -0.52    4.84
 -28   3  13    1.43    4.61
  28  -3 -13    0.32    5.58
  28   3 -13   -0.57    5.45
 -28  -3  13    0.99    4.99
 -28   3  14    0.74    4.60
  28  -3 -14    0.82    5.56
  28   3 -14    0.49    5.38
 -28  -3  14    1.54    4.89
 -28   3  15   -0.47    4.72
  28  -3 -15    0.37    5.54
 -28  -3  15    0.13    4.88
 -28   3  16    0.43    4.54
  28  -3 -16    0.23    5.55
 -28  -3  16    0.56    5.02
 -28   3  17   -0.05    4.67
  28  -3 -17    1.33    5.54
 -28  -3  17   -0.32    4.92
 -28   3  18   -0.73    4.74
  28  -3 -18   -0.40    5.58
 -28  -3  18    1.01    5.18
  28  -3 -19   -0.27    5.67
  28   3 -19   -0.19    5.52
 -28  -3  19   -0.38    5.14
  28  -3 -20    0.59    5.67
  28   3 -20   -0.65    5.61
 -28   3  21    0.45    4.39
  28  -3 -21   -0.38    5.88
  28   3 -21    0.91    5.61
 -28  -3  21    0.27    4.66
 -28   4   1    0.21    5.72
 -28   4   1    0.00    4.49
  28  -4  -1    0.83    5.19
  28  -4  -1    0.39    5.42
 -28  -4   1   -0.18    4.68
 -28   4   2   -1.11    5.71
 -28   4   2   -0.33    4.40
  28  -4  -2   -0.25    5.02
  28  -4  -2    0.40    5.47
 -28  -4   2    0.18    4.68
 -28   4   3    0.13    5.69
 -28   4   3    0.11    4.37
  28  -4  -3   -0.06    5.09
  28  -4  -3    0.53    5.60
  28   4  -3    0.11    5.11
 -28  -4   3   -0.19    4.80
 -28   4   4    0.72    5.58
 -28   4   4    0.05    4.42
  28  -4  -4    0.32    4.96
  28  -4  -4   -0.09    5.50
  28   4  -4    0.05    5.45
 -28  -4   4    0.89    4.76
 -28   4   5    0.27    5.52
  28  -4  -5   -0.38    5.05
  28  -4  -5    0.03    5.53
  28   4  -5   -0.52    5.47
 -28  -4   5    0.97    4.88
 -28   4   6    0.47    5.58
  28  -4  -6    0.89    5.00
  28  -4  -6    1.86    5.62
  28   4  -6   -0.27    5.57
 -28   4   7    0.32    5.51
 -28   4   7    0.54    4.44
  28  -4  -7    0.15    4.89
  28  -4  -7   -0.35    5.55
  28   4  -7   -0.18    5.43
 -28  -4   7    0.50    4.83
 -28   4   8    0.10    5.52
 -28   4   8    0.73    4.36
  28  -4  -8   -0.64    4.83
  28  -4  -8   -1.03    5.56
  28   4  -8   -1.05    5.47
 -28  -4   8    0.00    4.81
 -28   4   9   -0.22    5.48
 -28   4   9    0.16    4.50
  28  -4  -9   -0.13    4.77
  28  -4  -9   -0.51    5.50
  28   4  -9    0.00    5.15
 -28  -4   9   -0.12    4.93
 -28   4  10    1.34    5.53
 -28   4  10    1.14    4.45
  28  -4 -10    0.91    4.78
  28  -4 -10    0.59    5.44
  28   4 -10    0.43    4.82
 -28  -4  10    1.74    4.96
 -28   4  11    0.36    4.44
  28  -4 -11    0.73    4.69
  28  -4 -11    0.34    5.55
 -28  -4  11    0.14    4.98
 -28   4  12   -0.28    4.47
  28  -4 -12    0.70    4.62
  28  -4 -12    0.19    5.51
 -28  -4  12    0.09    5.04
 -28   4  13   -0.32    4.70
  28  -4 -13    0.35    4.64
  28  -4 -13    0.34    5.52
 -28  -4  13   -0.79    5.06
 -28   4  14    0.56    4.69
  28  -4 -14    0.69    5.43
 -28  -4  14    0.06    4.97
 -28   4  15   -0.06    4.57
  28  -4 -15   -0.84    5.52
 -28  -4  15    0.82    5.03
 -28   4  16    0.24    4.67
  28  -4 -16    0.80    5.65
  28   4 -16    0.38    5.47
 -28  -4  16    1.33    5.03
 -28   4  17   -0.74    4.83
  28  -4 -17   -0.74    5.58
  28   4 -17   -0.79    5.50
 -28  -4  17   -0.72    5.03
 -28   4  18   -0.15    4.69
  28  -4 -18   -0.62    5.68
  28   4 -18    0.17    5.47
 -28  -4  18   -0.06    5.18
  28  -4 -19    0.35    5.73
  28   4 -19   -0.72    5.53
 -28  -4  19   -0.02    5.16
  28  -4 -20   -0.81    5.86
  28   4 -20    0.88    5.48
 -28   5   1    0.31    5.72
 -28   5   1    0.10    4.43
  28  -5  -1   -0.16    5.03
  28  -5  -1   -0.32    5.48
  28   5  -1    0.10    5.44
 -28  -5   1    0.03    4.78
 -28   5   2   -0.29    5.77
 -28   5   2    0.63    4.40
  28  -5  -2   -0.53    5.06
  28  -5  -2   -0.54    5.55
  28   5  -2    0.02    5.12
 -28  -5   2    0.48    4.72
 -28   5   3    0.59    5.82
 -28   5   3   -0.20    4.25
  28  -5  -3    0.65    5.06
  28  -5  -3    0.30    5.43
 -28  -5   3   -0.47    4.73
 -28   5   4    0.00    5.76
 -28   5   4   -0.06    4.45
  28  -5  -4   -0.22    4.86
  28  -5  -4   -0.27    5.52
 -28  -5   4    0.51    4.85
 -28   5   5    0.04    5.73
  28  -5  -5    0.07    5.02
  28  -5  -5    0.57    5.59
 -28  -5   5    0.06    4.83
 -28   5   6   -0.02    5.66
  28  -5  -6    0.39    4.97
  28  -5  -6    0.07    5.56
 -28   5   7    0.00    5.63
 -28   5   7    0.47    4.40
  28  -5  -7    0.68    4.89
  28  -5  -7    0.67    5.48
 -28  -5   7    0.15    4.47
 -28   5   8   -0.68    5.69
 -28   5   8   -0.04    4.31
  28  -5  -8   -0.03    4.81
  28  -5  -8   -0.08    5.63
 -28  -5   8   -1.84    4.86
 -28   5   9    0.18    5.62
 -28   5   9    0.00    4.51
  28  -5  -9    0.53    4.83
  28  -5  -9    0.33    5.58
 -28  -5   9   -0.14    4.96
 -28   5  10   -0.07    5.79
 -28   5  10    0.48    4.47
  28  -5 -10    0.23    4.85
  28  -5 -10    2.08    5.73
  28   5 -10    0.00    4.98
 -28  -5  10    0.56    5.06
 -28   5  11    1.12    5.78
 -28   5  11    0.87    4.60
  28  -5 -11    0.62    4.87
  28  -5 -11    1.17    5.71
  28   5 -11    1.71    5.49
 -28  -5  11    0.99    4.98
 -28   5  12    0.93    5.69
 -28   5  12    0.02    4.64
  28  -5 -12    0.61    4.80
  28  -5 -12    0.89    5.64
  28   5 -12   -0.02    5.58
 -28  -5  12    0.59    5.12
 -28   5  13   -0.06    5.55
 -28   5  13    0.74    4.88
  28  -5 -13   -0.19    4.78
  28  -5 -13    0.25    5.75
  28   5 -13    0.03    5.50
 -28  -5  13   -0.61    5.26
 -28   5  14   -0.83    5.72
 -28   5  14    0.44    4.69
  28  -5 -14    0.79    4.74
  28  -5 -14    1.34    5.60
  28   5 -14   -1.20    5.55
 -28  -5  14    0.75    5.16
 -28   5  15    0.53    4.65
  28  -5 -15    1.22    5.74
  28   5 -15    0.54    5.46
 -28  -5  15    1.39    5.08
 -28   5  16   -0.03    4.75
  28  -5 -16    1.45    5.77
  28   5 -16   -0.66    5.52
 -28  -5  16    0.22    5.04
 -28   5  17   -0.80    4.78
  28  -5 -17    0.34    5.58
  28   5 -17   -0.05    5.52
 -28  -5  17    0.83    5.05
 -28   5  18   -0.27    4.74
  28  -5 -18    2.05    5.84
  28   5 -18    0.71    5.45
 -28  -5  18    0.52    5.16
  28  -5 -19   -1.11    5.93
  28   5 -19    0.57    5.45
 -28  -5  19   -0.16    5.31
 -28   6   1    0.90    5.93
 -28   6   1    0.38    4.32
  28  -6  -1    0.52    5.07
  28  -6  -1   -0.74    5.41
  28   6  -1   -0.31    5.33
 -28  -6   1    0.08    4.79
 -28   6   2   -0.31    5.89
 -28   6   2    0.00    4.43
  28  -6  -2    0.76    5.02
  28  -6  -2    0.03    5.40
  28   6  -2   -0.13    5.08
 -28  -6   2   -0.99    4.92
 -28   6   3    0.45    5.94
 -28   6   3   -0.14    4.30
  28  -6  -3    0.00    5.01
  28  -6  -3   -0.19    5.47
  28   6  -3    0.65    4.99
 -28  -6   3    1.35    4.93
 -28   6   4    0.64    5.94
 -28   6   4    1.37    4.36
  28  -6  -4   -0.20    5.01
  28  -6  -4    1.15    5.48
  28   6  -4    0.72    4.83
 -28  -6   4   -0.20    4.84
 -28   6   5   -0.56    5.99
  28  -6  -5    0.46    4.97
  28  -6  -5   -0.16    5.50
 -28  -6   5   -0.78    4.95
 -28   6   6   -0.33    5.91
  28  -6  -6    0.02    4.80
  28  -6  -6    0.06    5.54
 -28   6   7   -0.25    5.91
 -28   6   7   -0.05    4.35
  28  -6  -7    0.29    4.84
  28  -6  -7    0.44    5.51
 -28   6   8    0.08    5.81
 -28   6   8   -0.13    4.37
  28  -6  -8    0.69    4.88
  28  -6  -8   -0.45    5.55
 -28  -6   8    0.48    4.96
 -28   6   9   -0.39    5.74
 -28   6   9    0.43    4.45
  28  -6  -9   -0.26    4.82
  28  -6  -9    0.17    5.51
 -28  -6   9    0.74    4.96
 -28   6  10   -0.58    5.71
 -28   6  10    0.34    4.44
  28  -6 -10   -0.17    4.82
  28  -6 -10   -0.16    5.55
 -28  -6  10    0.25    4.96
 -28   6  11   -0.02    5.75
 -28   6  11    0.04    4.67
  28  -6 -11   -0.20    4.79
  28  -6 -11   -0.07    5.58
 -28  -6  11    1.21    5.07
 -28   6  12    0.38    5.74
 -28   6  12   -1.46    4.70
  28  -6 -12    0.04    4.78
  28  -6 -12   -0.19    5.49
 -28  -6  12   -0.16    5.03
 -28   6  13   -0.59    5.71
 -28   6  13   -1.15    4.70
  28  -6 -13   -1.10    4.79
  28  -6 -13    0.71    5.50
 -28  -6  13   -0.85    5.13
 -28   6  14    1.50    5.72
 -28   6  14    0.64    4.63
  28  -6 -14    0.67    4.77
  28  -6 -14    0.80    5.64
 -28  -6  14    1.17    5.13
 -28   6  15   -0.55    5.68
 -28   6  15    0.48    4.66
  28  -6 -15   -0.48    4.68
  28  -6 -15   -0.32    5.57
 -28  -6  15   -0.62    5.10
 -28   6  16    0.39    4.58
  28  -6 -16    0.30    5.68
 -28  -6  16    0.21    5.26
 -28   6  17    0.56    4.78
  28  -6 -17    1.25    5.74
 -28  -6  17    0.75    5.10
 -28   6  18    0.89    4.77
  28  -6 -18    1.34    5.84
 -28  -6  18    1.41    5.33
 -28   7   1   -0.05    6.10
 -28   7   1    0.27    4.44
  28  -7  -1    0.31    5.38
  28   7  -1    0.00    5.91
 -28  -7   1   -0.58    4.80
 -28   7   2    1.30    6.09
 -28   7   2    0.27    4.30
  28  -7  -2    0.74    5.36
  28   7  -2   -0.65    5.99
 -28  -7   2   -0.65    4.89
 -28   7   3   -0.84    6.10
 -28   7   3    0.96    4.25
  28  -7  -3   -0.03    5.31
  28   7  -3   -0.58    5.98
 -28  -7   3   -0.57    5.03
 -28   7   4    0.28    6.01
 -28   7   4   -0.17    4.37
  28  -7  -4    0.32    4.95
  28  -7  -4    0.02    5.37
  28   7  -4   -1.60    6.03
 -28  -7   4   -0.14    5.03
 -28   7   5    0.08    6.08
  28  -7  -5   -0.09    4.86
  28  -7  -5    0.28    5.40
  28   7  -5   -0.44    5.90
 -28  -7   5    0.17    5.07
 -28   7   6    0.26    5.97
  28  -7  -6    1.27    4.91
  28  -7  -6   -0.12    5.45
  28   7  -6   -0.09    6.01
 -28   7   7    0.74    6.03
 -28   7   7   -0.67    4.43
  28  -7  -7   -0.44    4.79
  28  -7  -7    0.52    5.31
  28   7  -7    0.00    5.88
 -28   7   8   -0.02    5.96
 -28   7   8    0.18    4.45
  28  -7  -8    0.53    4.82
  28  -7  -8   -0.01    5.30
  28   7  -8    0.93    6.08
 -28  -7   8    0.05    5.07
 -28   7   9   -0.29    5.97
 -28   7   9    0.59    4.43
  28  -7  -9    1.70    4.81
  28  -7  -9   -0.27    5.50
  28   7  -9   -0.14    5.84
 -28  -7   9    0.01    4.98
 -28   7  10    0.90    5.92
 -28   7  10    0.69    4.54
  28  -7 -10    0.97    4.76
  28  -7 -10    0.23    5.32
  28   7 -10    0.10    6.03
 -28  -7  10   -0.24    5.01
 -28   7  11    0.12    5.87
 -28   7  11   -0.12    4.57
  28  -7 -11    0.12    4.81
  28  -7 -11    1.55    5.46
  28   7 -11    0.14    6.00
 -28  -7  11   -0.02    5.09
 -28   7  12   -0.36    5.83
 -28   7  12   -0.27    4.59
  28  -7 -12    0.54    4.83
  28  -7 -12    0.51    5.49
  28   7 -12   -0.71    6.06
 -28  -7  12    0.58    5.19
 -28   7  13   -0.25    5.81
 -28   7  13   -0.46    4.60
  28  -7 -13    0.42    4.80
  28  -7 -13    0.47    5.38
  28   7 -13   -0.32    6.05
 -28  -7  13   -0.29    5.28
 -28   7  14    0.27    5.77
 -28   7  14    0.71    4.58
  28  -7 -14   -0.14    4.80
  28  -7 -14   -0.13    5.62
  28   7 -14   -0.34    5.93
 -28  -7  14    0.21    5.26
 -28   7  15    0.09    5.67
 -28   7  15    0.50    4.50
  28  -7 -15   -0.29    4.80
  28  -7 -15   -0.84    5.61
  28   7 -15   -0.18    5.92
 -28  -7  15    0.61    5.17
 -28   7  16   -0.77    5.79
 -28   7  16    0.59    4.72
  28  -7 -16    0.26    4.76
  28  -7 -16    0.92    5.76
  28   7 -16   -0.91    5.90
 -28  -7  16    0.03    5.25
 -28   8   1   -0.02    4.29
  28  -8  -1    0.33    5.01
  28   8  -1   -0.03    5.96
 -28  -8   1    0.68    5.04
 -28   8   2    0.09    4.35
  28  -8  -2    0.00    4.68
  28   8  -2    0.65    5.96
 -28  -8   2   -0.61    5.05
 -28   8   3   -0.03    6.24
 -28   8   3    0.18    4.21
  28   8  -3    0.48    5.85
 -28  -8   3    1.04    4.99
 -28   8   4    0.47    6.16
 -28   8   4   -0.73    4.37
  28   8  -4   -0.30    5.91
 -28  -8   4    1.16    5.05
 -28   8   5   -1.08    6.19
  28   8  -5   -0.08    5.66
 -28  -8   5    0.53    4.97
 -28   8   6   -0.36    6.15
 -28   8   6    0.50    4.11
  28   8  -6   -0.55    5.88
 -28   8   7    0.28    6.11
 -28   8   7    0.20    4.43
  28  -8  -7   -0.22    4.76
  28   8  -7   -1.47    5.79
 -28   8   8   -0.76    6.11
 -28   8   8    0.51    4.43
  28  -8  -8   -0.17    4.89
  28   8  -8   -1.01    5.80
 -28  -8   8    0.58    4.96
 -28   8   9    0.51    6.06
 -28   8   9   -0.25    4.47
  28  -8  -9   -0.05    4.86
  28   8  -9   -0.29    5.86
 -28  -8   9   -0.33    5.13
 -28   8  10    0.81    6.02
 -28   8  10    0.39    4.35
  28  -8 -10    0.18    4.78
  28   8 -10   -0.16    5.83
 -28  -8  10    0.69    5.14
 -28   8  11    0.00    5.95
 -28   8  11    0.55    4.44
  28  -8 -11    0.19    4.82
  28   8 -11    0.37    5.76
 -28  -8  11   -0.56    5.04
 -28   8  12   -0.56    6.02
 -28   8  12    0.47    4.61
  28  -8 -12   -0.46    4.78
  28   8 -12    0.69    5.77
 -28  -8  12   -0.63    5.26
 -28   8  13    0.09    6.02
 -28   8  13   -0.53    4.61
  28  -8 -13    0.49    4.81
  28   8 -13   -0.70    5.89
 -28  -8  13   -0.85    5.52
 -27   0   1    1.98    5.18
 -27   0   1    0.76    4.27
  27   0  -1    0.04    5.36
 -27   0   2   -0.98    5.17
 -27   0   2    0.18    4.22
  27   0  -2    0.42    5.43
 -27   0   3    0.64    5.21
 -27   0   3    0.66    4.45
  27   0  -3   -0.41    5.52
 -27   0   4    0.45    5.29
 -27   0   4    0.00    4.59
  27   0  -4   -0.19    5.09
  27   0  -4    0.28    5.49
 -27   0   5    3.68    5.40
  27   0  -5    4.43    5.26
  27   0  -5    1.69    5.59
 -27   0   6   -1.52    5.20
  27   0  -6    0.32    4.96
  27   0  -6    0.65    5.49
 -27   0   7    0.00    5.06
 -27   0   7   -0.21    4.30
  27   0  -7    0.00    4.77
  27   0  -7    0.08    5.38
 -27   0   8    0.18    5.12
 -27   0   8    0.39    4.48
  27   0  -8   -0.25    4.77
  27   0  -8   -0.10    5.35
 -27   0   9   -0.06    5.03
 -27   0   9    0.91    4.35
  27   0  -9    0.51    4.69
  27   0  -9    1.39    5.37
 -27   0  10    0.23    5.08
 -27   0  10    0.51    4.42
  27   0 -10    0.77    4.61
  27   0 -10   -0.71    5.39
 -27   0  11   -0.63    5.09
 -27   0  11    0.37    4.45
  27   0 -11    1.49    4.56
  27   0 -11   -0.19    5.37
 -27   0  12   -0.03    4.53
  27   0 -12   -0.28    5.42
 -27   0  13    0.91    4.62
  27   0 -13    0.43    5.51
 -27   0  14    0.10    4.52
  27   0 -14   -0.20    5.35
 -27   0  15   -0.18    4.44
  27   0 -15    0.08    5.44
 -27   0  16   -0.19    4.53
  27   0 -16    1.18    5.47
 -27   0  17   -0.05    4.39
  27   0 -17    1.11    5.47
 -27   0  18   -0.34    3.92
  27   0 -18   -0.62    5.46
  27   0 -19    0.62    5.52
  27   0 -20    0.47    5.41
  27   0 -21    0.53    5.56
  27   0 -22   -0.06    5.63
  27   0 -23    1.82    5.78
  27   0 -24   -0.14    5.83
  27   0 -25    0.39    5.97
 -27   0  26    0.47    4.67
 -27   0  27    0.19    4.68
 -27   1   1    0.10    4.20
  27  -1  -1    0.55    5.31
  27  -1  -1   -0.03    5.33
  27   1  -1   -0.30    5.42
 -27  -1   1   -0.62    4.95
 -27  -1   1    0.16    4.47
 -27   1   2   -0.15    5.32
 -27   1   2    0.86    4.36
  27  -1  -2    0.02    5.15
  27  -1  -2   -0.05    5.38
  27   1  -2   -0.24    5.10
  27   1  -2   -0.13    5.39
 -27  -1   2    0.43    4.96
 -27  -1   2    0.52    4.52
 -27   1   3   -0.10    5.22
 -27   1   3    0.58    4.44
  27  -1  -3    0.11    5.38
  27   1  -3    0.09    5.12
  27   1  -3   -0.03    5.53
 -27  -1   3    0.01    4.95
 -27  -1   3    0.36    4.54
 -27   1   4    1.01    5.30
 -27   1   4    0.55    4.39
  27  -1  -4    0.95    5.45
  27   1  -4    0.67    5.14
  27   1  -4    0.16    5.60
 -27  -1   4    0.41    5.06
 -27  -1   4    0.37    4.59
 -27   1   5    1.43    5.39
  27  -1  -5    1.01    5.52
  27   1  -5    1.13    5.14
  27   1  -5    1.04    5.54
 -27  -1   5    1.13    5.15
 -27   1   6   -0.40    5.30
  27  -1  -6    0.54    5.02
  27  -1  -6    0.07    5.38
  27   1  -6    0.15    4.84
  27   1  -6   -0.98    5.49
 -27  -1   6    0.00    5.00
 -27   1   7    0.13    5.19
 -27   1   7   -0.23    4.42
  27  -1  -7    0.72    4.78
  27  -1  -7   -0.44    5.49
  27   1  -7    1.17    4.76
  27   1  -7   -0.07    5.49
 -27  -1   7    0.10    4.98
 -27  -1   7    0.19    4.50
 -27   1   8    1.12    5.26
 -27   1   8    0.16    4.47
  27  -1  -8    1.44    4.82
  27  -1  -8   -0.16    5.25
  27   1  -8   -0.17    4.87
  27   1  -8    0.31    5.47
 -27  -1   8    1.54    5.16
 -27  -1   8    0.43    4.51
 -27   1   9    1.61    5.40
 -27   1   9    3.28    4.62
  27  -1  -9    3.53    4.85
  27  -1  -9    2.28    5.49
  27   1  -9    2.04    4.87
  27   1  -9    3.36    5.71
 -27  -1   9    2.74    5.22
 -27  -1   9    3.14    4.66
 -27   1  10    0.49    5.21
 -27   1  10    0.21    4.36
  27  -1 -10   -0.74    4.71
  27  -1 -10    0.45    5.43
  27   1 -10    0.75    4.30
  27   1 -10    0.12    5.50
 -27  -1  10   -0.23    4.64
 -27   1  11   -0.39    5.17
 -27   1  11    0.70    4.49
  27  -1 -11    0.37    4.51
  27  -1 -11    0.25    5.48
  27   1 -11   -0.02    5.55
 -27  -1  11   -0.31    4.63
 -27   1  12   -0.16    5.13
 -27   1  12    0.32    4.38
  27  -1 -12   -0.36    4.50
  27  -1 -12   -0.15    5.32
  27   1 -12   -0.02    5.49
 -27  -1  12    0.17    4.63
 -27   1  13   -1.03    5.14
 -27   1  13    0.45    4.43
  27  -1 -13    0.23    4.47
  27  -1 -13    0.23    5.38
  27   1 -13    0.69    5.48
 -27  -1  13    0.46    4.68
 -27   1  14    0.75    4.36
  27  -1 -14    0.01    5.30
  27   1 -14    0.44    5.48
 -27  -1  14    0.20    4.53
 -27   1  15    0.12    4.32
  27  -1 -15    0.00    5.31
  27   1 -15    0.00    5.36
 -27  -1  15    0.25    4.47
 -27   1  16    0.18    4.42
  27  -1 -16   -0.19    5.48
  27   1 -16    0.65    5.46
 -27  -1  16    0.17    4.39
 -27   1  17    0.33    4.15
  27  -1 -17    0.04    5.34
  27   1 -17    0.66    5.51
 -27  -1  17    0.00    4.19
 -27   1  18   -0.06    3.84
  27  -1 -18    0.78    5.36
  27   1 -18   -0.56    5.50
  27  -1 -19    0.54    5.44
  27   1 -19    0.59    5.55
  27  -1 -20   -1.98    5.67
  27   1 -20   -0.21    5.52
  27  -1 -21    1.37    5.58
  27   1 -21   -0.14    5.51
  27  -1 -22    0.79    5.62
  27   1 -22   -0.61    5.66
  27  -1 -23   -0.07    5.58
  27   1 -23   -0.77    5.74
  27  -1 -24    0.31    5.94
  27   1 -24    0.77    5.74
 -27   1  25    0.15    4.02
  27  -1 -25    0.30    5.96
 -27  -1  25   -0.10    4.26
 -27   1  26    0.83    4.56
  27  -1 -26   -0.49    6.14
 -27  -1  26    0.71    4.76
 -27   2   1    0.33    4.31
  27  -2  -1    0.13    5.20
  27   2  -1    0.15    5.09
  27   2  -1    0.02    5.56
 -27  -2   1   -0.41    4.82
 -27  -2   1    0.57    4.53
 -27   2   2   -0.63    4.33
  27  -2  -2    0.27    5.19
  27   2  -2   -0.01    5.08
  27   2  -2    0.40    5.57
 -27  -2   2   -0.21    4.88
 -27  -2   2   -0.37    4.51
 -27   2   3    0.92    4.36
  27  -2  -3    0.11    5.05
  27   2  -3   -0.44    5.00
  27   2  -3   -0.56    5.40
 -27  -2   3    1.31    4.95
 -27  -2   3   -0.23    4.48
 -27   2   4   -0.94    5.32
 -27   2   4    0.00    4.18
  27  -2  -4   -0.31    4.98
  27   2  -4    0.03    4.97
  27   2  -4   -0.68    5.62
 -27  -2   4    0.22    4.87
 -27  -2   4   -0.39    4.43
 -27   2   5    0.88    5.26
  27  -2  -5    0.00    4.44
  27   2  -5   -0.15    4.93
  27   2  -5    0.00    5.63
 -27  -2   5    0.01    4.83
 -27  -2   5    0.00    3.90
 -27   2   6    0.88    5.38
  27   2  -6    0.57    4.82
  27   2  -6   -0.86    5.56
 -27  -2   6   -0.11    4.90
 -27   2   7    1.01    5.41
 -27   2   7    0.04    4.44
  27   2  -7   -0.64    4.87
  27   2  -7   -0.58    5.63
 -27  -2   7   -0.18    4.92
 -27  -2   7   -0.14    4.61
 -27   2   8    1.13    5.45
 -27   2   8    0.30    4.52
  27  -2  -8   -0.12    4.92
  27   2  -8    0.73    5.63
 -27  -2   8    0.83    4.62
 -27   2   9    5.10    5.58
 -27   2   9    5.01    4.67
  27  -2  -9    3.23    4.97
  27   2  -9    4.19    5.87
 -27  -2   9    3.71    4.91
 -27   2  10    0.19    5.38
 -27   2  10   -0.30    4.56
  27  -2 -10   -0.32    4.78
  27   2 -10   -0.88    5.66
 -27  -2  10   -0.60    4.71
 -27   2  11    0.59    5.28
 -27   2  11    0.02    4.36
  27  -2 -11   -0.50    4.56
  27   2 -11   -1.35    5.72
 -27  -2  11    0.24    4.57
 -27   2  12   -0.52    5.26
 -27   2  12   -0.83    4.44
  27  -2 -12   -0.13    4.50
  27   2 -12   -0.42    5.54
 -27  -2  12   -0.09    4.59
 -27   2  13    0.27    5.26
 -27   2  13   -0.41    4.49
  27  -2 -13   -0.16    4.51
  27   2 -13    1.38    5.58
 -27  -2  13    0.06    4.65
 -27   2  14   -0.30    5.29
 -27   2  14    0.29    4.40
  27  -2 -14    0.46    4.50
  27   2 -14   -0.11    5.52
 -27  -2  14   -0.70    4.56
 -27   2  15   -0.26    4.27
  27   2 -15   -0.15    5.54
 -27  -2  15    0.25    4.37
 -27   2  16   -0.17    4.14
  27   2 -16   -0.13    5.43
 -27  -2  16    0.00    4.01
  27   2 -17    0.95    5.50
  27   2 -18    0.19    5.48
  27   2 -19    0.41    5.39
  27   2 -20    0.99    5.49
  27   2 -21    0.07    5.42
  27   2 -22   -0.55    5.69
 -27  -2  24    0.00    4.26
 -27   2  25    0.61    4.42
  27   2 -25    1.06    5.68
 -27  -2  25    1.20    4.75
 -27   2  26    0.40    4.56
  27   2 -26    0.06    5.94
 -27  -2  26    0.72    4.79
 -27   3   1    0.37    5.47
 -27   3   1   -0.36    4.25
  27  -3  -1    0.21    5.25
  27  -3  -1   -0.04    5.48
  27   3  -1    0.23    5.14
  27   3  -1   -0.73    5.51
 -27  -3   1   -0.18    4.75
 -27  -3   1   -0.18    4.38
 -27   3   2   -0.88    5.50
 -27   3   2   -0.28    4.38
  27  -3  -2   -0.71    5.18
  27  -3  -2    0.77    5.51
  27   3  -2    0.06    5.07
  27   3  -2    0.11    5.48
 -27  -3   2    0.21    4.82
 -27  -3   2   -0.11    4.59
 -27   3   3    0.96    5.09
 -27   3   3   -0.16    4.27
  27  -3  -3    0.92    5.11
  27  -3  -3    0.27    5.51
  27   3  -3   -0.01    5.14
  27   3  -3   -0.88    5.57
 -27  -3   3    0.89    4.87
 -27  -3   3    0.34    4.63
 -27   3   4   -0.65    4.28
  27  -3  -4    0.13    5.04
  27  -3  -4   -0.55    5.59
  27   3  -4   -0.37    5.10
  27   3  -4   -0.10    5.54
 -27  -3   4    0.31    4.81
 -27  -3   4   -0.01    4.59
  27  -3  -5   -0.02    4.95
  27  -3  -5   -0.09    5.40
  27   3  -5   -0.16    4.80
  27   3  -5    0.00    5.27
 -27  -3   5    0.01    4.16
 -27  -3   5   -0.34    4.46
 -27   3   6   -0.34    5.53
  27  -3  -6    0.37    4.87
  27  -3  -6    0.71    5.52
  27   3  -6    0.15    5.43
 -27   3   7    0.42    5.40
 -27   3   7   -0.23    4.38
  27  -3  -7   -0.42    4.84
  27  -3  -7   -0.85    5.51
  27   3  -7   -0.24    5.49
 -27  -3   7   -0.08    4.58
 -27   3   8    0.45    5.45
 -27   3   8    0.81    4.50
  27  -3  -8    0.27    5.53
  27   3  -8   -0.12    5.47
 -27  -3   8    0.75    4.75
 -27   3   9    1.53    5.55
 -27   3   9    0.07    4.39
  27  -3  -9    0.18    5.47
  27   3  -9    0.86    5.51
 -27  -3   9    0.00    4.73
 -27   3  10    0.51    5.53
 -27   3  10   -0.39    4.44
  27  -3 -10    0.95    5.50
  27   3 -10    0.19    5.45
 -27  -3  10    0.31    4.71
 -27   3  11    0.63    5.32
 -27   3  11    0.12    4.26
  27  -3 -11   -0.18    4.48
  27  -3 -11    0.13    5.55
  27   3 -11    0.72    5.45
 -27  -3  11    0.88    4.61
 -27   3  12   -1.04    5.32
 -27   3  12   -0.84    4.33
  27  -3 -12    0.13    4.57
  27  -3 -12    0.27    5.44
  27   3 -12    0.42    5.41
 -27  -3  12    0.71    4.34
 -27   3  13    0.26    5.25
 -27   3  13    0.33    4.15
  27  -3 -13    0.34    4.50
  27  -3 -13    1.77    5.55
  27   3 -13   -0.16    5.41
 -27  -3  13    0.68    4.19
 -27   3  14    0.04    5.31
 -27   3  14    0.00    3.94
  27  -3 -14   -1.11    4.54
  27  -3 -14   -1.01    5.50
  27   3 -14    0.80    5.48
 -27   3  15   -0.55    5.30
  27  -3 -15    0.45    4.43
  27  -3 -15    0.54    5.53
  27   3 -15    0.77    5.48
  27  -3 -16    1.23    5.58
  27   3 -16    1.19    5.42
  27  -3 -17   -0.94    5.58
  27   3 -17   -0.47    5.50
  27  -3 -18    0.56    5.60
  27   3 -18    0.62    5.37
  27  -3 -19    0.99    5.68
  27   3 -19    0.22    5.54
  27  -3 -20    1.38    5.76
  27   3 -20    0.46    5.46
  27  -3 -21    0.12    5.68
  27   3 -21   -0.27    5.06
  27  -3 -22    0.16    5.90
 -27  -3  22    0.00    4.14
 -27   3  23    0.00    4.00
  27  -3 -23    0.78    6.00
 -27  -3  23    1.40    4.62
 -27   3  24   -0.18    4.36
  27  -3 -24    0.28    6.15
  27   3 -24   -0.31    5.68
 -27  -3  24    0.36    4.74
 -27   3  25    0.06    4.48
  27  -3 -25   -0.84    6.20
  27   3 -25    0.46    5.67
 -27  -3  25   -0.58    4.81
 -27   3  26    0.51    4.61
  27  -3 -26    0.07    6.52
  27   3 -26    0.63    5.77
 -27  -3  26    0.67    4.99
 -27   4   1   -0.13    5.50
  27  -4  -1   -0.12    5.17
  27  -4  -1    0.55    5.46
  27   4  -1   -0.08    5.10
  27   4  -1   -0.07    5.38
 -27  -4   1    0.77    4.46
 -27  -4   1    0.55    4.00
 -27   4   2    0.10    5.50
  27  -4  -2   -0.30    5.16
  27  -4  -2    0.39    5.40
  27   4  -2    0.26    5.35
 -27  -4   2    0.81    4.22
 -27   4   3    0.93    5.58
 -27   4   3    1.19    3.76
  27  -4  -3    0.47    5.06
  27  -4  -3    1.47    5.49
  27   4  -3    1.09    5.50
 -27  -4   3    1.76    4.34
 -27   4   4    0.49    5.45
 -27   4   4    0.00    3.76
  27  -4  -4   -0.42    5.09
  27  -4  -4    0.70    5.45
  27   4  -4    0.50    5.32
 -27  -4   4    0.15    4.24
 -27   4   5    0.76    5.55
  27  -4  -5   -0.03    4.96
  27  -4  -5    1.12    5.48
  27   4  -5   -0.37    5.44
 -27  -4   5    0.64    4.25
  27  -4  -6    0.94    4.97
  27  -4  -6    0.04    5.47
  27   4  -6    0.64    5.46
 -27   4   7    1.35    3.87
  27  -4  -7    1.26    4.96
  27  -4  -7    1.15    5.50
  27   4  -7    1.49    5.54
 -27  -4   7    1.44    4.30
  27  -4  -8    1.16    4.86
  27  -4  -8    1.54    5.52
  27   4  -8    0.15    5.46
 -27   4   9   -0.04    5.51
  27  -4  -9    0.92    4.80
  27  -4  -9    1.37    5.50
  27   4  -9    0.50    5.37
 -27   4  10   -0.01    5.42
  27  -4 -10   -0.31    4.69
  27  -4 -10   -0.12    5.50
  27   4 -10   -0.26    5.40
 -27   4  11   -0.60    5.57
  27  -4 -11    0.10    4.38
  27  -4 -11   -0.03    5.46
  27   4 -11   -0.09    5.35
 -27   4  12    1.56    5.43
  27  -4 -12    0.17    5.43
  27   4 -12    0.49    5.44
 -27   4  13    1.11    5.45
  27  -4 -13   -0.83    5.42
  27   4 -13   -0.27    5.49
 -27   4  14    0.70    5.36
  27  -4 -14    0.44    5.48
  27   4 -14    0.03    5.46
 -27   4  15    1.01    5.36
  27  -4 -15   -0.39    4.14
  27  -4 -15    0.19    5.40
  27   4 -15    0.30    5.42
 -27   4  16   -1.06    5.51
  27  -4 -16    0.45    4.51
  27  -4 -16    0.50    5.55
  27   4 -16   -0.29    5.48
  27  -4 -17    0.25    5.67
  27   4 -17   -0.03    5.27
  27  -4 -18    0.94    5.64
  27   4 -18   -0.11    5.39
  27  -4 -19   -0.71    5.65
  27  -4 -20   -0.08    5.68
 -27   4  21    0.58    4.08
  27  -4 -21    0.37    5.82
 -27  -4  21    0.58    4.64
 -27   4  22    0.14    4.36
  27  -4 -22    0.69    5.92
  27   4 -22    0.39    5.57
 -27  -4  22    0.84    4.69
 -27   4  23    0.00    4.34
  27  -4 -23   -0.52    6.10
  27   4 -23   -0.88    5.64
 -27  -4  23   -0.25    4.76
 -27   4  24    0.02    4.36
  27  -4 -24   -0.36    6.22
  27   4 -24    0.55    5.52
 -27  -4  24    0.30    4.79
 -27   4  25    0.36    4.61
  27  -4 -25   -0.14    6.46
  27   4 -25    0.57    5.55
 -27  -4  25    0.52    4.91
 -27   5   1    0.99    5.68
  27  -5  -1    0.94    5.10
  27  -5  -1    0.27    5.45
  27   5  -1    0.70    5.37
 -27   5   2    0.59    5.58
  27  -5  -2   -0.72    5.18
  27  -5  -2   -0.24    5.50
  27   5  -2    0.18    5.34
 -27   5   3    0.01    5.59
  27  -5  -3    0.23    5.03
  27  -5  -3    0.43    5.38
  27   5  -3    0.17    5.23
 -27   5   4    1.00    5.63
  27  -5  -4    1.03    5.08
  27  -5  -4    0.49    5.36
  27   5  -4    0.44    5.42
 -27   5   5   -0.81    5.69
  27  -5  -5   -1.53    4.99
  27  -5  -5   -0.18    5.38
  27   5  -5    0.39    5.28
 -27   5   6    0.23    5.62
  27  -5  -6    1.04    4.98
  27  -5  -6   -0.02    5.49
  27   5  -6    0.10    5.29
 -27   5   7    0.99    5.73
  27  -5  -7    1.40    5.02
  27  -5  -7    0.89    5.49
  27   5  -7   -0.51    5.50
 -27   5   8    0.88    5.67
  27  -5  -8    0.92    5.07
  27  -5  -8    0.62    5.60
  27   5  -8    1.52    5.61
 -27   5   9    0.41    5.15
  27  -5  -9   -0.03    4.82
  27  -5  -9   -0.34    5.49
  27   5  -9   -0.02    5.39
  27  -5 -10   -0.39    4.77
  27  -5 -10    1.32    5.52
  27   5 -10    0.17    5.50
  27  -5 -11    0.27    4.73
  27  -5 -11    0.40    5.48
  27   5 -11    1.03    5.37
  27  -5 -12    0.27    4.74
  27  -5 -12    1.53    5.48
  27   5 -12    1.24    5.58
 -27   5  13   -0.09    5.51
  27  -5 -13    0.66    4.79
  27  -5 -13    0.85    5.56
  27   5 -13   -0.72    5.46
 -27   5  14   -0.50    5.55
  27  -5 -14   -0.51    4.70
  27  -5 -14   -0.76    5.51
  27   5 -14    0.68    5.53
 -27   5  15    0.79    5.44
  27  -5 -15   -0.08    4.61
  27  -5 -15    0.24    5.51
  27   5 -15    1.18    5.52
 -27   5  16    0.18    5.42
  27  -5 -16    0.04    5.51
  27   5 -16    0.00    4.96
 -27  -5  16    0.20    4.84
 -27   5  17   -0.01    5.41
 -27   5  17    0.00    4.24
  27  -5 -17   -0.60    5.52
 -27  -5  17    0.46    4.96
 -27   5  18    0.00    4.59
  27  -5 -18   -0.68    5.61
 -27  -5  18   -0.78    5.23
  27  -5 -19    0.45    5.65
 -27  -5  19    0.68    5.14
 -27   5  20   -0.25    4.31
  27  -5 -20   -0.68    5.74
  27   5 -20   -0.59    5.44
 -27   5  21    0.25    4.36
  27  -5 -21   -0.29    5.94
  27   5 -21   -0.49    5.47
 -27  -5  21   -0.07    4.78
 -27   5  22    0.72    4.36
  27  -5 -22    0.22    6.16
  27   5 -22    0.66    5.49
 -27  -5  22    0.09    4.64
 -27   5  23    1.09    4.43
  27  -5 -23   -0.14    6.28
  27   5 -23    0.08    5.45
 -27  -5  23    0.38    4.84
 -27   5  24    0.19    4.49
  27  -5 -24    0.97    6.45
  27   5 -24   -0.65    5.57
 -27  -5  24   -0.45    4.96
 -27   6   1    1.61    5.89
 -27   6   1    0.00    4.06
  27  -6  -1   -0.24    5.15
  27  -6  -1    0.10    5.39
 -27   6   2    0.87    5.86
 -27   6   2    0.00    3.98
  27  -6  -2   -0.04    5.14
  27  -6  -2    0.81    5.36
 -27   6   3    0.32    5.90
 -27   6   3    0.00    3.88
  27  -6  -3    0.00    5.02
  27  -6  -3   -0.13    5.40
 -27   6   4    0.16    5.84
 -27   6   4    0.00    3.92
  27  -6  -4   -0.71    5.02
  27  -6  -4    1.07    5.38
 -27   6   5    0.37    5.76
  27  -6  -5    0.16    4.95
  27  -6  -5    0.13    5.45
 -27   6   6    1.08    5.80
  27  -6  -6    0.60    4.95
  27  -6  -6    0.84    5.48
 -27   6   7   -0.22    5.76
 -27   6   7    0.00    3.82
  27  -6  -7    0.47    4.98
  27  -6  -7   -0.57    5.31
 -27  -6   7    0.00    4.31
 -27   6   8   -0.09    5.70
 -27   6   8    0.00    3.83
  27  -6  -8    0.14    4.91
  27  -6  -8    0.34    5.49
 -27  -6   8    0.00    4.30
 -27   6   9    3.33    5.74
 -27   6   9    0.92    4.08
  27  -6  -9    1.00    4.82
  27  -6  -9    1.46    5.52
 -27  -6   9    1.19    4.60
 -27   6  10    0.69    5.76
 -27   6  10    0.37    4.14
  27  -6 -10    0.46    4.82
  27  -6 -10    0.68    5.41
 -27  -6  10    0.01    4.72
 -27   6  11    0.37    5.59
 -27   6  11    0.00    4.30
  27  -6 -11   -0.13    4.70
  27  -6 -11    0.89    5.57
 -27  -6  11   -0.73    4.83
 -27   6  12   -0.40    5.60
 -27   6  12   -0.61    4.49
  27  -6 -12    0.83    4.81
  27  -6 -12   -0.61    5.39
 -27  -6  12   -0.57    4.97
 -27   6  13    0.00    5.54
 -27   6  13    0.27    4.67
  27  -6 -13    0.11    4.74
  27  -6 -13    0.20    5.51
 -27  -6  13    0.91    5.16
 -27   6  14   -0.11    4.64
  27  -6 -14   -0.22    4.63
  27  -6 -14    0.43    5.58
 -27  -6  14    0.46    5.08
 -27   6  15    1.08    4.80
  27  -6 -15    0.70    4.75
  27  -6 -15    0.17    5.57
 -27  -6  15    0.86    5.17
 -27   6  16    0.00    4.61
  27  -6 -16    0.57    4.68
  27  -6 -16   -0.38    5.54
 -27  -6  16   -0.30    5.20
 -27   6  17    0.55    4.81
  27  -6 -17    0.36    4.65
  27  -6 -17    0.15    5.66
 -27  -6  17    0.28    5.21
 -27   6  18   -0.08    4.80
  27  -6 -18    1.77    4.76
  27  -6 -18   -0.28    5.70
 -27  -6  18    0.69    5.30
  27  -6 -19    0.89    6.05
 -27  -6  19    1.26    5.47
 -27   6  20   -0.42    4.34
  27  -6 -20    0.03    6.12
 -27   6  21    0.00    4.38
  27  -6 -21    0.17    6.06
  27   6 -21    0.00    5.27
 -27  -6  21    0.00    4.86
 -27   6  22    0.24    4.42
  27  -6 -22    0.00    6.15
  27   6 -22    0.00    5.18
 -27  -6  22   -0.96    5.01
 -27   6  23    0.39    4.42
  27  -6 -23    1.19    6.57
  27   6 -23    0.00    5.48
 -27  -6  23    0.28    4.95
 -27   7   1    0.85    5.95
 -27   7   1    1.10    4.28
  27  -7  -1    0.77    5.17
  27  -7  -1   -0.74    5.34
 -27  -7   1   -0.11    4.94
 -27   7   2    1.06    5.97
 -27   7   2    0.00    4.34
  27  -7  -2    1.33    5.13
  27  -7  -2    1.12    5.34
 -27  -7   2    1.09    4.96
 -27   7   3    0.67    6.04
 -27   7   3   -0.22    4.31
  27  -7  -3   -0.27    5.06
  27  -7  -3    0.24    5.30
 -27  -7   3    0.13    4.84
 -27   7   4    0.28    6.04
 -27   7   4    0.76    4.44
  27  -7  -4   -0.46    5.01
  27  -7  -4    0.28    5.37
 -27  -7   4   -0.20    4.85
 -27   7   5    1.03    6.00
  27  -7  -5    1.69    4.99
  27  -7  -5   -0.14    5.27
 -27  -7   5    1.11    5.01
 -27   7   6    0.45    5.99
 -27   7   6   -0.35    4.30
  27  -7  -6   -0.80    4.97
  27  -7  -6   -0.59    5.36
 -27   7   7    0.95    5.90
 -27   7   7   -0.22    4.34
  27  -7  -7    0.34    4.89
  27  -7  -7    0.80    5.40
 -27  -7   7    0.36    4.90
 -27   7   8    1.53    5.93
 -27   7   8   -0.06    4.40
  27  -7  -8   -0.95    4.98
  27  -7  -8    0.38    5.43
 -27  -7   8    0.37    5.00
 -27   7   9   -1.10    5.83
 -27   7   9   -0.57    4.36
  27  -7  -9   -0.38    4.88
  27  -7  -9    0.27    5.26
 -27  -7   9    0.29    4.82
 -27   7  10    0.36    5.73
 -27   7  10    0.00    4.26
  27  -7 -10    0.22    4.88
  27  -7 -10   -0.41    5.32
 -27  -7  10   -0.32    4.92
 -27   7  11    0.18    5.70
 -27   7  11   -0.67    4.51
  27  -7 -11    0.89    4.88
  27  -7 -11    0.26    5.38
 -27  -7  11    0.23    4.97
 -27   7  12    0.00    5.67
 -27   7  12    0.57    4.53
  27  -7 -12    0.00    4.75
  27  -7 -12    0.33    5.39
  27   7 -12    0.00    5.35
 -27  -7  12    0.49    5.01
 -27   7  13    0.22    5.62
 -27   7  13    0.40    4.58
  27  -7 -13    0.00    4.80
  27  -7 -13    0.39    5.46
  27   7 -13    0.95    5.88
 -27  -7  13    0.15    5.20
 -27   7  14   -0.37    5.62
 -27   7  14    0.78    4.66
  27  -7 -14    0.23    4.75
  27  -7 -14    0.49    5.38
  27   7 -14    0.64    5.79
 -27  -7  14    0.42    5.14
 -27   7  15   -0.50    5.55
 -27   7  15   -0.35    4.64
  27  -7 -15   -0.31    4.70
  27  -7 -15   -1.22    5.48
  27   7 -15   -0.43    5.87
 -27  -7  15   -0.05    5.28
 -27   7  16    0.61    5.61
 -27   7  16    0.26    4.69
  27  -7 -16   -0.44    4.75
  27  -7 -16    0.11    5.61
  27   7 -16    1.08    5.79
 -27  -7  16    0.01    5.19
 -27   7  17   -0.16    5.49
 -27   7  17   -0.19    4.53
  27  -7 -17   -0.05    4.68
  27  -7 -17   -0.29    5.79
  27   7 -17   -1.66    5.88
 -27  -7  17   -0.35    5.19
 -27   7  18   -0.06    5.44
 -27   7  18   -0.05    4.78
  27  -7 -18    1.58    4.73
  27  -7 -18    0.68    5.84
  27   7 -18    1.48    5.92
 -27  -7  18    0.01    5.40
 -27   7  19    0.26    5.28
  27  -7 -19    0.14    4.75
  27  -7 -19    0.14    5.94
  27   7 -19   -0.08    5.76
 -27  -7  19   -0.15    5.40
 -27   7  20    1.10    4.41
  27  -7 -20    1.53    6.18
  27   7 -20   -0.14    5.87
 -27   7  21    0.00    4.30
  27  -7 -21    0.79    6.15
  27   7 -21    0.35    5.87
 -27  -7  21    1.05    5.00
 -27   7  22   -0.15    4.33
  27  -7 -22   -1.01    6.39
  27   7 -22   -0.90    5.76
 -27  -7  22    0.48    5.01
 -27   8   1    0.29    6.03
 -27   8   1    0.00    4.19
  27   8  -1    0.15    5.73
 -27  -8   1    0.80    4.96
 -27   8   2   -0.15    6.07
 -27   8   2   -0.02    4.24
  27  -8  -2    0.11    5.07
  27   8  -2   -0.10    5.71
 -27  -8   2    0.36    5.11
 -27   8   3    0.35    6.09
 -27   8   3   -0.05    4.20
  27  -8  -3   -0.38    5.04
  27   8  -3    0.87    5.88
 -27  -8   3    0.40    5.06
 -27   8   4    0.74    6.07
 -27   8   4   -0.10    4.31
  27  -8  -4   -0.19    4.97
  27  -8  -4   -0.35    4.68
  27   8  -4    0.04    5.81
 -27  -8   4   -0.70    5.01
 -27   8   5    0.32    6.09
  27  -8  -5    0.74    5.01
  27  -8  -5    0.00    4.96
  27   8  -5   -0.46    5.86
 -27  -8   5    0.87    5.04
 -27   8   6    0.18    6.11
 -27   8   6   -0.33    4.39
  27  -8  -6   -0.48    4.95
  27  -8  -6   -0.07    5.08
  27   8  -6   -1.06    5.82
 -27   8   7   -0.13    5.97
 -27   8   7    0.29    4.38
  27  -8  -7    0.90    4.90
  27  -8  -7    0.58    5.19
  27   8  -7   -0.02    5.80
 -27  -8   7    0.73    4.95
 -27   8   8    0.00    5.91
 -27   8   8   -0.10    4.42
  27  -8  -8    0.39    4.81
  27  -8  -8   -0.99    5.35
  27   8  -8    0.00    5.69
 -27  -8   8    0.25    4.90
 -27   8   9    0.48    6.01
 -27   8   9    0.26    4.32
  27  -8  -9   -0.47    4.80
  27  -8  -9   -0.42    5.33
  27   8  -9   -1.11    5.75
 -27  -8   9    0.28    5.05
 -27   8  10   -0.46    5.85
 -27   8  10    0.14    4.42
  27  -8 -10    0.49    4.83
  27  -8 -10   -0.13    5.33
  27   8 -10    0.04    5.69
 -27  -8  10    0.37    5.06
 -27   8  11    0.02    5.84
 -27   8  11    0.94    4.33
  27  -8 -11   -0.74    4.80
  27  -8 -11   -0.05    5.32
  27   8 -11    1.18    5.81
 -27  -8  11    0.06    4.95
 -27   8  12   -0.02    5.86
 -27   8  12    1.05    4.55
  27  -8 -12   -0.87    4.87
  27  -8 -12   -0.25    5.37
  27   8 -12   -0.21    5.69
 -27  -8  12   -0.25    5.02
 -27   8  13    3.14    5.92
 -27   8  13    1.52    4.51
  27  -8 -13    2.12    4.90
  27  -8 -13    1.02    5.53
  27   8 -13    1.26    5.93
 -27  -8  13   -0.13    5.28
 -27   8  14   -0.12    5.77
 -27   8  14    0.20    4.44
  27  -8 -14    0.05    4.80
  27  -8 -14    0.41    5.42
  27   8 -14    0.03    5.75
 -27  -8  14    1.23    5.13
 -27   8  15   -0.12    5.64
 -27   8  15    0.24    4.49
  27  -8 -15    1.07    4.87
  27  -8 -15    1.43    5.59
  27   8 -15    0.45    5.76
 -27  -8  15   -0.11    5.30
 -27   8  16    0.53    5.66
 -27   8  16    0.08    4.54
  27  -8 -16    0.38    4.74
  27  -8 -16   -0.02    5.58
  27   8 -16   -0.65    5.85
 -27  -8  16    0.68    5.26
 -27   8  17    0.71    5.63
 -27   8  17    0.02    4.49
  27  -8 -17    0.10    4.79
  27  -8 -17    0.24    5.73
  27   8 -17    0.76    5.67
 -27  -8  17    0.54    5.42
 -27   8  18   -0.12    5.54
 -27   8  18    0.60    4.57
  27  -8 -18   -0.66    4.85
  27  -8 -18    2.64    5.86
  27   8 -18    0.01    5.71
 -27  -8  18   -0.45    5.44
 -27   8  19   -0.01    5.51
  27  -8 -19   -0.29    4.78
  27  -8 -19   -0.64    6.00
  27   8 -19   -0.28    5.73
 -27  -8  19   -0.58    5.45
 -27   8  20    0.15    4.12
  27  -8 -20   -0.20    4.18
  27  -8 -20   -0.20    6.12
  27   8 -20   -0.07    5.59
 -27   8  21    0.35    4.17
  27  -8 -21    0.70    6.32
  27   8 -21   -0.49    5.73
 -27  -8  21    0.05    5.07
 -27   9   1    1.71    6.34
 -27   9   1   -0.04    4.21
  27  -9  -1   -0.14    5.11
  27   9  -1    0.19    5.77
 -27  -9   1    0.56    5.09
 -27   9   2   -0.73    6.29
 -27   9   2    0.64    4.17
  27  -9  -2   -0.01    5.10
  27   9  -2    0.15    5.92
 -27  -9   2    0.15    5.11
 -27   9   3   -0.34    6.21
 -27   9   3    0.03    4.30
  27  -9  -3    0.59    5.09
  27   9  -3   -0.14    5.73
 -27  -9   3    0.45    5.20
 -27   9   4    0.67    6.18
 -27   9   4   -0.30    4.44
  27  -9  -4    0.40    5.12
  27   9  -4    0.92    5.88
 -27  -9   4    0.51    5.22
 -27   9   5   -1.03    6.11
  27  -9  -5   -0.35    5.09
  27   9  -5   -0.83    5.74
 -27  -9   5    0.04    5.26
 -27   9   6    1.19    6.24
 -27   9   6   -0.13    4.41
  27  -9  -6   -0.23    5.00
  27  -9  -6   -0.01    5.14
  27   9  -6   -0.98    5.83
 -27   9   7   -0.12    6.12
 -27   9   7   -0.05    4.37
  27  -9  -7    0.81    4.98
  27  -9  -7    0.24    5.17
  27   9  -7    0.41    5.70
 -27  -9   7    0.47    4.56
 -27   9   8   -0.27    6.09
 -27   9   8    0.39    4.40
  27  -9  -8   -1.04    5.00
  27  -9  -8   -0.25    5.14
  27   9  -8    0.32    5.65
 -27  -9   8    0.30    5.22
 -27   9   9   -0.78    6.09
 -27   9   9   -0.37    4.33
  27  -9  -9   -0.52    4.86
  27  -9  -9    0.59    5.16
  27   9  -9   -0.01    5.56
 -27  -9   9   -0.35    5.13
 -27   9  10   -0.42    6.02
 -27   9  10    0.01    4.27
  27  -9 -10    0.05    4.82
  27  -9 -10   -0.27    5.21
  27   9 -10    1.50    5.59
 -27  -9  10    0.04    5.28
 -27   9  11    0.03    6.02
 -27   9  11    0.49    4.38
  27  -9 -11    0.37    4.85
  27  -9 -11   -1.05    5.22
  27   9 -11   -0.24    5.65
 -27  -9  11    0.40    5.23
 -27   9  12   -0.11    5.92
 -27   9  12    0.00    4.37
  27  -9 -12   -0.59    4.83
  27  -9 -12   -0.15    5.23
  27   9 -12    0.54    5.71
 -27  -9  12   -0.03    5.29
 -27   9  13    0.47    5.89
 -27   9  13    0.33    4.45
  27  -9 -13   -0.13    4.75
  27  -9 -13   -0.43    5.24
  27   9 -13    0.12    5.62
 -27  -9  13    0.34    5.41
 -27   9  14    0.28    5.80
 -27   9  14    0.07    4.50
  27  -9 -14    0.41    4.80
  27  -9 -14   -0.87    5.33
  27   9 -14    0.84    5.69
 -27  -9  14   -0.03    5.52
 -27   9  15    0.90    5.90
 -27   9  15    1.00    4.47
  27  -9 -15   -0.19    4.73
  27  -9 -15   -0.12    5.48
  27   9 -15    0.68    5.76
 -27  -9  15   -0.18    5.37
 -27   9  16   -0.31    5.81
 -27   9  16   -0.23    4.56
  27  -9 -16   -0.33    4.77
  27  -9 -16    0.19    5.61
  27   9 -16   -0.50    5.65
 -27  -9  16   -0.23    5.35
 -27   9  17   -0.52    5.71
 -27   9  17    0.19    4.54
  27  -9 -17   -0.11    4.76
  27  -9 -17    0.54    5.78
  27   9 -17    0.05    5.77
 -27  -9  17   -0.92    5.48
 -27   9  18    1.05    5.68
 -27   9  18    0.00    4.44
  27  -9 -18    1.00    4.78
  27  -9 -18    0.89    5.99
  27   9 -18    0.39    5.60
 -27  -9  18    0.41    5.42
 -27  10   1   -0.08    4.20
  27 -10  -1    0.26    5.08
  27  10  -1   -0.30    5.87
 -27 -10   1   -0.76    5.27
 -27  10   2   -0.47    4.23
  27 -10  -2    0.15    5.00
  27  10  -2    1.46    5.77
 -27 -10   2    0.77    5.29
 -27  10   3   -0.54    4.30
  27 -10  -3   -0.19    5.03
  27  10  -3    0.43    5.89
 -27 -10   3   -0.80    5.21
 -27  10   4   -0.01    4.23
  27 -10  -4    0.70    5.02
  27  10  -4    0.19    5.74
 -27 -10   4    0.65    5.29
 -27  10   5   -0.47    6.22
  27 -10  -5   -0.40    5.09
  27  10  -5    0.25    5.86
 -27 -10   5    0.16    5.14
 -27  10   6    0.03    6.21
 -27  10   6   -0.91    4.45
  27 -10  -6   -0.20    5.06
  27  10  -6    0.47    5.72
 -27  10   7    0.29    6.22
 -27  10   7    0.47    4.30
  27 -10  -7    0.50    5.11
  27  10  -7    1.36    5.88
 -27  10   8   -0.41    6.31
 -27  10   8   -0.18    4.12
  27 -10  -8   -0.23    5.10
  27  10  -8    0.55    5.65
 -27 -10   8    0.17    5.37
 -27  10   9    0.27    6.14
 -27  10   9    0.28    4.24
  27 -10  -9   -0.41    5.01
  27  10  -9    0.64    5.68
 -27 -10   9   -0.34    5.43
 -27  10  10   -0.13    6.16
 -27  10  10   -0.85    4.35
  27 -10 -10    0.33    5.07
  27  10 -10    0.17    5.71
 -27 -10  10   -0.47    5.42
 -27  10  11    0.14    6.09
 -27  10  11   -0.25    4.27
  27 -10 -11    0.35    4.95
  27 -10 -11    0.32    5.13
  27  10 -11    0.32    5.86
 -27 -10  11   -1.27    5.49
 -27  10  12    0.58    6.05
 -27  10  12    0.51    4.51
  27 -10 -12   -0.27    4.93
  27 -10 -12   -0.12    5.21
  27  10 -12    1.14    5.67
 -27 -10  12   -0.62    5.47
 -27  10  13    1.35    6.06
 -27  10  13    0.00    4.50
  27 -10 -13   -0.26    4.87
  27 -10 -13    0.40    5.35
  27  10 -13    1.96    5.83
 -27 -10  13    0.39    5.47
 -27  10  14   -0.38    6.00
 -27  10  14    0.11    4.35
  27 -10 -14    0.33    4.90
  27 -10 -14    1.23    5.47
  27  10 -14    1.28    5.72
 -27 -10  14    0.07    5.65
 -27  10  15    1.44    5.88
 -27  10  15   -0.20    4.49
  27 -10 -15   -0.32    4.78
  27 -10 -15   -0.18    5.51
  27  10 -15    2.33    5.85
 -27 -10  15    0.88    5.51
 -27  10  16   -0.87    5.94
 -27  10  16    0.31    4.33
  27 -10 -16   -0.70    4.87
  27 -10 -16    0.02    5.69
  27  10 -16    1.03    5.88
 -27 -10  16    0.64    5.37
 -27  11   1    0.01    4.21
  27 -11  -1    0.47    5.12
  27  11  -1    0.14    5.70
 -27 -11   1    0.22    5.49
 -27  11   2    0.52    4.25
  27 -11  -2   -0.25    5.07
  27  11  -2   -1.06    5.95
 -27 -11   2   -0.14    5.27
 -27  11   3    0.59    4.26
  27 -11  -3   -0.82    5.09
  27  11  -3   -1.06    5.76
 -27 -11   3    0.19    5.43
 -27  11   4   -0.19    4.02
  27 -11  -4    0.22    5.02
  27  11  -4   -0.82    5.65
 -27 -11   4   -0.58    5.56
  27 -11  -5    0.86    5.04
  27  11  -5    0.83    5.65
 -27 -11   5    0.00    5.46
 -27  11   6    0.00    4.38
  27 -11  -6    0.27    4.99
  27  11  -6    0.82    5.71
 -27  11   7    0.76    4.31
  27 -11  -7    0.06    4.94
  27  11  -7   -0.10    5.66
 -27  11   8   -0.76    4.29
  27 -11  -8   -0.47    5.04
  27  11  -8    0.21    5.72
 -27 -11   8    0.79    5.60
 -27  11   9    0.03    4.21
  27 -11  -9    0.29    5.03
  27  11  -9    0.02    5.60
 -27 -11   9   -0.35    5.72
 -27  11  10   -0.35    6.21
 -27  11  10   -0.46    4.45
  27 -11 -10   -0.15    5.16
  27  11 -10   -1.45    5.80
 -27 -11  10   -1.50    5.83
 -27  11  11    1.29    6.29
 -27  11  11   -0.45    4.48
  27 -11 -11    0.26    5.27
  27  11 -11   -0.39    5.74
 -27 -11  11    0.24    5.75
 -26   0   1   -0.09    5.34
 -26   0   1    0.09    4.46
  26   0  -1   -0.03    5.46
  26   0  -1    0.50    5.49
 -26   0   2    6.26    5.49
 -26   0   2    5.42    4.65
  26   0  -2    6.47    5.70
  26   0  -2    3.47    5.83
 -26   0   3    0.31    5.40
 -26   0   3    0.11    4.62
  26   0  -3    0.31    5.45
  26   0  -3    0.16    5.63
 -26   0   4    0.30    5.20
 -26   0   4   -0.20    4.56
  26   0  -4   -0.08    5.22
  26   0  -4    0.41    5.50
 -26   0   5    0.72    5.14
  26   0  -5    0.40    5.05
  26   0  -5    0.56    5.45
 -26   0   6    0.00    5.12
  26   0  -6   -0.02    4.92
  26   0  -6    1.07    5.45
 -26   0   7   -0.36    4.97
 -26   0   7    0.44    4.36
  26   0  -7    0.08    4.85
  26   0  -7    0.15    5.41
 -26   0   8    3.48    5.02
 -26   0   8    0.61    4.44
  26   0  -8    2.38    4.89
  26   0  -8    0.98    5.42
 -26   0   9    0.29    4.91
 -26   0   9    0.64    4.34
  26   0  -9   -0.73    4.78
  26   0  -9    0.00    5.33
 -26   0  10    1.20    4.95
 -26   0  10    0.03    4.31
  26   0 -10    0.60    4.60
  26   0 -10   -0.18    5.23
 -26   0  11   -0.58    4.99
 -26   0  11    0.04    4.28
  26   0 -11    0.29    4.51
  26   0 -11   -0.11    5.20
 -26   0  12   -0.77    4.90
 -26   0  12   -0.45    4.33
  26   0 -12   -0.43    4.46
  26   0 -12    0.41    5.26
 -26   0  13   -0.10    4.91
 -26   0  13   -0.94    4.43
  26   0 -13    0.04    4.34
  26   0 -13   -0.24    5.11
 -26   0  14   -0.48    4.81
 -26   0  14   -0.45    4.38
  26   0 -14    1.08    4.25
  26   0 -14    0.26    5.16
 -26   0  15    0.27    4.84
 -26   0  15   -0.21    4.34
  26   0 -15   -0.53    4.26
  26   0 -15   -0.68    5.30
 -26   0  16   -0.13    4.33
  26   0 -16    0.28    5.40
 -26   0  17   -0.01    4.49
  26   0 -17    0.54    5.43
 -26   0  18    3.43    4.36
  26   0 -18    3.61    5.46
  26   0 -19    0.06    5.39
  26   0 -20    0.99    5.47
 -26   0  21   -0.56    4.19
  26   0 -21   -0.25    5.49
 -26   0  22    1.08    4.28
  26   0 -22   -0.73    5.59
 -26   0  23    0.18    4.40
  26   0 -23   -0.08    5.50
 -26   0  24    0.21    4.42
  26   0 -24    1.13    5.73
 -26   0  25    0.28    4.38
  26   0 -25   -0.20    5.87
 -26   0  26    0.79    4.45
  26   0 -26   -0.18    5.93
 -26   0  27   -0.57    4.48
  26   0 -27   -0.07    6.01
 -26   0  28    1.18    4.55
  26   0 -28    0.23    6.20
 -26   0  29   -0.32    4.54
 -26   0  30    0.34    4.49
 -26   1   1    2.54    5.37
 -26   1   1    1.19    4.35
  26  -1  -1    1.05    5.26
  26   1  -1    1.82    5.25
  26   1  -1    0.96    5.48
 -26  -1   1    0.99    4.99
 -26  -1   1    2.34    4.49
 -26   1   2   -0.30    5.31
 -26   1   2    0.10    4.41
  26  -1  -2   -0.37    5.28
  26  -1  -2   -0.17    5.43
  26   1  -2   -0.11    5.22
  26   1  -2    1.25    5.52
 -26  -1   2   -0.20    5.08
 -26  -1   2    0.05    4.35
 -26   1   3    0.00    5.24
 -26   1   3   -0.01    4.35
  26  -1  -3   -0.29    5.21
  26  -1  -3   -0.73    5.44
  26   1  -3   -0.39    5.07
  26   1  -3   -0.79    5.52
 -26  -1   3    0.55    5.05
 -26  -1   3   -0.40    4.31
 -26   1   4    0.44    5.15
 -26   1   4    0.03    4.38
  26  -1  -4    0.15    5.07
  26  -1  -4   -0.23    5.40
  26   1  -4   -0.59    5.04
  26   1  -4    0.17    5.49
 -26  -1   4   -0.69    5.01
 -26  -1   4    0.24    4.41
 -26   1   5   -0.05    5.31
  26  -1  -5    0.24    5.20
  26  -1  -5    0.73    5.47
  26   1  -5    0.09    5.07
  26   1  -5    0.82    5.64
 -26  -1   5    0.49    5.08
 -26   1   6    6.22    5.51
 -26   1   6    4.95    4.45
  26  -1  -6    6.02    5.26
  26  -1  -6    5.47    5.53
  26   1  -6    6.40    5.32
  26   1  -6    4.54    5.79
 -26  -1   6    4.76    5.23
 -26   1   7    1.06    5.26
 -26   1   7    0.91    4.40
  26  -1  -7    1.42    4.94
  26  -1  -7    0.22    5.50
  26   1  -7   -0.35    4.99
  26   1  -7    1.84    5.53
 -26  -1   7    2.11    5.12
 -26  -1   7    1.61    4.55
 -26   1   8    0.06    5.17
 -26   1   8   -0.21    4.22
  26  -1  -8    0.78    4.82
  26  -1  -8   -0.49    5.42
  26   1  -8    0.49    4.87
  26   1  -8    0.80    5.61
 -26  -1   8    1.56    4.96
 -26  -1   8    0.00    4.44
 -26   1   9    0.00    5.05
 -26   1   9    0.03    4.36
  26  -1  -9    0.13    4.68
  26  -1  -9    0.05    5.38
  26   1  -9    0.27    4.63
  26   1  -9    0.23    5.47
 -26  -1   9    0.38    4.96
 -26  -1   9   -0.05    4.44
 -26   1  10    0.09    5.11
 -26   1  10    0.44    4.29
  26  -1 -10   -0.46    4.65
  26  -1 -10   -0.93    5.33
  26   1 -10   -0.12    4.53
  26   1 -10    0.48    5.35
 -26  -1  10   -0.24    4.94
 -26  -1  10    0.39    4.33
 -26   1  11    1.56    5.17
 -26   1  11    0.97    4.36
  26  -1 -11    0.87    4.57
  26  -1 -11    0.69    5.40
  26   1 -11    1.68    4.51
  26   1 -11    1.06    5.32
 -26  -1  11    1.35    4.91
 -26  -1  11    1.08    4.47
 -26   1  12   -0.06    4.98
 -26   1  12   -0.08    4.29
  26  -1 -12    1.13    4.59
  26  -1 -12    0.67    5.25
  26   1 -12    0.43    4.38
  26   1 -12    0.13    5.38
 -26  -1  12   -0.20    4.81
 -26  -1  12   -0.31    4.50
 -26   1  13    0.67    4.95
 -26   1  13    0.04    4.25
  26  -1 -13   -0.28    4.50
  26  -1 -13   -0.10    5.25
  26   1 -13    0.73    4.34
  26   1 -13   -0.06    5.30
 -26  -1  13   -0.10    4.49
 -26   1  14   -0.06    5.01
 -26   1  14   -0.25    4.24
  26  -1 -14    0.03    4.41
  26  -1 -14   -0.26    5.29
  26   1 -14    0.25    3.88
  26   1 -14    0.79    5.42
 -26  -1  14    0.83    4.35
 -26   1  15   -0.02    4.96
 -26   1  15    0.52    4.26
  26  -1 -15   -1.02    4.40
  26  -1 -15   -0.08    5.21
  26   1 -15    0.62    5.40
 -26  -1  15    0.09    4.36
 -26   1  16   -0.47    5.06
 -26   1  16    0.13    4.29
  26  -1 -16    0.48    4.29
  26  -1 -16    2.51    5.41
  26   1 -16    0.07    5.40
 -26  -1  16    0.55    4.37
 -26   1  17   -0.90    4.34
  26  -1 -17   -0.17    5.23
  26   1 -17    0.05    5.27
 -26  -1  17    0.08    4.48
 -26   1  18    0.77    4.33
  26  -1 -18    0.51    5.27
  26   1 -18    0.25    5.46
 -26  -1  18    0.51    4.52
  26  -1 -19    0.34    5.42
  26   1 -19    0.27    5.47
  26  -1 -20    1.51    5.37
  26   1 -20    1.61    5.56
 -26   1  21    0.85    4.37
  26  -1 -21    0.00    5.35
  26   1 -21    0.43    5.44
 -26  -1  21    0.34    4.35
 -26   1  22    0.67    4.29
  26  -1 -22    1.07    5.58
  26   1 -22   -0.16    5.68
 -26  -1  22    0.31    4.42
 -26   1  23    0.33    4.38
  26  -1 -23    0.55    5.76
  26   1 -23    0.81    5.48
 -26  -1  23   -0.37    4.40
 -26   1  24    0.87    4.36
  26  -1 -24    0.42    5.66
  26   1 -24    0.37    5.78
 -26  -1  24   -0.56    4.50
 -26   1  25   -0.66    4.45
  26  -1 -25    0.00    5.70
  26   1 -25    0.51    5.76
 -26  -1  25    0.97    4.44
 -26   1  26    0.11    4.48
  26  -1 -26   -0.42    5.99
  26   1 -26    0.28    5.90
 -26  -1  26    0.23    4.49
 -26   1  27   -0.32    4.48
  26  -1 -27   -0.08    6.13
  26   1 -27   -0.09    6.08
 -26  -1  27   -0.14    4.53
 -26   1  28    0.17    4.44
  26  -1 -28   -0.04    6.26
 -26  -1  28    0.41    4.57
 -26   1  29    0.47    4.52
  26  -1 -29   -0.11    6.45
 -26  -1  29   -0.16    4.57
 -26   1  30   -0.54    4.45
  26   1 -30   -0.09    6.47
 -26  -1  30   -0.11    4.58
 -26   2   1   -0.32    5.41
 -26   2   1   -0.28    4.21
  26  -2  -1   -0.39    5.23
  26  -2  -1    1.29    5.24
  26   2  -1    0.01    5.12
  26   2  -1   -1.00    5.37
 -26  -2   1    0.60    4.79
 -26  -2   1   -0.30    4.25
 -26   2   2    0.00    5.29
 -26   2   2   -0.42    4.16
  26  -2  -2    0.38    5.10
  26   2  -2    0.45    5.02
  26   2  -2    0.44    5.32
 -26  -2   2    0.28    4.72
 -26  -2   2    0.60    4.24
 -26   2   3   -0.03    5.26
 -26   2   3   -0.05    4.11
  26  -2  -3   -0.64    5.24
  26   2  -3    0.98    4.99
  26   2  -3   -0.20    5.30
 -26  -2   3    0.11    4.78
 -26  -2   3   -0.18    4.23
 -26   2   4    0.71    5.35
 -26   2   4   -0.03    4.21
  26  -2  -4   -0.48    4.98
  26  -2  -4    0.00    5.34
  26   2  -4    0.14    5.06
  26   2  -4    0.94    5.34
 -26  -2   4   -0.21    4.81
 -26  -2   4    0.43    4.39
 -26   2   5    0.49    5.40
  26  -2  -5    1.55    5.09
  26  -2  -5   -0.19    5.48
  26   2  -5    0.76    5.06
  26   2  -5    0.70    5.50
 -26  -2   5    0.10    4.96
 -26   2   6    3.28    5.39
 -26   2   6    2.40    4.33
  26  -2  -6    1.66    4.99
  26  -2  -6    0.71    5.40
  26   2  -6    1.86    4.97
  26   2  -6    1.93    5.44
 -26  -2   6    3.17    4.89
 -26   2   7   -0.20    5.26
 -26   2   7    0.33    4.33
  26  -2  -7   -0.32    4.86
  26  -2  -7    0.24    5.30
  26   2  -7   -0.20    4.83
  26   2  -7   -0.31    5.38
 -26  -2   7   -0.35    4.96
 -26  -2   7    0.55    4.50
 -26   2   8   -0.06    5.28
 -26   2   8    1.05    4.18
  26  -2  -8    0.72    4.79
  26  -2  -8   -0.28    5.35
  26   2  -8   -0.33    4.63
  26   2  -8   -0.13    5.31
 -26  -2   8    0.06    4.84
 -26  -2   8    0.09    4.46
 -26   2   9    0.42    5.26
 -26   2   9    0.24    4.20
  26  -2  -9    0.40    4.67
  26  -2  -9   -0.13    5.34
  26   2  -9   -0.25    4.50
  26   2  -9    0.81    5.45
 -26  -2   9   -0.26    4.78
 -26  -2   9    0.70    4.43
 -26   2  10    0.52    5.14
 -26   2  10    0.34    4.29
  26  -2 -10   -0.32    4.60
  26  -2 -10   -0.20    5.33
  26   2 -10    0.03    4.53
  26   2 -10   -0.71    5.30
 -26  -2  10    0.00    4.48
 -26  -2  10    0.16    4.40
 -26   2  11    0.83    5.13
 -26   2  11   -0.06    4.31
  26  -2 -11    0.66    4.51
  26  -2 -11   -0.25    5.15
  26   2 -11    0.55    4.47
  26   2 -11    1.27    5.25
 -26  -2  11    0.45    4.51
 -26   2  12    1.02    5.21
 -26   2  12    1.39    4.43
  26  -2 -12    0.36    4.46
  26  -2 -12    0.23    5.37
  26   2 -12    0.75    4.34
  26   2 -12    1.02    5.39
 -26  -2  12    1.18    4.60
 -26   2  13   -0.07    5.01
 -26   2  13    0.55    4.33
  26  -2 -13   -0.26    4.47
  26  -2 -13    0.01    5.28
  26   2 -13   -1.06    5.44
 -26  -2  13    0.20    4.55
 -26   2  14    0.06    4.98
 -26   2  14    0.13    4.36
  26  -2 -14   -0.17    4.46
  26  -2 -14   -0.48    5.31
  26   2 -14   -0.37    5.42
 -26  -2  14   -0.46    4.40
 -26   2  15    0.43    5.13
 -26   2  15    0.77    4.38
  26  -2 -15    0.25    4.44
  26  -2 -15   -0.15    5.21
  26   2 -15    0.60    5.29
 -26  -2  15    0.49    4.44
 -26   2  16    0.30    5.03
 -26   2  16    0.20    4.30
  26  -2 -16    1.20    4.37
  26  -2 -16   -0.76    5.22
  26   2 -16    0.98    5.39
 -26  -2  16    0.39    4.42
 -26   2  17    0.11    5.10
 -26   2  17    0.52    4.33
  26  -2 -17   -0.28    4.32
  26  -2 -17   -0.23    5.27
  26   2 -17    0.00    5.46
 -26  -2  17   -0.09    4.45
 -26   2  18    0.71    4.36
  26  -2 -18    0.00    3.89
  26  -2 -18    0.16    5.24
  26   2 -18    0.25    5.35
 -26  -2  18    0.47    4.64
  26  -2 -19    0.00    5.24
  26   2 -19    1.03    5.29
 -26   2  20    2.33    4.07
  26  -2 -20    1.31    5.46
  26   2 -20    1.67    5.52
 -26   2  21    0.25    4.20
  26  -2 -21   -0.28    5.52
  26   2 -21   -0.83    5.47
 -26  -2  21    0.43    4.35
 -26   2  22    0.64    4.34
  26  -2 -22    0.98    5.52
  26   2 -22    0.63    5.58
 -26  -2  22    0.77    4.54
 -26   2  23    0.55    4.27
  26  -2 -23    0.10    5.57
  26   2 -23   -0.53    5.55
 -26  -2  23   -0.32    4.54
 -26   2  24    0.05    4.39
  26  -2 -24    2.04    5.91
  26   2 -24    1.20    5.69
 -26  -2  24    1.62    4.64
 -26   2  25    0.12    4.44
  26  -2 -25   -0.06    5.88
  26   2 -25    0.00    5.50
 -26  -2  25   -0.76    4.59
 -26   2  26   -0.43    4.46
  26  -2 -26   -0.04    6.17
  26   2 -26    0.12    5.79
 -26  -2  26    1.20    4.57
 -26   2  27    0.59    4.45
  26  -2 -27    1.08    6.28
 -26  -2  27    0.00    4.70
 -26   2  28    0.14    4.49
  26  -2 -28    2.09    6.52
 -26  -2  28    0.69    4.66
 -26   2  29    0.33    4.56
  26  -2 -29    1.30    6.68
  26   2 -29    0.44    6.21
 -26  -2  29    0.77    4.70
 -26   2  30   -0.14    4.45
  26  -2 -30    0.63    6.64
  26   2 -30    2.14    6.35
 -26  -2  30    1.16    4.67
 -26   3   1    0.24    4.13
  26  -3  -1   -0.52    5.21
  26  -3  -1    0.00    5.39
  26   3  -1   -0.09    5.07
  26   3  -1    0.24    5.19
 -26  -3   1   -0.31    4.72
 -26  -3   1   -0.14    4.39
 -26   3   2    0.27    5.39
 -26   3   2   -0.29    4.15
  26  -3  -2    0.78    5.15
  26  -3  -2   -0.76    5.27
  26   3  -2   -0.14    4.99
  26   3  -2    0.89    5.36
 -26  -3   2   -0.10    4.62
 -26  -3   2   -0.09    4.41
 -26   3   3    0.27    5.40
 -26   3   3   -0.05    4.15
  26  -3  -3   -0.09    5.11
  26  -3  -3    0.60    5.10
  26   3  -3   -0.31    4.93
  26   3  -3    0.00    5.45
 -26  -3   3    1.48    4.69
 -26  -3   3    0.24    4.39
 -26   3   4    1.54    5.39
 -26   3   4   -0.31    4.16
  26  -3  -4    0.00    4.87
  26   3  -4   -0.77    4.98
  26   3  -4   -0.54    5.24
 -26  -3   4   -0.01    4.65
 -26  -3   4    0.55    4.42
 -26   3   5   -0.43    5.46
  26  -3  -5    0.00    4.81
  26   3  -5    0.28    4.93
  26   3  -5    1.79    5.45
 -26  -3   5    0.60    4.75
 -26   3   6    2.91    5.56
 -26   3   6    1.77    4.25
  26   3  -6    2.23    4.86
  26   3  -6    3.35    5.33
 -26  -3   6    2.14    4.82
 -26   3   7    0.90    5.50
 -26   3   7    1.02    4.28
  26  -3  -7    0.64    4.99
  26   3  -7    0.47    4.85
  26   3  -7    0.65    5.46
 -26  -3   7    1.40    4.84
 -26  -3   7    1.00    4.55
 -26   3   8    1.29    5.46
 -26   3   8    0.81    4.29
  26  -3  -8   -0.65    4.83
  26   3  -8    0.88    4.74
  26   3  -8    0.71    5.19
 -26  -3   8    0.00    4.18
 -26  -3   8    0.62    4.52
 -26   3   9    1.07    5.37
 -26   3   9    0.15    4.20
  26  -3  -9    0.32    4.73
  26   3  -9    0.30    4.62
  26   3  -9    0.09    5.36
 -26  -3   9   -0.47    4.54
 -26   3  10   -0.18    5.30
 -26   3  10   -0.36    4.32
  26  -3 -10    0.11    4.64
  26   3 -10   -0.31    4.43
  26   3 -10    0.21    5.26
 -26  -3  10   -0.30    4.43
 -26   3  11   -0.14    5.23
 -26   3  11    0.08    4.23
  26  -3 -11   -0.26    4.51
  26   3 -11   -0.33    5.39
 -26  -3  11    0.14    4.53
 -26   3  12   -1.36    5.27
 -26   3  12   -0.18    4.38
  26  -3 -12   -0.38    4.56
  26   3 -12    1.08    5.49
 -26  -3  12    0.20    4.71
 -26   3  13    2.10    5.36
 -26   3  13    1.19    4.44
  26  -3 -13   -0.35    4.59
  26   3 -13   -0.53    5.38
 -26  -3  13    0.52    4.71
 -26   3  14    1.02    5.24
 -26   3  14   -0.30    4.35
  26  -3 -14    0.16    4.49
  26   3 -14    0.38    5.50
 -26  -3  14   -0.33    4.59
 -26   3  15    0.18    5.28
 -26   3  15    0.21    4.26
  26  -3 -15   -0.09    4.51
  26   3 -15   -0.81    5.29
 -26  -3  15   -0.14    4.56
 -26   3  16    0.45    5.27
 -26   3  16    0.26    4.29
  26  -3 -16    0.45    4.46
  26   3 -16   -0.20    5.42
 -26  -3  16   -0.01    4.60
 -26   3  17    1.08    5.26
 -26   3  17    2.93    4.48
  26  -3 -17    2.36    4.39
  26   3 -17    0.58    5.53
 -26  -3  17    1.58    4.64
 -26   3  18    0.22    5.16
 -26   3  18    0.00    4.39
  26  -3 -18   -0.43    4.44
  26   3 -18    0.43    5.33
 -26  -3  18    0.12    4.61
  26  -3 -19    0.00    3.83
  26   3 -19    0.35    5.37
 -26   3  20    0.85    4.17
  26   3 -20    0.40    5.39
 -26   3  21   -0.63    4.16
  26   3 -21    0.29    5.31
 -26  -3  21    0.45    4.54
 -26   3  22   -0.25    4.14
  26   3 -22   -0.33    5.37
 -26  -3  22    1.04    4.45
 -26   3  23   -0.15    4.35
  26   3 -23    0.19    5.42
 -26  -3  23   -0.40    4.57
 -26   3  24    0.48    4.32
  26   3 -24    1.52    5.56
 -26  -3  24   -0.21    4.64
 -26   3  25    0.28    4.40
  26   3 -25   -0.56    5.35
 -26  -3  25    0.82    4.63
 -26   3  26    0.13    4.40
 -26  -3  26    0.28    4.71
 -26   3  27   -0.34    4.42
  26   3 -27    0.00    5.54
 -26  -3  27   -0.34    4.77
 -26   3  28    0.18    4.41
  26   3 -28    0.23    5.94
 -26  -3  28    0.06    4.68
 -26   3  29    0.37    4.45
  26   3 -29    0.12    6.20
 -26  -3  29    0.93    4.72
 -26   4   1    0.58    5.40
 -26   4   1   -0.48    4.04
  26  -4  -1   -0.21    5.15
  26  -4  -1    0.54    5.29
  26   4  -1   -0.68    5.06
  26   4  -1   -0.66    5.33
 -26  -4   1   -0.20    4.55
 -26  -4   1    0.02    4.42
 -26   4   2    0.27    4.11
  26  -4  -2    0.34    5.02
  26  -4  -2   -0.29    5.31
  26   4  -2    0.16    4.94
  26   4  -2   -0.39    5.26
 -26  -4   2    0.18    4.47
 -26  -4   2   -0.51    4.51
 -26   4   3    0.08    4.22
  26  -4  -3    0.13    4.97
  26  -4  -3   -0.30    5.24
  26   4  -3    0.11    4.94
  26   4  -3    0.49    5.25
 -26  -4   3    0.64    4.51
 -26  -4   3    0.15    4.43
 -26   4   4    0.94    4.25
  26  -4  -4    0.43    4.97
  26  -4  -4    0.90    5.31
  26   4  -4    0.32    4.91
  26   4  -4    0.40    5.20
 -26  -4   4   -0.27    4.62
 -26  -4   4    0.28    4.47
 -26   4   5   -0.93    5.69
  26  -4  -5   -0.59    5.11
  26  -4  -5    0.33    5.40
  26   4  -5    0.76    4.83
  26   4  -5   -0.17    5.24
 -26  -4   5    0.70    4.66
 -26   4   6    2.50    5.69
 -26   4   6    1.54    4.36
  26  -4  -6    2.49    4.98
  26  -4  -6    0.37    5.38
  26   4  -6    1.66    4.76
  26   4  -6    0.50    5.46
 -26  -4   6    1.57    4.42
 -26   4   7   -0.57    5.54
 -26   4   7    0.30    4.24
  26  -4  -7    0.03    5.42
  26   4  -7    0.56    4.79
  26   4  -7    0.63    5.24
 -26  -4   7   -0.40    4.73
 -26   4   8    2.54    5.56
 -26   4   8    3.50    4.50
  26  -4  -8    1.29    5.48
  26   4  -8    3.40    5.59
 -26  -4   8    2.94    4.70
 -26   4   9    0.46    5.50
 -26   4   9    0.02    4.26
  26  -4  -9   -0.17    5.44
  26   4  -9   -0.90    5.28
 -26  -4   9   -0.24    4.67
 -26   4  10    0.31    5.41
 -26   4  10   -0.65    4.33
  26  -4 -10    0.12    4.70
  26  -4 -10    1.18    5.42
  26   4 -10    0.97    5.43
 -26  -4  10    0.26    4.58
 -26   4  11   -0.06    5.31
 -26   4  11   -0.44    4.14
  26  -4 -11   -0.75    4.74
  26  -4 -11    0.50    5.28
  26   4 -11   -0.21    5.20
 -26  -4  11   -0.21    4.56
 -26   4  12    0.29    5.23
 -26   4  12    0.07    4.32
  26  -4 -12    0.65    4.52
  26  -4 -12   -0.18    5.38
  26   4 -12    0.73    5.53
 -26  -4  12    0.19    4.72
 -26   4  13    0.07    5.27
 -26   4  13    0.00    4.32
  26  -4 -13    0.41    4.58
  26  -4 -13    0.31    5.32
  26   4 -13   -0.17    5.21
 -26  -4  13    0.02    4.81
 -26   4  14    0.33    5.28
 -26   4  14   -0.35    4.37
  26  -4 -14   -0.13    4.49
  26  -4 -14    0.94    5.54
  26   4 -14    0.54    5.26
 -26  -4  14    0.14    4.72
 -26   4  15    0.15    5.28
 -26   4  15    0.04    4.17
  26  -4 -15   -0.21    4.56
  26  -4 -15   -0.69    5.36
  26   4 -15   -0.34    5.27
 -26  -4  15    0.08    4.74
 -26   4  16   -0.63    5.33
 -26   4  16    0.00    4.19
  26  -4 -16    0.50    4.46
  26  -4 -16   -0.80    5.37
  26   4 -16    0.09    5.28
 -26  -4  16    0.15    4.60
 -26   4  17   -0.59    5.34
 -26   4  17   -0.23    4.43
  26  -4 -17    0.16    4.52
  26  -4 -17    1.23    5.51
  26   4 -17   -0.40    5.40
 -26  -4  17   -0.52    4.57
 -26   4  18    3.33    5.37
 -26   4  18    3.06    4.51
  26  -4 -18    1.78    4.55
  26  -4 -18    1.18    5.57
  26   4 -18    0.96    5.47
 -26  -4  18    4.09    4.84
 -26   4  19    0.06    5.27
  26  -4 -19    0.31    4.48
  26  -4 -19    0.62    5.67
  26   4 -19    0.17    5.24
 -26  -4  19    0.00    4.32
 -26   4  20   -0.68    4.23
  26  -4 -20    0.53    5.66
  26   4 -20    0.45    5.35
 -26   4  21   -0.86    4.31
  26  -4 -21   -0.23    5.72
  26   4 -21    0.50    5.35
 -26  -4  21    0.51    4.71
 -26   4  22    0.00    4.23
  26  -4 -22   -0.83    5.94
  26   4 -22    0.39    5.45
 -26  -4  22    0.36    4.69
 -26   4  23    0.42    4.31
  26  -4 -23    0.34    6.01
  26   4 -23    0.31    5.36
 -26  -4  23    0.16    4.66
 -26   4  24    0.93    4.38
  26  -4 -24    0.34    6.12
 -26  -4  24    0.99    4.70
 -26   4  25   -0.06    4.38
  26  -4 -25   -0.28    6.27
 -26  -4  25    0.55    4.61
 -26   4  26    0.31    4.38
  26  -4 -26    1.21    6.49
  26   4 -26    0.13    5.69
 -26  -4  26    0.17    4.71
 -26   4  27   -0.65    4.41
  26  -4 -27    0.85    6.56
  26   4 -27    0.50    5.72
 -26  -4  27   -0.22    4.76
 -26   4  28   -0.01    4.34
  26  -4 -28    0.61    6.71
  26   4 -28    1.06    5.75
 -26  -4  28    0.00    4.45
 -26   4  29    0.71    4.42
  26  -4 -29   -0.23    6.82
  26   4 -29   -1.23    5.94
 -26   5   1    0.26    5.51
 -26   5   1    0.88    4.03
  26  -5  -1   -0.50    5.19
  26  -5  -1    0.21    5.32
  26   5  -1    0.74    4.91
 -26  -5   1    0.58    4.33
 -26  -5   1   -0.71    4.49
 -26   5   2   -0.27    5.43
 -26   5   2    0.68    4.06
  26  -5  -2    0.22    4.99
  26  -5  -2   -0.39    5.29
  26   5  -2    0.45    4.95
 -26  -5   2   -0.51    4.39
 -26  -5   2    0.07    4.37
 -26   5   3   -0.36    5.48
 -26   5   3    0.79    4.18
  26  -5  -3    0.36    5.09
  26  -5  -3   -0.59    5.31
  26   5  -3    0.24    4.82
 -26  -5   3    1.21    4.51
 -26  -5   3    1.29    4.49
 -26   5   4    1.21    5.52
 -26   5   4    0.29    4.26
  26  -5  -4    1.14    5.01
  26  -5  -4    1.43    5.34
  26   5  -4   -0.11    4.75
 -26  -5   4    1.11    4.51
 -26  -5   4   -0.21    4.43
  26  -5  -5    0.06    5.02
  26  -5  -5    0.09    5.25
 -26   5   6    0.42    4.24
  26  -5  -6   -0.32    4.95
  26  -5  -6    0.47    5.33
 -26   5   7    0.23    4.22
  26  -5  -7    0.02    4.87
  26  -5  -7   -0.30    5.28
 -26  -5   7    0.97    4.65
 -26   5   8   -1.02    5.58
 -26   5   8   -0.41    4.17
  26  -5  -8    0.37    4.84
  26  -5  -8   -0.47    5.35
 -26  -5   8   -0.32    4.52
 -26   5   9    0.11    5.51
 -26   5   9    0.57    4.32
  26  -5  -9   -0.08    4.79
  26  -5  -9    1.13    5.42
 -26  -5   9    0.28    4.69
 -26   5  10    0.45    5.47
 -26   5  10   -0.48    4.31
  26  -5 -10    0.08    5.28
 -26  -5  10    0.13    4.68
 -26   5  11    1.47    5.52
 -26   5  11    0.54    4.30
  26  -5 -11    0.82    5.45
 -26  -5  11    0.81    4.73
 -26   5  12    3.25    5.59
 -26   5  12    1.44    4.39
  26  -5 -12    1.86    5.39
 -26  -5  12    0.83    4.77
 -26   5  13    0.04    5.45
 -26   5  13    0.05    4.33
  26  -5 -13   -0.53    5.42
 -26  -5  13   -0.61    4.85
 -26   5  14   -0.59    5.41
 -26   5  14   -0.31    4.35
  26  -5 -14    0.00    4.43
  26  -5 -14   -0.87    5.48
 -26  -5  14    0.21    4.80
 -26   5  15    1.24    5.49
 -26   5  15    0.41    4.34
  26  -5 -15    0.93    4.67
  26  -5 -15   -0.36    5.58
 -26  -5  15    0.27    4.85
 -26   5  16    1.71    5.44
 -26   5  16    1.24    4.48
  26  -5 -16    1.01    4.60
  26  -5 -16    1.45    5.48
 -26  -5  16    1.16    4.74
 -26   5  17    0.47    5.42
 -26   5  17    0.14    4.37
  26  -5 -17    0.21    4.54
  26  -5 -17    0.65    5.63
 -26  -5  17    0.46    4.82
 -26   5  18    1.30    5.38
 -26   5  18    0.74    4.48
  26  -5 -18    1.77    4.64
  26  -5 -18    1.34    5.63
 -26  -5  18    1.67    4.99
 -26   5  19    1.57    5.29
  26  -5 -19    0.95    4.57
  26  -5 -19    0.75    5.70
 -26  -5  19    0.60    4.61
 -26   5  20    0.04    5.31
 -26   5  20    0.14    4.15
  26  -5 -20    0.46    4.56
  26  -5 -20   -0.40    5.76
 -26   5  21    0.41    4.29
  26  -5 -21    0.05    5.86
 -26  -5  21    0.12    4.84
 -26   5  22    0.40    4.20
  26  -5 -22    0.30    5.90
 -26  -5  22    0.40    4.72
 -26   5  23   -0.20    4.38
  26  -5 -23    0.78    6.18
 -26  -5  23   -0.45    4.77
 -26   5  24   -0.08    4.39
  26  -5 -24    0.00    6.20
 -26  -5  24   -0.20    4.82
 -26   5  25    1.41    4.43
  26  -5 -25   -0.19    6.47
 -26  -5  25    0.24    4.64
 -26   5  26    0.26    4.46
  26  -5 -26   -0.19    6.66
 -26   5  27   -0.48    4.19
  26  -5 -27   -0.67    6.66
  26  -5 -28   -0.33    6.90
 -26   6   1   -0.61    5.59
 -26   6   1    0.05    4.14
  26  -6  -1    0.68    5.18
  26  -6  -1   -0.18    5.40
  26   6  -1   -0.24    5.32
 -26  -6   1   -0.92    4.60
 -26   6   2   -0.06    5.62
 -26   6   2    0.00    4.12
  26  -6  -2   -0.07    5.09
  26  -6  -2   -1.09    5.35
  26   6  -2    0.73    5.45
 -26  -6   2   -0.19    4.44
 -26   6   3    0.03    5.65
 -26   6   3    0.04    4.09
  26  -6  -3   -0.02    5.04
  26  -6  -3    0.87    5.38
  26   6  -3   -0.11    5.37
 -26  -6   3    0.22    4.50
 -26   6   4    2.74    5.66
 -26   6   4    2.33    4.19
  26  -6  -4    1.52    5.10
  26  -6  -4    1.35    5.23
  26   6  -4    0.62    5.50
 -26  -6   4    1.25    4.60
 -26   6   5    0.26    5.77
  26  -6  -5   -0.33    5.10
  26  -6  -5    1.58    5.48
  26   6  -5   -0.55    5.40
 -26  -6   5    0.11    4.41
 -26   6   6    1.53    5.74
 -26   6   6    0.68    4.27
  26  -6  -6    0.78    4.98
  26  -6  -6    1.96    5.51
  26   6  -6    1.50    5.51
 -26   6   7   -1.00    5.72
 -26   6   7    0.28    4.16
  26  -6  -7    0.45    4.93
  26  -6  -7    0.91    5.37
  26   6  -7   -0.07    5.47
 -26  -6   7    0.10    4.73
 -26   6   8    0.42    4.25
  26  -6  -8   -0.10    4.92
  26  -6  -8    0.22    5.38
  26   6  -8    0.38    5.57
 -26  -6   8    0.00    4.79
 -26   6   9   -0.38    4.32
  26  -6  -9   -0.19    4.81
  26  -6  -9    0.61    5.34
  26   6  -9   -1.17    5.42
 -26  -6   9   -0.03    4.69
 -26   6  10    0.21    4.23
  26  -6 -10   -0.04    4.70
  26  -6 -10    0.65    5.32
  26   6 -10    0.12    5.36
 -26  -6  10    0.16    4.75
 -26   6  11    0.52    4.37
  26  -6 -11   -0.27    4.74
  26  -6 -11   -1.18    5.38
  26   6 -11    0.06    5.39
 -26  -6  11    0.49    4.89
 -26   6  12    0.02    5.57
 -26   6  12    1.20    4.46
  26  -6 -12    0.83    4.87
  26  -6 -12   -0.09    5.32
  26   6 -12    0.77    5.52
 -26  -6  12   -0.01    4.80
 -26   6  13    1.02    5.66
 -26   6  13    0.39    4.37
  26  -6 -13    0.41    4.81
  26  -6 -13    1.36    5.50
  26   6 -13    0.51    5.43
 -26  -6  13    1.26    4.95
 -26   6  14    0.94    5.59
 -26   6  14    1.24    4.50
  26  -6 -14    1.85    4.75
  26  -6 -14    2.23    5.48
  26   6 -14    0.87    5.48
 -26  -6  14   -0.05    4.94
 -26   6  15    0.37    5.52
 -26   6  15    0.93    4.36
  26  -6 -15    0.52    5.52
  26   6 -15   -0.69    5.60
 -26  -6  15    0.49    4.93
 -26   6  16    0.10    5.48
 -26   6  16    0.43    4.41
  26  -6 -16   -0.20    5.61
  26   6 -16    0.02    5.39
 -26  -6  16    1.67    4.88
 -26   6  17   -0.05    5.39
 -26   6  17    0.09    4.40
  26  -6 -17    0.66    5.77
  26   6 -17   -0.54    5.47
 -26  -6  17   -0.23    4.87
 -26   6  18   -0.48    5.48
 -26   6  18    0.36    4.41
  26  -6 -18   -1.17    5.71
  26   6 -18    0.85    5.53
 -26  -6  18    0.05    5.09
 -26   6  19    0.03    5.36
  26  -6 -19    0.02    5.84
  26   6 -19    0.46    5.46
 -26  -6  19    0.14    5.01
 -26   6  20    0.96    5.42
 -26   6  20    0.62    4.38
  26  -6 -20   -0.30    5.86
 -26   6  21    0.36    5.29
 -26   6  21   -0.47    4.38
  26  -6 -21    0.04    4.30
  26  -6 -21    0.57    6.03
 -26  -6  21    0.97    4.81
 -26   6  22    1.11    4.42
  26  -6 -22    0.28    6.23
  26   6 -22    0.31    5.38
 -26  -6  22    1.60    4.51
 -26   6  23    0.03    4.29
  26  -6 -23   -0.50    6.41
  26   6 -23   -0.23    6.01
 -26   6  24    0.76    4.06
  26  -6 -24    0.88    6.45
  26   6 -24   -0.94    5.96
  26  -6 -25   -0.65    6.61
  26   6 -25    0.00    5.95
  26  -6 -26   -0.33    6.74
  26   6 -26   -0.28    5.90
  26  -6 -27   -0.30    6.86
  26   6 -27    0.25    6.18
 -26   7   1   -0.26    5.87
 -26   7   1   -0.34    4.10
  26  -7  -1    0.18    5.13
  26  -7  -1    0.32    5.29
  26   7  -1   -0.11    5.45
 -26  -7   1   -0.09    4.79
 -26   7   2    0.46    5.85
 -26   7   2    0.22    4.11
  26  -7  -2    1.14    5.18
  26  -7  -2    1.03    5.28
  26   7  -2    0.27    5.42
 -26  -7   2    1.17    4.83
 -26   7   3    0.11    5.84
 -26   7   3    0.21    4.12
  26  -7  -3   -0.01    5.00
  26  -7  -3   -1.21    5.28
  26   7  -3   -0.12    5.54
 -26  -7   3    0.80    4.87
 -26   7   4    1.74    5.87
 -26   7   4    0.50    3.84
  26  -7  -4    1.07    5.11
  26  -7  -4    0.44    5.22
  26   7  -4   -0.34    5.45
 -26  -7   4    0.76    4.84
 -26   7   5   -1.28    5.80
  26  -7  -5   -0.19    5.04
  26  -7  -5   -0.33    5.34
  26   7  -5   -0.28    5.48
 -26  -7   5   -1.19    4.71
 -26   7   6   -0.99    5.81
 -26   7   6    0.33    4.28
  26  -7  -6   -0.58    4.96
  26  -7  -6    0.40    5.31
  26   7  -6    0.65    5.38
 -26   7   7    1.23    5.81
 -26   7   7    1.10    4.32
  26  -7  -7    0.33    5.07
  26  -7  -7    1.60    5.46
  26   7  -7    0.95    5.62
 -26  -7   7    0.82    4.94
 -26   7   8    1.35    5.75
 -26   7   8    0.81    4.19
  26  -7  -8    0.88    4.91
  26  -7  -8    0.47    5.35
  26   7  -8    0.92    5.30
 -26  -7   8    0.68    4.74
 -26   7   9    0.73    5.69
 -26   7   9    0.00    4.13
  26  -7  -9   -0.25    4.87
  26  -7  -9    0.33    5.23
  26   7  -9    0.02    5.41
 -26  -7   9   -0.21    4.78
 -26   7  10    0.01    5.59
 -26   7  10   -0.75    4.20
  26  -7 -10    0.43    4.78
  26  -7 -10   -0.11    5.10
  26   7 -10    0.53    5.34
 -26  -7  10   -0.21    4.86
 -26   7  11    0.30    5.62
 -26   7  11    0.24    4.17
  26  -7 -11    0.39    4.80
  26  -7 -11    0.49    5.28
  26   7 -11    0.59    5.51
 -26  -7  11    0.49    4.76
 -26   7  12    0.51    5.37
 -26   7  12    0.16    4.37
  26  -7 -12   -1.11    4.82
  26  -7 -12   -0.24    5.38
  26   7 -12    0.84    5.44
 -26  -7  12   -0.07    4.82
 -26   7  13    0.00    4.36
  26  -7 -13    0.12    4.75
  26  -7 -13   -0.57    5.37
  26   7 -13   -0.45    5.40
 -26  -7  13    0.43    5.00
 -26   7  14   -0.23    4.25
  26  -7 -14   -0.22    4.80
  26  -7 -14   -0.19    5.42
  26   7 -14    0.25    5.59
 -26  -7  14    0.35    4.86
 -26   7  15    1.10    4.38
  26  -7 -15    0.68    4.69
  26  -7 -15    0.35    5.46
  26   7 -15    0.55    5.50
 -26  -7  15    0.81    5.01
 -26   7  16    1.33    4.39
  26  -7 -16    0.06    4.84
  26  -7 -16    2.07    5.65
  26   7 -16    0.72    5.61
 -26  -7  16    1.57    4.96
 -26   7  17    0.14    4.27
  26  -7 -17    0.59    4.80
  26  -7 -17    0.69    5.67
 -26  -7  17    0.13    4.65
 -26   7  18    1.59    5.21
 -26   7  18    0.44    4.35
  26  -7 -18    1.35    4.83
  26  -7 -18    1.65    5.81
 -26   7  19    0.01    5.51
  26  -7 -19    0.48    4.82
  26  -7 -19   -0.44    5.90
 -26   7  20   -0.31    5.39
  26  -7 -20   -0.18    4.65
  26  -7 -20   -1.08    5.99
  26   7 -20   -0.36    5.59
 -26   7  21   -0.16    5.40
  26  -7 -21    0.68    4.71
  26  -7 -21   -0.41    6.07
  26   7 -21    1.00    5.93
  26  -7 -22    0.09    6.29
  26   7 -22   -0.27    5.73
  26  -7 -23   -0.72    6.54
  26   7 -23    0.92    5.70
  26  -7 -24    0.16    6.64
  26   7 -24    1.53    5.88
  26  -7 -25    0.73    6.81
  26   7 -25    0.89    5.90
 -26  -7  25    0.00    4.98
  26  -7 -26   -0.41    6.82
  26   7 -26   -0.98    6.02
 -26  -7  26   -0.98    5.20
 -26   8   1    0.06    5.96
 -26   8   1    0.32    3.64
  26  -8  -1    0.16    5.13
  26  -8  -1    1.05    5.17
  26   8  -1    0.27    5.47
 -26  -8   1    1.23    4.76
 -26   8   2    1.78    6.11
 -26   8   2    0.37    3.82
  26  -8  -2    0.88    5.15
  26  -8  -2    0.08    5.20
  26   8  -2   -0.97    5.57
 -26  -8   2    0.88    4.77
 -26   8   3    0.90    6.12
 -26   8   3    0.23    3.90
  26  -8  -3   -0.27    5.02
  26  -8  -3    0.12    5.10
  26   8  -3   -0.15    5.34
 -26  -8   3    0.06    4.84
 -26   8   4   -1.36    5.99
  26  -8  -4   -0.50    5.12
  26  -8  -4   -0.81    5.30
  26   8  -4   -0.15    5.49
 -26  -8   4   -0.77    4.83
 -26   8   5    0.49    5.84
  26  -8  -5    0.53    4.93
  26  -8  -5    0.77    5.14
  26   8  -5    0.54    5.43
 -26  -8   5    0.40    4.86
 -26   8   6    1.64    5.81
 -26   8   6   -0.26    3.99
  26  -8  -6    1.42    5.05
  26  -8  -6    0.50    5.19
  26   8  -6    0.51    5.49
 -26   8   7   -0.13    5.80
 -26   8   7    0.32    4.03
  26  -8  -7   -0.23    4.99
  26  -8  -7   -0.36    5.05
  26   8  -7    0.88    5.37
 -26  -8   7   -0.32    4.58
 -26   8   8    0.48    5.75
 -26   8   8   -0.20    3.88
  26  -8  -8   -0.49    4.85
  26  -8  -8   -0.38    5.23
  26   8  -8   -0.15    5.54
 -26  -8   8   -0.02    4.51
 -26   8   9    0.00    5.71
 -26   8   9   -0.19    3.92
  26  -8  -9    0.75    4.88
  26  -8  -9    0.38    5.10
  26   8  -9    0.45    5.39
 -26  -8   9    0.04    4.39
 -26   8  10    1.64    5.81
 -26   8  10    0.51    3.74
  26  -8 -10    0.00    4.86
  26  -8 -10   -0.17    5.18
  26   8 -10   -0.23    5.47
 -26   8  11    0.25    5.68
  26  -8 -11   -0.47    4.85
  26  -8 -11    0.54    5.24
  26   8 -11   -0.56    5.39
 -26   8  12   -0.57    5.60
  26  -8 -12    0.02    4.80
  26  -8 -12   -0.84    5.16
  26   8 -12   -1.57    5.49
 -26   8  13   -0.07    5.60
  26  -8 -13   -0.49    4.86
  26  -8 -13    0.76    5.29
  26   8 -13    0.29    4.87
 -26   8  14   -0.29    5.63
  26  -8 -14    0.57    4.88
  26  -8 -14   -0.23    5.39
 -26   8  15   -0.37    5.54
  26  -8 -15   -0.28    4.81
  26  -8 -15   -0.13    5.33
 -26   8  16   -0.24    5.41
  26  -8 -16    0.72    4.75
  26  -8 -16   -0.41    5.52
 -26   8  17   -1.04    5.43
  26  -8 -17   -0.29    4.71
  26  -8 -17    0.84    5.74
  26   8 -17    0.20    5.39
 -26   8  18    0.61    5.42
  26  -8 -18    0.42    4.75
  26  -8 -18    0.32    5.70
  26   8 -18    0.10    5.77
 -26   8  19    1.01    5.34
  26  -8 -19   -0.12    4.71
  26  -8 -19   -0.45    5.99
  26   8 -19    0.09    5.56
 -26   8  20    0.38    5.13
  26  -8 -20    1.27    4.73
  26  -8 -20   -0.19    6.01
  26   8 -20   -0.75    5.81
 -26   8  21    0.00    4.70
  26  -8 -21    0.21    4.77
  26  -8 -21    0.66    6.31
  26   8 -21    0.05    5.67
 -26  -8  21    0.63    4.96
 -26   8  22    0.12    3.85
  26  -8 -22    0.89    4.82
  26  -8 -22   -1.52    6.37
  26   8 -22   -0.36    5.74
 -26  -8  22    1.31    5.05
 -26   8  23    0.00    4.18
  26  -8 -23    0.23    6.66
  26   8 -23    1.58    5.79
 -26  -8  23    0.60    5.15
 -26   8  24    2.36    4.52
  26  -8 -24    1.61    6.85
  26   8 -24    1.19    5.71
 -26  -8  24    2.63    5.28
 -26   8  25    1.13    4.53
  26  -8 -25    0.40    7.01
  26   8 -25   -0.28    5.85
 -26  -8  25    0.24    5.25
 -26   9   1    0.64    6.12
  26  -9  -1    1.12    5.17
 -26   9   2   -0.02    6.17
  26  -9  -2    1.35    5.14
 -26   9   3    0.07    5.96
  26  -9  -3    1.01    5.08
 -26   9   4    0.25    6.06
  26  -9  -4   -0.28    5.07
 -26   9   5   -1.33    6.01
  26  -9  -5   -0.74    5.07
 -26   9   6   -0.88    6.07
  26  -9  -6   -0.87    5.07
 -26   9   7    0.86    6.02
  26  -9  -7    0.49    4.90
 -26   9   8    0.88    6.07
  26  -9  -8    0.59    4.92
 -26   9   9    0.28    5.99
  26  -9  -9   -1.34    4.98
 -26   9  10    0.08    5.87
  26  -9 -10    1.03    4.99
 -26   9  11   -0.50    5.87
  26  -9 -11   -0.44    4.95
 -26   9  12    0.26    5.83
  26  -9 -12   -0.76    4.95
 -26  -9  12    0.00    4.87
 -26   9  13    0.16    5.88
  26  -9 -13    0.13    4.89
  26   9 -13    0.00    5.33
 -26  -9  13    0.93    5.35
 -26   9  14    1.31    5.91
 -26   9  14    0.23    4.11
  26  -9 -14    1.52    5.03
  26   9 -14    0.50    5.84
 -26  -9  14    1.24    5.50
 -26   9  15    0.93    5.82
 -26   9  15    1.91    4.25
  26  -9 -15    1.21    5.00
  26   9 -15    0.24    5.70
 -26  -9  15    0.62    5.51
 -26   9  16    0.75    5.67
 -26   9  16    1.47    4.58
  26  -9 -16    0.56    4.95
  26   9 -16   -0.61    5.88
 -26  -9  16    1.00    5.44
 -26   9  17    0.75    5.62
 -26   9  17   -0.01    4.44
  26  -9 -17    0.38    4.90
  26   9 -17    1.30    5.60
 -26  -9  17    0.12    5.55
 -26   9  18   -0.63    5.49
  26  -9 -18    0.53    4.89
  26   9 -18    0.25    5.66
 -26  -9  18    0.94    5.53
 -26   9  19    0.78    5.49
  26  -9 -19   -0.54    4.84
  26   9 -19    0.10    5.73
 -26  -9  19    0.47    5.71
 -26   9  20   -0.56    5.39
 -26   9  20   -0.54    4.22
  26  -9 -20   -0.01    4.72
  26   9 -20   -0.15    5.61
 -26   9  21   -0.63    5.36
 -26   9  21   -0.61    4.25
  26  -9 -21    0.34    4.75
  26   9 -21   -0.02    5.89
 -26  -9  21    0.27    5.11
 -26   9  22   -0.23    5.36
 -26   9  22   -0.59    4.20
  26  -9 -22    0.08    4.84
  26   9 -22   -0.38    5.78
 -26  -9  22   -0.07    5.08
 -26   9  23    1.34    4.35
  26   9 -23    0.40    5.81
 -26  -9  23    0.90    5.17
 -26   9  24   -0.53    4.32
  26   9 -24    0.48    6.01
 -26  -9  24    0.00    5.21
 -26  10   1   -0.11    6.18
 -26  10   1   -0.24    4.17
  26 -10  -1    0.02    4.90
  26  10  -1   -0.58    5.87
 -26 -10   1    0.53    5.28
 -26  10   2   -0.39    6.22
 -26  10   2    0.22    4.16
  26 -10  -2   -0.90    4.96
  26  10  -2   -1.23    5.64
 -26 -10   2    0.20    5.23
 -26  10   3   -0.01    6.09
 -26  10   3   -0.23    4.10
  26 -10  -3    0.00    5.00
  26  10  -3   -0.99    5.84
 -26 -10   3    0.15    5.30
 -26  10   4   -0.15    6.11
  26 -10  -4    0.10    4.75
  26 -10  -4   -0.18    4.88
  26  10  -4   -1.23    5.59
 -26 -10   4   -0.66    5.28
 -26  10   5    0.06    6.11
  26 -10  -5    0.00    5.08
  26 -10  -5   -1.02    4.93
  26  10  -5   -0.51    5.78
 -26 -10   5    0.04    5.38
 -26  10   6   -0.14    6.10
 -26  10   6    0.96    4.30
  26 -10  -6    0.31    5.06
  26 -10  -6   -0.32    4.92
  26  10  -6    0.44    5.64
 -26  10   7    1.25    6.17
 -26  10   7   -0.29    4.36
  26 -10  -7   -0.55    5.05
  26 -10  -7   -0.28    4.91
  26  10  -7   -0.66    5.78
 -26 -10   7    0.55    5.43
 -26  10   8    0.85    6.06
 -26  10   8    0.69    4.35
  26 -10  -8   -0.62    4.98
  26 -10  -8   -0.01    4.92
  26  10  -8    0.27    5.52
 -26 -10   8    0.56    5.28
 -26  10   9    1.70    6.10
 -26  10   9   -0.19    4.26
  26 -10  -9    0.21    4.99
  26 -10  -9   -0.17    4.96
  26  10  -9    0.12    5.68
 -26 -10   9    0.00    5.39
 -26  10  10    0.74    6.06
 -26  10  10    1.55    4.44
  26 -10 -10    1.13    5.02
  26 -10 -10    0.26    5.02
  26  10 -10    0.08    5.53
 -26 -10  10    1.47    5.40
 -26  10  11    0.36    5.93
 -26  10  11    0.13    4.35
  26 -10 -11    1.16    4.93
  26 -10 -11    0.82    5.14
  26  10 -11   -0.15    5.69
 -26 -10  11   -0.27    5.42
 -26  10  12   -0.12    6.04
 -26  10  12   -0.53    4.44
  26 -10 -12    0.26    4.94
  26 -10 -12    0.51    5.13
  26  10 -12    0.00    5.57
 -26 -10  12    0.71    5.41
 -26  10  13    0.95    5.98
 -26  10  13   -0.01    4.41
  26 -10 -13   -0.58    4.95
  26 -10 -13    0.88    5.26
  26  10 -13   -0.65    5.73
 -26 -10  13    0.34    5.61
 -26  10  14    1.71    5.97
 -26  10  14    1.04    4.51
  26 -10 -14    1.78    5.03
  26 -10 -14    0.46    5.40
  26  10 -14    1.49    5.58
 -26 -10  14    2.74    5.70
 -26  10  15   -0.41    5.89
 -26  10  15   -0.40    4.62
  26 -10 -15   -0.37    4.91
  26 -10 -15   -0.69    5.57
  26  10 -15   -0.44    5.63
 -26 -10  15    1.96    5.61
 -26  10  16   -0.31    5.83
 -26  10  16    1.44    4.51
  26 -10 -16    0.11    4.89
  26 -10 -16    1.66    5.65
  26  10 -16    1.03    5.68
 -26 -10  16    1.45    5.60
 -26  10  17    0.18    5.74
 -26  10  17    1.46    4.64
  26 -10 -17   -0.69    4.94
  26 -10 -17    0.84    5.78
  26  10 -17   -0.05    5.50
 -26 -10  17    0.23    5.76
 -26  10  18    0.03    5.64
  26 -10 -18    0.10    4.86
  26 -10 -18    0.45    5.95
  26  10 -18    1.08    5.66
 -26 -10  18    0.37    5.72
 -26  10  19   -0.27    5.50
  26 -10 -19    0.43    4.85
  26 -10 -19   -0.47    6.04
  26  10 -19   -1.45    5.63
 -26 -10  19    0.72    5.70
 -26  10  20   -1.46    5.61
 -26  10  20   -0.33    4.28
  26 -10 -20   -0.18    4.88
  26 -10 -20   -0.26    6.25
  26  10 -20    0.56    5.67
 -26  10  21   -0.32    5.52
 -26  10  21    0.10    4.29
  26 -10 -21   -0.17    4.97
  26 -10 -21    1.88    6.48
  26  10 -21    0.49    5.47
 -26 -10  21   -0.82    5.27
 -26  10  22    0.90    5.42
 -26  10  22    0.44    4.23
  26 -10 -22    0.10    4.92
  26 -10 -22   -0.66    6.70
  26  10 -22    0.28    5.72
 -26 -10  22    0.69    5.22
 -26  11   1   -0.05    4.14
  26 -11  -1   -0.22    4.92
  26  11  -1    0.08    5.62
 -26 -11   1   -0.55    5.38
 -26  11   2    1.42    4.25
  26 -11  -2    0.80    4.94
  26  11  -2    0.64    5.76
 -26 -11   2    0.41    5.33
 -26  11   3   -0.13    5.81
 -26  11   3    0.99    4.11
  26 -11  -3    0.81    4.85
  26  11  -3    0.59    5.56
 -26 -11   3    0.75    5.40
 -26  11   4   -0.43    6.37
  26 -11  -4    0.12    4.87
  26  11  -4   -0.64    5.77
 -26 -11   4   -0.84    5.46
 -26  11   5   -0.38    6.30
  26 -11  -5   -0.34    4.91
  26  11  -5    0.66    5.61
 -26 -11   5    0.17    5.49
 -26  11   6   -0.18    6.30
 -26  11   6   -0.55    4.32
  26 -11  -6   -0.56    4.90
  26  11  -6   -0.46    5.68
 -26  11   7   -0.11    6.18
 -26  11   7   -0.59    4.24
  26 -11  -7   -0.12    4.87
  26  11  -7   -0.16    5.60
 -26 -11   7   -0.45    5.32
 -26  11   8    0.28    6.24
 -26  11   8   -0.27    4.20
  26 -11  -8   -0.53    4.92
  26  11  -8   -1.00    5.78
 -26 -11   8    0.42    5.47
 -26  11   9    0.32    6.16
 -26  11   9   -1.35    4.16
  26 -11  -9    0.00    4.39
  26 -11  -9   -0.38    4.93
  26  11  -9   -0.49    5.56
 -26 -11   9    0.48    5.51
 -26  11  10    1.18    6.12
 -26  11  10    0.36    4.21
  26 -11 -10   -0.50    4.87
  26 -11 -10    0.13    5.05
  26  11 -10    0.53    5.68
 -26 -11  10    0.59    5.56
 -26  11  11   -0.39    6.08
 -26  11  11   -1.13    4.35
  26 -11 -11   -0.64    4.98
  26 -11 -11    0.54    5.11
  26  11 -11    0.09    5.49
 -26 -11  11    0.43    5.51
 -26  11  12   -0.07    6.07
 -26  11  12   -0.25    4.36
  26 -11 -12   -0.38    4.92
  26 -11 -12    0.19    5.21
  26  11 -12    0.13    5.61
 -26 -11  12   -0.28    5.51
 -26  11  13    0.75    6.01
 -26  11  13   -0.47    4.31
  26 -11 -13   -0.14    4.86
  26 -11 -13   -0.53    5.26
  26  11 -13   -0.11    5.57
 -26 -11  13   -0.76    5.69
 -26  11  14   -0.28    5.93
 -26  11  14    0.06    4.32
  26 -11 -14    0.77    4.96
  26 -11 -14    1.16    5.50
  26  11 -14   -1.22    5.74
 -26 -11  14    0.21    5.57
 -26  11  15   -0.14    5.84
 -26  11  15    0.69    4.43
  26 -11 -15   -0.13    4.87
  26 -11 -15   -1.14    5.68
  26  11 -15   -0.48    5.67
 -26 -11  15    0.94    5.58
 -26  11  16    0.67    5.76
 -26  11  16   -0.36    4.47
  26 -11 -16    0.77    4.91
  26 -11 -16   -0.69    5.91
  26  11 -16   -0.25    5.54
 -26 -11  16   -0.05    5.54
 -26  11  17   -0.31    5.77
 -26  11  17    0.08    4.55
  26 -11 -17   -0.09    4.86
  26 -11 -17    0.14    5.88
  26  11 -17    0.13    5.55
 -26 -11  17    0.22    5.68
 -26  11  18    1.17    5.74
  26 -11 -18    0.33    4.87
  26 -11 -18    1.66    6.00
  26  11 -18    1.91    5.50
 -26 -11  18    0.77    5.82
 -26  11  19    1.02    5.78
  26 -11 -19    0.24    4.88
  26 -11 -19   -0.18    6.20
  26  11 -19   -0.66    5.57
 -26 -11  19    0.79    5.96
 -26  12   1    0.08    4.23
  26 -12  -1   -0.05    4.75
  26  12  -1   -0.49    5.79
 -26 -12   1    0.86    5.47
 -26  12   2    0.16    4.35
  26 -12  -2   -0.23    4.73
  26  12  -2    0.69    5.68
 -26 -12   2    0.19    5.63
 -26  12   3    0.44    4.12
  26 -12  -3   -0.86    4.74
  26  12  -3   -0.33    5.59
 -26 -12   3   -0.30    5.71
  26 -12  -4    0.34    4.72
  26  12  -4    2.18    5.72
 -26 -12   4    0.11    5.58
  26 -12  -5    0.01    4.69
  26  12  -5    2.21    5.83
 -26 -12   5    1.08    5.72
 -26  12   6   -0.17    4.32
  26 -12  -6   -0.88    4.79
  26  12  -6   -0.20    5.70
 -26  12   7   -0.41    4.33
  26 -12  -7    0.79    4.81
  26  12  -7    0.84    5.65
 -26 -12   7    0.00    5.18
 -26  12   8    0.33    4.34
  26 -12  -8   -0.42    4.86
  26  12  -8    0.42    5.56
 -26 -12   8   -0.23    5.49
 -26  12   9    0.00    6.27
 -26  12   9    0.51    4.35
  26 -12  -9    0.46    4.96
  26  12  -9   -1.25    5.64
 -26 -12   9    1.21    5.66
 -26  12  10    0.48    6.28
 -26  12  10    1.59    4.44
  26 -12 -10    0.80    5.08
  26  12 -10    1.11    5.69
 -26 -12  10    0.22    5.72
 -26  12  11    1.16    6.28
 -26  12  11    0.56    4.56
  26 -12 -11   -0.28    5.19
  26  12 -11    0.53    5.66
 -26 -12  11    0.44    5.74
 -26  12  12   -0.76    6.11
 -26  12  12    0.19    4.51
  26 -12 -12   -1.07    5.31
  26  12 -12    0.86    5.86
 -26 -12  12    0.25    5.71
 -26  12  13   -0.15    6.08
 -26  12  13    0.76    4.36
  26 -12 -13   -0.45    5.51
  26  12 -13   -0.30    5.56
 -26 -12  13   -0.64    5.98
 -26  12  14    1.38    5.99
 -26  12  14    0.10    4.57
  26 -12 -14    0.18    5.59
  26  12 -14   -0.02    5.51
 -26 -12  14    0.24    5.77
 -26  12  15   -0.22    5.99
 -26  12  15    0.29    4.39
  26 -12 -15   -0.47    5.88
  26  12 -15    1.00    5.49
 -26 -12  15   -1.42    5.87
 -26  12  16    0.13    5.97
 -26  12  16    1.02    4.57
  26 -12 -16   -0.11    6.03
  26  12 -16    0.18    5.61
 -26 -12  16    0.70    5.86
 -26  13   1   -0.68    4.30
  26 -13  -1   -0.39    4.61
  26  13  -1    0.34    5.79
 -26 -13   1   -0.37    5.73
 -26  13   2   -0.44    4.36
  26 -13  -2   -0.10    4.70
  26  13  -2    0.21    5.92
 -26 -13   2    0.67    5.54
 -26  13   3    0.58    4.28
  26 -13  -3   -0.21    4.67
  26  13  -3    0.04    5.66
 -26 -13   3   -0.20    5.71
  26 -13  -4   -0.51    4.73
  26  13  -4    0.67    5.81
 -26 -13   4   -0.27    5.79
  26 -13  -5   -0.23    4.73
  26  13  -5    0.28    5.64
 -26 -13   5    0.02    5.93
 -26  13   6   -0.33    4.36
  26 -13  -6   -0.35    4.68
  26  13  -6   -0.09    5.73
 -26  13   7    0.32    4.42
  26 -13  -7    0.02    4.85
  26  13  -7   -0.37    5.56
 -26  13   8   -0.71    4.49
  26 -13  -8   -1.32    4.95
  26  13  -8   -0.39    5.72
 -26 -13   8   -0.57    5.80
 -26  13   9    0.68    4.46
  26 -13  -9   -0.87    5.03
  26  13  -9    0.36    5.66
 -26 -13   9    0.15    5.86
 -26  13  10   -0.73    4.49
  26 -13 -10   -0.19    5.10
  26  13 -10    0.04    5.78
 -26 -13  10   -0.06    5.86
 -26  13  11   -1.38    4.59
  26 -13 -11   -0.36    5.38
  26  13 -11    0.45    5.60
 -26 -13  11   -0.31    6.04
 -26  13  12   -1.02    4.55
  26 -13 -12   -0.08    5.46
  26  13 -12   -0.44    5.92
 -26 -13  12   -1.16    6.08
 -25   0   1    2.95    5.05
 -25   0   1    2.11    4.33
  25   0  -1    2.77    5.33
  25   0  -1    3.44    5.46
 -25   0   2   -0.15    4.98
 -25   0   2   -0.24    4.21
  25   0  -2    0.08    5.10
  25   0  -2   -0.41    5.24
 -25   0   3   -0.27    4.90
 -25   0   3   -0.49    4.08
  25   0  -3    0.29    4.92
  25   0  -3   -0.97    5.25
 -25   0   4    0.37    4.93
 -25   0   4   -0.20    4.14
  25   0  -4    0.17    4.92
  25   0  -4    0.03    5.23
 -25   0   5    6.51    5.05
  25   0  -5    6.18    5.27
  25   0  -5    4.50    5.51
 -25   0   6   -0.69    4.99
 -25   0   6    0.22    4.47
  25   0  -6   -0.27    4.97
  25   0  -6   -0.33    5.30
 -25   0   7    1.60    4.93
 -25   0   7    1.52    4.33
  25   0  -7    2.30    4.82
  25   0  -7    0.54    5.31
 -25   0   8   -1.67    4.86
 -25   0   8   -0.46    4.32
  25   0  -8    0.27    4.70
  25   0  -8   -0.90    5.26
 -25   0   9    1.67    4.87
 -25   0   9    1.15    4.42
  25   0  -9    1.56    4.61
  25   0  -9    1.69    5.35
 -25   0  10    0.31    4.80
 -25   0  10   -0.01    4.11
  25   0 -10   -0.94    4.56
  25   0 -10   -0.13    5.14
 -25   0  11    1.08    4.80
 -25   0  11    0.47    4.25
  25   0 -11    0.46    4.36
  25   0 -11   -0.31    5.24
 -25   0  12   -0.25    4.31
  25   0 -12    0.57    4.36
  25   0 -12   -0.48    5.23
 -25   0  13    0.52    4.26
  25   0 -13   -0.39    4.34
  25   0 -13    0.83    5.25
 -25   0  14   -0.22    4.31
  25   0 -14   -0.64    4.32
  25   0 -14   -0.06    5.26
 -25   0  15    3.94    4.38
 -25   0  15    3.85    4.49
  25   0 -15    4.88    4.47
  25   0 -15    3.76    5.43
 -25   0  16    0.61    4.80
 -25   0  16   -0.14    4.38
  25   0 -16   -0.55    4.22
  25   0 -16   -0.28    5.32
 -25   0  17    0.77    4.77
 -25   0  17    0.80    4.39
  25   0 -17    1.02    4.25
  25   0 -17    1.20    5.42
 -25   0  18   -0.01    4.65
 -25   0  18    0.63    4.40
  25   0 -18    0.34    4.06
  25   0 -18   -0.30    5.29
  25   0 -19    0.63    5.36
 -25   0  20    0.01    3.96
  25   0 -20   -0.40    5.32
 -25   0  21   -0.10    4.17
  25   0 -21    1.36    5.51
 -25   0  22   -0.13    4.17
  25   0 -22    0.33    5.61
 -25   0  23    3.30    4.38
  25   0 -23    1.29    5.64
 -25   0  24    0.13    4.34
  25   0 -24    0.12    5.60
 -25   0  25    0.32    4.29
  25   0 -25    0.13    5.74
 -25   0  26   -0.26    4.42
  25   0 -26   -0.44    5.94
 -25   0  27    0.78    4.51
  25   0 -27   -0.46    6.18
 -25   0  28   -0.63    4.50
  25   0 -28    0.22    6.21
 -25   0  29    1.08    4.47
  25   0 -29    1.00    6.48
 -25   0  30   -0.05    4.31
  25   0 -30    0.09    6.56
 -25   0  31    0.44    4.37
  25   0 -31   -0.42    6.66
 -25   0  33   -0.08    4.46
  25   0 -33   -0.92    6.98
 -25   1   1    0.23    4.98
 -25   1   1    0.35    4.08
  25  -1  -1    0.55    5.15
  25  -1  -1    0.37    5.20
  25   1  -1    0.01    5.14
  25   1  -1   -1.28    5.40
 -25  -1   1   -0.05    4.79
 -25  -1   1    0.32    4.30
 -25   1   2    0.13    5.04
 -25   1   2   -1.01    4.15
  25  -1  -2    0.77    5.06
  25  -1  -2   -0.60    5.20
  25   1  -2   -0.14    5.05
  25   1  -2   -0.73    5.25
 -25  -1   2    0.08    4.77
 -25  -1   2   -0.43    4.25
 -25   1   3    1.66    5.09
 -25   1   3    2.27    4.24
  25  -1  -3    3.26    5.10
  25  -1  -3    1.61    5.24
  25   1  -3    1.96    5.12
  25   1  -3    1.23    5.28
 -25  -1   3    1.39    4.82
 -25  -1   3    2.54    4.44
 -25   1   4    0.54    5.02
 -25   1   4   -0.28    4.19
  25  -1  -4    0.98    4.88
  25  -1  -4    0.66    5.25
  25   1  -4    1.30    5.02
  25   1  -4    0.41    5.40
 -25  -1   4    0.75    4.92
 -25  -1   4    0.32    4.41
 -25   1   5    1.28    5.06
  25  -1  -5    0.76    4.94
  25  -1  -5    1.24    5.34
  25   1  -5    1.50    5.05
  25   1  -5    0.97    5.40
 -25  -1   5    1.46    4.83
 -25   1   6    2.28    4.97
 -25   1   6    1.02    4.39
  25  -1  -6    1.87    4.94
  25  -1  -6    1.63    5.30
  25   1  -6    2.80    4.98
  25   1  -6    1.93    5.40
 -25  -1   6    0.44    4.83
 -25  -1   6    2.21    4.47
 -25   1   7   -0.07    4.82
 -25   1   7   -0.11    4.24
  25  -1  -7   -0.39    4.83
  25  -1  -7    0.62    5.24
  25   1  -7   -0.31    4.88
  25   1  -7    1.02    5.40
 -25  -1   7   -0.92    4.84
 -25  -1   7    0.37    4.40
 -25   1   8    0.37    4.99
 -25   1   8    0.38    4.26
  25  -1  -8    0.11    4.67
  25  -1  -8   -0.09    5.25
  25   1  -8    0.54    4.78
  25   1  -8   -0.58    5.40
 -25  -1   8    0.46    4.80
 -25  -1   8    0.00    4.48
 -25   1   9    0.60    4.91
 -25   1   9    0.44    4.26
  25  -1  -9    0.50    4.68
  25  -1  -9    0.60    5.21
  25   1  -9   -0.63    4.64
  25   1  -9   -0.07    5.40
 -25  -1   9    0.00    4.48
 -25  -1   9   -0.37    4.28
 -25   1  10    0.06    4.85
 -25   1  10   -0.50    4.22
  25  -1 -10   -0.18    4.51
  25  -1 -10   -0.25    5.24
  25   1 -10   -0.71    4.41
  25   1 -10   -0.09    5.35
 -25  -1  10   -0.14    4.27
 -25   1  11    0.22    4.78
 -25   1  11   -0.19    4.11
  25  -1 -11    0.15    4.50
  25  -1 -11    0.65    5.16
  25   1 -11    0.84    4.44
  25   1 -11   -0.36    5.18
 -25  -1  11   -0.60    4.31
 -25   1  12   -0.38    4.77
 -25   1  12   -0.21    4.17
  25  -1 -12    0.33    4.38
  25  -1 -12   -0.65    5.23
  25   1 -12   -0.22    4.31
  25   1 -12   -0.26    5.20
 -25  -1  12    0.09    4.36
 -25  -1  12   -0.53    4.39
 -25   1  13    0.62    4.82
 -25   1  13   -0.36    4.22
  25  -1 -13    0.13    4.39
  25  -1 -13   -1.03    5.30
  25   1 -13   -0.15    4.21
  25   1 -13   -0.06    5.25
 -25  -1  13   -0.38    4.64
 -25  -1  13   -0.04    4.24
 -25   1  14   -0.34    4.91
 -25   1  14   -0.03    4.28
  25  -1 -14   -0.58    4.43
  25  -1 -14    0.82    5.16
  25   1 -14   -0.49    4.23
  25   1 -14   -0.59    5.21
 -25  -1  14   -0.62    4.65
 -25  -1  14   -0.13    4.28
 -25   1  15    1.76    4.76
 -25   1  15    0.92    4.37
  25  -1 -15    1.52    4.40
  25  -1 -15    0.94    5.31
  25   1 -15    1.91    5.31
 -25  -1  15    2.28    4.76
 -25  -1  15    1.55    4.31
 -25   1  16    1.93    4.47
  25  -1 -16    1.82    4.44
  25  -1 -16    1.37    5.35
  25   1 -16    2.36    5.34
 -25  -1  16    1.14    4.81
 -25  -1  16    2.14    4.38
 -25   1  17    3.41    4.43
  25  -1 -17    1.94    4.47
  25  -1 -17    1.25    5.40
  25   1 -17    1.93    5.35
 -25  -1  17    4.71    4.87
 -25  -1  17    4.02    4.60
 -25   1  18    0.62    4.36
  25  -1 -18    0.34    4.26
  25  -1 -18   -0.21    5.24
  25   1 -18   -0.09    5.40
 -25  -1  18    0.32    4.43
  25  -1 -19    0.34    4.19
  25  -1 -19    0.73    5.30
  25   1 -19    0.17    5.34
 -25   1  20   -0.48    4.24
  25  -1 -20   -0.58    5.38
  25   1 -20    0.42    5.36
 -25  -1  20    0.00    3.77
 -25   1  21   -0.03    4.24
  25  -1 -21   -0.14    5.38
  25   1 -21    1.18    5.59
 -25  -1  21    0.08    4.44
 -25   1  22    1.01    4.32
  25  -1 -22    0.37    5.53
  25   1 -22    0.20    5.50
 -25  -1  22    0.72    4.41
 -25   1  23    1.20    4.50
  25  -1 -23    0.27    5.65
  25   1 -23   -0.17    5.58
 -25  -1  23    0.95    4.62
 -25   1  24    1.85    4.50
  25  -1 -24    0.81    5.81
  25   1 -24    0.52    5.78
 -25  -1  24    0.98    4.53
 -25   1  25    0.15    4.31
  25  -1 -25   -0.18    5.82
  25   1 -25   -0.16    5.72
 -25  -1  25   -0.48    4.42
 -25   1  26    1.98    4.41
  25  -1 -26    0.72    6.01
  25   1 -26    0.82    5.92
 -25  -1  26    1.58    4.54
 -25   1  27   -1.09    4.49
  25  -1 -27   -0.39    6.27
  25   1 -27   -0.02    5.95
 -25  -1  27    0.11    4.54
 -25   1  28    0.43    4.57
  25  -1 -28    1.86    6.33
  25   1 -28    0.98    6.21
 -25  -1  28    2.43    4.58
 -25   1  29   -0.64    4.50
  25  -1 -29   -0.29    6.47
  25   1 -29    0.45    6.24
 -25  -1  29   -0.11    4.54
 -25   1  30   -0.27    4.46
  25  -1 -30   -0.87    6.58
  25   1 -30    1.04    6.37
 -25  -1  30    0.19    4.55
 -25   1  31    0.00    4.02
  25  -1 -31   -0.34    6.55
 -25  -1  31    0.46    4.48
  25  -1 -32   -0.26    6.79
  25   1 -32   -0.31    6.40
 -25   1  33   -0.02    4.39
  25   1 -33   -0.22    6.73
 -25  -1  33    0.05    4.54
 -25   2   1    2.13    5.30
 -25   2   1    1.78    4.08
  25  -2  -1    2.35    5.34
  25  -2  -1    2.03    5.06
  25   2  -1    2.30    5.14
  25   2  -1    0.54    5.19
 -25  -2   1    1.88    4.79
 -25  -2   1    2.24    4.42
 -25   2   2    0.24    5.25
 -25   2   2    0.03    4.07
  25  -2  -2    0.08    5.09
  25  -2  -2   -0.16    5.16
  25   2  -2   -0.24    4.99
  25   2  -2   -0.30    5.31
 -25  -2   2   -0.06    4.64
 -25  -2   2    0.07    4.31
 -25   2   3    0.51    5.04
 -25   2   3    1.00    4.17
  25  -2  -3    0.61    5.00
  25  -2  -3    0.34    5.25
  25   2  -3    1.50    4.96
  25   2  -3    0.52    5.15
 -25  -2   3    1.67    4.71
 -25  -2   3    0.80    4.39
 -25   2   4   -0.28    5.18
 -25   2   4    0.21    4.12
  25  -2  -4   -0.16    4.88
  25  -2  -4    0.07    5.13
  25   2  -4    0.06    4.90
  25   2  -4    0.11    5.36
 -25  -2   4    0.00    4.77
 -25  -2   4   -0.47    4.34
 -25   2   5   -0.08    5.18
  25  -2  -5    0.24    4.92
  25  -2  -5   -0.05    5.28
  25   2  -5   -0.74    4.87
  25   2  -5   -0.28    5.25
 -25  -2   5    0.75    4.70
 -25   2   6    3.17    5.21
 -25   2   6    0.45    4.27
  25  -2  -6    2.52    4.92
  25  -2  -6    0.82    5.17
  25   2  -6    1.34    4.85
  25   2  -6    1.32    5.39
 -25  -2   6    1.23    4.72
 -25  -2   6    0.44    4.31
 -25   2   7   -0.18    5.12
 -25   2   7   -0.13    4.15
  25  -2  -7    0.31    4.78
  25  -2  -7   -0.08    5.07
  25   2  -7   -0.26    4.82
  25   2  -7    0.00    5.17
 -25  -2   7   -0.01    4.40
 -25   2   8    0.33    5.13
 -25   2   8   -0.19    4.30
  25  -2  -8    0.21    4.78
  25  -2  -8    0.11    5.13
  25   2  -8   -0.07    4.57
  25   2  -8   -0.30    5.36
 -25  -2   8    0.27    4.51
 -25   2   9    5.10    5.17
 -25   2   9    2.66    4.22
  25  -2  -9    4.67    4.93
  25  -2  -9    3.67    5.29
  25   2  -9    3.08    4.63
  25   2  -9    2.27    5.21
 -25  -2   9    4.28    4.44
 -25   2  10    0.33    5.02
 -25   2  10    0.05    4.19
  25  -2 -10    0.74    4.56
  25  -2 -10   -0.36    5.20
  25   2 -10    1.12    4.45
  25   2 -10    0.03    5.28
 -25  -2  10   -0.11    4.59
 -25  -2  10    0.00    4.41
 -25   2  11    1.10    4.99
 -25   2  11    0.17    4.08
  25  -2 -11    0.93    4.53
  25  -2 -11    0.60    5.17
  25   2 -11    1.85    4.42
  25   2 -11    0.66    5.08
 -25  -2  11    1.29    4.54
 -25  -2  11    0.19    4.31
 -25   2  12   -0.07    4.97
 -25   2  12    0.56    4.23
  25  -2 -12   -0.67    4.54
  25  -2 -12    0.66    5.09
  25   2 -12   -0.05    5.31
 -25  -2  12    0.26    4.52
 -25  -2  12   -0.42    4.43
 -25   2  13   -0.06    4.94
 -25   2  13    0.25    4.20
  25  -2 -13    0.70    4.50
  25  -2 -13   -0.54    5.07
  25   2 -13    0.92    5.27
 -25  -2  13    0.30    4.49
 -25  -2  13   -0.01    4.42
 -25   2  14    0.20    4.93
 -25   2  14    0.12    4.16
  25  -2 -14   -0.05    4.45
  25  -2 -14    0.38    5.14
  25   2 -14   -0.47    5.35
 -25  -2  14    0.45    4.50
 -25  -2  14    0.14    4.45
 -25   2  15    0.55    4.96
 -25   2  15    1.29    4.25
  25  -2 -15    1.29    4.47
  25  -2 -15    0.72    5.21
  25   2 -15    1.00    4.30
  25   2 -15    1.76    5.50
 -25  -2  15    1.53    4.48
 -25  -2  15    1.05    4.54
 -25   2  16    0.58    5.03
 -25   2  16    0.84    4.19
  25  -2 -16    0.16    4.28
  25  -2 -16    0.95    5.30
  25   2 -16    0.00    3.97
  25   2 -16    1.21    5.36
 -25  -2  16   -0.68    4.20
 -25  -2  16    0.40    4.41
 -25   2  17    5.14    5.15
 -25   2  17    4.55    4.26
  25  -2 -17    3.34    4.47
  25  -2 -17    1.93    5.29
  25   2 -17    3.08    5.50
 -25  -2  17    3.53    4.61
 -25   2  18   -1.14    4.98
 -25   2  18   -0.31    4.29
  25  -2 -18   -0.76    4.32
  25  -2 -18   -0.47    5.16
  25   2 -18    0.30    5.27
 -25  -2  18    0.18    4.48
 -25   2  19    0.00    4.90
  25  -2 -19   -0.50    4.28
  25  -2 -19   -0.09    5.30
  25   2 -19   -0.17    5.09
 -25   2  20    0.00    4.32
 -25   2  20    0.14    4.18
  25  -2 -20   -0.68    4.27
  25  -2 -20    0.07    5.32
  25   2 -20    0.44    5.42
 -25   2  21   -0.03    4.22
  25  -2 -21    0.65    5.27
  25   2 -21    0.01    5.48
 -25  -2  21    0.26    4.44
 -25   2  22    0.37    4.33
  25  -2 -22    0.32    5.51
  25   2 -22    0.84    5.44
 -25  -2  22    0.09    4.41
 -25   2  23    1.49    4.47
  25  -2 -23    1.85    5.71
  25   2 -23    0.84    5.37
 -25  -2  23    1.47    4.66
 -25   2  24    0.42    4.30
  25  -2 -24    0.62    5.78
  25   2 -24    0.51    5.70
 -25  -2  24    0.42    4.50
 -25   2  25   -0.29    4.40
  25  -2 -25   -0.02    5.80
  25   2 -25    0.17    5.60
 -25  -2  25   -0.61    4.60
 -25   2  26   -0.32    4.49
  25  -2 -26   -0.61    6.03
  25   2 -26    0.41    5.85
 -25  -2  26    0.36    4.53
 -25   2  27    1.79    4.49
  25  -2 -27    1.02    6.22
  25   2 -27    1.89    5.94
 -25  -2  27    1.64    4.64
 -25   2  28    1.08    4.51
  25  -2 -28    0.99    6.38
  25   2 -28    1.89    5.97
 -25  -2  28    1.94    4.74
 -25   2  29    0.60    4.53
  25  -2 -29   -0.03    6.57
  25   2 -29   -0.32    6.21
 -25  -2  29    1.11    4.62
 -25   2  30    0.21    4.40
  25  -2 -30    0.84    6.63
 -25  -2  30    1.20    4.65
  25  -2 -31    0.01    6.69
  25   2 -31    0.00    6.10
 -25  -2  31   -0.19    4.66
  25  -2 -32   -0.64    6.80
  25   2 -32    1.59    6.46
 -25   2  33    0.76    4.49
  25  -2 -33    1.00    6.80
  25   2 -33   -0.15    6.63
 -25  -2  33   -0.73    4.75
 -25   3   1    0.73    5.31
 -25   3   1    0.61    4.09
  25   3  -1    0.77    5.06
  25   3  -1    2.26    5.31
 -25  -3   1    1.22    4.67
 -25  -3   1    0.53    4.38
 -25   3   2   -0.37    5.26
 -25   3   2   -0.06    3.98
[truncated: 9,738,461 more chars]
